# Supplementary material for: Identification of Endogenous Kinase Substrates by Proximity Labeling Combined with Kinase Perturbation and Phosphorylation Motifs
Source: Mol Cell Proteomics. 2021 Jun 27;20:100119. doi: 10.1016/j.mcpro.2021.100119 (PMC8325102; doi:10.1016/j.mcpro.2021.100119)
Supplement: Supplemental Table S1 [file mmc2.xlsx]

## Sheet: CK2_peptide
Table S1. CK2 and PKA interactors identified in the BioID experiments.
(A) Identified peptides from CK2 interactors
Sequence	N-term cleavage window	C-term cleavage window	Amino acid before	First amino acid	Second amino acid	Second last amino acid	Last amino acid	Amino acid after	A Count	R Count	N Count	D Count	C Count	Q Count	E Count	G Count	H Count	I Count	L Count	K Count	M Count	F Count	P Count	S Count	T Count	W Count	Y Count	V Count	U Count	O Count	Length	Missed cleavages	Mass	Proteins	Leading razor protein	Start position	End position	Unique (Groups)	Unique (Proteins)	Charges	PEP	Score	Identification type CK2_1	Identification type CK2_2	Identification type CK2_3	Identification type GFP1	Identification type GFP2	Identification type GFP3	Identification type No BirA1
AAAAAAAAAAAAAAAGAGAGAK	QSRFQVDLVSENAGRAAAAAAAAAAAAAAA	AAAAAAAAGAGAGAKQTPADGEASGESEPA	R	A	A	A	K	Q	18	0	0	0	0	0	0	3	0	0	0	1	0	0	0	0	0	0	0	0	0	0	22	0	1595.84	S12A2_HUMAN	S12A2_HUMAN	93	114	yes	yes	3	0.00011922	82.449	By matching	By matching		By matching	By matching	By matching	By MS/MS
AAAAAAAAAASGAAIPPLIPPR	LEYYENARKFRHSVRAAAAAAAAAASGAAI	AAASGAAIPPLIPPRRVITLYQCFSVSQRA	R	A	A	P	R	R	12	1	0	0	0	0	0	1	0	2	1	0	0	0	4	1	0	0	0	0	0	0	22	0	1898.07	IRS4_HUMAN	IRS4_HUMAN	124	145	yes	yes	3	0.0076783	48.371	By MS/MS	By matching	By MS/MS		By matching	By matching	By MS/MS
AAAAAAALQAK	TILRQARNHKLRVDKAAAAAAALQAKSDEK	RVDKAAAAAAALQAKSDEKAAVAGKKPVVG	K	A	A	A	K	S	8	0	0	0	0	1	0	0	0	0	1	1	0	0	0	0	0	0	0	0	0	0	11	0	955.545	RL4_HUMAN	RL4_HUMAN	354	364	yes	yes	2	2.7566e-08	176.41	By MS/MS	By MS/MS	By MS/MS	By MS/MS	By MS/MS	By MS/MS	By MS/MS
AAAAAATAAAAASIR	______________________________	AAAAAATAAAAASIRERQTVALKRMLNFNV	M	A	A	I	R	E	11	1	0	0	0	0	0	0	0	1	0	0	0	0	0	1	1	0	0	0	0	0	15	0	1256.68	SCFD1_HUMAN	SCFD1_HUMAN	2	16	yes	yes	2	0.029825	52.903	By matching		By matching	By MS/MS	By matching
AAAAPGASPSPGGDAAWSEAGPGPRPLAR	DANKASARASREGGRAAAAPGASPSPGGDA	AAWSEAGPGPRPLARSASPPKAKNLNGGLR	R	A	A	A	R	S	9	2	0	1	0	0	1	5	0	0	1	0	0	0	6	3	0	1	0	0	0	0	29	1	2641.3	MSH6_HUMAN	MSH6_HUMAN	34	62	yes	yes	3	3.0635e-15	120.85	By MS/MS			By MS/MS	By MS/MS	By MS/MS
AAAAVGAGHGAGGPGAASSSGGAR	______________________________	GAGGPGAASSSGGAREGARVAALCLLWYAL	M	A	A	A	R	E	9	1	0	0	0	0	0	8	1	0	0	0	0	0	1	3	0	0	0	1	0	0	24	0	1863.89	S35E1_HUMAN	S35E1_HUMAN	2	25	yes	yes	2;3	2.3634e-28	178.14	By MS/MS		By MS/MS	By MS/MS	By MS/MS	By MS/MS	By MS/MS
AAAAVVEFQR	______________________________	______________________________	M	A	A	Q	R	A	4	1	0	0	0	1	1	0	0	0	0	0	0	1	0	0	0	0	0	2	0	0	10	0	1060.57	PSD11_HUMAN	PSD11_HUMAN	2	11	yes	yes	2	0.0034925	79.906		By MS/MS		By MS/MS		By MS/MS
AAADGGGPGGASVGTEEDGGGVGHR	______________________________	ASVGTEEDGGGVGHRTVYLFDRREKESELG	M	A	A	H	R	T	4	1	0	2	0	0	2	10	1	0	0	0	0	0	1	1	1	0	0	2	0	0	25	0	2136.94	SMHD1_HUMAN	SMHD1_HUMAN	2	26	yes	yes	2;3	2.9141e-134	311.23			By matching	By MS/MS	By MS/MS	By MS/MS	By matching
AAAEQAISVR	AEQTAAREQAKEACKAAAEQAISVRQQVVL	KEACKAAAEQAISVRQQVVLENAAKKRERA	K	A	A	V	R	Q	4	1	0	0	0	1	1	0	0	1	0	0	0	0	0	1	0	0	0	1	0	0	10	0	1014.55	EXOSX_HUMAN	EXOSX_HUMAN	759	768	yes	yes	2	0.026127	78.516	By MS/MS	By MS/MS	By MS/MS	By MS/MS	By MS/MS	By MS/MS	By MS/MS
AAAFEEQENETVVVK	AVKRASDNLVKAAQKAAAFEEQENETVVVK	AAAFEEQENETVVVKEKMVGGIAQIIAAQE	K	A	A	V	K	E	3	0	1	0	0	1	4	0	0	0	0	1	0	1	0	0	1	0	0	3	0	0	15	0	1662.81	TLN1_HUMAN	TLN1_HUMAN	2477	2491	yes	yes	2	6.6018e-11	185.3	By MS/MS	By MS/MS	By MS/MS	By MS/MS	By MS/MS	By MS/MS
AAAGELQEDSGLCVLAR	DSKLSFREFLLIFRKAAAGELQEDSGLCVL	AGELQEDSGLCVLARLSEIDVSSEGVKGAK	K	A	A	A	R	L	4	1	0	1	1	1	2	2	0	0	3	0	0	0	0	1	0	0	0	1	0	0	17	0	1758.86	EFHD2_HUMAN	EFHD2_HUMAN	160	176	yes	yes	2	4.2975e-34	225.15	By MS/MS	By MS/MS	By MS/MS
AAAGELQEDSGLMALAK	DGKLSFREFLLIFHKAAAGELQEDSGLMAL	AGELQEDSGLMALAKLSEIDVALEGVKGAK	K	A	A	A	K	L	5	0	0	1	0	1	2	2	0	0	3	1	1	0	0	1	0	0	0	0	0	0	17	0	1673.83	EFHD1_HUMAN	EFHD1_HUMAN	158	174	yes	yes	2	0.017348	80.312	By MS/MS	By matching	By MS/MS	By matching	By matching	By matching
AAAGGQGSAVAAEAEPGKEEPPAR	AKPPADPAAAASPCRAAAGGQGSAVAAEAE	VAAEAEPGKEEPPARSSLFQEKANLYPPSN	R	A	A	A	R	S	8	1	0	0	0	1	4	4	0	0	0	1	0	0	3	1	0	0	0	1	0	0	24	1	2220.08	EGLN1_HUMAN	EGLN1_HUMAN	129	152	yes	yes	3	1.9162e-23	174.01	By MS/MS	By MS/MS	By MS/MS	By MS/MS	By MS/MS	By MS/MS	By matching
AAALEAMKDYTKAMDVYQK	CIQLEPTFIKGYTRKAAALEAMKDYTKAMD	EAMKDYTKAMDVYQKALDLDSSCKEAADGY	K	A	A	Q	K	A	5	0	0	2	0	1	1	0	0	0	1	3	2	0	0	0	1	0	2	1	0	0	19	2	2146.04	STIP1_HUMAN	STIP1_HUMAN	435	453	yes	yes	2	0.054252	62.408
AAALEFLNR	TVDLKPDWGKGYSRKAAALEFLNRFEEAKR	KGYSRKAAALEFLNRFEEAKRTYEEGLKHE	K	A	A	N	R	F	3	1	1	0	0	0	1	0	0	0	2	0	0	1	0	0	0	0	0	0	0	0	9	0	1003.55	STIP1_HUMAN	STIP1_HUMAN	79	87	yes	yes	2	0.0037039	110.31	By matching	By MS/MS	By matching	By MS/MS	By MS/MS	By matching
AAAPGTLEPDAAAATPAAPSPASLPLAPGCALR	PSHWGLAAGGGGGERAAAPGTLEPDAAAAT	PSPASLPLAPGCALRLCPLSFGEGVEFDPL	R	A	A	L	R	L	12	1	0	1	1	0	1	2	0	0	4	0	0	0	7	2	2	0	0	0	0	0	33	0	3052.57	RFLB_HUMAN	RFLB_HUMAN	52	84	yes	yes	3	8.9223e-07	59.211	By MS/MS	By matching
AAAPQAWAGPMEEPPQAQAPPR	ETQEPSPILDSEETRAAAPQAWAGPMEEPP	AGPMEEPPQAQAPPRGPGSPAEDLMFMESA	R	A	A	P	R	G	7	1	0	0	0	3	2	1	0	0	0	0	1	0	6	0	0	1	0	0	0	0	22	0	2270.09	DREB_HUMAN	DREB_HUMAN	391	412	yes	yes	3	0.0043995	54.672				By MS/MS	By MS/MS		By MS/MS
AAAQCYIDLIIK	AGTLVTLSSAPTAIKAAAQCYIDLIIKESD	AIKAAAQCYIDLIIKESDNNVKLIVLDRLI	K	A	A	I	K	E	3	0	0	1	1	1	0	0	0	3	1	1	0	0	0	0	0	0	1	0	0	0	12	0	1377.73	COPB_HUMAN	COPB_HUMAN	280	291	yes	yes	2	0.0015734	105.4	By MS/MS	By MS/MS		By matching	By matching	By MS/MS	By MS/MS
AAAQLLQSQAQQSGAQQTK	KKELEEEVNNFQKKKAAAQLLQSQAQQSGA	LLQSQAQQSGAQQTKKDKDKKNASFT____	K	A	A	T	K	K	5	0	0	0	0	7	0	1	0	0	2	1	0	0	0	2	1	0	0	0	0	0	19	0	1956	SEP11_HUMAN	SEP11_HUMAN	400	418	yes	yes	2;3	1.069e-107	307.15	By MS/MS	By MS/MS			By MS/MS	By MS/MS
AAATIVHDTSEAVELCPAYGLYLK	______________________________	SEAVELCPAYGLYLKPITKMTISVALPQLK	M	A	A	L	K	P	5	0	0	1	1	0	2	1	1	1	3	1	0	0	1	1	2	0	2	2	0	0	24	0	2591.29	AK17A_HUMAN	AK17A_HUMAN	2	25	yes	yes	3	0.00067739	62.684		By MS/MS					By matching
AAAYSAQVQPVDGATR	AQMEAEWREALRALRAAAYSAQVQPVDGAT	AAYSAQVQPVDGATRKKSQRVCRPRSIWRA	R	A	A	T	R	K	5	1	0	1	0	2	0	1	0	0	0	0	0	0	1	1	1	0	1	2	0	0	16	0	1603.8	CH033_HUMAN	CH033_HUMAN	183	198	yes	yes	2	0.0052775	88.021			By MS/MS
AACLESAQEPSGAWGNK	DPPTYKDAFPPLPEKAACLESAQEPSGAWG	CLESAQEPSGAWGNKIRPIKASVITQVFHV	K	A	A	N	K	I	4	0	1	0	1	1	2	2	0	0	1	1	0	0	1	2	0	1	0	0	0	0	17	0	1774.79	VIGLN_HUMAN	VIGLN_HUMAN	51	67	yes	yes	2	1.1202e-05	144.1						By MS/MS
AADAEAEVASLNR	ALKDAQEKLELAEKKAADAEAEVASLNRRI	KKAADAEAEVASLNRRIQLVEEELDRAQER	K	A	A	N	R	R	5	1	1	1	0	0	2	0	0	0	1	0	0	0	0	1	0	0	0	1	0	0	13	0	1315.64	TPM3_HUMAN	TPM3_HUMAN	79	91	yes	yes	1;2;3	7.0316e-54	261.16	By MS/MS	By MS/MS	By MS/MS	By MS/MS	By MS/MS	By MS/MS	By MS/MS
AADAEAEVASLNRR	ALKDAQEKLELAEKKAADAEAEVASLNRRI	KAADAEAEVASLNRRIQLVEEELDRAQERL	K	A	A	R	R	I	5	2	1	1	0	0	2	0	0	0	1	0	0	0	0	1	0	0	0	1	0	0	14	1	1471.74	TPM3_HUMAN	TPM3_HUMAN	79	92	yes	yes	2;3	3.497e-67	276	By MS/MS	By MS/MS	By MS/MS	By MS/MS	By MS/MS	By MS/MS	By MS/MS
AADCDLQITNAQTK	LCDLKKQIMGREKLKAADCDLQITNAQTKE	KAADCDLQITNAQTKEEYTDDNALIPKNSS	K	A	A	T	K	E	3	0	1	2	1	2	0	0	0	1	1	1	0	0	0	0	2	0	0	0	0	0	14	0	1547.72	RBBP6_HUMAN	RBBP6_HUMAN	41	54	yes	yes	2	1.842e-09	163.83	By MS/MS	By MS/MS	By MS/MS			By MS/MS
AADEEAFEDNSEEYIR	TSICEKVIVPNMEFRAADEEAFEDNSEEYI	ADEEAFEDNSEEYIRRDLEGSDIDTRRRAA	R	A	A	I	R	R	3	1	1	2	0	0	5	0	0	1	0	0	0	1	0	1	0	0	1	0	0	0	16	0	1886.78	XPO2_HUMAN	XPO2_HUMAN	356	371	yes	yes	2	7.9798e-72	281.99	By MS/MS	By MS/MS	By MS/MS	By MS/MS	By MS/MS	By MS/MS	By MS/MS
AADEEAFEDNSEEYIRR	TSICEKVIVPNMEFRAADEEAFEDNSEEYI	DEEAFEDNSEEYIRRDLEGSDIDTRRRAAC	R	A	A	R	R	D	3	2	1	2	0	0	5	0	0	1	0	0	0	1	0	1	0	0	1	0	0	0	17	1	2042.88	XPO2_HUMAN	XPO2_HUMAN	356	372	yes	yes	2	1.3942e-33	232.17	By MS/MS		By MS/MS				By MS/MS
AADFQLHTHVNDGTEFGGSIYQK	AKSKLSQNNFALGYKAADFQLHTHVNDGTE	HVNDGTEFGGSIYQKVNEKIETSINLAWTA	K	A	A	Q	K	V	2	0	1	2	0	2	1	3	2	1	1	1	0	2	0	1	2	0	1	1	0	0	23	0	2534.18	VDAC3_HUMAN	VDAC3_HUMAN	175	197	yes	yes	4	9.6105e-07	97.5	By matching	By matching	By matching	By MS/MS	By MS/MS	By MS/MS	By matching
AADSICDGDLVDSQIR	AAGGDMKKHLMLLSRAADSICDGDLVDSQI	ADSICDGDLVDSQIRSKQNWSLLPAQAIYA	R	A	A	I	R	S	2	1	0	4	1	1	0	1	0	2	1	0	0	0	0	2	0	0	0	1	0	0	16	0	1733.79	RFC1_HUMAN	RFC1_HUMAN	911	926	yes	yes	2	4.977e-17	193.23	By matching	By MS/MS	By MS/MS	By MS/MS	By MS/MS	By MS/MS	By matching
AADSLQQNLQR	PASTIARPNMALGKKAADSLQQNLQRDYDR	LGKKAADSLQQNLQRDYDRAMSWKYSRGAG	K	A	A	Q	R	D	2	1	1	1	0	3	0	0	0	0	2	0	0	0	0	1	0	0	0	0	0	0	11	0	1242.63	KNOP1_HUMAN	KNOP1_HUMAN	408	418	yes	yes	2	7.6758e-05	152.47	By matching		By MS/MS		By matching
AAEAADLGLGAAVPVELR	______________________________	AADLGLGAAVPVELRRERRMVCVEYPGVVR	M	A	A	L	R	R	6	1	0	1	0	0	2	2	0	0	3	0	0	0	1	0	0	0	0	2	0	0	18	0	1721.93	TF3C5_HUMAN	TF3C5_HUMAN	2	19	yes	yes	2	0.0054283	84.365				By matching	By MS/MS	By MS/MS	By matching
AAECNIVVTQPR	QVPQFILDDFIQNDRAAECNIVVTQPRRIS	NDRAAECNIVVTQPRRISAVSVAERVAFER	R	A	A	P	R	R	2	1	1	0	1	1	1	0	0	1	0	0	0	0	1	0	1	0	0	2	0	0	12	0	1356.68	DHX9_HUMAN	DHX9_HUMAN	435	446	yes	yes	2;3	5.1266e-07	169.93	By MS/MS	By MS/MS	By MS/MS	By MS/MS	By MS/MS	By MS/MS	By matching
AAEINGEVDDDDAGGEWR	MEVMEMEVMEARLIRAAEINGEVDDDDAGG	INGEVDDDDAGGEWRLKYERAVREVDFTKK	R	A	A	W	R	L	3	1	1	4	0	0	3	3	0	1	0	0	0	0	0	0	0	1	0	1	0	0	18	0	1917.8	MY18A_HUMAN	MY18A_HUMAN	1355	1372	yes	yes	2	2.7287e-15	173.68				By MS/MS
AAELETDIR	QAVRHLPQSVRIYIRAAELETDIRAKKRVL	VRIYIRAAELETDIRAKKRVLRKALEHVPN	R	A	A	I	R	A	2	1	0	1	0	0	2	0	0	1	1	0	0	0	0	0	1	0	0	0	0	0	9	0	1016.51	PRP6_HUMAN	PRP6_HUMAN	379	387	yes	yes	2	0.0099783	113.26	By matching			By MS/MS	By MS/MS
AAELIANSLATAGDGLIELR	QQKKAAIISAEGDSKAAELIANSLATAGDG	ANSLATAGDGLIELRKLEAAEDIAYQLSRS	K	A	A	L	R	K	5	1	1	1	0	0	2	2	0	2	4	0	0	0	0	1	1	0	0	0	0	0	20	0	1997.08	PHB_HUMAN	PHB_HUMAN	220	239	yes	yes	2;3	2.9094e-158	338.44	By matching	By MS/MS	By MS/MS	By MS/MS	By MS/MS	By MS/MS	By MS/MS
AAELLQDEYSGR	ILCDLHDGFSGVGAKAAELLQDEYSGRGII	GAKAAELLQDEYSGRGIITWGLLPGPYHRG	K	A	A	G	R	G	2	1	0	1	0	1	2	1	0	0	2	0	0	0	0	1	0	0	1	0	0	0	12	0	1350.64	MSTO1_HUMAN	MSTO1_HUMAN	245	256	yes	yes	2	0.0010193	117.67	By matching	By matching	By matching	By MS/MS	By MS/MS	By MS/MS	By MS/MS
AAELTATQVEEEEEEEDFRK	KLILAQKLSELAVEKAAELTATQVEEEEEE	ATQVEEEEEEEDFRKKLNAGYSNTATEWSQ	K	A	A	R	K	K	3	1	0	1	0	1	8	0	0	0	1	1	0	1	0	0	2	0	0	1	0	0	20	1	2352.06	WDHD1_HUMAN	WDHD1_HUMAN	820	839	yes	yes	3	1.4566e-10	128.14			By matching	By MS/MS
AAESLADPTEYENLFPGLK	VVKLWRENLSKVNQKAAESLADPTEYENLF	LADPTEYENLFPGLKEAFVVEEWVKETHAD	K	A	A	L	K	E	3	0	1	1	0	0	3	1	0	0	3	1	0	1	2	1	1	0	1	0	0	0	19	0	2064.01	COPB2_HUMAN	COPB2_HUMAN	784	802	yes	yes	2	7.4285e-09	150.21	By MS/MS						By MS/MS
AAESLTAIPEPASPQLLETPIHASQIQK	PKSQASRNQRWGAVRAAESLTAIPEPASPQ	PQLLETPIHASQIQKVEPAGRSRFTPELQP	R	A	A	Q	K	V	5	0	0	0	0	3	3	0	1	3	3	1	0	0	4	3	2	0	0	0	0	0	28	0	2939.56	MDC1_HUMAN	MDC1_HUMAN	1763	1790	yes	yes	3	2.9837e-28	146.2	By MS/MS	By MS/MS	By MS/MS	By MS/MS	By MS/MS	By MS/MS	By MS/MS
AAESVSKPDVSEEAPGPSK	RRLRAKLEKKTKKPKAAESVSKPDVSEEAP	VSKPDVSEEAPGPSKVKTGKPEEASLDSRE	K	A	A	S	K	V	3	0	0	1	0	0	3	1	0	0	0	2	0	0	3	4	0	0	0	2	0	0	19	1	1883.91	RTF2_HUMAN	RTF2_HUMAN	204	222	yes	yes	3	0.00032624	93.269				By MS/MS	By matching
AAEWQLDQPSWSGR	HVYRIPPRATNRGYRAAEWQLDQPSWSGRL	RAAEWQLDQPSWSGRLRITAKGQMAYIKLE	R	A	A	G	R	L	2	1	0	1	0	2	1	1	0	0	1	0	0	0	1	2	0	2	0	0	0	0	14	0	1629.75	NECP2_HUMAN	NECP2_HUMAN	32	45	yes	yes	2	0.0032027	98.353				By MS/MS	By matching
AAFDDAIAELDTLSEESYK	YEILNSPDRACRLAKAAFDDAIAELDTLSE	DAIAELDTLSEESYKDSTLIMQLLRDNLTL	K	A	A	Y	K	D	4	0	0	3	0	0	3	0	0	1	2	1	0	1	0	2	1	0	1	0	0	0	19	0	2086.96	1433E_HUMAN	1433E_HUMAN	197	215	yes	yes	2;3	8.7213e-93	294.83	By MS/MS	By MS/MS	By MS/MS	By MS/MS	By MS/MS	By MS/MS	By MS/MS
AAFGISDSYVDGSSFDPQR	HQLAELNEKKNERLRAAFGISDSYVDGSSF	ISDSYVDGSSFDPQRRAREAKQPAPEPPKP	R	A	A	Q	R	R	2	1	0	3	0	1	0	2	0	1	0	0	0	2	1	4	0	0	1	1	0	0	19	0	2017.9	SRRM2_HUMAN	SRRM2_HUMAN	137	155	yes	yes	2	2.531e-28	208.27	By MS/MS	By MS/MS	By MS/MS		By MS/MS
AAFTAFEEAQLPR	VAEEAADRHPERRMRAAFTAFEEAQLPRLK	MRAAFTAFEEAQLPRLKQENPNMRLSQLKQ	R	A	A	P	R	L	4	1	0	0	0	1	2	0	0	0	1	0	0	2	1	0	1	0	0	0	0	0	13	0	1449.73	CC124_HUMAN	CC124_HUMAN	171	183	yes	yes	2;3	2.1166e-07	162.49	By MS/MS	By MS/MS	By MS/MS	By MS/MS	By MS/MS	By MS/MS
AAFYEEQINYYDTYIK	ELAKLQQTLNALNKKAAFYEEQINYYDTYI	AFYEEQINYYDTYIKTCLDNLKRKNTRRSI	K	A	A	I	K	T	2	0	1	1	0	1	2	0	0	2	0	1	0	1	0	0	1	0	4	0	0	0	16	0	2029.93	IQGA2_HUMAN	IQGA2_HUMAN	1432	1447	yes	yes	2	0.00041815	131.17						By MS/MS
AAGASDVVLYK	TSEKEIISKEQGNVKAAGASDVVLYKIDVP	GNVKAAGASDVVLYKIDVPANRYDLLCLEG	K	A	A	Y	K	I	3	0	0	1	0	0	0	1	0	0	1	1	0	0	0	1	0	0	1	2	0	0	11	0	1092.58	SYFB_HUMAN	SYFB_HUMAN	54	64	yes	yes	2	0.017741	82.749	By MS/MS		By matching	By MS/MS		By matching
AAGNPGSLAAPIDHKPCSAPLEPK	SPEPITQPSCIKRQRAAGNPGSLAAPIDHK	APIDHKPCSAPLEPKSQASRNQRWGAVRAA	R	A	A	P	K	S	5	0	1	1	1	0	1	2	1	1	2	2	0	0	5	2	0	0	0	0	0	0	24	1	2397.21	MDC1_HUMAN	MDC1_HUMAN	1726	1749	yes	yes	4	0.0052375	46.66	By MS/MS	By MS/MS	By MS/MS	By MS/MS	By MS/MS	By MS/MS	By matching
AAGSPSSSDQDEKLPGQDESTAGTSEQNDILK	SLRPPNVACWRDGGKAAGSPSSSDQDEKLP	DESTAGTSEQNDILKVVEKRIACGPPQAKL	K	A	A	L	K	V	3	0	1	4	0	3	3	3	0	1	2	2	0	0	2	6	2	0	0	0	0	0	32	1	3261.48	PRC2C_HUMAN	PRC2C_HUMAN	184	215	yes	yes	3	3.9792e-20	118.97				By MS/MS		By MS/MS
AAGTAAALAFLSQESR	______________________________	AGTAAALAFLSQESRTRAGGVGGLRVPAPV	M	A	A	S	R	T	6	1	0	0	0	1	1	1	0	0	2	0	0	1	0	2	1	0	0	0	0	0	16	0	1562.81	NPM3_HUMAN	NPM3_HUMAN	2	17	yes	yes	2	1.7616e-222	393.79	By MS/MS	By MS/MS	By MS/MS	By MS/MS	By MS/MS	By MS/MS	By MS/MS
AAGTLYTYPENWR	______________________________	______________________________	M	A	A	W	R	A	2	1	1	0	0	0	1	1	0	0	1	0	0	0	1	0	2	1	2	0	0	0	13	0	1540.73	EF1G_HUMAN	EF1G_HUMAN	2	14	yes	yes	2	0.00013383	138.71	By matching	By matching	By MS/MS	By MS/MS	By matching	By matching	By MS/MS
AAGVEAAAEVAATEIK	______________________________	AGVEAAAEVAATEIKMEEESGAPGVPSGNG	M	A	A	I	K	M	7	0	0	0	0	0	3	1	0	1	0	1	0	0	0	0	1	0	0	2	0	0	16	0	1499.78	HNRPM_HUMAN	HNRPM_HUMAN	2	17	yes	yes	2	2.7305e-06	150.69	By MS/MS	By MS/MS	By MS/MS	By MS/MS	By MS/MS	By MS/MS	By matching
AAHGGSAASSALK	______________________________	______________________________	M	A	A	L	K	G	5	0	0	0	0	0	0	2	1	0	1	1	0	0	0	3	0	0	0	0	0	0	13	0	1126.57	UBXN7_HUMAN	UBXN7_HUMAN	2	14	yes	yes	2	0.00011823	127.51	By MS/MS	By MS/MS				By MS/MS
AAIAQLNGK	KDYAFVHMEKEADAKAAIAQLNGKEVKGKR	KEADAKAAIAQLNGKEVKGKRINVELSTKG	K	A	A	G	K	E	3	0	1	0	0	1	0	1	0	1	1	1	0	0	0	0	0	0	0	0	0	0	9	0	884.508	RBM14_HUMAN	RBM14_HUMAN	127	135	yes	yes	2	0.0058285	117.6	By MS/MS			By MS/MS	By MS/MS	By MS/MS	By MS/MS
AAIDWFDGK	KGEATVSFDDPPSAKAAIDWFDGKEFHGNI	DPPSAKAAIDWFDGKEFHGNIIKVSFATRR	K	A	A	G	K	E	2	0	0	2	0	0	0	1	0	1	0	1	0	1	0	0	0	1	0	0	0	0	9	0	1021.49	RBP56_HUMAN	RBP56_HUMAN	298	306	no	no	2	0.0015433	143.01	By MS/MS	By MS/MS	By MS/MS	By MS/MS	By MS/MS	By MS/MS	By MS/MS
AAIEAFNK	AYLSGMLRFEHQEWKAAIEAFNKCKTIYEK	FEHQEWKAAIEAFNKCKTIYEKLASAFTEE	K	A	A	N	K	C	3	0	1	0	0	0	1	0	0	1	0	1	0	1	0	0	0	0	0	0	0	0	8	0	862.455	SRP68_HUMAN	SRP68_HUMAN	206	213	yes	yes	2	0.032549	83.364	By MS/MS			By MS/MS
AAIISAEGDSK	ERARFVVEKAEQQKKAAIISAEGDSKAAEL	QQKKAAIISAEGDSKAAELIANSLATAGDG	K	A	A	S	K	A	3	0	0	1	0	0	1	1	0	2	0	1	0	0	0	2	0	0	0	0	0	0	11	0	1060.54	PHB_HUMAN	PHB_HUMAN	209	219	yes	yes	2	0.00044671	138.66	By MS/MS	By MS/MS	By MS/MS	By MS/MS	By MS/MS	By MS/MS	By MS/MS
AAISSGIEDPVPTLHLTER	KAPEPLSSLKSMAERAAISSGIEDPVPTLH	SGIEDPVPTLHLTERDIILSSTSAPPASAQ	R	A	A	E	R	D	2	1	0	1	0	0	2	1	1	2	2	0	0	0	2	2	2	0	0	1	0	0	19	0	2005.05	CNOT3_HUMAN	CNOT3_HUMAN	550	568	yes	yes	3	0.057117	35.436			By matching		By MS/MS	By matching	By matching
AALAATGAASGGGGGGGGAGSR	NLELKELVLLLDEERAALAATGAASGGGGG	AASGGGGGGGGAGSRSSIDSQASLSGPLSG	R	A	A	S	R	S	7	1	0	0	0	0	0	10	0	0	1	0	0	0	0	2	1	0	0	0	0	0	22	0	1629.78	CC85C_HUMAN	CC85C_HUMAN	156	177	yes	yes	2	1.3451e-33	205.27				By MS/MS	By MS/MS	By MS/MS
AALADVLR	ESRVQQQEDEITVLKAALADVLRRLAISED	DEITVLKAALADVLRRLAISEDHVASVKKS	K	A	A	L	R	R	3	1	0	1	0	0	0	0	0	0	2	0	0	0	0	0	0	0	0	1	0	0	8	0	827.486	EMAL4_HUMAN	EMAL4_HUMAN	43	50	yes	yes	2	0.060441	68.787		By MS/MS
AALAHSEEVTASQVAATK	QRLREQLQLLEEQHRAALAHSEEVTASQVA	AHSEEVTASQVAATKTLPNGRDALDGPAAE	R	A	A	T	K	T	6	0	0	0	0	1	2	0	1	0	1	1	0	0	0	2	2	0	0	2	0	0	18	0	1782.91	PLEC_HUMAN	PLEC_HUMAN	2744	2761	yes	yes	3	8.6485e-08	133.28	By MS/MS	By MS/MS	By MS/MS	By MS/MS	By MS/MS	By MS/MS	By MS/MS
AALDEAQGVGLDSTGYYDQEIYGGSDSR	HEDIEAQIREIQGKKAALDEAQGVGLDSTG	TGYYDQEIYGGSDSRFAGYVTSIAATELED	K	A	A	S	R	F	3	1	0	4	0	2	2	5	0	1	2	0	0	0	0	3	1	0	3	1	0	0	28	0	2936.29	SF3B1_HUMAN	SF3B1_HUMAN	23	50	yes	yes	3	2.0695e-29	158.18	By MS/MS	By MS/MS	By MS/MS	By MS/MS	By MS/MS	By MS/MS	By MS/MS
AALEALLPYTER	RREAPEELLAYEGVRAALEALLPYTERHFQ	GVRAALEALLPYTERHFQRLSRTLQAAAFL	R	A	A	E	R	H	3	1	0	0	0	0	2	0	0	0	3	0	0	0	1	0	1	0	1	0	0	0	12	0	1345.72	TBL3_HUMAN	TBL3_HUMAN	755	766	yes	yes	2	0.036194	68.893	By MS/MS		By MS/MS	By matching	By matching	By matching
AALEEVYPDLTPEETR	QGVALLPFVDERRLRAALEEVYPDLTPEET	ALEEVYPDLTPEETRRNSLGGDVLFVGKHH	R	A	A	T	R	R	2	1	0	1	0	0	4	0	0	0	2	0	0	0	2	0	2	0	1	1	0	0	16	0	1831.88	XRN2_HUMAN	XRN2_HUMAN	660	675	yes	yes	2	0.00047154	124.12	By MS/MS	By MS/MS	By MS/MS		By MS/MS	By MS/MS	By MS/MS
AALEEVYPDLTPEETRR	QGVALLPFVDERRLRAALEEVYPDLTPEET	LEEVYPDLTPEETRRNSLGGDVLFVGKHHP	R	A	A	R	R	N	2	2	0	1	0	0	4	0	0	0	2	0	0	0	2	0	2	0	1	1	0	0	17	1	1987.99	XRN2_HUMAN	XRN2_HUMAN	660	676	yes	yes	3	0.034194	51.193	By matching	By matching	By matching	By MS/MS	By MS/MS	By matching	By matching
AALETDENLLLCAPTGAGK	EGFKTLNRIQSKLYRAALETDENLLLCAPT	TDENLLLCAPTGAGKTNVALMCMLREIGKH	R	A	A	G	K	T	4	0	1	1	1	0	2	2	0	0	4	1	0	0	1	0	2	0	0	0	0	0	19	0	1942.97	U520_HUMAN	U520_HUMAN	491	509	yes	yes	2	1.1431e-37	225.33	By MS/MS	By MS/MS		By MS/MS		By matching
AALGPLVTGLYDVQAFK	______________________________	LGPLVTGLYDVQAFKFGDFVLKSGLSSPIY	R	A	A	F	K	F	3	0	0	1	0	1	0	2	0	0	3	1	0	1	1	0	1	0	1	2	0	0	17	0	1761.97	UMPS_HUMAN	UMPS_HUMAN	6	22	yes	yes	3	0.00046657	84.508		By MS/MS	By MS/MS	By MS/MS	By MS/MS	By MS/MS	By MS/MS
AALLAQYADVTDEEDEADEK	VVKPRMVSEEEKQRKAALLAQYADVTDEED	QYADVTDEEDEADEKDDSGATTMNIGSDKL	K	A	A	E	K	D	5	0	0	4	0	1	4	0	0	0	2	1	0	0	0	0	1	0	1	1	0	0	20	0	2194.98	CCD43_HUMAN	CCD43_HUMAN	129	148	yes	yes	2	1.7779e-71	266.89					By MS/MS	By MS/MS
AALLHGETR	LSESDAKAAVSTNCRAALLHGETRKTAFGI	VSTNCRAALLHGETRKTAFGIISTVKKPRP	R	A	A	T	R	K	2	1	0	0	0	0	1	1	1	0	2	0	0	0	0	0	1	0	0	0	0	0	9	0	966.525	RPP30_HUMAN	RPP30_HUMAN	227	235	yes	yes	3	0.011209	71.451	By MS/MS	By MS/MS	By MS/MS	By MS/MS	By MS/MS	By MS/MS	By MS/MS
AALNLPEAASYDEVR	RIIEESTHCGPQAVRAALNLPEAASYDEVR	AALNLPEAASYDEVRGKWQDAHLGKDQRDF	R	A	A	V	R	G	4	1	1	1	0	0	2	0	0	0	2	0	0	0	1	1	0	0	1	1	0	0	15	0	1617.8	RPA1_HUMAN	RPA1_HUMAN	829	843	yes	yes	2	0.0020177	97.911	By matching	By MS/MS	By MS/MS	By matching	By MS/MS	By MS/MS	By MS/MS
AALQEELQLCK	FCFTPHTEEGCLSERAALQEELQLCKGLVQ	LSERAALQEELQLCKGLVQALQTKVTQQGL	R	A	A	C	K	G	2	0	0	0	1	2	2	0	0	0	3	1	0	0	0	0	0	0	0	0	0	0	11	0	1301.66	FAS_HUMAN	FAS_HUMAN	1132	1142	yes	yes	2	1.9125e-06	172.23	By MS/MS	By MS/MS	By MS/MS	By MS/MS	By MS/MS	By MS/MS
AALQEGHQFLCSIEA	GLEEACQLAQFKEMKAALQEGHQFLCSIEA	AALQEGHQFLCSIEA_______________	K	A	A	E	A	-	3	0	0	0	1	2	2	1	1	1	2	0	0	1	0	1	0	0	0	0	0	0	15	0	1672.79	AP4A_HUMAN	AP4A_HUMAN	133	147	yes	yes	2	0.037413	65.5			By MS/MS
AALSALESFLK	VLLKWCAHTNVELKKAALSALESFLKQVSN	ELKKAALSALESFLKQVSNMVAKNAEMHKN	K	A	A	L	K	Q	3	0	0	0	0	0	1	0	0	0	3	1	0	1	0	2	0	0	0	0	0	0	11	0	1148.64	PRKDC_HUMAN	PRKDC_HUMAN	311	321	yes	yes	2	4.3406e-05	155.84	By MS/MS	By MS/MS	By MS/MS	By MS/MS	By MS/MS	By MS/MS	By MS/MS
AALSEEELEK	AVKREAALPPVSPLKAALSEEELEKKSKAI	VSPLKAALSEEELEKKSKAIIEEYLHLNDM	K	A	A	E	K	K	2	0	0	0	0	0	4	0	0	0	2	1	0	0	0	1	0	0	0	0	0	0	10	0	1117.55	IF4G1_HUMAN	IF4G1_HUMAN	1235	1244	yes	yes	2	0.0016518	115.71	By matching	By matching	By MS/MS	By MS/MS	By MS/MS	By MS/MS
AALSLPAK	TKKMVATTKPKATAKAALSLPAKQAPQGSR	KPKATAKAALSLPAKQAPQGSRDSSSDSDS	K	A	A	A	K	Q	3	0	0	0	0	0	0	0	0	0	2	1	0	0	1	1	0	0	0	0	0	0	8	0	769.47	NOLC1_HUMAN	NOLC1_HUMAN	453	460	yes	yes	2	0.025935	86.872	By MS/MS	By MS/MS	By MS/MS
AALTIIR	VWRGTLARMRYKRTKAALTIIRYYRRYKVK	RMRYKRTKAALTIIRYYRRYKVKSYIHEVA	K	A	A	I	R	Y	2	1	0	0	0	0	0	0	0	2	1	0	0	0	0	0	1	0	0	0	0	0	7	0	756.486	MYO1D_HUMAN	MYO1D_HUMAN	723	729	yes	yes	2	0.00076899	160.17	By MS/MS	By MS/MS	By MS/MS	By MS/MS	By MS/MS	By MS/MS	By MS/MS
AALTTLFK	______________________________	______________________________	M	A	A	F	K	Y	2	0	0	0	0	0	0	0	0	0	2	1	0	1	0	0	2	0	0	0	0	0	8	0	863.512	CNDP2_HUMAN	CNDP2_HUMAN	2	9	yes	yes	2	0.0043209	102.71	By MS/MS	By MS/MS	By MS/MS	By MS/MS	By MS/MS	By MS/MS	By MS/MS
AALVLEDGSVLR	______________________________	______________________________	M	A	A	L	R	G	2	1	0	1	0	0	1	1	0	0	3	0	0	0	0	1	0	0	0	2	0	0	12	0	1241.7	PYR1_HUMAN	PYR1_HUMAN	2	13	yes	yes	2	7.3744e-06	152.97	By MS/MS	By MS/MS	By MS/MS	By MS/MS	By MS/MS	By MS/MS	By MS/MS
AAMEALVVEVTK	LQISHEAAACITGLRAAMEALVVEVTKQPA	GLRAAMEALVVEVTKQPAIISQLDPVNERM	R	A	A	T	K	Q	3	0	0	0	0	0	2	0	0	0	1	1	1	0	0	0	1	0	0	3	0	0	12	0	1259.68	DHX9_HUMAN	DHX9_HUMAN	1105	1116	yes	yes	2	0.0082189	84.882		By MS/MS	By MS/MS		By matching	By MS/MS
AANNIASLLTK	CFHIAGDNNPLAVNRAANNIASLLTKSQIK	AVNRAANNIASLLTKSQIKEGKPSWGLPID	R	A	A	T	K	S	3	0	2	0	0	0	0	0	0	1	2	1	0	0	0	1	1	0	0	0	0	0	11	0	1114.63	THUM3_HUMAN	THUM3_HUMAN	359	369	yes	yes	2	0.0048459	91.095				By MS/MS	By MS/MS	By MS/MS
AANPGCSLEDFVR	RMQSACLLSDMESFKAANPGCSLEDFVRWY	FKAANPGCSLEDFVRWYSPRDYIEEEVIDE	K	A	A	V	R	W	2	1	1	1	1	0	1	1	0	0	1	0	0	1	1	1	0	0	0	1	0	0	13	0	1434.66	RB3GP_HUMAN	RB3GP_HUMAN	688	700	yes	yes	2	0.0028766	95.822				By MS/MS	By MS/MS	By matching
AANPVDFLSK	DLTLYHRTSVTDFLRAANPVDFLSKASEIM	TDFLRAANPVDFLSKASEIMVDDEELAQHP	R	A	A	S	K	A	2	0	1	1	0	0	0	0	0	0	1	1	0	1	1	1	0	0	0	1	0	0	10	0	1060.56	SPB1_HUMAN	SPB1_HUMAN	260	269	yes	yes	2	0.0011269	123.21	By MS/MS	By MS/MS	By MS/MS	By MS/MS	By MS/MS	By MS/MS	By MS/MS
AANSLEAFIFETQDK	QDLTLRDLEKQEREKAANSLEAFIFETQDK	AANSLEAFIFETQDKLYQPEYQEVSTEEQR	K	A	A	D	K	L	3	0	1	1	0	1	2	0	0	1	1	1	0	2	0	1	1	0	0	0	0	0	15	0	1682.82	HYOU1_HUMAN	HYOU1_HUMAN	739	753	yes	yes	2;3	4.6048e-69	273.15	By MS/MS	By MS/MS	By MS/MS	By MS/MS	By MS/MS	By MS/MS	By MS/MS
AANVFPFR	______________________________	______________________________	M	A	A	F	R	D	2	1	1	0	0	0	0	0	0	0	0	0	0	2	1	0	0	0	0	1	0	0	8	0	920.487	ARP5_HUMAN	ARP5_HUMAN	2	9	yes	yes	2	0.0022275	114.02	By MS/MS		By MS/MS	By MS/MS	By MS/MS
AAPCIYWLPLTDSQIVQK	EPPAKLLDDLFRKTKAAPCIYWLPLTDSQI	CIYWLPLTDSQIVQKEAERAERAKEREKRR	K	A	A	Q	K	E	2	0	0	1	1	2	0	0	0	2	2	1	0	0	2	1	1	1	1	1	0	0	18	0	2102.09	ACINU_HUMAN	ACINU_HUMAN	1220	1237	yes	yes	2;3	4.5291e-08	145.29	By MS/MS	By MS/MS	By MS/MS	By MS/MS	By MS/MS	By MS/MS	By matching
AAPDILIATPGR	AVGGLDVKSQEAALRAAPDILIATPGRLID	ALRAAPDILIATPGRLIDHLHNCPSFHLSS	R	A	A	G	R	L	3	1	0	1	0	0	0	1	0	2	1	0	0	0	2	0	1	0	0	0	0	0	12	0	1193.68	DDX27_HUMAN	DDX27_HUMAN	338	349	yes	yes	2	0.0018468	99.973	By MS/MS	By MS/MS	By MS/MS	By MS/MS	By MS/MS	By MS/MS	By MS/MS
AAPEEPQQRPPEAVAAAPAGTTSSR	RPPEQQDQEGGEAAKAAPEEPQQRPPEAVA	PEAVAAAPAGTTSSRVLRGGRDRGRAAAAA	K	A	A	S	R	V	7	2	0	0	0	2	3	1	0	0	0	0	0	0	5	2	2	0	0	1	0	0	25	1	2488.23	ZFP91_HUMAN	ZFP91_HUMAN	24	48	yes	yes	3	8.0997e-08	102.97	By MS/MS			By matching
AAPGAEFAPNK	EGIGAIGGTPPAFNRAAPGAEFAPNKRRRY	AFNRAAPGAEFAPNKRRRY___________	R	A	A	N	K	R	4	0	1	0	0	0	1	1	0	0	0	1	0	1	2	0	0	0	0	0	0	0	11	0	1071.53	NONO_HUMAN	NONO_HUMAN	457	467	yes	yes	2	8.9632e-06	162.59	By MS/MS	By MS/MS	By MS/MS	By MS/MS	By MS/MS	By MS/MS	By MS/MS
AAPGPGPSTFSFVPPSK	TGEPPSYSSGSDSSKAAPGPGPSTFSFVPP	PGPGPSTFSFVPPSKASLAPTPAASPVAPS	K	A	A	S	K	A	2	0	0	0	0	0	0	2	0	0	0	1	0	2	5	3	1	0	0	1	0	0	17	0	1642.84	NU214_HUMAN	NU214_HUMAN	511	527	yes	yes	2	0.016382	65.495				By matching	By MS/MS	By MS/MS	By MS/MS
AAPSEVAAIAPGEGDGGGGGFGSWLDGR	______________________________	GDGGGGGFGSWLDGRLEALGVDRAVYGAYI	M	A	A	G	R	L	5	1	0	2	0	0	2	9	0	1	1	0	0	1	2	2	0	1	0	1	0	0	28	0	2557.18	CCD43_HUMAN	CCD43_HUMAN	2	29	yes	yes	2;3	5.8952e-28	146.34	By MS/MS	By MS/MS	By MS/MS	By MS/MS	By MS/MS	By MS/MS
AAQALALLR	______________________________	______________________________	M	A	A	L	R	E	4	1	0	0	0	1	0	0	0	0	3	0	0	0	0	0	0	0	0	0	0	0	9	0	925.571	PSMD5_HUMAN	PSMD5_HUMAN	2	10	yes	yes	2	0.0049254	89.142			By matching	By MS/MS		By MS/MS
AAQAPSSFQLLYDLK	EGGKGALALAQAVQRAAQAPSSFQLLYDLK	AAQAPSSFQLLYDLKLPVEDKIRIIAQKIY	R	A	A	L	K	L	3	0	0	1	0	2	0	0	0	0	3	1	0	1	1	2	0	0	1	0	0	0	15	0	1650.86	C1TC_HUMAN	C1TC_HUMAN	805	819	yes	yes	2;3	1.9764e-24	219.52	By MS/MS	By MS/MS	By MS/MS	By MS/MS	By MS/MS	By MS/MS	By matching
AAQDLCEEALR	FMKSVKLEWVQDNIRAAQDLCEEALRHYED	DNIRAAQDLCEEALRHYEDFPKLWMMKGQI	R	A	A	L	R	H	3	1	0	1	1	1	2	0	0	0	2	0	0	0	0	0	0	0	0	0	0	0	11	0	1274.59	PRP6_HUMAN	PRP6_HUMAN	693	703	yes	yes	2	2.1522e-08	179.51	By MS/MS	By MS/MS	By MS/MS	By matching	By MS/MS	By MS/MS	By MS/MS
AAQDRDQIYR	SRSYRGGGGGGGGWRAAQDRDQIYRRRSPS	GGGWRAAQDRDQIYRRRSPSPYYSRGGYRS	R	A	A	Y	R	R	2	2	0	2	0	2	0	0	0	1	0	0	0	0	0	0	0	0	1	0	0	0	10	1	1234.61	TRA2B_HUMAN	TRA2B_HUMAN	252	261	yes	yes	3	0.028698	72.2	By matching	By MS/MS	By matching		By matching	By matching	By matching
AAQHGVCSVLK	GLLSFTVHPKPKIRKAAQHGVCSVLKGSEF	KIRKAAQHGVCSVLKGSEFMFEKAPAHHPA	K	A	A	L	K	G	2	0	0	0	1	1	0	1	1	0	1	1	0	0	0	1	0	0	0	2	0	0	11	0	1168.6	RRP12_HUMAN	RRP12_HUMAN	255	265	yes	yes	3	0.046411	42.629	By matching		By MS/MS	By MS/MS	By MS/MS	By MS/MS	By MS/MS
AAQLAIR	AHNVSSKNRKAIVERAAQLAIRVTNPNARL	NRKAIVERAAQLAIRVTNPNARLRSEENE_	R	A	A	I	R	V	3	1	0	0	0	1	0	0	0	1	1	0	0	0	0	0	0	0	0	0	0	0	7	0	741.45	RL32_HUMAN	RL32_HUMAN	115	121	yes	yes	2	0.0032975	155.88	By MS/MS	By MS/MS	By MS/MS	By MS/MS	By MS/MS	By MS/MS	By MS/MS
AAQLPDMPLEELGQQVDCDR	RGYQVCPVLADIECRAAQLPDMPLEELGQQ	DMPLEELGQQVDCDRMRGLMCANSQQSPPL	R	A	A	D	R	M	2	1	0	3	1	3	2	1	0	0	3	0	1	0	2	0	0	0	0	1	0	0	20	0	2284.05	MUC5B_HUMAN	MUC5B_HUMAN	1382	1401	yes	yes	2;3;4	6.4115e-05	94.01	By MS/MS	By MS/MS	By MS/MS	By MS/MS	By MS/MS	By MS/MS	By MS/MS
AAQPPAQPCQLCGR	RLGGGRGGPSRRAPRAAQPPAQPCQLCGRS	RAAQPPAQPCQLCGRSPLGEAPPGTPPCRL	R	A	A	G	R	S	3	1	0	0	2	3	0	1	0	0	1	0	0	0	3	0	0	0	0	0	0	0	14	0	1552.72	ZN428_HUMAN	ZN428_HUMAN	85	98	yes	yes	2	4.6934e-10	177.06	By MS/MS	By MS/MS	By MS/MS
AAQQQEEQEEKEEEDDEQTLHR	PDQGIAKAAPEEFRKAAQQQEEQEEKEEED	QEEKEEEDDEQTLHRAREWDDWKDTHPRGY	K	A	A	H	R	A	2	1	0	2	0	5	8	0	1	0	1	1	0	0	0	0	1	0	0	0	0	0	22	1	2698.16	IGBP1_HUMAN	IGBP1_HUMAN	296	317	yes	yes	4	2.5562e-14	130.25				By MS/MS	By MS/MS
AAQSLLNK	STTAEKTDEEEKEDRAAQSLLNKLIRSNLV	EEEKEDRAAQSLLNKLIRSNLVDNTNQVEV	R	A	A	N	K	L	2	0	1	0	0	1	0	0	0	0	2	1	0	0	0	1	0	0	0	0	0	0	8	0	843.481	DD19A_HUMAN;DD19B_HUMAN	DD19A_HUMAN	56	63	yes	no	2	0.0047103	124.37	By MS/MS	By MS/MS	By MS/MS	By MS/MS	By MS/MS	By MS/MS	By MS/MS
AAQVAQDEEIAR	KLQEEELLATQVDMRAAQVAQDEEIARLLM	DMRAAQVAQDEEIARLLMAEEKKAYKKAKE	R	A	A	A	R	L	4	1	0	1	0	2	2	0	0	1	0	0	0	0	0	0	0	0	0	1	0	0	12	0	1299.64	CCD50_HUMAN	CCD50_HUMAN	196	207	yes	yes	2	8.0752e-07	167.12	By matching		By MS/MS	By MS/MS	By MS/MS	By matching
AASAAAASAAAASAASGSPGPGEGSAGGEK	______________________________	SGSPGPGEGSAGGEKRSTAPSAAASASASA	M	A	A	E	K	R	13	0	0	0	0	0	2	6	0	0	0	1	0	0	2	6	0	0	0	0	0	0	30	0	2386.1	TIF1B_HUMAN	TIF1B_HUMAN	2	31	yes	yes	3	0.062111	20.652	By MS/MS	By MS/MS	By MS/MS	By MS/MS	By MS/MS	By MS/MS	By MS/MS
AASAAFQENVGR	LVIAAVFDRDINCRRAASAAFQENVGRQGT	CRRAASAAFQENVGRQGTFPHGIDILTTAD	R	A	A	G	R	Q	4	1	1	0	0	1	1	1	0	0	0	0	0	1	0	1	0	0	0	1	0	0	12	0	1219.59	TBCD_HUMAN	TBCD_HUMAN	509	520	yes	yes	2	4.4585e-05	160				By MS/MS	By MS/MS	By MS/MS
AASAAGAAGSAGGSSGAAGAAGGGAGAGTRPGDGGTASAGAAGPGAATK	FAKRDKKKKKERSNRAASAAGAAGSAGGSS	GTASAGAAGPGAATKAVTKDEDEWKELEQK	R	A	A	T	K	A	19	1	0	1	0	0	0	17	0	0	0	1	0	0	2	5	3	0	0	0	0	0	49	1	3668.71	CDV3_HUMAN	CDV3_HUMAN	28	76	yes	yes	3;4	6.2144e-275	347.88	By MS/MS	By MS/MS	By MS/MS	By MS/MS	By MS/MS	By MS/MS
AASAYAVGDVK	GQYFGELALVTNKPRAASAYAVGDVKCLVM	NKPRAASAYAVGDVKCLVMDVQAFERLLGP	R	A	A	V	K	C	4	0	0	1	0	0	0	1	0	0	0	1	0	0	0	1	0	0	1	2	0	0	11	0	1050.53	KAP2_HUMAN	KAP2_HUMAN	348	358	yes	yes	2	0.038225	68.847				By MS/MS		By matching
AASGEDSTEEALAAAAAPWEGGPVPGVDR	ADGAISPNGHRPQLRAASGEDSTEEALAAA	AAAPWEGGPVPGVDRSPFAKSLGHSRGEAD	R	A	A	D	R	S	8	1	0	2	0	0	4	4	0	0	1	0	0	0	3	2	1	1	0	2	0	0	29	0	2780.29	WAC2A_HUMAN	WAC2A_HUMAN	1085	1113	yes	yes	3	0.0026759	42.973		By MS/MS	By matching	By MS/MS	By matching
AASIFGGAK	PKEDDSSASTSQSTRAASIFGGAKPVDTAA	TSQSTRAASIFGGAKPVDTAAREREVEERL	R	A	A	A	K	P	3	0	0	0	0	0	0	2	0	1	0	1	0	1	0	1	0	0	0	0	0	0	9	0	820.444	IF4B_HUMAN	IF4B_HUMAN	357	365	yes	yes	2	0.0031587	111.82	By MS/MS	By MS/MS	By MS/MS	By MS/MS	By MS/MS	By MS/MS
AASITSEVFNK	TIAVKEDGELNLMKKAASITSEVFNKFFKE	LMKKAASITSEVFNKFFKERVMEIVDADEK	K	A	A	N	K	F	2	0	1	0	0	0	1	0	0	1	0	1	0	1	0	2	1	0	0	1	0	0	11	0	1165.6	SP16H_HUMAN	SP16H_HUMAN	186	196	yes	yes	2	0.0013838	123.86	By MS/MS	By MS/MS	By MS/MS		By matching
AASLEAVSYAIDTLK	VSEASIIIAVSSAHRAASLEAVSYAIDTLK	AASLEAVSYAIDTLKAKVPIWKKEIYEESS	R	A	A	L	K	A	4	0	0	1	0	0	1	0	0	1	2	1	0	0	0	2	1	0	1	1	0	0	15	0	1550.82	MOC2B_HUMAN	MOC2B_HUMAN	145	159	yes	yes	2;3	0.00026898	106.42	By MS/MS	By matching	By matching	By matching	By MS/MS	By MS/MS
AASTASHRPIK	______________________________	______________________________	M	A	A	I	K	G	3	1	0	0	0	0	0	0	1	1	0	1	0	0	1	2	1	0	0	0	0	0	11	1	1137.63	IPP2B_HUMAN;IPP2_HUMAN	IPP2B_HUMAN	2	12	yes	no	3	0.00039753	96.113	By MS/MS	By MS/MS	By MS/MS	By MS/MS	By MS/MS
AASVHTVGEDTEETPHR	LIGPLSHSILTEAIKAASVHTVGEDTEETP	SVHTVGEDTEETPHRWWIETCKKPDSVSLH	K	A	A	H	R	W	2	1	0	1	0	0	3	1	2	0	0	0	0	0	1	1	3	0	0	2	0	0	17	0	1834.84	POP1_HUMAN	POP1_HUMAN	449	465	yes	yes	3	0.041639	54.768				By MS/MS
AASVVQPQPLVVVK	SPPQQNVQPKKQELRAASVVQPQPLVVVKE	RAASVVQPQPLVVVKEEKIHSPIIRSEPFS	R	A	A	V	K	E	2	0	0	0	0	2	0	0	0	0	1	1	0	0	2	1	0	0	0	5	0	0	14	0	1433.86	BRD4_HUMAN	BRD4_HUMAN	1098	1111	yes	yes	2	0.0056969	85.807	By MS/MS	By MS/MS	By MS/MS		By matching	By matching
AATAAADFTAK	KGAVWGATLNKDATKAATAAADFTAKVWDA	DATKAATAAADFTAKVWDAVSGDELMTLAH	K	A	A	A	K	V	6	0	0	1	0	0	0	0	0	0	0	1	0	1	0	0	2	0	0	0	0	0	11	0	1036.52	STRAP_HUMAN	STRAP_HUMAN	74	84	yes	yes	2	0.0022286	120.76	By matching	By MS/MS	By MS/MS	By MS/MS	By MS/MS	By MS/MS
AATALLEAGLAR	______________________________	______________________________	M	A	A	A	R	V	5	1	0	0	0	0	1	1	0	0	3	0	0	0	0	0	1	0	0	0	0	0	12	0	1155.66	PTPM1_HUMAN	PTPM1_HUMAN	2	13	yes	yes	2	4.635e-10	177.06	By MS/MS	By MS/MS	By MS/MS	By MS/MS	By MS/MS	By MS/MS	By MS/MS
AATASAGAGGIDGKPR	______________________________	ATASAGAGGIDGKPRTSPKSVKFLFGGLAG	M	A	A	P	R	T	5	1	0	1	0	0	0	4	0	1	0	1	0	0	1	1	1	0	0	0	0	0	16	1	1398.72	M2OM_HUMAN	M2OM_HUMAN	2	17	yes	yes	2	2.7114e-125	329.37	By MS/MS	By MS/MS	By MS/MS	By MS/MS	By MS/MS	By MS/MS	By MS/MS
AATENIPVVR	LLNNVHLSHPVYVRRAATENIPVVRRPDRK	VYVRRAATENIPVVRRPDRKDLLGYLNGEA	R	A	A	V	R	R	2	1	1	0	0	0	1	0	0	1	0	0	0	0	1	0	1	0	0	2	0	0	10	0	1068.59	CDC73_HUMAN	CDC73_HUMAN	78	87	yes	yes	2	0.0017578	114.2	By MS/MS	By MS/MS	By MS/MS		By matching
AATESVPCSPSPLAGEIR	ILKHAKVVHRQDMCKAATESVPCSPSPLAG	ESVPCSPSPLAGEIRRGTSAASRMITNSLN	K	A	A	I	R	R	3	1	0	0	1	0	2	1	0	1	1	0	0	0	3	3	1	0	0	1	0	0	18	0	1840.9	CS047_HUMAN	CS047_HUMAN	116	133	yes	yes	2	0.0058622	79.466				By MS/MS
AATGEEVSAEDLGGADLHCR	RKQGTIFLAGPPLVKAATGEEVSAEDLGGA	EVSAEDLGGADLHCRKSGVSDHWALDDHHA	K	A	A	C	R	K	4	1	0	2	1	0	3	3	1	0	2	0	0	0	0	1	1	0	0	1	0	0	20	0	2056.91	MCCB_HUMAN	MCCB_HUMAN	249	268	yes	yes	2;3	0	506.69	By MS/MS	By MS/MS		By MS/MS			By MS/MS
AATIVLQSYLR	YWRMYVVRRRYKIRRAATIVLQSYLRGFLA	KIRRAATIVLQSYLRGFLARNRYRKILREH	R	A	A	L	R	G	2	1	0	0	0	1	0	0	0	1	2	0	0	0	0	1	1	0	1	1	0	0	11	0	1233.71	MYO5A_HUMAN	MYO5A_HUMAN	839	849	yes	yes	2	0.0061154	99.815							By matching
AAVAVVPLVSEDK	PLSSSSVLQEPPAKKAAVAVVPLVSEDKSV	KKAAVAVVPLVSEDKSVTVPEAENPRDSLV	K	A	A	D	K	S	3	0	0	1	0	0	1	0	0	0	1	1	0	0	1	1	0	0	0	4	0	0	13	0	1296.73	ZC11A_HUMAN	ZC11A_HUMAN	700	712	yes	yes	2	0.0010198	114.83	By MS/MS	By MS/MS	By MS/MS		By matching	By MS/MS	By MS/MS
AAVDSFYLLYR	______________________________	______________________________	M	A	A	Y	R	E	2	1	0	1	0	0	0	0	0	0	2	0	0	1	0	1	0	0	2	1	0	0	11	0	1316.68	HSDL1_HUMAN	HSDL1_HUMAN	2	12	yes	yes	2	5.2436e-47	266.58	By MS/MS	By MS/MS	By MS/MS	By MS/MS	By MS/MS	By MS/MS	By MS/MS
AAVEEGIVLGGGCALLR	NEKKDRVTDALNATRAAVEEGIVLGGGCAL	VEEGIVLGGGCALLRCIPALDSLTPANEDQ	R	A	A	L	R	C	3	1	0	0	1	0	2	4	0	1	3	0	0	0	0	0	0	0	0	2	0	0	17	0	1683.9	CH60_HUMAN	CH60_HUMAN	430	446	yes	yes	2;3	4.7183e-13	189.17	By MS/MS	By MS/MS	By MS/MS	By MS/MS	By MS/MS	By MS/MS	By MS/MS
AAVELEEPEDAR	RKALEHVPNSVRLWKAAVELEEPEDARIML	LWKAAVELEEPEDARIMLSRAVECCPTSVE	K	A	A	A	R	I	3	1	0	1	0	0	4	0	0	0	1	0	0	0	1	0	0	0	0	1	0	0	12	0	1327.63	PRP6_HUMAN	PRP6_HUMAN	409	420	yes	yes	2	0.0013707	109.42			By MS/MS	By MS/MS	By MS/MS	By MS/MS
AAVENLPTFLVELSR	PDRLELEAAQKFLERAAVENLPTFLVELSR	AAVENLPTFLVELSRVLANPGNSQVARVAA	R	A	A	S	R	V	2	1	1	0	0	0	2	0	0	0	3	0	0	1	1	1	1	0	0	2	0	0	15	0	1657.9	IMB1_HUMAN	IMB1_HUMAN	28	42	yes	yes	3	0.00071615	91.076	By MS/MS	By MS/MS	By MS/MS	By MS/MS	By MS/MS	By MS/MS	By MS/MS
AAVFEEIDTYER	DTDFDFEGNLALFDKAAVFEEIDTYERRSG	FDKAAVFEEIDTYERRSGTRSRGIPNERPT	K	A	A	E	R	R	2	1	0	1	0	0	3	0	0	1	0	0	0	1	0	0	1	0	1	1	0	0	12	0	1441.67	EDC3_HUMAN	EDC3_HUMAN	216	227	yes	yes	2	0.0048072	93.058	By matching	By matching	By matching	By matching	By MS/MS	By MS/MS
AAVGQESPGGLEAGNAK	KNDDLNKPINKGRKRAAVGQESPGGLEAGN	VGQESPGGLEAGNAKAPKLQDLAKKAAPAE	R	A	A	A	K	A	4	0	1	0	0	1	2	4	0	0	1	1	0	0	1	1	0	0	0	1	0	0	17	0	1554.76	PDS5A_HUMAN	PDS5A_HUMAN	1299	1315	yes	yes	2	1.5814e-25	215.53							By MS/MS
AAVIGDVIR	ITVEHLAIKCHWTQRAAVIGDVIRVYSGHQ	CHWTQRAAVIGDVIRVYSGHQGRTIIFCET	R	A	A	I	R	V	2	1	0	1	0	0	0	1	0	2	0	0	0	0	0	0	0	0	0	2	0	0	9	0	912.539	DDX21_HUMAN	DDX21_HUMAN	424	432	yes	yes	2	0.018471	87.181	By MS/MS	By MS/MS	By MS/MS	By MS/MS	By MS/MS	By MS/MS	By MS/MS
AAVLLEQER	DHSLKEHELLEQQKRAAVLLEQERQQEIAK	LEQQKRAAVLLEQERQQEIAKMGTPVPRPP	R	A	A	E	R	Q	2	1	0	0	0	1	2	0	0	0	2	0	0	0	0	0	0	0	0	1	0	0	9	0	1027.57	SF3B2_HUMAN	SF3B2_HUMAN	184	192	yes	yes	2	0.060996	69.628		By MS/MS
AAVLQQVLER	______________________________	______________________________	M	A	A	E	R	T	2	1	0	0	0	2	1	0	0	0	2	0	0	0	0	0	0	0	0	2	0	0	10	0	1125.65	TPR_HUMAN	TPR_HUMAN	2	11	yes	yes	2	6.3414e-12	191.85	By MS/MS	By MS/MS	By MS/MS	By MS/MS	By MS/MS	By MS/MS	By MS/MS
AAVPSGASTGIYEALELR	PTVEVDLFTSKGLFRAAVPSGASTGIYEAL	PSGASTGIYEALELRDNDKTRYMGKGVSKA	R	A	A	L	R	D	4	1	0	0	0	0	2	2	0	1	2	0	0	0	1	2	1	0	1	1	0	0	18	0	1803.94	ENOA_HUMAN;ENOG_HUMAN;ENOB_HUMAN	ENOA_HUMAN	33	50	yes	no	2;3	1.9061e-08	153.32	By MS/MS	By MS/MS	By MS/MS	By MS/MS	By MS/MS	By MS/MS	By MS/MS
AAVQELSSSILAGEDPEER	RDSHLGPHRSTPESRAAVQELSSSILAGED	ELSSSILAGEDPEERGVKLGLGDFIFYSVL	R	A	A	E	R	G	3	1	0	1	0	1	4	1	0	1	2	0	0	0	1	3	0	0	0	1	0	0	19	0	1999.97	PSN1_HUMAN	PSN1_HUMAN	359	377	yes	yes	2	3.2617e-06	119.77				By matching	By matching	By MS/MS
AAVVTSPPPTTAPHK	______________________________	AAVVTSPPPTTAPHKERYFDRVDENNPEYL	R	A	A	H	K	E	3	0	0	0	0	0	0	0	1	0	0	1	0	0	4	1	3	0	0	2	0	0	15	0	1472.8	ADDA_HUMAN	ADDA_HUMAN	7	21	yes	yes	3	0.057632	38.376		By matching		By MS/MS	By matching	By matching	By matching
AAYFGIYDTAK	YQGFNVSVQGIIIYRAAYFGIYDTAKGMLP	IIYRAAYFGIYDTAKGMLPDPKNTHIVISW	R	A	A	A	K	G	3	0	0	1	0	0	0	1	0	1	0	1	0	1	0	0	1	0	2	0	0	0	11	0	1218.59	ADT2_HUMAN	ADT2_HUMAN	189	199	yes	yes	2	0.00014332	145.72	By MS/MS	By MS/MS	By MS/MS	By MS/MS	By MS/MS	By MS/MS	By MS/MS
AAYFGVYDTAK	YQGFNVSVQGIIIYRAAYFGVYDTAKGMLP	IIYRAAYFGVYDTAKGMLPDPKNVHIFVSW	R	A	A	A	K	G	3	0	0	1	0	0	0	1	0	0	0	1	0	1	0	0	1	0	2	1	0	0	11	0	1204.58	ADT1_HUMAN;ADT3_HUMAN	ADT1_HUMAN	189	199	no	no	2	0.00054666	136.99	By MS/MS	By MS/MS	By MS/MS	By MS/MS	By MS/MS	By MS/MS	By MS/MS
AAYLSDPR	TLKDLLLNTMSQEEKAAYLSDPRAPPCEYK	TMSQEEKAAYLSDPRAPPCEYKDWLTKMSG	K	A	A	P	R	A	2	1	0	1	0	0	0	0	0	0	1	0	0	0	1	1	0	0	1	0	0	0	8	0	891.445	PRKDC_HUMAN	PRKDC_HUMAN	3826	3833	yes	yes	2	0.04371	77.923	By MS/MS			By MS/MS	By MS/MS	By MS/MS	By MS/MS
AAYPDLENPPLLVTPSQQAK	NIISRLQEVFGHAIKAAYPDLENPPLLVTP	LENPPLLVTPSQQAKFGDYQCNSAMGISQM	K	A	A	A	K	F	3	0	1	1	0	2	1	0	0	0	3	1	0	0	4	1	1	0	1	1	0	0	20	0	2151.12	SYRC_HUMAN	SYRC_HUMAN	90	109	yes	yes	2;3	2.4941e-10	132.97	By MS/MS	By MS/MS	By MS/MS	By MS/MS	By MS/MS	By MS/MS	By MS/MS
ACADATLSQITNNIDPVGR	QEAEQLKNQIRDARKACADATLSQITNNID	ATLSQITNNIDPVGRIQMRTRRTLRGHLAK	K	A	C	G	R	I	3	1	2	2	1	1	0	1	0	2	1	0	0	0	1	1	2	0	0	1	0	0	19	0	2014.97	GBB1_HUMAN	GBB1_HUMAN	24	42	yes	yes	2	5.311e-111	311.69			By MS/MS		By matching	By MS/MS
ACAELHQNVNVK	FPDEFHLQTLNPFLRACAELHQNVNVKNII	FLRACAELHQNVNVKNIIIALIDRLALFAH	R	A	C	V	K	N	2	0	2	0	1	1	1	0	1	0	1	1	0	0	0	0	0	0	0	2	0	0	12	0	1381.68	VPS35_HUMAN	VPS35_HUMAN	285	296	yes	yes	3	0.020173	57.175		By matching	By matching			By MS/MS
ACARPLISVYSEK	______________________________	______________________________	M	A	C	E	K	G	2	1	0	0	1	0	1	0	0	1	1	1	0	0	1	2	0	0	1	1	0	0	13	1	1492.77	RL4_HUMAN	RL4_HUMAN	2	14	yes	yes	2	0.0023236	106.38	By matching		By MS/MS		By matching	By MS/MS	By matching
ACDGNVDHAATHITNR	LQLGFTAQEARLGLRACDGNVDHAATHITN	CDGNVDHAATHITNRREELAQIRKEEKEKK	R	A	C	N	R	R	3	1	2	2	1	0	0	1	2	1	0	0	0	0	0	0	2	0	0	1	0	0	16	0	1750.78	NUB1_HUMAN	NUB1_HUMAN	399	414	yes	yes	4	0.030364	45.14	By matching	By matching	By matching	By matching	By matching	By MS/MS	By matching
ACEFAGFQCQIQFGPHNEQK	RDDILNGSHPVSFDKACEFAGFQCQIQFGP	GFQCQIQFGPHNEQKHKAGFLDLKDFLPKE	K	A	C	Q	K	H	2	0	1	0	2	4	2	2	1	1	0	1	0	3	1	0	0	0	0	0	0	0	20	0	2395.05	TLN1_HUMAN	TLN1_HUMAN	235	254	yes	yes	3	0.0017098	84.499			By MS/MS
ACFHCETCK	YPTEKVNCLDKFWHKACFHCETCKMTLNMK	DKFWHKACFHCETCKMTLNMKNYKGYEKKP	K	A	C	C	K	M	1	0	0	0	3	0	1	0	1	0	0	1	0	1	0	0	1	0	0	0	0	0	9	0	1211.45	LASP1_HUMAN	LASP1_HUMAN	28	36	yes	yes	3	0.020825	70.908	By matching	By matching	By matching	By MS/MS	By matching	By matching
ACGQIFCGK	CRVQFGVMTRKHHCRACGQIFCGKCSSKYS	RKHHCRACGQIFCGKCSSKYSTIPKFGIEK	R	A	C	G	K	C	1	0	0	0	2	1	0	2	0	1	0	1	0	1	0	0	0	0	0	0	0	0	9	0	1039.46	HGS_HUMAN	HGS_HUMAN	184	192	yes	yes	2	0.023324	82.671				By MS/MS	By MS/MS	By MS/MS
ACGVLETIR	FPFTFDEKRAVQQLRACGVLETIRISAAGF	AVQQLRACGVLETIRISAAGFPSRWTYQEF	R	A	C	I	R	I	1	1	0	0	1	0	1	1	0	1	1	0	0	0	0	0	1	0	0	1	0	0	9	0	1017.53	MYO5A_HUMAN;MYO5C_HUMAN;MYO5B_HUMAN	MYO5A_HUMAN	683	691	no	no	2	0.0037727	110.12	By matching	By MS/MS	By MS/MS	By MS/MS	By matching	By matching	By MS/MS
ACLDTAVENMPSLK	EDPLLSGLLDSPALKACLDTAVENMPSLKM	KACLDTAVENMPSLKMKVVEVLAGHGHLYS	K	A	C	L	K	M	2	0	1	1	1	0	1	0	0	0	2	1	1	0	1	1	1	0	0	1	0	0	14	0	1547.73	FAS_HUMAN	FAS_HUMAN	1226	1239	yes	yes	2	5.4567e-10	174.87	By MS/MS	By MS/MS	By MS/MS	By MS/MS	By MS/MS	By MS/MS
ACLISLGYDVENDR	FDKDHGGALGPEEFKACLISLGYDVENDRQ	KACLISLGYDVENDRQGEAEFNRIMSLVDP	K	A	C	D	R	Q	1	1	1	2	1	0	1	1	0	1	2	0	0	0	0	1	0	0	1	1	0	0	14	0	1623.76	ACTN4_HUMAN	ACTN4_HUMAN	792	805	yes	yes	2;3	3.8188e-10	179.57	By matching	By MS/MS	By MS/MS	By MS/MS	By MS/MS	By MS/MS	By MS/MS
ACLVHNELLEK	SYLEPTSVTNFNYRRACLVHNELLEKEFTE	NYRRACLVHNELLEKEFTEKRRELKFDGRL	R	A	C	E	K	E	1	0	1	0	1	0	2	0	1	0	3	1	0	0	0	0	0	0	0	1	0	0	11	0	1324.68	TASOR_HUMAN	TASOR_HUMAN	148	158	yes	yes	3	0.003512	77.597	By MS/MS			By matching		By matching
ACQIFVR	SFGGAGGHAPGVARKACQIFVRNLPFDFTW	HAPGVARKACQIFVRNLPFDFTWKMLKDKF	K	A	C	V	R	N	1	1	0	0	1	1	0	0	0	1	0	0	0	1	0	0	0	0	0	1	0	0	7	0	892.459	HNRPM_HUMAN	HNRPM_HUMAN	652	658	yes	yes	2	0.00077245	160.1	By MS/MS	By MS/MS	By MS/MS	By MS/MS	By MS/MS	By MS/MS	By MS/MS
ACQSIYPLHDVFVR	VNKLIPDSIGKDIEKACQSIYPLHDVFVRK	KACQSIYPLHDVFVRKVKMLKKPKFELGKL	K	A	C	V	R	K	1	1	0	1	1	1	0	0	1	1	1	0	0	1	1	1	0	0	1	2	0	0	14	0	1703.85	RS3A_HUMAN	RS3A_HUMAN	200	213	yes	yes	2;3	2.3525e-10	183.79	By MS/MS	By MS/MS	By matching	By MS/MS	By MS/MS	By MS/MS	By MS/MS
ACSPCSSQSSSSGICTDFWDLLVK	TKETNCESDRERGNKACSPCSSQSSSSGIC	SSSGICTDFWDLLVKLDNMNVSRKGKNSVK	K	A	C	V	K	L	1	0	0	2	3	1	0	1	0	1	2	1	0	1	1	7	1	1	0	1	0	0	24	0	2691.16	HUWE1_HUMAN	HUWE1_HUMAN	3371	3394	yes	yes	3	0.00093564	57.238	By matching	By matching	By matching	By MS/MS	By MS/MS	By MS/MS
ACTELGIR	VMVANRGEIAIRVFRACTELGIRTVAIYSE	IAIRVFRACTELGIRTVAIYSEQDTGQMHR	R	A	C	I	R	T	1	1	0	0	1	0	1	1	0	1	1	0	0	0	0	0	1	0	0	0	0	0	8	0	918.459	PYC_HUMAN	PYC_HUMAN	55	62	yes	yes	2	1.3672e-05	173.38							By MS/MS
ACTILLR	GDEYFTFITDCKDPKACTILLRGASKEILS	ITDCKDPKACTILLRGASKEILSEVERNLQ	K	A	C	L	R	G	1	1	0	0	1	0	0	0	0	1	2	0	0	0	0	0	1	0	0	0	0	0	7	0	845.479	TCPG_HUMAN	TCPG_HUMAN	371	377	yes	yes	2	0.020894	133.95		By MS/MS	By MS/MS				By matching
ACVCQTLGISPEEK	RPLQVGERSDYAGFRACVCQTLGISPEEKF	RACVCQTLGISPEEKFVITTTSRKEITCDN	R	A	C	E	K	F	1	0	0	0	2	1	2	1	0	1	1	1	0	0	1	1	1	0	0	1	0	0	14	0	1590.74	SMHD1_HUMAN	SMHD1_HUMAN	58	71	yes	yes	2	2.8532e-10	182.35	By MS/MS	By MS/MS	By MS/MS	By MS/MS	By MS/MS	By MS/MS	By MS/MS
ACVVHGSDLK	RLNIPVSQVNPRDAKACVVHGSDLKDMTSE	PRDAKACVVHGSDLKDMTSEQLDDILKYHT	K	A	C	L	K	D	1	0	0	1	1	0	0	1	1	0	1	1	0	0	0	1	0	0	0	2	0	0	10	0	1084.53	AT1A1_HUMAN	AT1A1_HUMAN	662	671	no	no	2;3	8.0369e-05	159.58	By MS/MS	By MS/MS	By MS/MS	By MS/MS	By MS/MS	By MS/MS	By MS/MS
ACYALENFVENLGPK	YLKSVPLGHTHHLAKACYALENFVENLGPK	ACYALENFVENLGPKVQPYLPELMECMLQL	K	A	C	P	K	V	2	0	2	0	1	0	2	1	0	0	2	1	0	1	1	0	0	0	1	1	0	0	15	0	1723.82	IPO4_HUMAN	IPO4_HUMAN	458	472	yes	yes	2;3	2.7388e-05	143.97	By MS/MS	By MS/MS	By MS/MS	By MS/MS	By MS/MS	By MS/MS	By MS/MS
ACYGVLR	ESLRYKLLGGLAVRRACYGVLRFIMESGAK	LGGLAVRRACYGVLRFIMESGAKGCEVVVS	R	A	C	L	R	F	1	1	0	0	1	0	0	1	0	0	1	0	0	0	0	0	0	0	1	1	0	0	7	0	837.417	RS3_HUMAN	RS3_HUMAN	118	124	yes	yes	2	0.03132	120.76	By MS/MS	By MS/MS	By MS/MS	By MS/MS	By matching	By MS/MS	By MS/MS
ACYLSINPQK	HSSSEFEIVKAIKERACYLSINPQKDETLE	AIKERACYLSINPQKDETLETEKAQYYLPD	R	A	C	Q	K	D	1	0	1	0	1	1	0	0	0	1	1	1	0	0	1	1	0	0	1	0	0	0	10	0	1192.59	ACTY_HUMAN;ACTZ_HUMAN	ACTZ_HUMAN	221	230	no	no	2	0.00029711	153.04	By MS/MS	By MS/MS	By MS/MS	By MS/MS	By MS/MS	By MS/MS	By MS/MS
ADALQAGASQFETSAAK	KVLERDQKLSELDDRADALQAGASQFETSA	ALQAGASQFETSAAKLKRKYWWKNCKMWAI	R	A	D	A	K	L	6	0	0	1	0	2	1	1	0	0	1	1	0	1	0	2	1	0	0	0	0	0	17	0	1664.8	VAMP3_HUMAN;VAMP2_HUMAN	VAMP3_HUMAN	50	66	yes	no	2	8.9018e-18	196.38		By MS/MS		By MS/MS	By MS/MS	By MS/MS
ADATNVNNWHWTER	AKWGEGDPRWIVEERADATNVNNWHWTERD	RADATNVNNWHWTERDASNWSTDKLKTLFL	R	A	D	E	R	D	2	1	3	1	0	0	1	0	1	0	0	0	0	0	0	0	2	2	0	1	0	0	14	0	1712.77	AHSA1_HUMAN	AHSA1_HUMAN	17	30	yes	yes	3	0.0011558	106.17		By MS/MS		By MS/MS	By MS/MS	By MS/MS
ADDADEFGYSR	AKSARLNLWRYGDFRADDADEFGYSR____	GDFRADDADEFGYSR_______________	R	A	D	S	R	-	2	1	0	3	0	0	1	1	0	0	0	0	0	1	0	1	0	0	1	0	0	0	11	0	1244.49	SND1_HUMAN	SND1_HUMAN	900	910	yes	yes	2	4.8813e-09	188.04	By MS/MS	By MS/MS	By MS/MS	By MS/MS	By MS/MS	By MS/MS	By MS/MS
ADDIDIEAMLEAPYKK	______________________________	DDIDIEAMLEAPYKKDENKLSSANGHEERS	M	A	D	K	K	D	3	0	0	3	0	0	2	0	0	2	1	2	1	0	1	0	0	0	1	0	0	0	16	1	1820.89	RBM39_HUMAN	RBM39_HUMAN	2	17	yes	yes	2	0.00097971	147.24	By MS/MS	By MS/MS	By MS/MS	By MS/MS	By MS/MS	By MS/MS	By MS/MS
ADDLLPLGDQTQDGDFGSR	RVKKIRKKEKEVVVRADDLLPLGDQTQDGD	LPLGDQTQDGDFGSRLRGRGRRRVSEVEEE	R	A	D	S	R	L	1	1	0	5	0	2	0	3	0	0	3	0	0	1	1	1	1	0	0	0	0	0	19	0	2018.92	SNUT1_HUMAN	SNUT1_HUMAN	420	438	yes	yes	2	4.0287e-15	180.48	By MS/MS	By MS/MS	By MS/MS
ADDPSAADRNVEIWK	______________________________	ADDPSAADRNVEIWKIKKLIKSLEAARGNG	M	A	D	W	K	I	3	1	1	3	0	0	1	0	0	1	0	1	0	0	1	1	0	1	0	1	0	0	15	1	1685.8	ERF1_HUMAN	ERF1_HUMAN	2	16	yes	yes	2	0.00034671	125.54				By MS/MS	By MS/MS	By MS/MS	By MS/MS
ADDPSSYMEVVQAANTSGNWEELVK	LQKGMVKEAIDSYIKADDPSSYMEVVQAAN	VQAANTSGNWEELVKYLQMARKKARESYVE	K	A	D	V	K	Y	3	0	2	2	0	1	3	1	0	0	1	1	1	0	1	3	1	1	1	3	0	0	25	0	2739.23	CLH1_HUMAN	CLH1_HUMAN	1131	1155	yes	yes	3	0.00052313	57.238				By MS/MS	By matching		By matching
ADDPYAHLSK	EGEGEEEEEEGGESKADDPYAHLSKKEKKK	GGESKADDPYAHLSKKEKKKLKKQMEYERQ	K	A	D	S	K	K	2	0	0	2	0	0	0	0	1	0	1	1	0	0	1	1	0	0	1	0	0	0	10	0	1115.52	ABCF1_HUMAN	ABCF1_HUMAN	246	255	yes	yes	3	0.041908	46.844				By MS/MS	By MS/MS
ADDSREEEEENDDDNSLEGETFPLER	KQDNLDAFNERDPYKADDSREEEEENDDDN	DDDNSLEGETFPLERDEVMPPPLQHPQTDR	K	A	D	E	R	D	1	2	2	5	0	0	8	1	0	0	2	0	0	1	1	2	1	0	0	0	0	0	26	1	3039.23	STRP1_HUMAN	STRP1_HUMAN	375	400	yes	yes	3	5.128e-09	105.17					By MS/MS
ADEASELACPTPK	VRQLTLRKLQELSSKADEASELACPTPKED	SKADEASELACPTPKEDGLAQQQTQLNLRS	K	A	D	P	K	E	3	0	0	1	1	0	2	0	0	0	1	1	0	0	2	1	1	0	0	0	0	0	13	0	1387.63	FAS_HUMAN	FAS_HUMAN	2194	2206	yes	yes	2	0.022345	73.655		By MS/MS			By MS/MS	By matching
ADEAYLIGR	AIYSEQDTGQMHRQKADEAYLIGRGLAPVQ	QMHRQKADEAYLIGRGLAPVQAYLHIPDII	K	A	D	G	R	G	2	1	0	1	0	0	1	1	0	1	1	0	0	0	0	0	0	0	1	0	0	0	9	0	1006.51	PYC_HUMAN	PYC_HUMAN	80	88	yes	yes	2	5.8665e-23	230.85	By MS/MS	By MS/MS	By MS/MS	By MS/MS	By MS/MS	By MS/MS	By MS/MS
ADEELEALRR	______________________________	______________________________	M	A	D	R	R	Q	2	2	0	1	0	0	3	0	0	0	2	0	0	0	0	0	0	0	0	0	0	0	10	1	1200.61	PDCD5_HUMAN	PDCD5_HUMAN	2	11	yes	yes	2	0.054683	137.14	By MS/MS	By MS/MS	By MS/MS	By matching	By MS/MS	By MS/MS
ADEGLASLSEDGR	LQEVFRFAYYKLLKKADEGLASLSEDGRSP	KKADEGLASLSEDGRSPISIRQMAYVSGLS	K	A	D	G	R	S	2	1	0	2	0	0	2	2	0	0	2	0	0	0	0	2	0	0	0	0	0	0	13	0	1318.6	APH1A_HUMAN	APH1A_HUMAN	97	109	yes	yes	2	0.0077508	87.777	By MS/MS			By MS/MS	By MS/MS	By MS/MS	By MS/MS
ADEHVIDQGDDGDNFYVIER	QLSQVLDAMFERIVKADEHVIDQGDDGDNF	IDQGDDGDNFYVIERGTYDILVTKDNQTRS	K	A	D	E	R	G	1	1	1	5	0	1	2	2	1	2	0	0	0	1	0	0	0	0	1	2	0	0	20	0	2306.01	KAP2_HUMAN	KAP2_HUMAN	162	181	yes	yes	3	1.0568e-25	193.27	By MS/MS	By matching	By matching	By MS/MS	By matching	By matching	By matching
ADELLCWEDSAGHWLYE	DSVESARREIALWFRADELLCWEDSAGHWL	ELLCWEDSAGHWLYE_______________	R	A	D	Y	E	-	2	0	0	2	1	0	3	1	1	0	3	0	0	0	0	1	0	2	1	0	0	0	17	0	2092.88	NDK3_HUMAN	NDK3_HUMAN	153	169	yes	yes	2	0.0027232	81.475		By matching	By MS/MS	By MS/MS	By MS/MS	By MS/MS	By matching
ADEQTTCEVLDYFLR	RQLLGRLQDLLLGPKADEQTTCEVLDYFLR	ADEQTTCEVLDYFLRRLGSSQVASRVLAMK	K	A	D	L	R	R	1	1	0	2	1	1	2	0	0	0	2	0	0	1	0	0	2	0	1	1	0	0	15	0	1858.84	INT1_HUMAN	INT1_HUMAN	963	977	yes	yes	2;3	3.1048e-05	151.98	By MS/MS	By MS/MS	By MS/MS	By MS/MS	By MS/MS	By MS/MS	By MS/MS
ADEWLMK	ADFCIIHYAGKVDYKADEWLMKNMDPLNDN	YAGKVDYKADEWLMKNMDPLNDNVATLLHQ	K	A	D	M	K	N	1	0	0	1	0	0	1	0	0	0	1	1	1	0	0	0	0	1	0	0	0	0	7	0	891.416	MYH9_HUMAN;MYH10_HUMAN	MYH10_HUMAN	588	594	no	no	2	0.032418	105.39	By MS/MS	By MS/MS	By MS/MS	By MS/MS	By MS/MS	By MS/MS	By MS/MS
ADFAQACQDAGVR	NVDAVHPGYGFLSERADFAQACQDAGVRFI	ERADFAQACQDAGVRFIGPSPEVVRKMGDK	R	A	D	V	R	F	4	1	0	2	1	2	0	1	0	0	0	0	0	1	0	0	0	0	0	1	0	0	13	0	1407.62	PYC_HUMAN	PYC_HUMAN	125	137	yes	yes	2;3	1.5599e-15	193.83	By matching	By matching	By matching	By matching		By MS/MS	By MS/MS
ADFCIIHYAGK	GSHSKFQKPRQLKDKADFCIIHYAGKVDYK	LKDKADFCIIHYAGKVDYKADEWLMKNMDP	K	A	D	G	K	V	2	0	0	1	1	0	0	1	1	2	0	1	0	1	0	0	0	0	1	0	0	0	11	0	1293.62	MYH9_HUMAN;MYH10_HUMAN	MYH10_HUMAN	573	583	no	no	2;3	1.9004e-08	180.8	By MS/MS	By MS/MS	By MS/MS	By MS/MS	By MS/MS	By MS/MS	By MS/MS
ADFDDRVSDEEK	______________________________	______________________________	M	A	D	E	K	V	1	1	0	4	0	0	2	0	0	0	0	1	0	1	0	1	0	0	0	1	0	0	12	1	1424.61	CAZA1_HUMAN	CAZA1_HUMAN	2	13	yes	yes	2	1.6417e-49	258.45	By MS/MS	By MS/MS	By MS/MS	By MS/MS	By MS/MS	By MS/MS	By MS/MS
ADFFEDENGQR	QSVTMGYYKNEAKTKADFFEDENGQRWLCT	AKTKADFFEDENGQRWLCTGDIGEFEPDGC	K	A	D	Q	R	W	1	1	1	2	0	1	2	1	0	0	0	0	0	2	0	0	0	0	0	0	0	0	11	0	1326.55	ACSL3_HUMAN	ACSL3_HUMAN	548	558	yes	yes	2	0.006393	88.181	By MS/MS	By MS/MS	By MS/MS	By MS/MS	By matching	By MS/MS	By matching
ADFPAGIPECGTDALR	NLDPSEVEKAKEGQKADFPAGIPECGTDAL	DFPAGIPECGTDALRFGLCAYMSQGRDINL	K	A	D	L	R	F	3	1	0	2	1	0	1	2	0	1	1	0	0	1	2	0	1	0	0	0	0	0	16	0	1688.78	SYVC_HUMAN	SYVC_HUMAN	908	923	yes	yes	2	0.055725	59.116			By MS/MS		By MS/MS	By matching
ADFQGISPER	ILAVCLRIQINPQNKADFQGISPERAFADF	NPQNKADFQGISPERAFADFLFASTILHLV	K	A	D	E	R	A	1	1	0	1	0	1	1	1	0	1	0	0	0	1	1	1	0	0	0	0	0	0	10	0	1118.54	DAD1_HUMAN	DAD1_HUMAN	83	92	yes	yes	2	0.012213	88.392	By MS/MS				By MS/MS		By MS/MS
ADFQYQESNLR	DQTILEKDKKLTELKADFQYQESNLRTKMN	TELKADFQYQESNLRTKMNSMEKAHKETVE	K	A	D	L	R	T	1	1	1	1	0	2	1	0	0	0	1	0	0	1	0	1	0	0	1	0	0	0	11	0	1369.63	FA76B_HUMAN	FA76B_HUMAN	282	292	yes	yes	2	0.031326	66.758	By MS/MS	By MS/MS	By MS/MS	By MS/MS	By MS/MS	By MS/MS	By MS/MS
ADFSPFGNSQGPSR	WIQTVEDLHERVPEKADFSPFGNSQGPSRV	KADFSPFGNSQGPSRVAQFLVIYAPRRGIL	K	A	D	S	R	V	1	1	1	1	0	1	0	2	0	0	0	0	0	2	2	3	0	0	0	0	0	0	14	0	1465.66	RBGPR_HUMAN	RBGPR_HUMAN	447	460	yes	yes	2	0.0020189	108.37	By matching		By matching	By MS/MS	By matching	By matching	By matching
ADGATSDDLDLHDDR	IQQQQNQLVWVSEGKADGATSDDLDLHDDR	ADGATSDDLDLHDDRLSYLSAPGSEYSMYS	K	A	D	D	R	L	2	1	0	6	0	0	0	1	1	0	2	0	0	0	0	1	1	0	0	0	0	0	15	0	1614.68	ZO1_HUMAN	ZO1_HUMAN	805	819	yes	yes	3	0.00047903	95.428		By MS/MS	By MS/MS	By matching	By MS/MS	By MS/MS
ADGQVAELLLR	______________________________	______________________________	M	A	D	L	R	R	2	1	0	1	0	1	1	1	0	0	3	0	0	0	0	0	0	0	0	1	0	0	11	0	1183.66	SYFA_HUMAN	SYFA_HUMAN	2	12	yes	yes	2	0.00014191	138.25	By MS/MS	By MS/MS	By MS/MS	By MS/MS	By MS/MS	By MS/MS	By MS/MS
ADGYVLEGK	KLLACIASRPGQCGRADGYVLEGKELEFYL	PGQCGRADGYVLEGKELEFYLRKIKARKGK	R	A	D	G	K	E	1	0	0	1	0	0	1	2	0	0	1	1	0	0	0	0	0	0	1	1	0	0	9	0	950.471	RS8_HUMAN	RS8_HUMAN	185	193	yes	yes	2	0.0024373	122.13	By MS/MS	By MS/MS	By MS/MS	By MS/MS	By MS/MS	By MS/MS	By MS/MS
ADHGEPIGR	QYAWESSAGGSFTVRADHGEPIGRGTKVIL	GSFTVRADHGEPIGRGTKVILHLKEDQTEY	R	A	D	G	R	G	1	1	0	1	0	0	1	2	1	1	0	0	0	0	1	0	0	0	0	0	0	0	9	0	950.457	HS90B_HUMAN	HS90B_HUMAN	169	177	yes	yes	3	0.00084285	109.11	By MS/MS	By MS/MS	By MS/MS	By MS/MS	By MS/MS	By MS/MS	By MS/MS
ADHSFSDGVPSDSVEAAK	______________________________	SFSDGVPSDSVEAAKNASNTEKLTDQVMQN	M	A	D	A	K	N	3	0	0	3	0	0	1	1	1	0	0	1	0	1	1	4	0	0	0	2	0	0	18	0	1817.81	NP1L4_HUMAN	NP1L4_HUMAN	2	19	yes	yes	2	4.1594e-15	181.77	By MS/MS			By matching	By MS/MS	By MS/MS
ADHVQSLAQLENLCK	______________________________	ADHVQSLAQLENLCKQLYETTDTTTRLQAE	M	A	D	C	K	Q	2	0	1	1	1	2	1	0	1	0	3	1	0	0	0	1	0	0	0	1	0	0	15	0	1724.85	XPO7_HUMAN	XPO7_HUMAN	2	16	yes	yes	2;3	2.2301e-55	254.89	By MS/MS	By MS/MS	By matching	By MS/MS	By MS/MS	By MS/MS	By MS/MS
ADIEVACYGYEGIDAVK	NNINRRLTPQAVKIRADIEVACYGYEGIDA	IEVACYGYEGIDAVKEALRAGLNCSTENMP	R	A	D	V	K	E	3	0	0	2	1	0	2	2	0	2	0	1	0	0	0	0	0	0	2	2	0	0	17	0	1871.86	IF2A_HUMAN	IF2A_HUMAN	193	209	yes	yes	2	0.00054125	98.942	By MS/MS		By MS/MS		By MS/MS	By MS/MS
ADILEDK	KKLKEVFSMAGVVVRADILEDKDGKSRGIG	SMAGVVVRADILEDKDGKSRGIGTVTFEQS	R	A	D	D	K	D	1	0	0	2	0	0	1	0	0	1	1	1	0	0	0	0	0	0	0	0	0	0	7	0	802.407	HNRPM_HUMAN	HNRPM_HUMAN	233	239	yes	yes	2	0.056363	102.77	By MS/MS	By MS/MS	By MS/MS	By MS/MS	By MS/MS	By MS/MS	By MS/MS
ADLESLLQTPGGK	RKKLNHLLKALETSKADLESLLQTPGGKPR	SKADLESLLQTPGGKPRGFSEAAAPRAFGL	K	A	D	G	K	P	1	0	0	1	0	1	1	2	0	0	3	1	0	0	1	1	1	0	0	0	0	0	13	0	1327.7	CNDG2_HUMAN	CNDG2_HUMAN	797	809	yes	yes	2	0.014597	85.729					By matching	By MS/MS
ADLESLLQTPGGKPR	RKKLNHLLKALETSKADLESLLQTPGGKPR	ADLESLLQTPGGKPRGFSEAAAPRAFGLHC	K	A	D	P	R	G	1	1	0	1	0	1	1	2	0	0	3	1	0	0	2	1	1	0	0	0	0	0	15	1	1580.85	CNDG2_HUMAN	CNDG2_HUMAN	797	811	yes	yes	3	0.022227	63.754	By MS/MS	By MS/MS	By MS/MS	By MS/MS	By MS/MS	By MS/MS	By MS/MS
ADLGLQR	VRAKVAAVEMLKGQRADLGLQRAWEGNYLA	VEMLKGQRADLGLQRAWEGNYLASKPDTPQ	R	A	D	Q	R	A	1	1	0	1	0	1	0	1	0	0	2	0	0	0	0	0	0	0	0	0	0	0	7	0	771.424	MYO1D_HUMAN	MYO1D_HUMAN	815	821	yes	yes	2	0.030279	122.15	By MS/MS	By MS/MS	By MS/MS	By MS/MS	By MS/MS	By MS/MS	By MS/MS
ADLINNLGTIAK	ERTLTLVDTGIGMTKADLINNLGTIAKSGT	MTKADLINNLGTIAKSGTKAFMEALQAGAD	K	A	D	A	K	S	2	0	2	1	0	0	0	1	0	2	2	1	0	0	0	0	1	0	0	0	0	0	12	0	1241.7	HS90B_HUMAN;H90B2_HUMAN;HS90A_HUMAN;HS902_HUMAN	HS90B_HUMAN	96	107	no	no	2	8.5803e-10	183.03	By MS/MS	By MS/MS	By MS/MS	By MS/MS	By MS/MS	By MS/MS	By MS/MS
ADLLLEPCSHYR	HIFYQLLGGAGEQLKADLLLEPCSHYRFLT	QLKADLLLEPCSHYRFLTNGPSSSPGQERE	K	A	D	Y	R	F	1	1	0	1	1	0	1	0	1	0	3	0	0	0	1	1	0	0	1	0	0	0	12	0	1472.71	MYH14_HUMAN	MYH14_HUMAN	317	328	yes	yes	2;3	0.00027312	137.46	By matching	By matching	By matching	By MS/MS	By matching	By matching	By MS/MS
ADLLLSTQPGREEGSPLELER	LQASDLPASASLPAKADLLLSTQPGREEGS	TQPGREEGSPLELERLKLEPHEGLLLRFPY	K	A	D	E	R	L	1	2	0	1	0	1	4	2	0	0	5	0	0	0	2	2	1	0	0	0	0	0	21	1	2309.19	4F2_HUMAN	4F2_HUMAN	593	613	yes	yes	3	5.3172e-08	116.98		By MS/MS	By MS/MS	By matching	By MS/MS	By MS/MS
ADLLQREEEEEEEEDQEGDRETTIR	TPPEGLRLKPPAGWKADLLQREEEEEEEED	EEEEDQEGDRETTIRGKATPAEEEKTGKVK	K	A	D	I	R	G	1	3	0	3	0	2	10	1	0	1	2	0	0	0	0	0	2	0	0	0	0	0	25	2	3047.34	PWP2_HUMAN	PWP2_HUMAN	234	258	yes	yes	3;4	6.945e-70	238.02		By MS/MS	By MS/MS	By MS/MS			By MS/MS
ADLNQGIGEPQSPSR	LGSADCELSAKLLRRADLNQGIGEPQSPSR	ADLNQGIGEPQSPSRRVFNPYTEFKEFSRK	R	A	D	S	R	R	1	1	1	1	0	2	1	2	0	1	1	0	0	0	2	2	0	0	0	0	0	0	15	0	1567.76	EFHD2_HUMAN	EFHD2_HUMAN	63	77	yes	yes	2	2.0117e-23	216.84	By MS/MS	By MS/MS	By MS/MS	By MS/MS	By MS/MS	By MS/MS	By MS/MS
ADLPEGVAVSGPSPAEFCR	HYMDGQTPCLFVSSKADLPEGVAVSGPSPA	EGVAVSGPSPAEFCRKHRLPAPVPFSCAGP	K	A	D	C	R	K	3	1	0	1	1	0	2	2	0	0	1	0	0	1	3	2	0	0	0	2	0	0	19	0	1957.92	MIRO2_HUMAN	MIRO2_HUMAN	526	544	yes	yes	2	3.3838e-07	134.4					By MS/MS	By MS/MS
ADLSLADALTEPSPDIEGEIK	______________________________	DALTEPSPDIEGEIKRDFIATLEAEAFDDV	M	A	D	I	K	R	3	0	0	3	0	0	3	1	0	2	3	1	0	0	2	2	1	0	0	0	0	0	21	0	2183.08	MAP4_HUMAN	MAP4_HUMAN	2	22	yes	yes	2	3.4529e-08	113.76		By MS/MS	By MS/MS	By matching	By MS/MS	By MS/MS	By MS/MS
ADLSLADALTEPSPDIEGEIKR	______________________________	ALTEPSPDIEGEIKRDFIATLEAEAFDDVV	M	A	D	K	R	D	3	1	0	3	0	0	3	1	0	2	3	1	0	0	2	2	1	0	0	0	0	0	22	1	2339.19	MAP4_HUMAN	MAP4_HUMAN	2	23	yes	yes	2;3	9.546e-50	232.8	By MS/MS	By MS/MS	By MS/MS	By MS/MS	By MS/MS	By MS/MS	By MS/MS
ADLTALFLPR	SGKVKRDAEKKDQMKADLTALFLPRQPPMS	KDQMKADLTALFLPRQPPMSLAEAEQLMEE	K	A	D	P	R	Q	2	1	0	1	0	0	0	0	0	0	3	0	0	1	1	0	1	0	0	0	0	0	10	0	1115.63	FLII_HUMAN	FLII_HUMAN	875	884	yes	yes	2	0.00067475	140.35	By MS/MS	By MS/MS	By MS/MS	By MS/MS	By MS/MS	By MS/MS	By MS/MS
ADLTEYLSTHYK	QAVEGPSENVRKLSRADLTEYLSTHYKAPR	LSRADLTEYLSTHYKAPRMVLAAAGGVEHQ	R	A	D	Y	K	A	1	0	0	1	0	0	1	0	1	0	2	1	0	0	0	1	2	0	2	0	0	0	12	0	1439.69	QCR1_HUMAN	QCR1_HUMAN	214	225	yes	yes	3	0.00018441	120.57	By MS/MS	By MS/MS	By MS/MS	By MS/MS	By matching	By MS/MS	By MS/MS
ADMEDLMSSK	LEAKEEFERQNKQLRADMEDLMSSKDDVGK	NKQLRADMEDLMSSKDDVGKNVHELEKSKR	R	A	D	S	K	D	1	0	0	2	0	0	1	0	0	0	1	1	2	0	0	2	0	0	0	0	0	0	10	0	1125.47	MYH10_HUMAN	MYH10_HUMAN	1511	1520	yes	yes	2	0.0071451	98.048	By MS/MS	By MS/MS	By MS/MS	By MS/MS	By MS/MS	By MS/MS	By MS/MS
ADPFSFEGPEIVDCDGCTIDWK	SVLTKTYKMKSEPDKADPFSFEGPEIVDCD	GPEIVDCDGCTIDWKKGKNVTVKTIKKKQK	K	A	D	W	K	K	1	0	0	4	2	0	2	2	0	2	0	1	0	2	2	1	1	1	0	1	0	0	22	0	2557.08	NP1L4_HUMAN	NP1L4_HUMAN	234	255	yes	yes	2;3	3.0667e-25	174.83	By MS/MS	By MS/MS	By MS/MS	By MS/MS	By MS/MS	By MS/MS
ADPGADGEASRDDGATSSVSALK	______________________________	ASRDDGATSSVSALKRLERSQWTDKMDLRF	R	A	D	L	K	R	5	1	0	4	0	0	1	3	0	0	1	1	0	0	1	4	1	0	0	1	0	0	23	1	2175.99	DPOE1_HUMAN	DPOE1_HUMAN	11	33	yes	yes	3	0.00058934	75.184					By MS/MS	By MS/MS
ADPIVGSLEPGIYAGYFDWK	KELDQRLFENYIELKADPIVGSLEPGIYAG	GSLEPGIYAGYFDWKDCLPPTGVRNYLKEA	K	A	D	W	K	D	2	0	0	2	0	0	1	3	0	2	1	1	0	1	2	1	0	1	2	1	0	0	20	0	2197.07	EXOC2_HUMAN	EXOC2_HUMAN	768	787	yes	yes	2	0.00094423	88.087				By matching	By MS/MS	By MS/MS
ADPSLLGFSVNASSER	AVQSGKKKKKQKMVRADPSLLGFSVNASSE	DPSLLGFSVNASSERLNMGEIETLDDY___	R	A	D	E	R	L	2	1	1	1	0	0	1	1	0	0	2	0	0	1	1	4	0	0	0	1	0	0	16	0	1648.81	GGYF2_HUMAN	GGYF2_HUMAN	1272	1287	yes	yes	2	0.00039105	111.79			By matching		By MS/MS
ADQFLVGTSR	VPDQYGTIRAVAEGKADQFLVGTSRNFILR	VAEGKADQFLVGTSRNFILRGTFNDGFQIE	K	A	D	S	R	N	1	1	0	1	0	1	0	1	0	0	1	0	0	1	0	1	1	0	0	1	0	0	10	0	1092.56	EMAL4_HUMAN	EMAL4_HUMAN	563	572	yes	yes	2	0.038557	74.849	By MS/MS	By MS/MS	By MS/MS
ADQLDYENFR	FLTILRATGFDGGNKADQLDYENFRHVVHK	DGGNKADQLDYENFRHVVHKWHYKLTKASV	K	A	D	F	R	H	1	1	1	2	0	1	1	0	0	0	1	0	0	1	0	0	0	0	1	0	0	0	10	0	1269.56	THOC2_HUMAN	THOC2_HUMAN	1085	1094	yes	yes	2	1.9325e-07	179.51	By MS/MS	By MS/MS	By MS/MS	By MS/MS	By MS/MS	By MS/MS	By MS/MS
ADQQYECVAEIGEGAYGK	______________________________	QYECVAEIGEGAYGKVFKARDLKNGGRFVA	R	A	D	G	K	V	3	0	0	1	1	2	3	3	0	1	0	1	0	0	0	0	0	0	2	1	0	0	18	0	1986.86	CDK6_HUMAN	CDK6_HUMAN	9	26	yes	yes	2	0.0026728	89.507	By MS/MS
ADRDESSPYAAMLAAQDVAQR	GKETICRVTGGMKVKADRDESSPYAAMLAA	SPYAAMLAAQDVAQRCKELGITALHIKLRA	K	A	D	Q	R	C	6	2	0	3	0	2	1	0	0	0	1	0	1	0	1	2	0	0	1	1	0	0	21	1	2264.05	RS14_HUMAN	RS14_HUMAN	64	84	yes	yes	3	3.1699e-13	152.06	By MS/MS	By MS/MS	By matching	By MS/MS	By MS/MS	By MS/MS	By matching
ADRETVAVKPTENNEEEFTSK	LKELEELSLEAQGIKADRETVAVKPTENNE	AVKPTENNEEEFTSKDKKKKGQKGKKQSFD	K	A	D	S	K	D	2	1	2	1	0	0	5	0	0	0	0	2	0	1	1	1	3	0	0	2	0	0	21	2	2393.13	IF2P_HUMAN	IF2P_HUMAN	74	94	yes	yes	3;4	2.9256e-20	187.19	By MS/MS	By MS/MS	By MS/MS	By matching	By matching	By matching	By matching
ADSGLREPQEDSQK	______________________________	MADSGLREPQEDSQKDLENDPSVNSQAQET	M	A	D	Q	K	D	1	1	0	2	0	2	2	1	0	0	1	1	0	0	1	2	0	0	0	0	0	0	14	1	1558.72	TOIP2_HUMAN	TOIP2_HUMAN	2	15	yes	yes	2	0.02644	103.44							By MS/MS
ADSLLAVVK	LDLASESTAHAQSSKADSLLAVVKREPAEQ	HAQSSKADSLLAVVKREPAEQPGDGERTDC	K	A	D	V	K	R	2	0	0	1	0	0	0	0	0	0	2	1	0	0	0	1	0	0	0	2	0	0	9	0	914.544	SAFB1_HUMAN	SAFB1_HUMAN	286	294	no	no	2	0.0020004	129.47	By MS/MS	By MS/MS	By MS/MS	By MS/MS	By MS/MS	By MS/MS	By MS/MS
ADSPSIDYAELLQHFEK	LQTEDSLKAAPKSQKADSPSIDYAELLQHF	SPSIDYAELLQHFEKVQNKHLEVRHQRSGR	K	A	D	E	K	V	2	0	0	2	0	1	2	0	1	1	2	1	0	1	1	2	0	0	1	0	0	0	17	0	1961.94	VAC14_HUMAN	VAC14_HUMAN	741	757	yes	yes	3	1.1443e-05	121.27	By MS/MS	By MS/MS	By MS/MS	By MS/MS	By MS/MS	By MS/MS	By matching
ADTEEEFLAFR	TPTSSKPQPKRSLRKADTEEEFLAFRKQTP	SLRKADTEEEFLAFRKQTPSAGKAMHTPKP	K	A	D	F	R	K	2	1	0	1	0	0	3	0	0	0	1	0	0	2	0	0	1	0	0	0	0	0	11	0	1326.61	KI67_HUMAN	KI67_HUMAN	1762	1772	yes	yes	2	8.7508e-06	162.88	By MS/MS	By MS/MS	By MS/MS	By MS/MS	By MS/MS	By MS/MS	By matching
ADTLDPALLRPGR	FDQNVNVKVIMATNRADTLDPALLRPGRLD	NRADTLDPALLRPGRLDRKIEFPLPDRRQK	R	A	D	G	R	L	2	2	0	2	0	0	0	1	0	0	3	0	0	0	2	0	1	0	0	0	0	0	13	1	1393.77	PRS6B_HUMAN	PRS6B_HUMAN	314	326	yes	yes	3	0.0043698	85.522	By MS/MS	By MS/MS	By MS/MS	By MS/MS	By MS/MS	By MS/MS	By MS/MS
ADTLTDEINFLR	DVDAAYMNKVELQAKADTLTDEINFLRALY	QAKADTLTDEINFLRALYDAELSQMQTHIS	K	A	D	L	R	A	1	1	1	2	0	0	1	0	0	1	2	0	0	1	0	0	2	0	0	0	0	0	12	0	1406.7	K2C6B_HUMAN;K2C6C_HUMAN;K2C6A_HUMAN;CON__P48668;CON__P04259;CON__P02538	K2C6B_HUMAN	288	299	yes	no	2	4.5348e-05	147.4		By matching		By matching	By MS/MS		By matching
ADTLTPEECQQFK	KRLHEKVNIIPLIAKADTLTPEECQQFKKQ	AKADTLTPEECQQFKKQIMKEIQEHKIKIY	K	A	D	F	K	K	1	0	0	1	1	2	2	0	0	0	1	1	0	1	1	0	2	0	0	0	0	0	13	0	1565.7	SEPT7_HUMAN	SEPT7_HUMAN	196	208	yes	yes	2	3.6597e-07	170.47		By MS/MS	By MS/MS		By MS/MS	By MS/MS
ADTQTYQPYNK	DFIDDLADLSCLVYRADTQTYQPYNKDWIK	LVYRADTQTYQPYNKDWIKEKIYVLLRRQA	R	A	D	N	K	D	1	0	1	1	0	2	0	0	0	0	0	1	0	0	1	0	2	0	2	0	0	0	11	0	1327.6	ERH_HUMAN	ERH_HUMAN	74	84	yes	yes	2	3.7582e-20	205.91			By MS/MS
ADTTTPTTIDPIHEPPSLPPEPK	ATPQPVKTKKGVKRKADTTTPTTIDPIHEP	IDPIHEPPSLPPEPKTTKLGQRRESSRPVK	K	A	D	P	K	T	1	0	0	2	0	0	2	0	1	2	1	1	0	0	7	1	5	0	0	0	0	0	23	0	2453.23	BRD4_HUMAN	BRD4_HUMAN	292	314	yes	yes	3	0.053618	27.203	By MS/MS	By matching
ADVDVQPYAFTTK	YPNVGKSSFINKVTRADVDVQPYAFTTKSL	TRADVDVQPYAFTTKSLFVGHMDYKYLRWQ	R	A	D	T	K	S	2	0	0	2	0	1	0	0	0	0	0	1	0	1	1	0	2	0	1	2	0	0	13	0	1453.71	NOG1_HUMAN	NOG1_HUMAN	191	203	yes	yes	2	0.00031637	139.31	By MS/MS	By MS/MS	By MS/MS	By MS/MS	By MS/MS	By MS/MS	By MS/MS
ADVEEEFLAFR	TPTNTKQRPKRSLKKADVEEEFLAFRKLTP	SLKKADVEEEFLAFRKLTPSAGKAMHTPKA	K	A	D	F	R	K	2	1	0	1	0	0	3	0	0	0	1	0	0	2	0	0	0	0	0	1	0	0	11	0	1324.63	KI67_HUMAN	KI67_HUMAN	1884	1894	yes	yes	2	0.028565	68.657	By matching	By MS/MS	By matching
ADVEEEFLALR	TPTSTKQWPKRSLRKADVEEEFLALRKLTP	SLRKADVEEEFLALRKLTPSAGKAMLTPKP	K	A	D	L	R	K	2	1	0	1	0	0	3	0	0	0	2	0	0	1	0	0	0	0	0	1	0	0	11	0	1290.65	KI67_HUMAN	KI67_HUMAN	1154	1164	yes	no	2	1.1144e-06	173.32	By MS/MS	By MS/MS	By MS/MS	By MS/MS	By MS/MS	By MS/MS	By MS/MS
ADVEEEFLALRK	TPTSTKQWPKRSLRKADVEEEFLALRKLTP	LRKADVEEEFLALRKLTPSAGKAMLTPKPA	K	A	D	R	K	L	2	1	0	1	0	0	3	0	0	0	2	1	0	1	0	0	0	0	0	1	0	0	12	1	1418.74	KI67_HUMAN	KI67_HUMAN	1154	1165	yes	no	3	0.00020906	130.56	By MS/MS	By MS/MS	By MS/MS	By MS/MS	By MS/MS	By MS/MS
ADVEEESLALR	TPTIFKPQSKRSLRKADVEEESLALRKRTP	SLRKADVEEESLALRKRTPSVGKAMDTPKP	K	A	D	L	R	K	2	1	0	1	0	0	3	0	0	0	2	0	0	0	0	1	0	0	0	1	0	0	11	0	1230.61	KI67_HUMAN	KI67_HUMAN	2246	2256	yes	yes	2	0.0045866	91.584	By MS/MS	By matching	By MS/MS		By matching
ADVEGELLACR	TPTSTKQRPKRSIRKADVEGELLACRNLMP	SIRKADVEGELLACRNLMPSAGKAMHTPKP	K	A	D	C	R	N	2	1	0	1	1	0	2	1	0	0	2	0	0	0	0	0	0	0	0	1	0	0	11	0	1231.59	KI67_HUMAN	KI67_HUMAN	1276	1286	yes	yes	2	1.7657e-06	170.5	By MS/MS	By MS/MS	By MS/MS
ADVEGQSLR	RRISLSGLDNMRTWKADVEGQSLRHRDKRL	NMRTWKADVEGQSLRHRDKRLSLNLPCRFS	K	A	D	L	R	H	1	1	0	1	0	1	1	1	0	0	1	0	0	0	0	1	0	0	0	1	0	0	9	0	973.483	GAB3_HUMAN	GAB3_HUMAN	356	364	yes	yes	2	0.0045084	108.09	By MS/MS	By MS/MS	By MS/MS	By MS/MS	By MS/MS	By MS/MS	By MS/MS
ADVGDALETALEQLNR	CADGAPKCPLQGASRADVGDALETALEQLN	DVGDALETALEQLNRRYQPRLRFQKQRLLN	R	A	D	N	R	R	3	1	1	2	0	1	2	1	0	0	3	0	0	0	0	0	1	0	0	1	0	0	16	0	1713.85	CHPF2_HUMAN	CHPF2_HUMAN	401	416	yes	yes	3	0.00943	60.918	By matching	By matching	By matching	By matching		By MS/MS	By MS/MS
ADVIQATGDAICIFR	GVDPVEAFAQNVLSKADVIQATGDAICIFR	ADVIQATGDAICIFRELQCLTPRGRYDIRI	K	A	D	F	R	E	3	1	0	2	1	1	0	1	0	3	0	0	0	1	0	0	1	0	0	1	0	0	15	0	1648.82	SSRP1_HUMAN	SSRP1_HUMAN	189	203	yes	yes	2;3	0.00073913	114.87	By MS/MS	By MS/MS	By MS/MS	By MS/MS			By matching
ADVLSVLR	______________________________	______________________________	M	A	D	L	R	Q	1	1	0	1	0	0	0	0	0	0	2	0	0	0	0	1	0	0	0	2	0	0	8	0	871.513	CDC73_HUMAN	CDC73_HUMAN	2	9	yes	yes	2	0.00014667	150.84	By MS/MS	By MS/MS	By MS/MS	By MS/MS	By MS/MS	By MS/MS	By MS/MS
ADVQAVVSAVTLLR	MQCILQGLDVSNMWKADVQAVVSAVTLLRL	KADVQAVVSAVTLLRLLLNCPLSGEKASLL	K	A	D	L	R	L	3	1	0	1	0	1	0	0	0	0	2	0	0	0	0	1	1	0	0	4	0	0	14	0	1440.83	URB2_HUMAN	URB2_HUMAN	1262	1275	yes	yes	3	0.060725	53.169
ADVQSIIGLQR	VGRMFKQFNKLTEDKADVQSIIGLQRFFET	TEDKADVQSIIGLQRFFETRMNEAFGDTKF	K	A	D	Q	R	F	1	1	0	1	0	2	0	1	0	2	1	0	0	0	0	1	0	0	0	1	0	0	11	0	1198.67	TIF1B_HUMAN	TIF1B_HUMAN	780	790	yes	yes	2	0.00049505	137.85	By MS/MS	By MS/MS	By MS/MS	By MS/MS	By MS/MS	By MS/MS
ADVVESWIGEK	AKLDENSAFLQFNWKADVVESWIGEKENSL	FNWKADVVESWIGEKENSLKTDDYGRDLSS	K	A	D	E	K	E	1	0	0	1	0	0	2	1	0	1	0	1	0	0	0	1	0	1	0	2	0	0	11	0	1231.61	SPTN1_HUMAN	SPTN1_HUMAN	1985	1995	yes	yes	2	0.0010531	128.52	By MS/MS	By MS/MS	By MS/MS	By MS/MS	By MS/MS	By MS/MS	By MS/MS
AEAAGLIGWLK	VSWVLRSVAEHPLSRAEAAGLIGWLKSHIL	PLSRAEAAGLIGWLKSHILPHPVVVADLLK	R	A	E	L	K	S	3	0	0	0	0	0	1	2	0	1	2	1	0	0	0	0	0	1	0	0	0	0	11	0	1127.63	NPA1P_HUMAN	NPA1P_HUMAN	2116	2126	yes	yes	2	0.0031399	94.309		By MS/MS	By MS/MS			By MS/MS	By MS/MS
AEAAVESAVAGPQGR	PSGFAVLASCARAARAEAAVESAVAGPQGR	AEAAVESAVAGPQGREQDVSRILQALHECL	R	A	E	G	R	E	5	1	0	0	0	1	2	2	0	0	0	0	0	0	1	1	0	0	0	2	0	0	15	0	1411.71	SHPK_HUMAN	SHPK_HUMAN	44	58	yes	yes	2	0.0019516	131.37						By MS/MS
AEAEAAAVHGAR	IDDSSLHAVITFKTRAEAEAAAVHGARFKG	KTRAEAEAAAVHGARFKGQDLKLAWNKPVT	R	A	E	A	R	F	6	1	0	0	0	0	2	1	1	0	0	0	0	0	0	0	0	0	0	1	0	0	12	0	1151.57	RBM26_HUMAN	RBM26_HUMAN	936	947	yes	yes	3	0.021875	59.57					By MS/MS	By MS/MS
AEAEAQAEELSFPR	VGDLAQFMVQNGLSRAEAEAQAEELSFPRS	RAEAEAQAEELSFPRSVVEFLQGYIGVPHG	R	A	E	P	R	S	4	1	0	0	0	1	4	0	0	0	1	0	0	1	1	1	0	0	0	0	0	0	14	0	1546.73	PYC_HUMAN	PYC_HUMAN	929	942	yes	yes	2;3	2.8237e-142	333.38	By matching	By matching	By matching	By matching	By matching	By matching	By MS/MS
AEAELCAEAEETR	AQLEEERARLAEQLRAEAELCAEAEETRGR	LRAEAELCAEAEETRGRLAARKQELELVVS	R	A	E	T	R	G	4	1	0	0	1	0	5	0	0	0	1	0	0	0	0	0	1	0	0	0	0	0	13	0	1477.64	MYH14_HUMAN	MYH14_HUMAN	915	927	yes	yes	2	6.7318e-05	147.72
AEAESLYQSK	AEVKAQYEDIAQKSKAEAESLYQSKYEELQ	AQKSKAEAESLYQSKYEELQITAGRHGDSV	K	A	E	S	K	Y	2	0	0	0	0	1	2	0	0	0	1	1	0	0	0	2	0	0	1	0	0	0	10	0	1124.54	K2C1_HUMAN;CON__P04264	K2C1_HUMAN	367	376	yes	no	2	0.0019999	111.46	By matching	By MS/MS	By matching	By MS/MS	By MS/MS	By matching
AEAGAGSATEFQFR	DTYRRSAVPPGADKKAEAGAGSATEFQFRG	KAEAGAGSATEFQFRGGFGRGRGQPPQ___	K	A	E	F	R	G	4	1	0	0	0	1	2	2	0	0	0	0	0	2	0	1	1	0	0	0	0	0	14	0	1440.66	RS10_HUMAN;RS10L_HUMAN	RS10_HUMAN	140	153	yes	no	2	0.00082182	129.82	By matching	By matching	By MS/MS	By MS/MS	By matching	By MS/MS	By MS/MS
AEAGDNLGALVR	TVVTGIEMFHKSLERAEAGDNLGALVRGLK	LERAEAGDNLGALVRGLKREDLRRGLVMVK	R	A	E	V	R	G	3	1	1	1	0	0	1	2	0	0	2	0	0	0	0	0	0	0	0	1	0	0	12	0	1184.61	EFTU_HUMAN	EFTU_HUMAN	316	327	yes	yes	2	1.3068e-09	179.1	By MS/MS	By MS/MS	By MS/MS	By MS/MS	By MS/MS	By MS/MS	By MS/MS
AEAGVPAEFSIWTR	GGAHKVRAGGPGLERAEAGVPAEFSIWTRE	RAEAGVPAEFSIWTREAGAGGLAIAVEGPS	R	A	E	T	R	E	3	1	0	0	0	0	2	1	0	1	0	0	0	1	1	1	1	1	0	1	0	0	14	0	1532.76	FLNA_HUMAN	FLNA_HUMAN	2251	2264	yes	yes	3	0.0011558	86.498		By MS/MS	By MS/MS	By MS/MS	By MS/MS	By MS/MS
AEASGGLGGLTR	RELPLRLADFGALHRAEASGGLGGLTRLRC	LHRAEASGGLGGLTRLRCFQQDDAHIFCTT	R	A	E	T	R	L	2	1	0	0	0	0	1	4	0	0	2	0	0	0	0	1	1	0	0	0	0	0	12	0	1087.56	SYTM_HUMAN	SYTM_HUMAN	439	450	yes	yes	2	0.034176	74.841
AEDAVEAIR	ECDIVKDYAFVHMERAEDAVEAIRGLDNTE	FVHMERAEDAVEAIRGLDNTEFQGKRMHVQ	R	A	E	I	R	G	3	1	0	1	0	0	2	0	0	1	0	0	0	0	0	0	0	0	0	1	0	0	9	0	972.488	RBM4_HUMAN;RBM4B_HUMAN	RBM4_HUMAN	121	129	no	no	2	0.064625	67.993	By matching	By matching	By matching	By matching	By matching	By matching	By matching
AEDGSVIDYELIDQDAR	GDFRKLMVALAKGRRAEDGSVIDYELIDQD	DGSVIDYELIDQDARDLYDAGVKRKGTDVP	R	A	E	A	R	D	2	1	0	4	0	1	2	1	0	2	1	0	0	0	0	1	0	0	1	1	0	0	17	0	1907.87	ANXA2_HUMAN	ANXA2_HUMAN	180	196	yes	yes	2	4.8341e-05	122.45	By matching	By MS/MS	By MS/MS			By MS/MS
AEDMAELTCLNEASVLHNLR	PRDQIQRMNPPKFSKAEDMAELTCLNEASV	ELTCLNEASVLHNLRERYYSGLIYTYSGLF	K	A	E	L	R	E	3	1	2	1	1	0	3	0	1	0	4	0	1	0	0	1	1	0	0	1	0	0	20	0	2285.08	MYH14_HUMAN	MYH14_HUMAN	107	126	yes	yes	3	5.0687e-10	130.85
AEDNADTLALVFEAPNQEK	KILKCAGNEDIITLRAEDNADTLALVFEAP	ADTLALVFEAPNQEKVSDYEMKLMDLDVEQ	R	A	E	E	K	V	4	0	2	2	0	1	3	0	0	0	2	1	0	1	1	0	1	0	0	1	0	0	19	0	2073.99	PCNA_HUMAN	PCNA_HUMAN	92	110	yes	yes	2;3	0	440.12	By MS/MS	By MS/MS	By MS/MS	By MS/MS	By MS/MS	By MS/MS	By MS/MS
AEDNFEDIITKPPVR	DKKIGILHENFQTLKAEDNFEDIITKPPVR	AEDNFEDIITKPPVRKFVHEKEIMAEDDQV	K	A	E	V	R	K	1	1	1	2	0	0	2	0	0	2	0	1	0	1	2	0	1	0	0	1	0	0	15	1	1742.88	DC1L1_HUMAN	DC1L1_HUMAN	345	359	yes	yes	3	9.797e-05	127.71	By MS/MS	By MS/MS	By MS/MS	By MS/MS	By matching	By matching	By matching
AEEDEILNR	DGGTVSQEEEDRKPKAEEDEILNRSPRNRK	EDRKPKAEEDEILNRSPRNRKPRRE_____	K	A	E	N	R	S	1	1	1	1	0	0	3	0	0	1	1	0	0	0	0	0	0	0	0	0	0	0	9	0	1087.51	CALX_HUMAN	CALX_HUMAN	574	582	yes	yes	2	0.00086167	152.63	By matching	By MS/MS	By MS/MS	By MS/MS	By MS/MS	By MS/MS	By MS/MS
AEEDTQFNYHR	ELAQEYDKRKKEMVKAEEDTQFNYHRKKNI	EMVKAEEDTQFNYHRKKNIAAERKEAKQEK	K	A	E	H	R	K	1	1	1	1	0	1	2	0	1	0	0	0	0	1	0	0	1	0	1	0	0	0	11	0	1408.6	SMC1A_HUMAN	SMC1A_HUMAN	178	188	yes	yes	2;3	1.5485e-05	152.54	By MS/MS	By matching	By MS/MS	By matching	By matching	By MS/MS	By MS/MS
AEEGFTQVTR	______________________________	TQSARAEEGFTQVTRKGGRRAKKRQAEQLS	R	A	E	T	R	K	1	1	0	0	0	1	2	1	0	0	0	0	0	1	0	0	2	0	0	1	0	0	10	0	1136.55	PNO1_HUMAN	PNO1_HUMAN	12	21	yes	yes	2	0.019323	82.749	By matching	By matching		By MS/MS			By matching
AEEILEK	RNEKIAVHCTVRGAKAEEILEKGLKVREYE	HCTVRGAKAEEILEKGLKVREYELRKNNFS	K	A	E	E	K	G	1	0	0	0	0	0	3	0	0	1	1	1	0	0	0	0	0	0	0	0	0	0	7	0	830.439	RL11_HUMAN	RL11_HUMAN	79	85	yes	yes	2	0.056484	102.71	By MS/MS	By MS/MS	By MS/MS	By MS/MS	By MS/MS	By MS/MS	By MS/MS
AEELGLPILGVLR	VSDGAAAILLARRSKAEELGLPILGVLRSY	SKAEELGLPILGVLRSYAVVGVPPDIMGIG	K	A	E	L	R	S	1	1	0	0	0	0	2	2	0	1	4	0	0	0	1	0	0	0	0	1	0	0	13	0	1378.82	THIK_HUMAN	THIK_HUMAN	293	305	yes	yes	2	0.0015757	107.79	By MS/MS	By MS/MS	By MS/MS	By MS/MS	By MS/MS	By MS/MS	By MS/MS
AEELGQELK	ASENLRQELTSQAERAEELGQELKAWQEKF	TSQAERAEELGQELKAWQEKFFQKEQALST	R	A	E	L	K	A	1	0	0	0	0	1	3	1	0	0	2	1	0	0	0	0	0	0	0	0	0	0	9	0	1015.52	NUMA1_HUMAN	NUMA1_HUMAN	1322	1330	yes	yes	2	0.016027	99.139
AEEVATFFAK	VKFYYDGKVMKLSPKAEEVATFFAKMLDHE	KLSPKAEEVATFFAKMLDHEYTTKEIFRKN	K	A	E	A	K	M	3	0	0	0	0	0	2	0	0	0	0	1	0	2	0	0	1	0	0	1	0	0	10	0	1111.56	TOP1_HUMAN	TOP1_HUMAN	253	262	yes	yes	2	0.0041439	99.802	By MS/MS	By MS/MS		By matching	By matching	By MS/MS
AEEYEFLTPVEEAPK	KIDKTDYMVGSYGPRAEEYEFLTPVEEAPK	AEEYEFLTPVEEAPKGMLARGSYSIKSRFT	R	A	E	P	K	G	2	0	0	0	0	0	5	0	0	0	1	1	0	1	2	0	1	0	1	1	0	0	15	0	1750.83	GDIR1_HUMAN	GDIR1_HUMAN	153	167	yes	yes	2	0.00043094	121.68				By MS/MS	By MS/MS	By MS/MS
AEEYTEETEEREESTTGFDK	SRSSSSSSQSSHSYKAEEYTEETEEREEST	EETEEREESTTGFDKSRLGTKDFVGPSERG	K	A	E	D	K	S	1	1	0	1	0	0	8	1	0	0	0	1	0	1	0	1	4	0	1	0	0	0	20	1	2378.99	TR150_HUMAN	TR150_HUMAN	792	811	yes	yes	2;3	9.0874e-206	373.42	By MS/MS	By MS/MS	By MS/MS			By MS/MS
AEFGDFDIK	MLFSSGTVQLTTTSRAEFGDFDIKTVLQEI	LTTTSRAEFGDFDIKTVLQEIKRGKRMKCT	R	A	E	I	K	T	1	0	0	2	0	0	1	1	0	1	0	1	0	2	0	0	0	0	0	0	0	0	9	0	1040.48	PHF6_HUMAN	PHF6_HUMAN	258	266	yes	yes	2	0.012582	92.653	By MS/MS	By MS/MS	By MS/MS	By MS/MS	By MS/MS	By MS/MS	By MS/MS
AEFTVETR	YGPGIEPTGNMVKKRAEFTVETRSAGQGEV	GNMVKKRAEFTVETRSAGQGEVLVYVEDPA	R	A	E	T	R	S	1	1	0	0	0	0	2	0	0	0	0	0	0	1	0	0	2	0	0	1	0	0	8	0	951.466	FLNA_HUMAN	FLNA_HUMAN	302	309	yes	yes	2	0.034573	81.296	By matching	By MS/MS	By MS/MS	By MS/MS	By matching	By matching
AEFWLDLQPQAK	GVSVLAERCKKNNGKAEFWLDLQPQAKVLM	NGKAEFWLDLQPQAKVLMSVQYFLEDVDCK	K	A	E	A	K	V	2	0	0	1	0	2	1	0	0	0	2	1	0	1	1	0	0	1	0	0	0	0	12	0	1444.74	KPCD_HUMAN	KPCD_HUMAN	102	113	yes	yes	2	0.031876	67.113				By MS/MS
AEGDISNVANGFK	GKETTNIFSNCGCVRAEGDISNVANGFKSH	VRAEGDISNVANGFKSHLIRLIGNLCYKNK	R	A	E	F	K	S	2	0	2	1	0	0	1	2	0	1	0	1	0	1	0	1	0	0	0	1	0	0	13	0	1320.63	ATX10_HUMAN	ATX10_HUMAN	359	371	yes	yes	2	0.013545	93.096	By matching	By MS/MS	By matching	By MS/MS	By MS/MS	By matching
AEGDVAALNR	GLQRELDGERERREKAEGDVAALNRRIQLV	ERREKAEGDVAALNRRIQLVEEELDRAQER	K	A	E	N	R	R	3	1	1	1	0	0	1	1	0	0	1	0	0	0	0	0	0	0	0	1	0	0	10	0	1014.51	TPM4_HUMAN	TPM4_HUMAN	45	54	yes	yes	2	3.9873e-12	203.55	By MS/MS	By MS/MS	By MS/MS	By MS/MS	By MS/MS	By MS/MS	By MS/MS
AEGDVAALNRR	GLQRELDGERERREKAEGDVAALNRRIQLV	RREKAEGDVAALNRRIQLVEEELDRAQERL	K	A	E	R	R	I	3	2	1	1	0	0	1	1	0	0	1	0	0	0	0	0	0	0	0	1	0	0	11	1	1170.61	TPM4_HUMAN	TPM4_HUMAN	45	55	yes	yes	3	0.0001951	137.98	By MS/MS	By MS/MS	By MS/MS	By MS/MS	By MS/MS	By MS/MS	By MS/MS
AEGEWEDQEALDYFSDK	RDKEASKEKGSEKGRAEGEWEDQEALDYFS	GEWEDQEALDYFSDKESGKQKFNDSEGDDT	R	A	E	D	K	E	2	0	0	3	0	1	4	1	0	0	1	1	0	1	0	1	0	1	1	0	0	0	17	0	2030.84	BCLF1_HUMAN	BCLF1_HUMAN	371	387	yes	yes	2;3	9.0363e-126	326.81	By MS/MS	By MS/MS	By MS/MS	By MS/MS	By MS/MS	By MS/MS
AEGFVDALHR	MAELVQGQSAPVGMKAEGFVDALHRVRQIA	PVGMKAEGFVDALHRVRQIAAKIDSIPHLN	K	A	E	H	R	V	2	1	0	1	0	0	1	1	1	0	1	0	0	1	0	0	0	0	0	1	0	0	10	0	1113.56	FUBP3_HUMAN	FUBP3_HUMAN	16	25	yes	yes	3	0.0033528	83.883	By MS/MS	By MS/MS	By MS/MS	By MS/MS	By MS/MS	By MS/MS	By MS/MS
AEGGYFGQIR	TMEQLEAMTGGEQLKAEGGYFGQIRNTKKS	GEQLKAEGGYFGQIRNTKKSSQRLKDALLD	K	A	E	I	R	N	1	1	0	0	0	1	1	3	0	1	0	0	0	1	0	0	0	0	1	0	0	0	10	0	1096.53	THOC2_HUMAN	THOC2_HUMAN	711	720	yes	yes	2	0.004443	98.629	By MS/MS	By MS/MS	By MS/MS		By MS/MS	By MS/MS	By MS/MS
AEGPEVDVNLPK	MPKMKMPKFSVPGFKAEGPEVDVNLPKADV	GFKAEGPEVDVNLPKADVDISGPKIDVTAP	K	A	E	P	K	A	1	0	1	1	0	0	2	1	0	0	1	1	0	0	2	0	0	0	0	2	0	0	12	0	1266.65	AHNK_HUMAN	AHNK_HUMAN	764	775	yes	no	2	0.020119	76.143	By MS/MS	By matching		By MS/MS	By matching	By MS/MS
AEGSDVANAVLDGADCIMLSGETAK	TQMLESMIKKPRPTRAEGSDVANAVLDGAD	LDGADCIMLSGETAKGDYPLEAVRMQHLIA	R	A	E	A	K	G	5	0	1	3	1	0	2	3	0	1	2	1	1	0	0	2	1	0	0	2	0	0	25	0	2493.14	KPYM_HUMAN	KPYM_HUMAN	343	367	yes	yes	2;3	1.5413e-40	197.15	By MS/MS	By MS/MS	By MS/MS	By MS/MS	By MS/MS	By MS/MS	By MS/MS
AEGTTYRDELLTK	NLMEIVKKLMTHVDKAEGTTYRDELLTKII	DKAEGTTYRDELLTKIIDICSQSNYQYITN	K	A	E	T	K	I	1	1	0	1	0	0	2	1	0	0	2	1	0	0	0	0	3	0	1	0	0	0	13	1	1495.75	AP3D1_HUMAN	AP3D1_HUMAN	387	399	yes	yes	3	0.07119	53.754	By matching	By matching	By MS/MS	By MS/MS			By matching
AEGYAEGDLTLYHR	QAKTVTELVTKKKPKAEGYAEGDLTLYHRT	KAEGYAEGDLTLYHRTSVTDFLRAANPVDF	K	A	E	H	R	T	2	1	0	1	0	0	2	2	1	0	2	0	0	0	0	0	1	0	2	0	0	0	14	0	1593.74	SPB1_HUMAN	SPB1_HUMAN	238	251	yes	yes	2	0.015813	81.625						By MS/MS
AEHDQLLLNYAK	ARERAKLQIELGKCKAEHDQLLLNYAKKES	KCKAEHDQLLLNYAKKESDLNGAQIKLREY	K	A	E	A	K	K	2	0	1	1	0	1	1	0	1	0	3	1	0	0	0	0	0	0	1	0	0	0	12	0	1413.73	LMNB1_HUMAN	LMNB1_HUMAN	112	123	yes	yes	2;3	0.0020089	96.756		By MS/MS	By MS/MS		By MS/MS	By matching	By MS/MS
AEHDSILAEK	PEYIYTRLEMYNILKAEHDSILAEKAEKDS	YNILKAEHDSILAEKAEKDSKPIKVTLPDG	K	A	E	E	K	A	2	0	0	1	0	0	2	0	1	1	1	1	0	0	0	1	0	0	0	0	0	0	10	0	1111.55	SYTC_HUMAN	SYTC_HUMAN	66	75	yes	yes	2;3	0.0024123	119.22	By MS/MS	By MS/MS	By MS/MS	By MS/MS	By MS/MS	By MS/MS
AEIDLVCELAK	VPVVVALNVFKTDTRAEIDLVCELAKRAGA	TDTRAEIDLVCELAKRAGAFDAVPCYHWSV	R	A	E	A	K	R	2	0	0	1	1	0	2	0	0	1	2	1	0	0	0	0	0	0	0	1	0	0	11	0	1259.64	C1TM_HUMAN	C1TM_HUMAN	808	818	yes	yes	2	6.4861e-06	165.98	By MS/MS	By MS/MS	By MS/MS	By MS/MS	By MS/MS	By MS/MS
AEIISLCK	TCSLFMRNIAPNISRAEIISLCKRYPGFMR	IAPNISRAEIISLCKRYPGFMRVALSEPQP	R	A	E	C	K	R	1	0	0	0	1	0	1	0	0	2	1	1	0	0	0	1	0	0	0	0	0	0	8	0	932.5	SRRT_HUMAN	SRRT_HUMAN	435	442	yes	yes	2	0.031029	84.916	By MS/MS	By matching	By matching	By matching	By matching	By MS/MS	By matching
AEIQNAEDYNEIFQPK	RSPSSEDDRDERESRAEIQNAEDYNEIFQP	EIQNAEDYNEIFQPKNSISRTPPRRSEPFP	R	A	E	P	K	N	2	0	2	1	0	2	3	0	0	2	0	1	0	1	1	0	0	0	1	0	0	0	16	0	1907.89	KTNB1_HUMAN	KTNB1_HUMAN	374	389	yes	yes	2	0.0015344	116.03						By MS/MS
AEISCTDNQDGTCSVSYLPVLPGDYSILVK	AGEGGLSLAIEGPSKAEISCTDNQDGTCSV	SYLPVLPGDYSILVKYNEQHVPGSPFTARV	K	A	E	V	K	Y	1	0	1	3	2	1	1	2	0	2	3	1	0	0	2	4	2	0	2	3	0	0	30	0	3300.55	FLNA_HUMAN	FLNA_HUMAN	1908	1937	yes	yes	3	1.3001e-16	121.76	By MS/MS	By MS/MS	By MS/MS	By MS/MS	By MS/MS	By MS/MS	By MS/MS
AEISFEDR	AGAGGLAIAVEGPSKAEISFEDRKDGSCGV	AVEGPSKAEISFEDRKDGSCGVAYVVQEPG	K	A	E	D	R	K	1	1	0	1	0	0	2	0	0	1	0	0	0	1	0	1	0	0	0	0	0	0	8	0	965.445	FLNA_HUMAN	FLNA_HUMAN	2281	2288	yes	yes	2	0.050994	75.738	By MS/MS	By MS/MS	By MS/MS		By MS/MS	By MS/MS
AEISFEDRK	AGAGGLAIAVEGPSKAEISFEDRKDGSCGV	VEGPSKAEISFEDRKDGSCGVAYVVQEPGD	K	A	E	R	K	D	1	1	0	1	0	0	2	0	0	1	0	1	0	1	0	1	0	0	0	0	0	0	9	1	1093.54	FLNA_HUMAN	FLNA_HUMAN	2281	2289	yes	yes	3	0.0043215	94.309	By MS/MS	By MS/MS	By MS/MS	By MS/MS	By MS/MS	By MS/MS	By MS/MS
AEITFDDHK	AGAGGLSIAVEGPSKAEITFDDHKNGSCGV	VEGPSKAEITFDDHKNGSCGVSYIAQEPGN	K	A	E	H	K	N	1	0	0	2	0	0	1	0	1	1	0	1	0	1	0	0	1	0	0	0	0	0	9	0	1074.5	FLNB_HUMAN	FLNB_HUMAN	2236	2244	yes	yes	3	0.016719	64.04			By matching	By MS/MS	By MS/MS	By MS/MS
AEIYEAFENIYPILK	IFVSGKVVLTGAKVRAEIYEAFENIYPILK	AEIYEAFENIYPILKGFRKTT_________	R	A	E	L	K	G	2	0	1	0	0	0	3	0	0	3	1	1	0	1	1	0	0	0	2	0	0	0	15	0	1811.93	TBP_HUMAN	TBP_HUMAN	319	333	yes	yes	2;3	6.9578e-07	161.99	By matching	By matching	By matching	By MS/MS	By MS/MS	By MS/MS	By MS/MS
AELANIER	QELDGSLKKIIQQQKAELANIERECLNNKQ	KIIQQQKAELANIERECLNNKQQLMRAREA	K	A	E	E	R	E	2	1	1	0	0	0	2	0	0	1	1	0	0	0	0	0	0	0	0	0	0	0	8	0	914.482	SLK_HUMAN	SLK_HUMAN	984	991	yes	yes	2	0.034573	81.296	By matching	By matching	By matching	By matching	By MS/MS	By matching	By matching
AELEALLSSK	QEAREELERQNRALRAELEALLSSKDDVGK	NRALRAELEALLSSKDDVGKSVHELERACR	R	A	E	S	K	D	2	0	0	0	0	0	2	0	0	0	3	1	0	0	0	2	0	0	0	0	0	0	10	0	1059.58	MYH14_HUMAN	MYH14_HUMAN	1528	1537	yes	yes	2	0.00067899	139.98	By MS/MS	By MS/MS	By MS/MS	By MS/MS	By MS/MS	By MS/MS	By MS/MS
AELFTQSCADLDK	STTQTKAQRLFDANKAELFTQSCADLDKWL	NKAELFTQSCADLDKWLHGLESQIQSDDYG	K	A	E	D	K	W	2	0	0	2	1	1	1	0	0	0	2	1	0	1	0	1	1	0	0	0	0	0	13	0	1496.68	SPTB2_HUMAN	SPTB2_HUMAN	1382	1394	yes	yes	2	2.9247e-16	203.94	By MS/MS	By MS/MS	By MS/MS	By MS/MS	By MS/MS	By MS/MS	By MS/MS
AELGEYIR	AILWSLSGDSRLKMRAELGEYIRRITTVPL	DSRLKMRAELGEYIRRITTVPLPTAPNIPI	R	A	E	I	R	R	1	1	0	0	0	0	2	1	0	1	1	0	0	0	0	0	0	0	1	0	0	0	8	0	949.487	DYHC1_HUMAN	DYHC1_HUMAN	2512	2519	yes	yes	2	0.0051963	122.5	By MS/MS	By MS/MS	By MS/MS	By MS/MS	By MS/MS	By MS/MS	By MS/MS
AELGIPLEEVPPEEINYLTR	SDALGVRRAAQRRLKAELGIPLEEVPPEEI	PLEEVPPEEINYLTRIHYKAQSDGIWGEHE	K	A	E	T	R	I	1	1	1	0	0	0	5	1	0	2	3	0	0	0	3	0	1	0	1	1	0	0	20	0	2281.18	IDI1_HUMAN	IDI1_HUMAN	114	133	yes	yes	2;3	1.0724e-12	153.7	By MS/MS	By MS/MS	By MS/MS	By MS/MS	By MS/MS	By MS/MS	By MS/MS
AELGTDLLSQLSLEDQK	EASLHAMESTRESLKAELGTDLLSQLSLED	LGTDLLSQLSLEDQKRVDALNDEIRQLQQE	K	A	E	Q	K	R	1	0	0	2	0	2	2	1	0	0	5	1	0	0	0	2	1	0	0	0	0	0	17	0	1858.95	SMC3_HUMAN	SMC3_HUMAN	779	795	yes	yes	2;3	6.9666e-09	159.34	By MS/MS	By MS/MS	By MS/MS	By MS/MS	By MS/MS	By MS/MS
AELNEFLTR	QISKKRKFVADGIFKAELNEFLTRELAEDG	ADGIFKAELNEFLTRELAEDGYSGVEVRVT	K	A	E	T	R	E	1	1	1	0	0	0	2	0	0	0	2	0	0	1	0	0	1	0	0	0	0	0	9	0	1091.56	RS3_HUMAN	RS3_HUMAN	19	27	yes	yes	2	3.555e-06	175.51	By MS/MS	By MS/MS	By MS/MS	By MS/MS	By MS/MS	By MS/MS	By MS/MS
AELNTHVNVK	______________________________	______________________________	M	A	E	V	K	E	1	0	2	0	0	0	1	0	1	0	1	1	0	0	0	0	1	0	0	2	0	0	10	0	1123.6	SPS2L_HUMAN	SPS2L_HUMAN	2	11	yes	yes	2	0.00069531	109.83		By matching		By MS/MS	By MS/MS
AELRDDPIISTHLAK	NRSLADFEKALTDYRAELRDDPIISTHLAK	AELRDDPIISTHLAKLYDNLLEQNLIRVIE	R	A	E	A	K	L	2	1	0	2	0	0	1	0	1	2	2	1	0	0	1	1	1	0	0	0	0	0	15	1	1677.9	PSD11_HUMAN	PSD11_HUMAN	311	325	yes	yes	4	0.005071	68.944	By MS/MS	By MS/MS	By MS/MS	By MS/MS	By MS/MS	By MS/MS	By MS/MS
AELSSLQTAR	EKTRLALEAEVSELRAELSSLQTARQEGEQ	VSELRAELSSLQTARQEGEQRRRRLELQLQ	R	A	E	A	R	Q	2	1	0	0	0	1	1	0	0	0	2	0	0	0	0	2	1	0	0	0	0	0	10	0	1074.57	MYH14_HUMAN	MYH14_HUMAN	1255	1264	yes	yes	2	7.5232e-05	160.56	By MS/MS	By MS/MS	By MS/MS	By matching	By matching	By matching	By MS/MS
AELTTLLEQWEK	______________________________	DSKAELTTLLEQWEKEHGSGQDMVPILTRM	K	A	E	E	K	E	1	0	0	0	0	1	3	0	0	0	3	1	0	0	0	0	2	1	0	0	0	0	12	0	1459.76	DCAF1_HUMAN	DCAF1_HUMAN	12	23	yes	yes	2	0.00077261	123.96							By MS/MS
AELVQLEDEITTLR	DFSSMLSEEEKEELKAELVQLEDEITTLRQ	KAELVQLEDEITTLRQVLSAKERHLVEIKQ	K	A	E	L	R	Q	1	1	0	1	0	1	3	0	0	1	3	0	0	0	0	0	2	0	0	1	0	0	14	0	1628.86	TPD53_HUMAN	TPD53_HUMAN	41	54	yes	yes	2	0.0036235	95.401				By MS/MS	By MS/MS
AELVQLVSPFLGK	FLRCLVIFNQEVISRAELVQLVSPFLGKFP	SRAELVQLVSPFLGKFPELFNWFKNFLGYK	R	A	E	G	K	F	1	0	0	0	0	1	1	1	0	0	3	1	0	1	1	1	0	0	0	2	0	0	13	0	1399.81	SIN3A_HUMAN	SIN3A_HUMAN	498	510	yes	yes	2	0.027276	71.085	By matching	By MS/MS	By MS/MS	By MS/MS	By matching	By matching	By MS/MS
AENFFILR	EKILCHKFMRFMMMRAENFFILRRKPVEGY	MRFMMMRAENFFILRRKPVEGYDISFLITN	R	A	E	L	R	R	1	1	1	0	0	0	1	0	0	1	1	0	0	2	0	0	0	0	0	0	0	0	8	0	1008.54	ARPC4_HUMAN	ARPC4_HUMAN	98	105	yes	yes	2	0.00054894	149.4	By MS/MS	By MS/MS		By MS/MS	By MS/MS	By MS/MS	By MS/MS
AENLQLLTENELHR	DARVRELELELDRLRAENLQLLTENELHRQ	RAENLQLLTENELHRQQERAPLSKFGD___	R	A	E	H	R	Q	1	1	2	0	0	1	3	0	1	0	4	0	0	0	0	0	1	0	0	0	0	0	14	0	1678.86	HEXI1_HUMAN	HEXI1_HUMAN	334	347	yes	yes	3	0.0052697	82.55	By matching	By matching	By matching	By MS/MS	By matching	By matching
AENNSEVGASGYGVPGPTWDR	PTTMGGPLPPHLALKAENNSEVGASGYGVP	VGASGYGVPGPTWDRGANLKDYYSRKEEQE	K	A	E	D	R	G	2	1	2	1	0	0	2	4	0	0	0	0	0	0	2	2	1	1	1	2	0	0	21	0	2161.97	DHX9_HUMAN	DHX9_HUMAN	121	141	yes	yes	2;3	1.6997e-117	314.51	By MS/MS	By MS/MS	By MS/MS	By MS/MS	By MS/MS	By MS/MS	By MS/MS
AENPGGPPVLVVPYPILASGETAK	LLGPPKSERGRKKIKAENPGGPPVLVVPYP	LVVPYPILASGETAKEGKTYRCKVCPLTFF	K	A	E	A	K	E	3	0	1	0	0	0	2	3	0	1	2	1	0	0	5	1	1	0	1	3	0	0	24	0	2375.27	ZN362_HUMAN	ZN362_HUMAN	199	222	yes	yes	3	0.0040283	47.454	By matching	By matching			By MS/MS	By matching	By matching
AENSESLGTVPEHER	______________________________	AENSESLGTVPEHERILQEIESTDTACVGP	M	A	E	E	R	I	1	1	1	0	0	0	4	1	1	0	1	0	0	0	1	2	1	0	0	1	0	0	15	0	1653.76	EXOC6_HUMAN	EXOC6_HUMAN	2	16	yes	yes	2	1.4485e-23	209.64			By MS/MS	By MS/MS	By MS/MS	By MS/MS
AENYDIPSADR	SNFHMDFIVAASNLRAENYDIPSADRHKSK	SNLRAENYDIPSADRHKSKLIAGKIIPAIA	R	A	E	D	R	H	2	1	1	2	0	0	1	0	0	1	0	0	0	0	1	1	0	0	1	0	0	0	11	0	1249.56	UBA1_HUMAN	UBA1_HUMAN	870	880	yes	yes	2	0.016655	83.883			By MS/MS
AEPAIIPATR	VLPRPPVVASTPAPKAEPAIIPATRNEPIG	TPAPKAEPAIIPATRNEPIGLKASDFLPAV	K	A	E	T	R	N	3	1	0	0	0	0	1	0	0	2	0	0	0	0	2	0	1	0	0	0	0	0	10	0	1037.59	KTNB1_HUMAN	KTNB1_HUMAN	450	459	yes	yes	3	0.045726	45.161							By MS/MS
AEPDYIEDDNPELIRPQK	______________________________	DYIEDDNPELIRPQKLINPVKTSRNHQDLH	M	A	E	Q	K	L	1	1	1	3	0	1	3	0	0	2	1	1	0	0	3	0	0	0	1	0	0	0	18	1	2141.03	F107B_HUMAN	F107B_HUMAN	2	19	yes	yes	2	1.083e-07	142.57					By MS/MS
AEPEDHYFLLTEPPLNTPENR	LMERFMEQVIFKYLRAEPEDHYFLLTEPPL	YFLLTEPPLNTPENREYTAEIMFESFNVPG	R	A	E	N	R	E	1	1	2	1	0	0	4	0	1	0	3	0	0	1	4	0	2	0	1	0	0	0	21	0	2481.18	ARP3_HUMAN	ARP3_HUMAN	103	123	yes	yes	3	2.3721e-08	113.54	By MS/MS	By MS/MS	By MS/MS	By MS/MS	By MS/MS	By MS/MS	By MS/MS
AEPIDIQTWILGYR	KGLQWIIDTTIAYPKAEPIDIQTWILGYRK	KAEPIDIQTWILGYRKPTVTHVHYRIFPIK	K	A	E	Y	R	K	1	1	0	1	0	1	1	1	0	3	1	0	0	0	1	0	1	1	1	0	0	0	14	0	1673.88	LGAT1_HUMAN	LGAT1_HUMAN	262	275	yes	yes	3	0.014359	58.752		By matching	By matching	By matching	By MS/MS	By matching	By MS/MS
AEPPGVEPYPYPIPTVPEELPPGTEPEPAFQDDAANAPLEFK	DEEVAPENFFSLPEKAEPPGVEPYPYPIPT	PAFQDDAANAPLEFKMAAGSSGAPWMPKPG	K	A	E	F	K	M	5	0	1	2	0	1	7	2	0	1	2	1	0	2	12	0	2	0	2	2	0	0	42	0	4515.17	PRCC_HUMAN	PRCC_HUMAN	283	324	yes	yes	4	1.8347e-07	53.262	By MS/MS	By MS/MS	By MS/MS			By MS/MS
AEPPQCTSLAWSADGQTLFAGYTDNLVR	IVDELKQEVISTSSKAEPPQCTSLAWSADG	DGQTLFAGYTDNLVRVWQVTIGTR______	K	A	E	V	R	V	4	1	1	2	1	2	1	2	0	0	3	0	0	1	2	2	3	1	1	1	0	0	28	0	3067.43	RACK1_HUMAN	RACK1_HUMAN	281	308	yes	yes	3	1.817e-07	68.234	By MS/MS	By MS/MS	By MS/MS	By MS/MS	By MS/MS	By MS/MS	By MS/MS
AEPVEVVAPR	LFLAHILSPWGAEVKAEPVEVVAPRGKSGA	GAEVKAEPVEVVAPRGKSGAALSKKSKGQV	K	A	E	P	R	G	2	1	0	0	0	0	2	0	0	0	0	0	0	0	2	0	0	0	0	3	0	0	10	0	1065.58	PARP1_HUMAN	PARP1_HUMAN	487	496	yes	yes	2	0.001853	112.84	By MS/MS	By MS/MS	By MS/MS	By MS/MS	By MS/MS	By MS/MS	By MS/MS
AEQDSTTVAAFASSLVSGLNSSASEPAK	GPGEVAGTVTGQKRRAEQDSTTVAAFASSL	SLVSGLNSSASEPAKEPAKKSRKHAASDVD	R	A	E	A	K	E	6	0	1	1	0	1	2	1	0	0	2	1	0	1	1	7	2	0	0	2	0	0	28	0	2724.31	MTA70_HUMAN	MTA70_HUMAN	180	207	yes	yes	3	8.1224e-11	96.052	By MS/MS	By matching	By matching	By matching	By matching	By matching
AEQDVENDLLDYDEEEEPQAPQESTPAPPKK	______________________________	EPQAPQESTPAPPKKDIKGSYVSIHSSGFR	M	A	E	K	K	D	3	0	1	4	0	3	7	0	0	0	2	2	0	0	5	1	1	0	1	1	0	0	31	1	3510.58	DX39A_HUMAN	DX39A_HUMAN	2	32	yes	yes	3	7.1718e-62	193.75	By MS/MS	By MS/MS	By MS/MS	By MS/MS	By MS/MS	By MS/MS	By MS/MS
AEQEEEFISNTLFK	ENRDLRKASVTIQARAEQEEEFISNTLFKK	RAEQEEEFISNTLFKKIQALQKEKETLAVN	R	A	E	F	K	K	1	0	1	0	0	1	4	0	0	1	1	1	0	2	0	1	1	0	0	0	0	0	14	0	1683.8	CCDC6_HUMAN	CCDC6_HUMAN	105	118	yes	yes	3	0.0046367	70.165	By MS/MS	By MS/MS	By MS/MS	By MS/MS	By MS/MS	By matching
AEQEEYVQEGIR	VNEKLQQIFIELTLKAEQEEYVQEGIRWTP	TLKAEQEEYVQEGIRWTPIEYFNNKIVCDL	K	A	E	I	R	W	1	1	0	0	0	2	4	1	0	1	0	0	0	0	0	0	0	0	1	1	0	0	12	0	1449.67	MYO1E_HUMAN;MYO1F_HUMAN	MYO1E_HUMAN	423	434	yes	no	2	0.0045672	118.23					By MS/MS	By MS/MS
AEQEIAALVEQLTPIER	EEAGRPGAEDEEMSRAEQEIAALVEQLTPI	QEIAALVEQLTPIERYAMKFLEASLEEVSR	R	A	E	E	R	Y	3	1	0	0	0	2	4	0	0	2	2	0	0	0	1	0	1	0	0	1	0	0	17	0	1909.02	SRCAP_HUMAN	SRCAP_HUMAN	2298	2314	yes	yes	3	4.8697e-05	108.18	By MS/MS	By MS/MS	By MS/MS	By MS/MS	By MS/MS	By MS/MS	By MS/MS
AEQEPTAEQLAQIAAENEEDEHSVNYKPPAQK	______________________________	EEDEHSVNYKPPAQKSIQEIQELDKDDESL	M	A	E	Q	K	S	6	0	2	1	0	4	7	0	1	1	1	2	0	0	3	1	1	0	1	1	0	0	32	1	3563.67	GDIR1_HUMAN	GDIR1_HUMAN	2	33	yes	yes	3	5.5881e-14	87.21			By MS/MS
AEQINQAAGEASAVLAK	EGKKQAQILASEAEKAEQINQAAGEASAVL	QINQAAGEASAVLAKAKAKAEAIRILAAAL	K	A	E	A	K	A	6	0	1	0	0	2	2	1	0	1	1	1	0	0	0	1	0	0	0	1	0	0	17	0	1669.86	STML2_HUMAN	STML2_HUMAN	234	250	yes	yes	2	2.452e-25	216.34	By MS/MS	By MS/MS	By MS/MS	By MS/MS	By MS/MS	By MS/MS	By MS/MS
AEQLFSSALCAAR	ELALRFARLGFGGLRAEQLFSSALCAARLL	LRAEQLFSSALCAARLLRQRLPGPPDAPGA	R	A	E	A	R	L	4	1	0	0	1	1	1	0	0	0	2	0	0	1	0	2	0	0	0	0	0	0	13	0	1422.69	PLPP_HUMAN	PLPP_HUMAN	82	94	yes	yes	2	0.063191	59.265					By matching	By MS/MS	By matching
AERENADIIR	NEMLRVETEARARAKAERENADIIREQIRL	RARAKAERENADIIREQIRLKASEHRQTVL	K	A	E	I	R	E	2	2	1	1	0	0	2	0	0	2	0	0	0	0	0	0	0	0	0	0	0	0	10	1	1185.61	ATD3B_HUMAN;ATD3A_HUMAN	ATD3B_HUMAN	199	208	no	no	3	0.020587	76.165	By matching	By matching		By matching	By matching	By matching	By matching
AERGELDLTGAK	______________________________	______________________________	M	A	E	A	K	Q	2	1	0	1	0	0	2	2	0	0	2	1	0	0	0	0	1	0	0	0	0	0	12	1	1258.65	T2FB_HUMAN	T2FB_HUMAN	2	13	yes	yes	2	0.0017041	111.63	By MS/MS	By MS/MS	By MS/MS	By matching	By matching	By matching
AESAEDFPILFR	MIKASEGGGGKGIRKAESAEDFPILFRQVQ	IRKAESAEDFPILFRQVQSEIPGSPIFLMK	K	A	E	F	R	Q	2	1	0	1	0	0	2	0	0	1	1	0	0	2	1	1	0	0	0	0	0	0	12	0	1393.69	ACACB_HUMAN	ACACB_HUMAN	467	478	yes	yes	2	0.00022974	138.66							By MS/MS
AESAPLPVSADDTPEVLNR	EAKVDGETASDSESRAESAPLPVSADDTPE	PLPVSADDTPEVLNRALSNLSSRWKNWWVR	R	A	E	N	R	A	3	1	1	2	0	0	2	0	0	0	2	0	0	0	3	2	1	0	0	2	0	0	19	0	1979.98	CDS2_HUMAN	CDS2_HUMAN	39	57	yes	yes	2	1.9883e-28	211.22		By MS/MS		By MS/MS	By MS/MS	By MS/MS	By MS/MS
AESCGSGNSTGYQIR	RISAISVAERVAAERAESCGSGNSTGYQIR	AESCGSGNSTGYQIRLQSRLPRKQGSILYC	R	A	E	I	R	L	1	1	1	0	1	1	1	3	0	1	0	0	0	0	0	3	1	0	1	0	0	0	15	0	1585.68	DHX36_HUMAN	DHX36_HUMAN	281	295	yes	yes	2	4.6846e-23	209.97	By MS/MS	By MS/MS		By MS/MS	By MS/MS	By MS/MS
AESLIGVYPEQGDCVISK	FQAIVISLKEEFYTKAESLIGVYPEQGDCV	LIGVYPEQGDCVISKVLTFDLTKYPDANPN	K	A	E	S	K	V	1	0	0	1	1	1	2	2	0	2	1	1	0	0	1	2	0	0	1	2	0	0	18	0	1963.96	SMC1A_HUMAN	SMC1A_HUMAN	1197	1214	yes	yes	2	2.3085e-14	175.88	By matching	By MS/MS	By MS/MS	By matching	By matching	By MS/MS	By MS/MS
AESQLLECK	KMASVRQHLEETTQKAESQLLECKASWEER	EETTQKAESQLLECKASWEERERMLKDEVS	K	A	E	C	K	A	1	0	0	0	1	1	2	0	0	0	2	1	0	0	0	1	0	0	0	0	0	0	9	0	1076.52	TPR_HUMAN	TPR_HUMAN	1120	1128	yes	yes	2	0.038369	78.113	By MS/MS	By MS/MS	By MS/MS	By MS/MS	By matching	By MS/MS
AESSDGIHIILK	QNFQDESCFLFSTVKAESSDGIHIILK___	TVKAESSDGIHIILK_______________	K	A	E	L	K	-	1	0	0	1	0	0	1	1	1	3	1	1	0	0	0	2	0	0	0	0	0	0	12	0	1281.69	UBIP1_HUMAN	UBIP1_HUMAN	529	540	yes	yes	3	0.059472	51.841	By MS/MS			By MS/MS	By MS/MS
AETECQNTEYQQLLDIK	QAQISALEEQLQQIRAETECQNTEYQQLLD	TECQNTEYQQLLDIKIRLENEIQTYRSLLE	R	A	E	I	K	I	1	0	1	1	1	3	3	0	0	1	2	1	0	0	0	0	2	0	1	0	0	0	17	0	2081.96	CON__P13645;K1C10_HUMAN	CON__P13645	423	439	yes	no	2;3	4.0189e-170	356.01	By MS/MS	By MS/MS	By MS/MS	By MS/MS	By MS/MS	By MS/MS	By MS/MS
AETEEGPDVLR	QEAAAILMARLAIYRAETEEGPDVLRWLDR	AIYRAETEEGPDVLRWLDRQLIRLCQKFGE	R	A	E	L	R	W	1	1	0	1	0	0	3	1	0	0	1	0	0	0	1	0	1	0	0	1	0	0	11	0	1214.58	SC23A_HUMAN	SC23A_HUMAN	534	544	yes	yes	2	0.016881	83.647		By MS/MS	By MS/MS	By MS/MS		By MS/MS
AETNDSYHIILK	QNFQEEACFILDTMKAETNDSYHIILK___	TMKAETNDSYHIILK_______________	K	A	E	L	K	-	1	0	1	1	0	0	1	0	1	2	1	1	0	0	0	1	1	0	1	0	0	0	12	0	1402.71	TFCP2_HUMAN	TFCP2_HUMAN	491	502	yes	yes	3	0.0034426	77.593	By matching		By matching	By matching	By MS/MS	By MS/MS
AEVEQVELPDGKK	KRKAGSTSWTGFQTKAEVEQVELPDGKKRR	TKAEVEQVELPDGKKRRKVLALPSHRGPKI	K	A	E	K	K	R	1	0	0	1	0	1	3	1	0	0	1	2	0	0	1	0	0	0	0	2	0	0	13	1	1440.75	RBM28_HUMAN	RBM28_HUMAN	654	666	yes	yes	3	0.0058878	77.633		By matching	By MS/MS	By matching	By MS/MS	By MS/MS	By matching
AEVEVADELLENLAK	SAADLSMLVLESLEKAEVEVADELLENLAK	AEVEVADELLENLAKVFSLMDPNSPERVTF	K	A	E	A	K	V	3	0	1	1	0	0	4	0	0	0	3	1	0	0	0	0	0	0	0	2	0	0	15	0	1641.85	GET4_HUMAN	GET4_HUMAN	96	110	yes	yes	2;3	0.0032901	86.814	By MS/MS	By matching	By MS/MS	By matching	By MS/MS	By MS/MS	By matching
AEVKFEGDTLVNR	ERTIFFKDDGNYKTRAEVKFEGDTLVNRIE	TRAEVKFEGDTLVNRIELKGIDFKEDGNIL	R	A	E	N	R	I	1	1	1	1	0	0	2	1	0	0	1	1	0	1	0	0	1	0	0	2	0	0	13	1	1476.76	CON__Q9U6Y5	CON__Q9U6Y5	110	122	yes	yes	3	0.0050379	82.908				By MS/MS	By MS/MS	By matching
AEVKFEGDTLVNRIELK	ERTIFFKDDGNYKTRAEVKFEGDTLVNRIE	VKFEGDTLVNRIELKGIDFKEDGNILGHKL	R	A	E	L	K	G	1	1	1	1	0	0	3	1	0	1	2	2	0	1	0	0	1	0	0	2	0	0	17	2	1960.06	CON__Q9U6Y5	CON__Q9U6Y5	110	126	yes	yes	4	0.00012521	95.767				By MS/MS	By MS/MS	By matching
AEVLSFILEDVR	KILASLVTQFNSGLKAEVLSFILEDVRARL	GLKAEVLSFILEDVRARLDLAFAWLYQEYN	K	A	E	V	R	A	1	1	0	1	0	0	2	0	0	1	2	0	0	1	0	1	0	0	0	2	0	0	12	0	1389.75	SYMPK_HUMAN	SYMPK_HUMAN	602	613	yes	yes	2	0.0037088	93.096		By MS/MS	By MS/MS		By MS/MS	By matching	By matching
AEVNTIPGFDGVVK	QAMGDKIESKLLAKKAEVNTIPGFDGVVKD	KAEVNTIPGFDGVVKDAEEAVRIAREIGYP	K	A	E	V	K	D	1	0	1	1	0	0	1	2	0	1	0	1	0	1	1	0	1	0	0	3	0	0	14	0	1444.76	PCCA_HUMAN	PCCA_HUMAN	187	200	yes	yes	2	0.00059837	124.39							By MS/MS
AEVPGATGGDSPHLQPAEPPGEPR	______________________________	DSPHLQPAEPPGEPRREPHPAEAEKQQPQH	K	A	E	P	R	R	3	1	0	1	0	1	3	4	1	0	1	0	0	0	6	1	1	0	0	1	0	0	24	0	2365.13	MYEF2_HUMAN	MYEF2_HUMAN	7	30	yes	yes	3	1.536e-15	132.72							By MS/MS
AEVQVLVLDGR	______________________________	______________________________	M	A	E	G	R	G	1	1	0	1	0	1	1	1	0	0	2	0	0	0	0	0	0	0	0	3	0	0	11	0	1197.67	RL13A_HUMAN	RL13A_HUMAN	2	12	yes	yes	2	2.1166e-05	153.12	By MS/MS	By MS/MS	By MS/MS	By MS/MS	By MS/MS	By MS/MS	By MS/MS
AEVTEEVEDGKEEDEEEETENSLPIPASK	VDSNKPIRELIAEAKAEVTEEVEDGKEEDE	EEEETENSLPIPASKRASSDLSIASSEEDK	K	A	E	S	K	R	2	0	1	2	0	0	11	1	0	1	1	2	0	0	2	2	2	0	0	2	0	0	29	1	3231.43	SLK_HUMAN	SLK_HUMAN	309	337	yes	yes	3	9.7102e-44	183.86	By MS/MS	By MS/MS	By MS/MS	By MS/MS	By MS/MS	By MS/MS
AEVVETTQVYTEEETRR	PETGLRLLPLKGAEKAEVVETTQVYTEEET	VVETTQVYTEEETRRAFEETQIDIPGGGSH	K	A	E	R	R	A	1	2	0	0	0	1	5	0	0	0	0	0	0	0	0	0	4	0	1	3	0	0	17	1	2038.98	PLEC_HUMAN	PLEC_HUMAN	3686	3702	yes	yes	3	0.00076601	87.148	By matching		By MS/MS	By matching		By MS/MS	By MS/MS
AEYEGDGIPTVFVAVAGR	VTSAHKGPDETLRIKAEYEGDGIPTVFVAV	EGDGIPTVFVAVAGRSNGLGPVMSGNTAYP	K	A	E	G	R	S	3	1	0	1	0	0	2	3	0	1	0	0	0	1	1	0	1	0	1	3	0	0	18	0	1849.92	PUR6_HUMAN	PUR6_HUMAN	314	331	yes	yes	2	5.4165e-37	222.79	By matching	By matching		By matching	By matching	By MS/MS	By matching
AEYLASIFGTEK	______________________________	______________________________	M	A	E	E	K	D	2	0	0	0	0	0	2	1	0	1	1	1	0	1	0	1	1	0	1	0	0	0	12	0	1327.67	U2AF1_HUMAN;U2AF5_HUMAN;U2AF4_HUMAN	U2AF1_HUMAN	2	13	yes	no	2	0.00051729	102.52					By MS/MS
AFAETHIK	LLMSEDYFTQAMEVKAFAETHIKGFTLNDA	TQAMEVKAFAETHIKGFTLNDAANSRLIIT	K	A	F	I	K	G	2	0	0	0	0	0	1	0	1	1	0	1	0	1	0	0	1	0	0	0	0	0	8	0	915.481	LPPRC_HUMAN	LPPRC_HUMAN	1091	1098	yes	yes	3	0.049997	44.349	By matching	By MS/MS	By matching	By MS/MS	By MS/MS	By MS/MS	By matching
AFALNDLDDYEK	RLFVYDVFWLRFSNRAFALNDLDDYEKHFT	SNRAFALNDLDDYEKHFTVMNYDPDVVLKQ	R	A	F	E	K	H	2	0	1	3	0	0	1	0	0	0	2	1	0	1	0	0	0	0	1	0	0	0	12	0	1412.65	TTL12_HUMAN	TTL12_HUMAN	499	510	yes	yes	2	0.00048797	131.52	By matching	By MS/MS	By MS/MS	By MS/MS	By MS/MS	By MS/MS	By matching
AFAMIIDK	ERIITLTGPTNAIFKAFAMIIDKLEEDINS	PTNAIFKAFAMIIDKLEEDINSSMTNSTAA	K	A	F	D	K	L	2	0	0	1	0	0	0	0	0	2	0	1	1	1	0	0	0	0	0	0	0	0	8	0	907.484	PCBP1_HUMAN;PCBP2_HUMAN	PCBP1_HUMAN	71	78	no	no	2	0.059257	73.26	By MS/MS	By MS/MS	By MS/MS	By MS/MS	By MS/MS	By MS/MS
AFAVGVQQVLLK	NVSKEYNEFAEVFLKAFAVGVQQVLLKVLY	FLKAFAVGVQQVLLKVLYQYKEKQYMAPRV	K	A	F	L	K	V	2	0	0	0	0	2	0	1	0	0	2	1	0	1	0	0	0	0	0	3	0	0	12	0	1271.76	IPO7_HUMAN	IPO7_HUMAN	295	306	yes	yes	2	0.0017823	101.25	By MS/MS	By MS/MS	By MS/MS	By MS/MS	By MS/MS	By MS/MS	By MS/MS
AFCEPGNVENNGVLSFIK	DLLDRKEDVKKKLKKAFCEPGNVENNGVLS	EPGNVENNGVLSFIKHVLFPLKSEFVILRD	K	A	F	I	K	H	1	0	3	0	1	0	2	2	0	1	1	1	0	2	1	1	0	0	0	2	0	0	18	0	1993.96	SYYC_HUMAN	SYYC_HUMAN	248	265	yes	yes	2;3	1.5066e-37	233.59	By MS/MS	By MS/MS	By MS/MS	By MS/MS	By MS/MS	By MS/MS	By MS/MS
AFDIIER	LITFFDEYHSGHIDRAFDIIERLKLVPLNQ	YHSGHIDRAFDIIERLKLVPLNQESVEERV	R	A	F	E	R	L	1	1	0	1	0	0	1	0	0	2	0	0	0	1	0	0	0	0	0	0	0	0	7	0	862.455	NUP93_HUMAN	NUP93_HUMAN	710	716	yes	yes	2	0.035812	114.72	By MS/MS	By MS/MS	By MS/MS	By MS/MS	By MS/MS	By MS/MS	By MS/MS
AFDQGADAIYDHINEGK	TFALTIIVGVMFFERAFDQGADAIYDHINE	DQGADAIYDHINEGKLWKHIKHKYENK___	R	A	F	G	K	L	3	0	1	3	0	1	1	2	1	2	0	1	0	1	0	0	0	0	1	0	0	0	17	0	1862.84	QCR9_HUMAN	QCR9_HUMAN	35	51	yes	yes	2;3	3.0181e-18	202.92	By MS/MS	By MS/MS	By MS/MS	By MS/MS	By MS/MS	By MS/MS	By MS/MS
AFDTAGNGYCR	QFLRLGMLSPEGTCKAFDTAGNGYCRSEGV	GTCKAFDTAGNGYCRSEGVVAVLLTKKSLA	K	A	F	C	R	S	2	1	1	1	1	0	0	2	0	0	0	0	0	1	0	0	1	0	1	0	0	0	11	0	1230.51	FAS_HUMAN	FAS_HUMAN	214	224	yes	yes	2	1.3726e-25	222.19	By MS/MS	By MS/MS	By MS/MS	By MS/MS	By MS/MS	By MS/MS
AFDVPDAEAR	DLRFQTGNKSPEVLRAFDVPDAEAREHPTV	PEVLRAFDVPDAEAREHPTVVPSHKSPVLD	R	A	F	A	R	E	3	1	0	2	0	0	1	0	0	0	0	0	0	1	1	0	0	0	0	1	0	0	10	0	1089.51	CLCC1_HUMAN	CLCC1_HUMAN	444	453	yes	yes	2	0.070901	65.305			By matching	By matching	By MS/MS	By matching	By matching
AFEADSTVIEK	SKDLHLLEEIALTLRAFEADSTVIEKWMDG	LTLRAFEADSTVIEKWMDGVKDFLMKQQAA	R	A	F	E	K	W	2	0	0	1	0	0	2	0	0	1	0	1	0	1	0	1	1	0	0	1	0	0	11	0	1208.59	UTRO_HUMAN	UTRO_HUMAN	1020	1030	yes	yes	2	0.0091429	83	By MS/MS				By MS/MS	By MS/MS
AFEDEMSGR	GKDLTSVMRLLSKHRAFEDEMSGRSGHFEQ	LLSKHRAFEDEMSGRSGHFEQAIKEGEDMI	R	A	F	G	R	S	1	1	0	1	0	0	2	1	0	0	0	0	1	1	0	1	0	0	0	0	0	0	9	0	1040.42	SPTB2_HUMAN	SPTB2_HUMAN	682	690	yes	yes	2	0.014731	90.657	By matching	By MS/MS	By MS/MS	By MS/MS	By MS/MS	By MS/MS	By MS/MS
AFEDWLNDDLGSYQGAQGNR	RVSGQPQSVTASSDKAFEDWLNDDLGSYQG	LNDDLGSYQGAQGNRYVGFGNTPPPQKKED	K	A	F	N	R	Y	2	1	2	3	0	2	1	3	0	0	2	0	0	1	0	1	0	1	1	0	0	0	20	0	2254.99	ARFG1_HUMAN	ARFG1_HUMAN	163	182	yes	yes	2;3	5.497e-98	290.17	By MS/MS	By MS/MS	By MS/MS	By MS/MS	By MS/MS	By MS/MS
AFEEDQVAGR	LEQLRQQEEEKAEARAFEEDQVAGRLKEDV	KAEARAFEEDQVAGRLKEDVLEQRGRLQKL	R	A	F	G	R	L	2	1	0	1	0	1	2	1	0	0	0	0	0	1	0	0	0	0	0	1	0	0	10	0	1120.51	U3IP2_HUMAN	U3IP2_HUMAN	102	111	yes	yes	2	0.004346	99.139	By MS/MS	By matching	By MS/MS	By matching			By MS/MS
AFENDVDALCNLR	GGAKTHTTMSGVAHRAFENDVDALCNLRDF	HRAFENDVDALCNLRDFFNYLPLSSQDPAP	R	A	F	L	R	D	2	1	2	2	1	0	1	0	0	0	2	0	0	1	0	0	0	0	0	1	0	0	13	0	1535.7	PCCB_HUMAN	PCCB_HUMAN	260	272	yes	yes	2;3	1.5231e-31	232.41		By MS/MS		By matching			By MS/MS
AFEVSENGNLVVSGK	TGTVSLEVRLLEASRAFEVSENGNLVVSGK	AFEVSENGNLVVSGKVYQWDDPDPRLFDHP	R	A	F	G	K	V	1	0	2	0	0	0	2	2	0	0	1	1	0	1	0	2	0	0	0	3	0	0	15	0	1548.78	FAS_HUMAN	FAS_HUMAN	943	957	yes	yes	2	0.0021705	129.84	By MS/MS			By MS/MS	By MS/MS	By MS/MS
AFGPGLQGGSAGSPAR	FPLEAVAPTKPSKVKAFGPGLQGGSAGSPA	FGPGLQGGSAGSPARFTIDTKGAGTGGLGL	K	A	F	A	R	F	3	1	0	0	0	1	0	5	0	0	1	0	0	1	2	2	0	0	0	0	0	0	16	0	1428.71	FLNA_HUMAN	FLNA_HUMAN	1072	1087	yes	yes	2	2.2934e-12	188.96	By MS/MS	By MS/MS	By MS/MS	By MS/MS	By MS/MS	By MS/MS	By MS/MS
AFGSPFGLEEPQWVPDK	LVRSPSGLRMVPEHRAFGSPFGLEEPQWVP	GSPFGLEEPQWVPDKECRRCMQCDAKFDFL	R	A	F	D	K	E	1	0	0	1	0	1	2	2	0	0	1	1	0	2	3	1	0	1	0	1	0	0	17	0	1902.92	ZFY21_HUMAN	ZFY21_HUMAN	29	45	yes	yes	2	3.8082e-05	123.99	By matching			By MS/MS	By MS/MS	By MS/MS	By MS/MS
AFGSTIVINPEK	GGVQVLLQQWIEYIKAFGSTIVINPEKDKT	YIKAFGSTIVINPEKDKTMVQELLDFKDKV	K	A	F	E	K	D	1	0	1	0	0	0	1	1	0	2	0	1	0	1	1	1	1	0	0	1	0	0	12	0	1274.69	CUL4B_HUMAN	CUL4B_HUMAN	500	511	yes	yes	2	0.0015228	106.4		By MS/MS	By MS/MS		By matching	By MS/MS
AFHNEAQVNPER	VNAAQDSTDLVAKLRAFHNEAQVNPERKNL	KLRAFHNEAQVNPERKNLKWIGLDLSNGKP	R	A	F	E	R	K	2	1	2	0	0	1	2	0	1	0	0	0	0	1	1	0	0	0	0	1	0	0	12	0	1410.66	TCPA_HUMAN	TCPA_HUMAN	469	480	yes	yes	2;3	1.8282e-20	208.17	By MS/MS	By MS/MS	By MS/MS	By MS/MS	By MS/MS	By MS/MS	By MS/MS
AFHNEAQVNPERK	VNAAQDSTDLVAKLRAFHNEAQVNPERKNL	LRAFHNEAQVNPERKNLKWIGLDLSNGKPR	R	A	F	R	K	N	2	1	2	0	0	1	2	0	1	0	0	1	0	1	1	0	0	0	0	1	0	0	13	1	1538.76	TCPA_HUMAN	TCPA_HUMAN	469	481	yes	yes	3;4	0.00016029	127.36	By MS/MS	By MS/MS	By MS/MS	By MS/MS	By MS/MS	By MS/MS
AFIGFEGVK	VIDQDMATRLKPAQKAFIGFEGVKGKKKMS	LKPAQKAFIGFEGVKGKKKMSAAEAVKEKW	K	A	F	V	K	G	1	0	0	0	0	0	1	2	0	1	0	1	0	2	0	0	0	0	0	1	0	0	9	0	966.517	DESP_HUMAN	DESP_HUMAN	2694	2702	yes	yes	2	0.024533	81.548		By MS/MS	By MS/MS		By matching		By MS/MS
AFIPAIDSFGFETDLR	TQDAPIPGSPLYTIKAFIPAIDSFGFETDL	FIPAIDSFGFETDLRTHTQGQAFSLSVFHH	K	A	F	L	R	T	2	1	0	2	0	0	1	1	0	2	1	0	0	3	1	1	1	0	0	0	0	0	16	0	1797.89	U5S1_HUMAN	U5S1_HUMAN	873	888	yes	yes	2	0.0036627	86.028		By MS/MS	By MS/MS	By MS/MS	By MS/MS	By MS/MS
AFITNIPFDVK	GNRFEPYANPTKRYRAFITNIPFDVKWQSL	KRYRAFITNIPFDVKWQSLKDLVKEKVGEV	R	A	F	V	K	W	1	0	1	1	0	0	0	0	0	2	0	1	0	2	1	0	1	0	0	1	0	0	11	0	1263.69	HNRPM_HUMAN	HNRPM_HUMAN	73	83	yes	yes	2	9.8298e-13	199.46	By MS/MS	By MS/MS	By MS/MS	By MS/MS	By MS/MS	By MS/MS	By MS/MS
AFLADPSAFVAAAPVAAATTAAPAAAAAPAK	SVETDYTFPLAEKVKAFLADPSAFVAAAPV	AATTAAPAAAAAPAKVEAKEESEESDEDMG	K	A	F	A	K	V	17	0	0	1	0	0	0	0	0	0	1	1	0	2	4	1	2	0	0	2	0	0	31	0	2751.46	RLA0_HUMAN	RLA0_HUMAN	267	297	yes	yes	3	1.304e-26	139.47	By MS/MS	By MS/MS	By MS/MS	By MS/MS	By MS/MS	By MS/MS	By MS/MS
AFLDALQNQAEASSK	ELVSNLGTIARSGSKAFLDALQNQAEASSK	AFLDALQNQAEASSKIIGQFGVGFYSAFMV	K	A	F	S	K	I	4	0	1	1	0	2	1	0	0	0	2	1	0	1	0	2	0	0	0	0	0	0	15	0	1591.78	TRAP1_HUMAN	TRAP1_HUMAN	182	196	yes	yes	2	5.473e-69	270.93	By MS/MS	By MS/MS	By MS/MS	By MS/MS	By MS/MS	By MS/MS	By matching
AFLDNGPK	QDTVELREHHWVPRKAFLDNGPKTINQIRQ	HHWVPRKAFLDNGPKTINQIRQDAVKDLGV	K	A	F	P	K	T	1	0	1	1	0	0	0	1	0	0	1	1	0	1	1	0	0	0	0	0	0	0	8	0	860.439	IF4G2_HUMAN	IF4G2_HUMAN	314	321	yes	yes	2	0.015776	101.69	By MS/MS	By MS/MS	By MS/MS	By MS/MS	By MS/MS	By MS/MS
AFLEENNLDYIIR	SKRGVSCQFGPDVTKAFLEENNLDYIIRSH	TKAFLEENNLDYIIRSHEVKAEGYEVAHGG	K	A	F	I	R	S	1	1	2	1	0	0	2	0	0	2	2	0	0	1	0	0	0	0	1	0	0	0	13	0	1608.81	PPP5_HUMAN	PPP5_HUMAN	413	425	yes	yes	2	1.2991e-06	159.4	By matching	By matching	By matching	By MS/MS		By MS/MS
AFLGELK	VHPSEMINNAENLFRAFLGELKTQMTSAVR	NNAENLFRAFLGELKTQMTSAVREPKLPVL	R	A	F	L	K	T	1	0	0	0	0	0	1	1	0	0	2	1	0	1	0	0	0	0	0	0	0	0	7	0	776.443	PRKDC_HUMAN	PRKDC_HUMAN	199	205	yes	yes	2	0.067917	97.071				By MS/MS	By MS/MS	By matching	By MS/MS
AFLIEEQK	GGSMCAKCVRDRIKRAFLIEEQKIVVKVLK	VRDRIKRAFLIEEQKIVVKVLKAQAQSQKA	R	A	F	Q	K	I	1	0	0	0	0	1	2	0	0	1	1	1	0	1	0	0	0	0	0	0	0	0	8	0	976.523	RL34_HUMAN	RL34_HUMAN	94	101	yes	yes	2	0.00074538	144.83	By MS/MS	By MS/MS	By MS/MS	By MS/MS	By MS/MS	By MS/MS	By MS/MS
AFLQGGQEATDIALLLR	QSALDCMSVEVGRLRAFLQGGQEATDIALL	LQGGQEATDIALLLRDLETSCSDIRQFCKK	R	A	F	L	R	D	3	1	0	1	0	2	1	2	0	1	4	0	0	1	0	0	1	0	0	0	0	0	17	0	1814.99	DCTN1_HUMAN	DCTN1_HUMAN	769	785	yes	yes	2;3	0.0094047	93.011		By matching	By matching	By matching	By MS/MS	By matching	By MS/MS
AFNSSSFNSNTFLTR	VRMAVQDAVDALMQKAFNSSSFNSNTFLTR	AFNSSSFNSNTFLTRLLVHMGLLKSEDKVK	K	A	F	T	R	L	1	1	3	0	0	0	0	0	0	0	1	0	0	3	0	4	2	0	0	0	0	0	15	0	1691.79	RAGP1_HUMAN	RAGP1_HUMAN	501	515	yes	yes	2	1.463e-07	172.11	By MS/MS	By matching	By matching	By MS/MS		By matching
AFQNTATACAPVSHYR	PLQLPKVLGGDSAMRAFQNTATACAPVSHY	FQNTATACAPVSHYRAVESVDSSEESFSDS	R	A	F	Y	R	A	4	1	1	0	1	1	0	0	1	0	0	0	0	1	1	1	2	0	1	1	0	0	16	0	1792.83	PHAX_HUMAN	PHAX_HUMAN	43	58	yes	yes	3	0.00013122	107.07	By MS/MS	By MS/MS	By MS/MS	By matching
AFSDPFVEAEK	NAKNTVQGFKRFHGRAFSDPFVEAEKSNLA	FHGRAFSDPFVEAEKSNLAYDIVQLPTGLT	R	A	F	E	K	S	2	0	0	1	0	0	2	0	0	0	0	1	0	2	1	1	0	0	0	1	0	0	11	0	1238.58	HSP74_HUMAN	HSP74_HUMAN	74	84	yes	yes	2	0.040849	63.184						By MS/MS
AFSPTTVNTGR	SLFIATNICETIVWKAFSPTTVNTGRGMEF	IVWKAFSPTTVNTGRGMEFEGAIIALFHLL	K	A	F	G	R	G	1	1	1	0	0	0	0	1	0	0	0	0	0	1	1	1	3	0	0	1	0	0	11	0	1149.58	S61A1_HUMAN	S61A1_HUMAN	195	205	yes	yes	2	0.002183	111.46	By MS/MS	By MS/MS	By MS/MS	By MS/MS	By MS/MS	By MS/MS	By MS/MS
AFSSPQEEEEAGFTGR	LPSLELISSFQPKRKAFSSPQEEEEAGFTG	FSSPQEEEEAGFTGRRMNSKMQVYSGSKCA	K	A	F	G	R	R	2	1	0	0	0	1	4	2	0	0	0	0	0	2	1	2	1	0	0	0	0	0	16	0	1740.76	ELOA1_HUMAN	ELOA1_HUMAN	539	554	yes	yes	2	1.512e-08	173.19	By MS/MS	By MS/MS	By MS/MS		By matching
AFTDVPSIQIYSSR	KEGGAGAVDEDDFIKAFTDVPSIQIYSSRE	KAFTDVPSIQIYSSRELEETLNKIREILSD	K	A	F	S	R	E	1	1	0	1	0	1	0	0	0	2	0	0	0	1	1	3	1	0	1	1	0	0	14	0	1582.8	CLAP2_HUMAN	CLAP2_HUMAN	73	86	yes	yes	2	0.0044231	91.701		By matching	By matching		By MS/MS	By matching
AFTYINLDK	ATEWLEGYLSSLHLKAFTYINLDKAVLGTS	SSLHLKAFTYINLDKAVLGTSNFKVSASPL	K	A	F	D	K	A	1	0	1	1	0	0	0	0	0	1	1	1	0	1	0	0	1	0	1	0	0	0	9	0	1083.56	TFR1_HUMAN	TFR1_HUMAN	478	486	yes	yes	2	0.0022198	125.31	By MS/MS	By MS/MS		By MS/MS	By MS/MS	By MS/MS
AFVDFLSDEIK	ACGCGCGSLHTDGDKAFVDFLSDEIKEERK	DGDKAFVDFLSDEIKEERKIQKHKTLPKMS	K	A	F	I	K	E	1	0	0	2	0	0	1	0	0	1	1	1	0	2	0	1	0	0	0	1	0	0	11	0	1282.64	C1QBP_HUMAN	C1QBP_HUMAN	81	91	yes	yes	2	2.7623e-08	176.38	By MS/MS	By MS/MS	By MS/MS	By MS/MS	By MS/MS	By MS/MS	By MS/MS
AFVDFLSDEIKEER	ACGCGCGSLHTDGDKAFVDFLSDEIKEERK	KAFVDFLSDEIKEERKIQKHKTLPKMSGGW	K	A	F	E	R	K	1	1	0	2	0	0	3	0	0	1	1	1	0	2	0	1	0	0	0	1	0	0	14	1	1696.83	C1QBP_HUMAN	C1QBP_HUMAN	81	94	yes	yes	3	5.5814e-05	150.12	By MS/MS	By MS/MS	By MS/MS	By matching	By MS/MS	By MS/MS	By MS/MS
AFVDFNEGEIK	LLKFDQLNIQRTQKKAFVDFNEGEIKFIPT	TQKKAFVDFNEGEIKFIPTYKYDSKTDRWD	K	A	F	I	K	F	1	0	1	1	0	0	2	1	0	1	0	1	0	2	0	0	0	0	0	1	0	0	11	0	1267.61	OCRL_HUMAN	OCRL_HUMAN	462	472	yes	yes	2	0.00031657	140.83	By MS/MS	By MS/MS	By MS/MS	By MS/MS	By MS/MS	By MS/MS	By MS/MS
AFYAPVHADDLR	DQAKYQRWLIKNKMKAFYAPVHADDLREGA	KMKAFYAPVHADDLREGAQYLMQAAGLGRM	K	A	F	L	R	E	3	1	0	2	0	0	0	0	1	0	1	0	0	1	1	0	0	0	1	1	0	0	12	0	1373.67	S12A2_HUMAN	S12A2_HUMAN	853	864	yes	yes	3	0.029787	50.563				By MS/MS	By MS/MS	By matching	By matching
AFYGDTLVTGFAR	VIARIVDGSRFTEFKAFYGDTLVTGFARIF	FKAFYGDTLVTGFARIFGYPVGIVGNNGVL	K	A	F	A	R	I	2	1	0	1	0	0	0	2	0	0	1	0	0	2	0	0	2	0	1	1	0	0	13	0	1416.7	MCCB_HUMAN	MCCB_HUMAN	349	361	yes	yes	2;3	1.2127e-41	242.59				By MS/MS		By matching	By MS/MS
AFYNNVLGEYEEYITK	NALKSQVDKLTLTSRAFYNNVLGEYEEYIT	FYNNVLGEYEEYITKLFNYHKVLPMNTGVE	R	A	F	T	K	L	1	0	2	0	0	0	3	1	0	1	1	1	0	1	0	0	1	0	3	1	0	0	16	0	1951.92	OAT_HUMAN	OAT_HUMAN	114	129	yes	yes	2;3	1.4221e-33	227.93	By MS/MS	By MS/MS	By MS/MS	By MS/MS	By MS/MS	By MS/MS	By MS/MS
AFYPEEISSMVLTK	GDKPKVQVSYKGETKAFYPEEISSMVLTKM	KAFYPEEISSMVLTKMKEIAEAYLGYPVTN	K	A	F	T	K	M	1	0	0	0	0	0	2	0	0	1	1	1	1	1	1	2	1	0	1	1	0	0	14	0	1613.8	HS71B_HUMAN;HS71A_HUMAN	HS71B_HUMAN	113	126	no	no	2;3	0.00032237	112.15	By MS/MS	By MS/MS	By MS/MS	By MS/MS	By MS/MS	By MS/MS	By MS/MS
AGAAGGPEEEAEKPVK	ADGKAGDEKPEKSQRAGAAGGPEEEAEKPV	GAAGGPEEEAEKPVKTKTVSSSNGGESSSR	R	A	G	V	K	T	4	0	0	0	0	0	4	3	0	0	0	2	0	0	2	0	0	0	0	1	0	0	16	1	1538.76	PCNP_HUMAN	PCNP_HUMAN	17	32	yes	yes	2;3	1.6914e-23	217.24	By MS/MS	By MS/MS	By MS/MS	By MS/MS	By MS/MS	By MS/MS	By matching
AGAANSQLSTSQPSLR	AWGLEQRPHVAGKPRAGAANSQLSTSQPSL	GAANSQLSTSQPSLRHKVNEHEQDGNELQT	R	A	G	L	R	H	3	1	1	0	0	2	0	1	0	0	2	0	0	0	1	4	1	0	0	0	0	0	16	0	1586.8	CSTOS_HUMAN	CSTOS_HUMAN	48	63	yes	yes	2	1.182e-11	173.72	By MS/MS	By MS/MS
AGAASLDVIQEVEYVK	AKSALVKPVTINVGRAGAASLDVIQEVEYV	GAASLDVIQEVEYVKEEAKMVYLLECLQKT	R	A	G	V	K	E	3	0	0	1	0	1	2	1	0	1	1	1	0	0	0	1	0	0	1	3	0	0	16	0	1690.88	DDX41_HUMAN	DDX41_HUMAN	401	416	yes	yes	2	5.9095e-17	190.78	By MS/MS	By MS/MS	By MS/MS	By MS/MS	By matching	By MS/MS
AGAFDQLK	RKGWKTCLICADTFRAGAFDQLKQNATKAR	ICADTFRAGAFDQLKQNATKARIPFYGSYT	R	A	G	L	K	Q	2	0	0	1	0	1	0	1	0	0	1	1	0	1	0	0	0	0	0	0	0	0	8	0	848.439	SRP54_HUMAN	SRP54_HUMAN	142	149	yes	yes	2	0.070179	69.984	By MS/MS			By MS/MS		By matching
AGAIAPCEVTVPAQNTGLGPEK	IRDMLLANKVPAAARAGAIAPCEVTVPAQN	EVTVPAQNTGLGPEKTSFFQALGITTKISR	R	A	G	E	K	T	4	0	1	0	1	1	2	3	0	1	1	1	0	0	3	0	2	0	0	2	0	0	22	0	2179.09	RLA0_HUMAN;RLA0L_HUMAN	RLA0_HUMAN	113	134	yes	no	2;3	1.4419e-39	213.52	By MS/MS	By MS/MS	By MS/MS	By MS/MS	By MS/MS	By MS/MS	By MS/MS
AGALHAQVER	HLCRARRYCHDLGERAGALHAQVERLVQQA	DLGERAGALHAQVERLVQQAGRQPDSPTAL	R	A	G	E	R	L	3	1	0	0	0	1	1	1	1	0	1	0	0	0	0	0	0	0	0	1	0	0	10	0	1050.56	MBB1A_HUMAN	MBB1A_HUMAN	897	906	yes	yes	3	0.00015385	133.23	By MS/MS	By MS/MS	By MS/MS	By MS/MS	By MS/MS	By MS/MS	By MS/MS
AGALNSNDAFVLK	ANSAGATRAVEVLPKAGALNSNDAFVLKTP	PKAGALNSNDAFVLKTPSAAYLWVGTGASE	K	A	G	L	K	T	3	0	2	1	0	0	0	1	0	0	2	1	0	1	0	1	0	0	0	1	0	0	13	0	1318.69	GELS_HUMAN;CON__Q3SX14	GELS_HUMAN	585	597	yes	no	2	4.5849e-07	169.37	By MS/MS	By MS/MS	By MS/MS	By MS/MS	By MS/MS	By MS/MS	By MS/MS
AGALQCSPSDAYTK	RVQELGHGCAALVTKAGALQCSPSDAYTKK	KAGALQCSPSDAYTKKELIECARRVSEKVS	K	A	G	T	K	K	3	0	0	1	1	1	0	1	0	0	1	1	0	0	1	2	1	0	1	0	0	0	14	0	1467.67	TLN1_HUMAN	TLN1_HUMAN	1934	1947	yes	yes	2	6.7052e-05	152.64	By MS/MS	By MS/MS	By MS/MS	By MS/MS	By MS/MS	By MS/MS
AGAYDFPSPEWDTVTPEAK	PFWDEDQHRLYQQIKAGAYDFPSPEWDTVT	DFPSPEWDTVTPEAKDLINKMLTINPAKRI	K	A	G	A	K	D	3	0	0	2	0	0	2	1	0	0	0	1	0	1	3	1	2	1	1	1	0	0	19	0	2079.94	KCC2D_HUMAN;KCC2A_HUMAN;KCC2B_HUMAN;KCC2G_HUMAN	KCC2D_HUMAN	228	246	no	no	2	2.6817e-06	121.24		By MS/MS	By MS/MS	By MS/MS	By MS/MS	By MS/MS	By MS/MS
AGCAVTSLLASELTK	AAFRRKRGPRQANRKAGCAVTSLLASELTK	AGCAVTSLLASELTKDDAMAAVPAKVSKNS	K	A	G	T	K	D	3	0	0	0	1	0	1	1	0	0	3	1	0	0	0	2	2	0	0	1	0	0	15	0	1519.79	DIAP1_HUMAN	DIAP1_HUMAN	1225	1239	yes	yes	2	0.002745	93.959			By MS/MS	By matching	By MS/MS	By MS/MS
AGCECLNESDEHGFDNCLR	DIPKGYMDLMPFINKAGCECLNESDEHGFD	CLNESDEHGFDNCLRKDTTFLESDCDEQLL	K	A	G	L	R	K	1	1	2	2	3	0	3	2	1	0	2	0	0	1	0	1	0	0	0	0	0	0	19	0	2281.88	TXNL1_HUMAN	TXNL1_HUMAN	133	151	yes	yes	3	6.9114e-16	182.07	By MS/MS	By MS/MS	By MS/MS	By MS/MS	By MS/MS	By MS/MS
AGEAGKLEEVMQELR	TTTAADATPSGSLARAGEAGKLEEVMQELR	AGEAGKLEEVMQELRALRALVKEQGDRICR	R	A	G	L	R	A	2	1	0	0	0	1	4	2	0	0	2	1	1	0	0	0	0	0	0	1	0	0	15	1	1658.83	COR1B_HUMAN	COR1B_HUMAN	447	461	yes	yes	3	5.6692e-33	235.88	By MS/MS	By MS/MS	By MS/MS	By MS/MS	By MS/MS	By MS/MS
AGELTEDEVER	AHVVLRKADIDLTKRAGELTEDEVERVITI	LTKRAGELTEDEVERVITIMQNPRQYKIPD	R	A	G	E	R	V	1	1	0	1	0	0	4	1	0	0	1	0	0	0	0	0	1	0	0	1	0	0	11	0	1246.57	RS18_HUMAN	RS18_HUMAN	56	66	yes	yes	2	2.5447e-05	157.66	By matching	By matching	By matching	By MS/MS	By MS/MS	By MS/MS	By MS/MS
AGEPNSPDAEEANSPDVTAGCDPAGVHPPR	ASTGQPDNDVTEGQRAGEPNSPDAEEANSP	DVTAGCDPAGVHPPR_______________	R	A	G	P	R	-	5	1	2	3	1	0	3	3	1	0	0	0	0	0	6	2	1	0	0	2	0	0	30	0	3013.31	NSUN2_HUMAN	NSUN2_HUMAN	738	767	yes	yes	3	4.6565e-22	125.86			By MS/MS			By MS/MS
AGEQLAPFLPQLVPR	SRKGAAFGFNVIATRAGEQLAPFLPQLVPR	AGEQLAPFLPQLVPRLYRYQFDPNLGIRQA	R	A	G	P	R	L	2	1	0	0	0	2	1	1	0	0	3	0	0	1	3	0	0	0	0	1	0	0	15	0	1634.91	ECM29_HUMAN	ECM29_HUMAN	1112	1126	yes	yes	3	0.0016446	79.337				By MS/MS	By MS/MS	By MS/MS
AGERDDDEENLPEGEIPPPQDPSEEWVDYVDSLGR	RKEMEASGAHRDSQKAGERDDDEENLPEGE	DPSEEWVDYVDSLGRSRRCMRKDLPDLLEM	K	A	G	G	R	S	1	2	1	6	0	1	7	3	0	1	2	0	0	0	5	2	0	1	1	2	0	0	35	1	3953.74	CC174_HUMAN	CC174_HUMAN	137	171	yes	yes	3;4	8.9523e-07	56.637	By MS/MS	By MS/MS	By MS/MS	By MS/MS	By MS/MS	By MS/MS
AGEVFIHK	ITEEEMRKLFEKYGKAGEVFIHKDKGFGFI	LFEKYGKAGEVFIHKDKGFGFIRLETRTLA	K	A	G	H	K	D	1	0	0	0	0	0	1	1	1	1	0	1	0	1	0	0	0	0	0	1	0	0	8	0	899.486	NONO_HUMAN	NONO_HUMAN	100	107	yes	yes	2	0.0072014	114.78	By MS/MS	By MS/MS	By MS/MS	By MS/MS	By MS/MS	By MS/MS	By MS/MS
AGFAGDDAPR	EIAALVIDNGSGMCKAGFAGDDAPRAVFPS	SGMCKAGFAGDDAPRAVFPSIVGRPRHQGV	K	A	G	P	R	A	3	1	0	2	0	0	0	2	0	0	0	0	0	1	1	0	0	0	0	0	0	0	10	0	975.441	ACTH_HUMAN;ACTS_HUMAN;ACTC_HUMAN;ACTA_HUMAN;ACTB_HUMAN;ACTG_HUMAN;POTEE_HUMAN;POTEI_HUMAN;POTEF_HUMAN;POTEJ_HUMAN	ACTG_HUMAN	19	28	no	no	2	2.7428e-08	188.98	By MS/MS	By MS/MS	By MS/MS	By MS/MS	By MS/MS	By MS/MS	By MS/MS
AGFAGDQIPK	ANQPVVIDNGSGVIKAGFAGDQIPKYCFPN	SGVIKAGFAGDQIPKYCFPNYVGRPKHVRV	K	A	G	P	K	Y	2	0	0	1	0	1	0	2	0	1	0	1	0	1	1	0	0	0	0	0	0	0	10	0	1002.51	ACTY_HUMAN;ACTZ_HUMAN	ACTZ_HUMAN	23	32	no	no	2	0.0021261	110.79	By MS/MS		By MS/MS	By matching	By MS/MS		By MS/MS
AGFDSDYDQALADIR	FDHEKARKTGLITPKAGFDSDYDQALADIR	AGFDSDYDQALADIRENEQSLLEYLEKQRN	K	A	G	I	R	E	3	1	0	4	0	1	0	1	0	1	1	0	0	1	0	1	0	0	1	0	0	0	15	0	1655.74	MSH6_HUMAN	MSH6_HUMAN	931	945	yes	yes	2	7.0037e-05	142.97	By MS/MS	By MS/MS	By matching	By matching	By MS/MS	By MS/MS	By matching
AGFFLPPDEYVVTDPEQEK	GIPILSLDWLHQSRKAGFFLPPDEYVVTDP	LPPDEYVVTDPEQEKNFGFSLQDALSRARE	K	A	G	E	K	N	1	0	0	2	0	1	3	1	0	0	1	1	0	2	3	0	1	0	1	2	0	0	19	0	2180.03	MDC1_HUMAN	MDC1_HUMAN	1959	1977	yes	yes	2;3	0.00023722	95.651	By MS/MS	By MS/MS	By MS/MS	By MS/MS	By MS/MS	By MS/MS
AGFLDLK	QCQIQFGPHNEQKHKAGFLDLKDFLPKEYV	PHNEQKHKAGFLDLKDFLPKEYVKQKGERK	K	A	G	L	K	D	1	0	0	1	0	0	0	1	0	0	2	1	0	1	0	0	0	0	0	0	0	0	7	0	762.428	TLN1_HUMAN	TLN1_HUMAN	257	263	yes	yes	2	0.042065	108.98				By MS/MS	By MS/MS	By MS/MS
AGFLDNFR	______________________________	______________________________	M	A	G	F	R	W	1	1	1	1	0	0	0	1	0	0	1	0	0	2	0	0	0	0	0	0	0	0	8	0	938.461	TM50B_HUMAN	TM50B_HUMAN	2	9	yes	yes	2	0.0095829	84.097	By MS/MS	By matching	By MS/MS	By MS/MS	By MS/MS		By MS/MS
AGGAAVVITEPEHTK	PGGGKRAARPATAGKAGGAAVVITEPEHTK	AGGAAVVITEPEHTKERVKLEGSKCKGQLL	K	A	G	T	K	E	3	0	0	0	0	0	2	2	1	1	0	1	0	0	1	0	2	0	0	2	0	0	15	0	1478.77	RCC2_HUMAN	RCC2_HUMAN	78	92	yes	yes	2;3	0.0052648	114.83	By MS/MS	By matching	By MS/MS		By MS/MS
AGGASPAASSTAQPPTQHR	GHSPKDPGGGGGPVRAGGASPAASSTAQPP	SPAASSTAQPPTQHRLVARNGEAEVSPTAG	R	A	G	H	R	L	5	1	0	0	0	2	0	2	1	0	0	0	0	0	3	3	2	0	0	0	0	0	19	0	1790.87	I2BP1_HUMAN	I2BP1_HUMAN	449	467	yes	yes	3	0.0028737	64.2	By matching	By MS/MS	By matching	By MS/MS	By matching	By MS/MS
AGGDAEPRPAEPPAWAGGAR	SAAVLFSAVAVGKPRAGGDAEPRPAEPPAW	EPRPAEPPAWAGGARPGPGVWDPNWDRREP	R	A	G	A	R	P	6	2	0	1	0	0	2	4	0	0	0	0	0	0	4	0	0	1	0	0	0	0	20	1	1931.92	PGAM5_HUMAN	PGAM5_HUMAN	33	52	yes	yes	3	0.00057335	88.036				By MS/MS	By MS/MS
AGGEAGVTLGQPHLSR	______________________________	GGEAGVTLGQPHLSRQDLTTLDVTKLTPLS	M	A	G	S	R	Q	2	1	0	0	0	1	1	4	1	0	2	0	0	0	1	1	1	0	0	1	0	0	16	0	1548.8	IF2G_HUMAN;IF2GL_HUMAN	IF2G_HUMAN	2	17	yes	no	2	7.4511e-88	288.52	By MS/MS	By MS/MS	By MS/MS	By MS/MS	By MS/MS	By MS/MS	By MS/MS
AGGGAAEQEELHYIPIR	CGDSSPGPSASQGPRAGGGAAEQEELHYIP	GGAAEQEELHYIPIRVLGRGAFGEATLYRR	R	A	G	I	R	V	3	1	0	0	0	1	3	3	1	2	1	0	0	0	1	0	0	0	1	0	0	0	17	0	1809.9	NEK9_HUMAN	NEK9_HUMAN	40	56	yes	yes	3	2.8093e-06	128.06		By MS/MS	By MS/MS	By MS/MS	By MS/MS	By MS/MS	By matching
AGGPTTPLSPTR	______________________________	GSRAGGPTTPLSPTRLSRLQEKEELRELND	R	A	G	T	R	L	1	1	0	0	0	0	0	2	0	0	1	0	0	0	3	1	3	0	0	0	0	0	12	0	1153.61	LMNB1_HUMAN	LMNB1_HUMAN	15	26	yes	yes	2	0.036333	64.374	By MS/MS	By MS/MS	By MS/MS	By MS/MS	By MS/MS	By MS/MS	By MS/MS
AGGQINHDLHER	PLLLDLLERNAEAIKAGGQINHDLHERLCV	AIKAGGQINHDLHERLCVSMSKLIGNHPDV	K	A	G	E	R	L	1	1	1	1	0	1	1	2	2	1	1	0	0	0	0	0	0	0	0	0	0	0	12	0	1345.65	MDN1_HUMAN	MDN1_HUMAN	82	93	yes	yes	4	0.010345	62.924	By MS/MS	By MS/MS		By MS/MS	By MS/MS	By MS/MS
AGIIASAR	VDHGKSTLTDSLVCKAGIIASARAGETRFT	TDSLVCKAGIIASARAGETRFTDTRKDEQE	K	A	G	A	R	A	3	1	0	0	0	0	0	1	0	2	0	0	0	0	0	1	0	0	0	0	0	0	8	0	757.445	EF2_HUMAN	EF2_HUMAN	43	50	yes	yes	2	0.045845	77.282	By matching	By matching	By matching	By MS/MS	By MS/MS	By MS/MS	By matching
AGIICQLNAR	VLHEVMEQQTLSIAKAGIICQLNARTSVLA	LSIAKAGIICQLNARTSVLAAANPIESQWN	K	A	G	A	R	T	2	1	1	0	1	1	0	1	0	2	1	0	0	0	0	0	0	0	0	0	0	0	10	0	1114.59	MCM4_HUMAN	MCM4_HUMAN	601	610	yes	yes	2	0.0039754	100.45					By MS/MS
AGLPGFYDPCVGEEK	CLVKDSKLILTEASKAGLPGFYDPCVGEEK	AGLPGFYDPCVGEEKNLKVLYQFRGVLHQV	K	A	G	E	K	N	1	0	0	1	1	0	2	3	0	0	1	1	0	1	2	0	0	0	1	1	0	0	15	0	1637.74	DJC11_HUMAN	DJC11_HUMAN	509	523	yes	yes	2	0.00066354	116.54	By MS/MS	By MS/MS	By matching	By MS/MS	By MS/MS	By MS/MS	By matching
AGLQEGDQVLAVNDVDFQDIEHSK	GIFISKVIPDSDAHRAGLQEGDQVLAVNDV	LAVNDVDFQDIEHSKAVEILKTAREISMRV	R	A	G	S	K	A	2	0	1	4	0	3	2	2	1	1	2	1	0	1	0	1	0	0	0	3	0	0	24	0	2626.25	PDZ11_HUMAN	PDZ11_HUMAN	86	109	yes	yes	3	0.000113	66.017			By matching	By MS/MS		By matching
AGLQFPVGR	DSGKAKTKAVSRSQRAGLQFPVGRIHRHLK	VSRSQRAGLQFPVGRIHRHLKSRTTSHGRV	R	A	G	G	R	I	1	1	0	0	0	1	0	2	0	0	1	0	0	1	1	0	0	0	0	1	0	0	9	0	943.524	H2A1J_HUMAN;H2A1H_HUMAN;H2AJ_HUMAN;H2A2C_HUMAN;H2A3_HUMAN;H2A2A_HUMAN;H2A1D_HUMAN;H2A1C_HUMAN;H2A1B_HUMAN;H2A1_HUMAN;H2A2B_HUMAN;H2A1A_HUMAN;H2AX_HUMAN;H2AZ_HUMAN;H2AV_HUMAN	H2AZ_HUMAN	24	32	no	no	2	0.001668	139.31	By MS/MS	By MS/MS	By MS/MS	By MS/MS	By MS/MS	By MS/MS	By MS/MS
AGLQVYNK	AVNCSSDFDACLITKAGLQVYNKCWKFEHC	DACLITKAGLQVYNKCWKFEHCNFNDVTTR	K	A	G	N	K	C	1	0	1	0	0	1	0	1	0	0	1	1	0	0	0	0	0	0	1	1	0	0	8	0	891.481	CD59_HUMAN	CD59_HUMAN	56	63	yes	yes	2	0.021373	94.777							By MS/MS
AGLSPANCQSDR	EKGISGSKAAGEGSKAGLSPANCQSDRVNL	GSKAGLSPANCQSDRVNLEKSLLMKKAALP	K	A	G	D	R	V	2	1	1	1	1	1	0	1	0	0	1	0	0	0	1	2	0	0	0	0	0	0	12	0	1274.57	BMS1_HUMAN	BMS1_HUMAN	549	560	yes	yes	2	3.9533e-05	148.96	By MS/MS	By MS/MS	By MS/MS	By MS/MS	By MS/MS	By MS/MS	By MS/MS
AGLTEPVLIR	LFSATLPKLLVEFARAGLTEPVLIRLDVDT	VEFARAGLTEPVLIRLDVDTKLNEQLKTSF	R	A	G	I	R	L	1	1	0	0	0	0	1	1	0	1	2	0	0	0	1	0	1	0	0	1	0	0	10	0	1067.63	DDX54_HUMAN	DDX54_HUMAN	291	300	yes	yes	2	0.00052587	146.58		By MS/MS	By MS/MS		By MS/MS	By matching	By MS/MS
AGLTLFVGR	______________________________	______________________________	M	A	G	G	R	L	1	1	0	0	0	0	0	2	0	0	2	0	0	1	0	0	1	0	0	1	0	0	9	0	932.544	RBM28_HUMAN	RBM28_HUMAN	2	10	yes	yes	2	0.0013166	108.46	By MS/MS	By MS/MS	By MS/MS	By MS/MS	By MS/MS	By MS/MS	By MS/MS
AGLVGPEFHEK	DPATSARLTVDEAVRAGLVGPEFHEKLLSA	EAVRAGLVGPEFHEKLLSAEKAVTGYRDPY	R	A	G	E	K	L	1	0	0	0	0	0	2	2	1	0	1	1	0	1	1	0	0	0	0	1	0	0	11	0	1182.6	PLEC_HUMAN	PLEC_HUMAN	3221	3231	yes	yes	3	0.01688	59.265	By matching	By matching	By matching	By MS/MS	By matching	By matching	By MS/MS
AGLYGLPR	IGGVDMVTDDDRRWKAGLYGLPRRSGKLKD	DDDRRWKAGLYGLPRRSGKLKDLSRFDASF	K	A	G	P	R	R	1	1	0	0	0	0	0	2	0	0	2	0	0	0	1	0	0	0	1	0	0	0	8	0	845.476	FAS_HUMAN	FAS_HUMAN	42	49	yes	yes	2	0.059994	73.039				By MS/MS	By MS/MS	By MS/MS
AGNFYVPAEPK	QMYRTEIRMARMARKAGNFYVPAEPKLAFV	MARKAGNFYVPAEPKLAFVIRIRGINGVSP	K	A	G	P	K	L	2	0	1	0	0	0	1	1	0	0	0	1	0	1	2	0	0	0	1	1	0	0	11	0	1191.59	RL7_HUMAN	RL7_HUMAN	78	88	yes	yes	2	0.00087392	131.52	By MS/MS	By MS/MS	By MS/MS	By MS/MS	By MS/MS	By MS/MS	By MS/MS
AGNILFTLDGDIK	LNYLHDNKIIHRDLKAGNILFTLDGDIKLA	LKAGNILFTLDGDIKLADFGVSAKNTRTIQ	K	A	G	I	K	L	1	0	1	2	0	0	0	2	0	2	2	1	0	1	0	0	1	0	0	0	0	0	13	0	1375.73	SLK_HUMAN	SLK_HUMAN	158	170	yes	yes	2	0.00080018	119.27	By MS/MS	By matching	By matching	By MS/MS	By MS/MS	By matching	By matching
AGNILLNTEGHAK	LEYLHFMRKIHRDIKAGNILLNTEGHAKLA	IKAGNILLNTEGHAKLADFGVAGQLTDTMA	K	A	G	A	K	L	2	0	2	0	0	0	1	2	1	1	2	1	0	0	0	0	1	0	0	0	0	0	13	0	1336.71	STK3_HUMAN	STK3_HUMAN	149	161	no	no	3	0.066244	44.829	By matching			By MS/MS	By matching
AGNLGGGVVTIER	NFEQFLQERIKVNGKAGNLGGGVVTIERSK	GKAGNLGGGVVTIERSKSKITVTSEVPFSK	K	A	G	E	R	S	1	1	1	0	0	0	1	4	0	1	1	0	0	0	0	0	1	0	0	2	0	0	13	0	1241.67	RL22_HUMAN	RL22_HUMAN	53	65	yes	yes	2	7.6336e-05	146.16	By MS/MS	By MS/MS	By MS/MS	By MS/MS	By MS/MS	By MS/MS	By MS/MS
AGNLTNAYVYEVGPGPGGITR	NFLLDLRLTDKIVRKAGNLTNAYVYEVGPG	AYVYEVGPGPGGITRSILNADVAELLVVEK	K	A	G	T	R	S	2	1	2	0	0	0	1	5	0	1	1	0	0	0	2	0	2	0	2	2	0	0	21	0	2105.05	TFB1M_HUMAN	TFB1M_HUMAN	51	71	yes	yes	2	3.4587e-10	134.88				By MS/MS	By MS/MS	By MS/MS	By MS/MS
AGPESDAQYQFTGIK	______________________________	AGPESDAQYQFTGIKKYFNSYTLTGRMNCV	M	A	G	I	K	K	2	0	0	1	0	2	1	2	0	1	0	1	0	1	1	1	1	0	1	0	0	0	15	0	1610.76	ATPMD_HUMAN	ATPMD_HUMAN	2	16	yes	yes	2	3.9914e-17	205.46	By MS/MS	By MS/MS	By MS/MS	By MS/MS	By MS/MS	By MS/MS	By MS/MS
AGPGSEELTVTNAR	TGTRKGQGGECEIRRAGPGSEELTVTNARY	RAGPGSEELTVTNARYVPVSCEKEVDALLH	R	A	G	A	R	Y	2	1	1	0	0	0	2	2	0	0	1	0	0	0	1	1	2	0	0	1	0	0	14	0	1400.69	KIFC1_HUMAN	KIFC1_HUMAN	490	503	yes	yes	2	1.6491e-06	163.12	By MS/MS	By MS/MS	By MS/MS	By MS/MS	By MS/MS	By MS/MS
AGPGSLELCGLPSQK	SHTTLPQRRRLQKKKAGPGSLELCGLPSQK	AGPGSLELCGLPSQKTASLKKRKKMRVMSN	K	A	G	Q	K	T	1	0	0	0	1	1	1	3	0	0	3	1	0	0	2	2	0	0	0	0	0	0	15	0	1512.76	RRP1B_HUMAN	RRP1B_HUMAN	575	589	yes	yes	2	9.7425e-31	225.15	By MS/MS	By MS/MS	By MS/MS	By MS/MS	By MS/MS	By MS/MS	By MS/MS
AGPGTLSVTIEGPSK	GTTGIQSEFFINTTRAGPGTLSVTIEGPSK	AGPGTLSVTIEGPSKVKMDCQETPEGYKVM	R	A	G	S	K	V	1	0	0	0	0	0	1	3	0	1	1	1	0	0	2	2	2	0	0	1	0	0	15	0	1412.75	FLNB_HUMAN	FLNB_HUMAN	2412	2426	yes	yes	2	0.0049371	116.24						By MS/MS
AGPIWDLR	PRDLYEDELVPLFEKAGPIWDLRLMMDPLS	LVPLFEKAGPIWDLRLMMDPLSGQNRGYAF	K	A	G	L	R	L	1	1	0	1	0	0	0	1	0	1	1	0	0	0	1	0	0	1	0	0	0	0	8	0	926.497	HNRPQ_HUMAN;HNRPR_HUMAN	HNRPR_HUMAN	188	195	no	no	2	0.028562	87.435	By MS/MS	By MS/MS	By MS/MS	By MS/MS	By MS/MS	By MS/MS	By MS/MS
AGPNASIISLK	IIRGDDEEWNEVLNKAGPNASIISLKSDKK	VLNKAGPNASIISLKSDKKRKLEAKQEPKQ	K	A	G	L	K	S	2	0	1	0	0	0	0	1	0	2	1	1	0	0	1	2	0	0	0	0	0	0	11	0	1069.61	NAT10_HUMAN	NAT10_HUMAN	979	989	yes	yes	2	0.0018876	117.02	By MS/MS	By matching	By matching	By MS/MS	By MS/MS	By MS/MS	By matching
AGPVAVQVK	QAKPTSSPAKGPPQKAGPVAVQVKAEKPMD	KGPPQKAGPVAVQVKAEKPMDNSESSEESS	K	A	G	V	K	A	2	0	0	0	0	1	0	1	0	0	0	1	0	0	1	0	0	0	0	3	0	0	9	0	867.518	TCOF_HUMAN	TCOF_HUMAN	592	600	yes	yes	2	0.007748	99.139	By MS/MS	By MS/MS	By matching	By matching	By matching	By matching
AGQDPALSTSHPFYDVAR	______________________________	DPALSTSHPFYDVARHGILQVAGDDRFGRR	M	A	G	A	R	H	3	1	0	2	0	1	0	1	1	0	1	0	0	1	2	2	1	0	1	1	0	0	18	0	1930.92	RHG08_HUMAN	RHG08_HUMAN	2	19	yes	yes	2	5.6125e-11	163.8					By MS/MS	By MS/MS
AGQSAAGAAPGGGVDTR	______________________________	QSAAGAAPGGGVDTRDAEMPATEKDLAEDA	R	A	G	T	R	D	5	1	0	1	0	1	0	5	0	0	0	0	0	0	1	1	1	0	0	1	0	0	17	0	1441.69	FLNA_HUMAN	FLNA_HUMAN	8	24	yes	yes	2	3.4707e-25	213.99	By MS/MS	By MS/MS	By MS/MS	By MS/MS	By MS/MS	By MS/MS	By MS/MS
AGQSVIGLQMGTNK	YAEKQTRRFDEGKLKAGQSVIGLQMGTNKC	KAGQSVIGLQMGTNKCASQAGMTAYGTRRH	K	A	G	N	K	C	1	0	1	0	0	2	0	3	0	1	1	1	1	0	0	1	1	0	0	1	0	0	14	0	1402.72	CNN3_HUMAN	CNN3_HUMAN	159	172	yes	yes	2	0.029744	68.44	By matching	By matching	By matching	By matching	By MS/MS	By matching
AGQTTYSGVIDCFR	TPADVIKTRLQVAARAGQTTYSGVIDCFRK	RAGQTTYSGVIDCFRKILREEGPKALWKGA	R	A	G	F	R	K	1	1	0	1	1	1	0	2	0	1	0	0	0	1	0	1	2	0	1	1	0	0	14	0	1573.72	CMC1_HUMAN;CMC2_HUMAN	CMC2_HUMAN	554	567	no	no	2	0.00017724	141.89	By MS/MS	By MS/MS	By MS/MS	By MS/MS	By MS/MS	By MS/MS
AGQVAYLEK	DKDKYQFGKTKIFFRAGQVAYLEKLRADKL	TKIFFRAGQVAYLEKLRADKLRAACIRIQK	R	A	G	E	K	L	2	0	0	0	0	1	1	1	0	0	1	1	0	0	0	0	0	0	1	1	0	0	9	0	977.518	MYO5A_HUMAN;MYO5C_HUMAN;MYO5B_HUMAN	MYO5A_HUMAN	752	760	no	no	2	0.002294	124.23	By MS/MS	By MS/MS	By MS/MS	By MS/MS	By MS/MS	By MS/MS	By matching
AGRPQFDDQGK	YVDFPITDVLQMMGRAGRPQFDDQGKAVIL	MMGRAGRPQFDDQGKAVILVHDIKKDFYKK	R	A	G	G	K	A	1	1	0	2	0	2	0	2	0	0	0	1	0	1	1	0	0	0	0	0	0	0	11	1	1217.58	ASCC3_HUMAN	ASCC3_HUMAN	1690	1700	yes	yes	3	0.029229	64.64		By MS/MS		By matching			By matching
AGSATVLSGSIAGLEGGSQLALR	QDSQKKIISNLFLGRAGSATVLSGSIAGLE	GSIAGLEGGSQLALRRATSMRKTFTTGMAA	R	A	G	L	R	R	4	1	0	0	0	1	1	5	0	1	4	0	0	0	0	4	1	0	0	1	0	0	23	0	2114.13	MY18A_HUMAN	MY18A_HUMAN	978	1000	yes	yes	3	7.0309e-05	81.574	By matching	By matching	By matching	By matching	By MS/MS	By MS/MS	By matching
AGSDGESIGNCPFSQR	LKEEDKEPLIELFVKAGSDGESIGNCPFSQ	GSDGESIGNCPFSQRLFMILWLKGVVFSVT	K	A	G	Q	R	L	1	1	1	1	1	1	1	3	0	1	0	0	0	1	1	3	0	0	0	0	0	0	16	0	1680.72	CLIC4_HUMAN	CLIC4_HUMAN	25	40	yes	yes	2	2.7117e-44	241.15	By MS/MS		By matching	By MS/MS	By MS/MS	By MS/MS
AGSSTPGDAPPAVAEVQGR	AVGDTSAAGSSEQPRAGSSTPGDAPPAVAE	TPGDAPPAVAEVQGRSDGSGESAQPPEDSS	R	A	G	G	R	S	4	1	0	1	0	1	1	3	0	0	0	0	0	0	3	2	1	0	0	2	0	0	19	0	1765.86	HUWE1_HUMAN	HUWE1_HUMAN	2885	2903	yes	yes	2	0.010709	75.669							By MS/MS
AGSTSWTGFQTK	HTEEQSKVPPEQKRKAGSTSWTGFQTKAEV	KRKAGSTSWTGFQTKAEVEQVELPDGKKRR	K	A	G	T	K	A	1	0	0	0	0	1	0	2	0	0	0	1	0	1	0	2	3	1	0	0	0	0	12	0	1269.6	RBM28_HUMAN	RBM28_HUMAN	642	653	yes	yes	2	0.00097455	118.81		By MS/MS	By MS/MS	By MS/MS		By MS/MS	By MS/MS
AGTGENAPWVVEDELVK	NKEIVRYFIRHNALRAGTGENAPWVVEDEL	TGENAPWVVEDELVKKYSLPSKFSDFLLDP	R	A	G	V	K	K	2	0	1	1	0	0	3	2	0	0	1	1	0	0	1	0	1	1	0	3	0	0	17	0	1812.89	BAZ1B_HUMAN	BAZ1B_HUMAN	264	280	yes	yes	2	0.062695	59.248	By matching	By matching	By matching	By matching	By matching	By MS/MS	By matching
AGTGVDNVDLEAATR	ADVINAAEKLQVVGRAGTGVDNVDLEAATR	AGTGVDNVDLEAATRKGILVMNTPNGNSLS	R	A	G	T	R	K	3	1	1	2	0	0	1	2	0	0	1	0	0	0	0	0	2	0	0	2	0	0	15	0	1487.72	SERA_HUMAN	SERA_HUMAN	76	90	yes	yes	2	5.9372e-32	225.97	By MS/MS	By MS/MS	By MS/MS	By MS/MS	By MS/MS	By MS/MS	By MS/MS
AGTGVDNVDLEAATRK	ADVINAAEKLQVVGRAGTGVDNVDLEAATR	GTGVDNVDLEAATRKGILVMNTPNGNSLSA	R	A	G	R	K	G	3	1	1	2	0	0	1	2	0	0	1	1	0	0	0	0	2	0	0	2	0	0	16	1	1615.82	SERA_HUMAN	SERA_HUMAN	76	91	yes	yes	3	0.0015091	85.576	By MS/MS		By MS/MS	By MS/MS	By MS/MS	By MS/MS	By MS/MS
AGTHILCIK	YSLQYYMGLAEELVRAGTHILCIKDMAGLL	AEELVRAGTHILCIKDMAGLLKPTACTMLV	R	A	G	I	K	D	1	0	0	0	1	0	0	1	1	2	1	1	0	0	0	0	1	0	0	0	0	0	9	0	1011.55	PYC_HUMAN	PYC_HUMAN	733	741	yes	yes	2;3	0.0018626	133.55							By MS/MS
AGTQIENIDEDFR	QRKTFTAWCNSHLRKAGTQIENIDEDFRDG	RKAGTQIENIDEDFRDGLKLMLLLEVISGE	K	A	G	F	R	D	1	1	1	2	0	1	2	1	0	2	0	0	0	1	0	0	1	0	0	0	0	0	13	0	1506.7	ACTN4_HUMAN	ACTN4_HUMAN	67	79	yes	yes	2	1.1991e-31	233.54	By MS/MS	By MS/MS	By MS/MS	By MS/MS	By MS/MS	By MS/MS	By MS/MS
AGTQIENIDEDFRDGLK	QRKTFTAWCNSHLRKAGTQIENIDEDFRDG	TQIENIDEDFRDGLKLMLLLEVISGERLPK	K	A	G	L	K	L	1	1	1	3	0	1	2	2	0	2	1	1	0	1	0	0	1	0	0	0	0	0	17	1	1919.92	ACTN4_HUMAN	ACTN4_HUMAN	67	83	yes	yes	2;3	1.6261e-25	215.79	By MS/MS	By MS/MS	By MS/MS	By MS/MS	By MS/MS	By MS/MS	By MS/MS
AGTQIENIEEDFRDGLK	QRKTFTAWCNSHLRKAGTQIENIEEDFRDG	TQIENIEEDFRDGLKLMLLLEVISGERLAK	K	A	G	L	K	L	1	1	1	2	0	1	3	2	0	2	1	1	0	1	0	0	1	0	0	0	0	0	17	1	1933.94	ACTN1_HUMAN	ACTN1_HUMAN	48	64	yes	yes	3	3.2288e-12	174.95	By matching	By MS/MS	By MS/MS	By MS/MS	By MS/MS	By MS/MS	By MS/MS
AGTYFSNQAVR	FFTGVVDFMHLDPKKAGTYFSNQAVRACIL	DPKKAGTYFSNQAVRACILCVHPRTRVVHL	K	A	G	V	R	A	2	1	1	0	0	1	0	1	0	0	0	0	0	1	0	1	1	0	1	1	0	0	11	0	1212.59	RRP5_HUMAN	RRP5_HUMAN	318	328	yes	yes	2	0.0021805	105.52	By MS/MS	By MS/MS	By MS/MS	By MS/MS	By MS/MS	By MS/MS	By MS/MS
AGVAPLQVK	VRANLPQSFQVDTSKAGVAPLQVKVQGPKG	QVDTSKAGVAPLQVKVQGPKGLVEPVDVVD	K	A	G	V	K	V	2	0	0	0	0	1	0	1	0	0	1	1	0	0	1	0	0	0	0	2	0	0	9	0	881.533	FLNA_HUMAN	FLNA_HUMAN	1478	1486	yes	yes	2	0.047952	73.616	By MS/MS	By MS/MS	By matching	By MS/MS	By MS/MS	By MS/MS	By matching
AGVLAHLEEER	DPNLYRIGQSKIFFRAGVLAHLEEERDLKI	IFFRAGVLAHLEEERDLKITDIIIFFQAVC	R	A	G	E	R	D	2	1	0	0	0	0	3	1	1	0	2	0	0	0	0	0	0	0	0	1	0	0	11	0	1222.63	MYH9_HUMAN;MYH10_HUMAN	MYH10_HUMAN	772	782	no	no	1;2;3	1.294e-25	223.08	By MS/MS	By MS/MS	By MS/MS	By MS/MS	By MS/MS	By MS/MS	By MS/MS
AGVLAHLEEERDLK	DPNLYRIGQSKIFFRAGVLAHLEEERDLKI	RAGVLAHLEEERDLKITDIIIFFQAVCRGY	R	A	G	L	K	I	2	1	0	1	0	0	3	1	1	0	3	1	0	0	0	0	0	0	0	1	0	0	14	1	1578.84	MYH9_HUMAN;MYH10_HUMAN	MYH10_HUMAN	772	785	no	no	2;3;4	1.0657e-21	217.22	By MS/MS	By MS/MS	By MS/MS	By MS/MS	By MS/MS	By MS/MS	By MS/MS
AGVLAQLEEER	DPNLYRVGQSKIFFRAGVLAQLEEERDLKV	IFFRAGVLAQLEEERDLKVTDIIVSFQAAA	R	A	G	E	R	D	2	1	0	0	0	1	3	1	0	0	2	0	0	0	0	0	0	0	0	1	0	0	11	0	1213.63	MYH14_HUMAN	MYH14_HUMAN	789	799	yes	yes	2	8.7719e-19	218.55	By MS/MS	By MS/MS	By MS/MS	By MS/MS	By MS/MS	By MS/MS	By MS/MS
AGVLSQADYLNLVQCETLEDLK	NVDNGYLEGLVRGLKAGVLSQADYLNLVQC	DYLNLVQCETLEDLKLHLQSTDYGNFLANE	K	A	G	L	K	L	2	0	1	2	1	2	2	1	0	0	5	1	0	0	0	1	1	0	1	2	0	0	22	0	2478.23	VA0D1_HUMAN	VA0D1_HUMAN	25	46	yes	yes	3	1.6482e-06	100.19				By matching	By matching	By matching	By MS/MS
AGVNTVTTLVENK	AGKGDVPTKRPPVLRAGVNTVTTLVENKKA	LRAGVNTVTTLVENKKAQLVVIAHDVDPIE	R	A	G	N	K	K	1	0	2	0	0	0	1	1	0	0	1	1	0	0	0	0	3	0	0	3	0	0	13	0	1344.72	RL7A_HUMAN	RL7A_HUMAN	138	150	yes	yes	2;3	2.1391e-07	172.27	By MS/MS	By MS/MS	By MS/MS	By MS/MS	By MS/MS	By MS/MS	By MS/MS
AGVNTVTTLVENKK	AGKGDVPTKRPPVLRAGVNTVTTLVENKKA	RAGVNTVTTLVENKKAQLVVIAHDVDPIEL	R	A	G	K	K	A	1	0	2	0	0	0	1	1	0	0	1	2	0	0	0	0	3	0	0	3	0	0	14	1	1472.82	RL7A_HUMAN	RL7A_HUMAN	138	151	yes	yes	2;3	5.8297e-31	236.57	By MS/MS	By MS/MS	By MS/MS	By MS/MS	By MS/MS	By MS/MS	By MS/MS
AGVRPSSSGSAWEACSEAPSK	SFISERRTIKQESGRAGVRPSSSGSAWEAC	SSGSAWEACSEAPSKGSQDGVTWEAEVELA	R	A	G	S	K	G	4	1	0	0	1	0	2	2	0	0	0	1	0	0	2	6	0	1	0	1	0	0	21	1	2119.96	TF3C1_HUMAN	TF3C1_HUMAN	839	859	yes	yes	3	0.046529	55.128
AGVSFSGHR	______________________________	______________________________	M	A	G	H	R	L	1	1	0	0	0	0	0	2	1	0	0	0	0	1	0	2	0	0	0	1	0	0	9	0	916.452	DREB_HUMAN	DREB_HUMAN	2	10	yes	yes	2	2.0319e-06	174.69	By MS/MS	By MS/MS	By MS/MS	By MS/MS	By MS/MS	By MS/MS	By MS/MS
AGVTCIVLPAENK	LPVGGIKEKTIAAKRAGVTCIVLPAENKKD	KRAGVTCIVLPAENKKDFYDLAAFITEGLE	R	A	G	N	K	K	2	0	1	0	1	0	1	1	0	1	1	1	0	0	1	0	1	0	0	2	0	0	13	0	1370.72	LONM_HUMAN	LONM_HUMAN	905	917	yes	yes	2	0.056383	67.548
AGYPQYVSEILEK	LMDRDLLQIIFSFSKAGYPQYVSEILEKVT	SKAGYPQYVSEILEKVTCERRYIPDAMNLI	K	A	G	E	K	V	1	0	0	0	0	1	2	1	0	1	1	1	0	0	1	1	0	0	2	1	0	0	13	0	1495.76	LPPRC_HUMAN	LPPRC_HUMAN	315	327	yes	yes	2	0.00067041	121.9			By matching	By MS/MS	By MS/MS	By MS/MS	By MS/MS
AGYSQGATQYTQAQQTR	PQPSVAETYYQTAPKAGYSQGATQYTQAQQ	YSQGATQYTQAQQTRQVTAIKPATPSPATT	K	A	G	T	R	Q	3	1	0	0	0	5	0	2	0	0	0	0	0	0	0	1	3	0	2	0	0	0	17	0	1857.86	ZFR_HUMAN	ZFR_HUMAN	192	208	yes	yes	2	7.9725e-147	336.68	By MS/MS	By MS/MS	By MS/MS	By MS/MS	By MS/MS	By MS/MS
AGYVDFENGQWATDDIPDDLNSIR	PARLKPPVHYNGPSKAGYVDFENGQWATDD	QWATDDIPDDLNSIRAAPGEFRAIMEMPSF	K	A	G	I	R	A	2	1	2	5	0	1	1	2	0	2	1	0	0	1	1	1	1	1	1	1	0	0	24	0	2710.21	DSRAD_HUMAN	DSRAD_HUMAN	444	467	yes	yes	2;3	4.4903e-11	120.64	By matching	By MS/MS	By MS/MS	By MS/MS	By MS/MS	By MS/MS	By matching
AHAAQVTCVAASPHK	KVWDLAQQVVLSSYRAHAAQVTCVAASPHK	AHAAQVTCVAASPHKDSVFLSCSEDNRILL	R	A	H	H	K	D	5	0	0	0	1	1	0	0	2	0	0	1	0	0	1	1	1	0	0	2	0	0	15	0	1546.77	MEP50_HUMAN	MEP50_HUMAN	165	179	yes	yes	3	0.0045071	97.797	By MS/MS	By MS/MS	By MS/MS	By MS/MS	By MS/MS	By MS/MS	By MS/MS
AHEILPNLVCCSAK	SVSEVIEGYEIACRKAHEILPNLVCCSAKN	KAHEILPNLVCCSAKNLRDIDEVSSLLRTS	K	A	H	A	K	N	2	0	1	0	2	0	1	0	1	1	2	1	0	0	1	1	0	0	0	1	0	0	14	0	1610.79	TCPQ_HUMAN	TCPQ_HUMAN	139	152	yes	yes	2;3	1.0119e-15	199.12	By MS/MS	By MS/MS	By MS/MS	By MS/MS	By MS/MS	By MS/MS
AHEVGAQGGPPVAQVEQDLPISR	DAGAEWAAAVLKQERAHEVGAQGGPPVAQV	GPPVAQVEQDLPISRENLTDLVVDTDTLGE	R	A	H	S	R	E	3	1	0	1	0	3	2	3	1	1	1	0	0	0	3	1	0	0	0	3	0	0	23	0	2354.2	MDC1_HUMAN	MDC1_HUMAN	620	642	yes	yes	3	3.5169e-19	150.06	By MS/MS	By MS/MS	By MS/MS	By matching	By matching	By matching
AHFGLPSVEAEDK	WSIKSFPGGKEYLMRAHFGLPSVEAEDKEG	MRAHFGLPSVEAEDKEGKPPISVKFEIPYF	R	A	H	D	K	E	2	0	0	1	0	0	2	1	1	0	1	1	0	1	1	1	0	0	0	1	0	0	13	0	1398.68	AP1M1_HUMAN	AP1M1_HUMAN	358	370	yes	yes	3	0.047137	43.405			By MS/MS			By MS/MS
AHGLLAEENR	AEKASYAEQLSMLKKAHGLLAEENRGLGER	SMLKKAHGLLAEENRGLGERANLGRQFLEV	K	A	H	N	R	G	2	1	1	0	0	0	2	1	1	0	2	0	0	0	0	0	0	0	0	0	0	0	10	0	1108.56	NUMA1_HUMAN	NUMA1_HUMAN	1443	1452	yes	yes	2;3	0.00098099	96.668	By MS/MS	By MS/MS	By MS/MS	By MS/MS	By MS/MS	By MS/MS	By MS/MS
AHIANPSGASTECFVTDNADGTYQVEYTPFEK	VDSRPLTQVGGDHIKAHIANPSGASTECFV	NADGTYQVEYTPFEKGLHVVEVTYDDVPIP	K	A	H	E	K	G	4	0	2	2	1	1	3	2	1	1	0	1	0	2	2	2	4	0	2	2	0	0	32	0	3518.56	FLNB_HUMAN	FLNB_HUMAN	1268	1299	yes	yes	3	2.2877e-54	179.97					By MS/MS	By MS/MS
AHIAQLCEK	ADAILGNQMFTHYDRAHIAQLCEKAGLLQR	FTHYDRAHIAQLCEKAGLLQRALEHFTDLY	R	A	H	E	K	A	2	0	0	0	1	1	1	0	1	1	1	1	0	0	0	0	0	0	0	0	0	0	9	0	1068.54	CLH1_HUMAN;CLH2_HUMAN	CLH1_HUMAN	611	619	yes	no	2	0.00090905	151.97	By MS/MS	By MS/MS	By MS/MS	By MS/MS	By MS/MS	By MS/MS	By matching
AHLMEIQVNGGTVAEK	IAHTQMRLLPLRQKKAHLMEIQVNGGTVAE	HLMEIQVNGGTVAEKLDWARERLEQQVPVN	K	A	H	E	K	L	2	0	1	0	0	1	2	2	1	1	1	1	1	0	0	0	1	0	0	2	0	0	16	0	1695.86	RL3_HUMAN	RL3_HUMAN	178	193	yes	yes	3	0.0050805	65.943	By matching		By MS/MS	By MS/MS	By MS/MS	By MS/MS	By MS/MS
AHLSENELEALEK	QLSGLHKQNLEIHRRAHLSENELEALEKND	RRAHLSENELEALEKNDMEQMKYRDRAAER	R	A	H	E	K	N	2	0	1	0	0	0	4	0	1	0	3	1	0	0	0	1	0	0	0	0	0	0	13	0	1481.74	RBM10_HUMAN	RBM10_HUMAN	794	806	yes	yes	3	0.0052451	71.879	By matching	By MS/MS	By MS/MS	By MS/MS	By MS/MS	By MS/MS
AHQITDESLESTR	______________________________	QRAHQITDESLESTRRILGLAIESQDAGIK	R	A	H	T	R	R	1	1	0	1	0	1	2	0	1	1	1	0	0	0	0	2	2	0	0	0	0	0	13	0	1485.71	SNP23_HUMAN	SNP23_HUMAN	13	25	yes	yes	3	0.0052451	71.879				By MS/MS	By matching
AHQITDESLESTRR	______________________________	RAHQITDESLESTRRILGLAIESQDAGIKT	R	A	H	R	R	I	1	2	0	1	0	1	2	0	1	1	1	0	0	0	0	2	2	0	0	0	0	0	14	1	1641.81	SNP23_HUMAN	SNP23_HUMAN	13	26	yes	yes	3	0.058861	48.112		By matching		By matching	By MS/MS
AHQTGIHATEELK	______________________________	______________________________	M	A	H	L	K	E	2	0	0	0	0	1	2	1	2	1	1	1	0	0	0	0	2	0	0	0	0	0	13	0	1433.73	TWF2_HUMAN	TWF2_HUMAN	2	14	yes	yes	3	0.00012937	131.35	By MS/MS	By MS/MS	By MS/MS	By MS/MS	By MS/MS	By MS/MS
AHQVVEDGYEFFAK	VAKFLHKHDLDLICRAHQVVEDGYEFFAKR	RAHQVVEDGYEFFAKRQLVTLFSAPNYCGE	R	A	H	A	K	R	2	0	0	1	0	1	2	1	1	0	0	1	0	2	0	0	0	0	1	2	0	0	14	0	1638.77	PP1A_HUMAN;PP1B_HUMAN;PP1G_HUMAN	PP1A_HUMAN	247	260	no	no	2;3	5.6313e-16	202.29	By MS/MS	By MS/MS	By MS/MS	By MS/MS	By MS/MS	By MS/MS	By MS/MS
AHSGAQGLLAAQK	GTLNLSVLLPLGLRKAHSGAQGLLAAQKAR	RKAHSGAQGLLAAQKARGLFKDFFPETGTK	K	A	H	Q	K	A	4	0	0	0	0	2	0	2	1	0	2	1	0	0	0	1	0	0	0	0	0	0	13	0	1250.67	SYYM_HUMAN	SYYM_HUMAN	31	43	yes	yes	3	0.01934	56.951	By matching				By matching		By MS/MS
AHSIQIMK	VTQCYRDMGARHRARAHSIQIMKVEEIAAS	GARHRARAHSIQIMKVEEIAASKCRRPAVK	R	A	H	M	K	V	1	0	0	0	0	1	0	0	1	2	0	1	1	0	0	1	0	0	0	0	0	0	8	0	926.501	RL18A_HUMAN	RL18A_HUMAN	121	128	yes	yes	3	0.015632	75.189	By matching	By matching		By MS/MS			By MS/MS
AHTDFFEAFK	ECGGKMHLREGEFEKAHTDFFEAFKNYDES	GEFEKAHTDFFEAFKNYDESGSPRRTTCLK	K	A	H	F	K	N	2	0	0	1	0	0	1	0	1	0	0	1	0	3	0	0	1	0	0	0	0	0	10	0	1211.56	CSN2_HUMAN	CSN2_HUMAN	254	263	yes	yes	3	0.050868	52.725					By MS/MS	By MS/MS
AHVFECNLESSVESIISPK	AKIWLAAHWDKKLTKAHVFECNLESSVESI	ECNLESSVESIISPKVKMALRTSGHLLLGV	K	A	H	P	K	V	1	0	1	0	1	0	3	0	1	2	1	1	0	1	1	4	0	0	0	2	0	0	19	0	2145.04	RAD21_HUMAN	RAD21_HUMAN	30	48	yes	yes	3	1.2701e-05	106.67							By MS/MS
AHVQEVAQHNLK	GKWLQDLQEENESLKAHVQEVAQHNLKEAS	SLKAHVQEVAQHNLKEASSASQFEELEIVL	K	A	H	L	K	E	2	0	1	0	0	2	1	0	2	0	1	1	0	0	0	0	0	0	0	2	0	0	12	0	1372.72	KTN1_HUMAN	KTN1_HUMAN	909	920	yes	yes	3	0.04138	48.468	By matching	By MS/MS	By matching	By matching	By matching
AHVTHPELK	KYERFIRPMGLRFKKAHVTHPELKATFCLP	GLRFKKAHVTHPELKATFCLPILGVKKNPS	K	A	H	L	K	A	1	0	0	0	0	0	1	0	2	0	1	1	0	0	1	0	1	0	0	1	0	0	9	0	1030.56	NSA2_HUMAN	NSA2_HUMAN	181	189	yes	yes	3	0.062922	50.473	By matching	By matching	By matching		By matching	By MS/MS	By matching
AHVVPCFDASK	NILFADTHIPGSPFKAHVVPCFDASKVKCS	SPFKAHVVPCFDASKVKCSGPGLERATAGE	K	A	H	S	K	V	2	0	0	1	1	0	0	0	1	0	0	1	0	1	1	1	0	0	0	2	0	0	11	0	1229.59	FLNA_HUMAN	FLNA_HUMAN	1152	1162	yes	yes	2;3	0.0020738	114.5	By MS/MS	By MS/MS	By MS/MS	By MS/MS	By MS/MS	By MS/MS
AIADEALMSCHK				A	I	H	K		3	0	0	1	1	0	1	0	1	1	1	1	1	0	0	1	0	0	0	0	0	0	12	0	1344.62		REV__ISCU_HUMAN			yes	yes	2	0.01	78.113	By MS/MS	By MS/MS	By MS/MS	By MS/MS	By MS/MS	By MS/MS	By MS/MS
AIADTGANVVVTGGK	NFSKGEENLMDAQVKAIADTGANVVVTGGK	AIADTGANVVVTGGKVADMALHYANKYNIM	K	A	I	G	K	V	3	0	1	1	0	0	0	3	0	1	0	1	0	0	0	0	2	0	0	3	0	0	15	0	1371.74	TCPQ_HUMAN	TCPQ_HUMAN	282	296	yes	yes	2	5.8715e-07	163.99	By MS/MS	By MS/MS		By MS/MS	By MS/MS	By MS/MS	By MS/MS
AIAELGIYPAVDPLDSTSR	ATTFAHLDATTVLSRAIAELGIYPAVDPLD	LGIYPAVDPLDSTSRIMDPNIVGSEHYDVA	R	A	I	S	R	I	3	1	0	2	0	0	1	1	0	2	2	0	0	0	2	2	1	0	1	1	0	0	19	0	1987.03	ATPB_HUMAN	ATPB_HUMAN	388	406	yes	yes	2;3	6.1003e-49	246.3	By MS/MS	By MS/MS	By MS/MS	By MS/MS	By MS/MS	By MS/MS	By MS/MS
AIAFLQQPR	IKFEGAIYRKDVGFRAIAFLQQPRSLTYKE	KDVGFRAIAFLQQPRSLTYKESGVDIAAGN	R	A	I	P	R	S	2	1	0	0	0	2	0	0	0	1	1	0	0	1	1	0	0	0	0	0	0	0	9	0	1042.59	PUR2_HUMAN	PUR2_HUMAN	425	433	yes	yes	2	0.0016696	139.27	By matching	By MS/MS	By matching	By MS/MS	By MS/MS	By MS/MS	By matching
AIAGVINQPYYNYEAGPDAVLGR	LDNVTVLIGIAYEGKAIAGVINQPYYNYEA	PYYNYEAGPDAVLGRTIWGVLGLGAFGFQL	K	A	I	G	R	T	4	1	2	1	0	1	1	3	0	2	1	0	0	0	2	0	0	0	3	2	0	0	23	0	2450.22	BPNT1_HUMAN	BPNT1_HUMAN	145	167	yes	yes	2;3	2.3663e-61	249.62	By MS/MS	By MS/MS	By MS/MS	By MS/MS	By MS/MS	By MS/MS
AICIPEGAK	GFLQDALSKPHGTVKAICIPEGAKYLKRKD	PHGTVKAICIPEGAKYLKRKDIESIRNFAA	K	A	I	A	K	Y	2	0	0	0	1	0	1	1	0	2	0	1	0	0	1	0	0	0	0	0	0	0	9	0	957.495	SYDM_HUMAN	SYDM_HUMAN	369	377	yes	yes	2	0.049156	73.248	By MS/MS			By MS/MS	By MS/MS
AICLDHAK	MKLMPPDSTTIEKLRAICLDHAKLGESSLS	TTIEKLRAICLDHAKLGESSLSPSLDSLFF	R	A	I	A	K	L	2	0	0	1	1	0	0	0	1	1	1	1	0	0	0	0	0	0	0	0	0	0	8	0	926.464	USP9X_HUMAN	USP9X_HUMAN	1059	1066	yes	yes	3	0.042544	47.574	By MS/MS	By MS/MS	By matching	By MS/MS	By MS/MS	By MS/MS	By matching
AIDENNEPTACFLIR	WGPGPGGCLQTLLHRAIDENNEPTACFLIR	AIDENNEPTACFLIRSGCDVNSPRQPGANG	R	A	I	I	R	S	2	1	2	1	1	0	2	0	0	2	1	0	0	1	1	0	1	0	0	0	0	0	15	0	1761.84	ANFY1_HUMAN	ANFY1_HUMAN	732	746	yes	yes	2	0.008803	93.345		By MS/MS
AIDLFTDAIK	KVAAIEALNDGELQKAIDLFTDAIKLNPRL	GELQKAIDLFTDAIKLNPRLAILYAKRASV	K	A	I	I	K	L	2	0	0	2	0	0	0	0	0	2	1	1	0	1	0	0	1	0	0	0	0	0	10	0	1105.6	ST134_HUMAN;F10A5_HUMAN;F10A1_HUMAN	ST134_HUMAN	129	138	yes	no	2	0.01586	84.522	By MS/MS	By MS/MS		By matching	By MS/MS	By MS/MS
AIDTTQLFSLPK	GLVPKEGALDLSGLRAIDTTQLFSLPKDFW	GLRAIDTTQLFSLPKDFWEQEVRDIRSYLT	R	A	I	P	K	D	1	0	0	1	0	1	0	0	0	1	2	1	0	1	1	1	2	0	0	0	0	0	12	0	1332.73	PCKGM_HUMAN	PCKGM_HUMAN	589	600	yes	yes	2	0.0017459	101.97	By MS/MS	By matching	By matching	By matching	By matching	By matching	By matching
AIEEGTLEEIEEEVR	EVDYSDSLTEKQWLKAIEEGTLEEIEEEVR	AIEEGTLEEIEEEVRQKKSSRKRKRDSDAG	K	A	I	V	R	Q	1	1	0	0	0	0	7	1	0	2	1	0	0	0	0	0	1	0	0	1	0	0	15	0	1744.84	SMCA4_HUMAN	SMCA4_HUMAN	1391	1405	yes	yes	2;3	1.0439e-42	244.95	By MS/MS	By MS/MS	By MS/MS	By MS/MS	By MS/MS	By MS/MS	By MS/MS
AIEEIAGVGVPELINSPK	ALLCIYLEHTESILKAIEEIAGVGVPELIN	EIAGVGVPELINSPKDASSSTFPTLTRHTF	K	A	I	P	K	D	2	0	1	0	0	0	3	2	0	3	1	1	0	0	2	1	0	0	0	2	0	0	18	0	1835	FACD2_HUMAN	FACD2_HUMAN	1199	1216	yes	yes	2	1.092e-05	120.6			By matching	By matching	By matching	By matching	By MS/MS
AIEFLNNPPEEAPR	GFAFVEFETKEQAAKAIEFLNNPPEEAPRK	KAIEFLNNPPEEAPRKPGIFPKTVKNKPIP	K	A	I	P	R	K	2	1	2	0	0	0	3	0	0	1	1	0	0	1	3	0	0	0	0	0	0	0	14	0	1595.79	LARP7_HUMAN	LARP7_HUMAN	182	195	yes	yes	2	0.00020633	139.32	By MS/MS	By MS/MS	By MS/MS	By matching	By MS/MS	By MS/MS	By MS/MS
AIEFLSAFK	ERKPSVHVVMNLPAKAIEFLSAFKWLLDGQ	MNLPAKAIEFLSAFKWLLDGQPCSSEFLPI	K	A	I	F	K	W	2	0	0	0	0	0	1	0	0	1	1	1	0	2	0	1	0	0	0	0	0	0	9	0	1024.56	TRM5_HUMAN	TRM5_HUMAN	392	400	yes	yes	2	0.022685	83.265				By MS/MS	By MS/MS	By MS/MS
AIEINPDSAQPYK	VKLQKPNAAIRDCDRAIEINPDSAQPYKRR	DRAIEINPDSAQPYKRRGKAHRLLGHWEEA	R	A	I	Y	K	R	2	0	1	1	0	1	1	0	0	2	0	1	0	0	2	1	0	0	1	0	0	0	13	0	1444.72	ST134_HUMAN;F10A5_HUMAN;F10A1_HUMAN	ST134_HUMAN	170	182	yes	no	2	0.054178	62.633				By MS/MS
AIELLQEFSDQHPENAAEIK	LIQAAQLCREKQHTKAIELLQEFSDQHPEN	QEFSDQHPENAAEIKLTMAQLKISQGNISK	K	A	I	I	K	L	3	0	1	1	0	2	4	0	1	2	2	1	0	1	1	1	0	0	0	0	0	0	20	0	2281.12	SRP72_HUMAN	SRP72_HUMAN	357	376	yes	yes	3	2.1097e-11	139.11		By matching		By MS/MS	By MS/MS	By MS/MS	By MS/MS
AIEPPPLDAVIEAEHTLR	IKLLRLGGIGQFLAKAIEPPPLDAVIEAEH	PPPLDAVIEAEHTLRELDALDANDELTPLG	K	A	I	L	R	E	3	1	0	1	0	0	3	0	1	2	2	0	0	0	3	0	1	0	0	1	0	0	18	0	1970.05	DHX9_HUMAN	DHX9_HUMAN	820	837	yes	yes	3	5.5068e-08	137.44		By MS/MS				By MS/MS
AIEQADLLQEEDESPR	MGGDVQDTSKKSVLKAIEQADLLQEEDESP	IEQADLLQEEDESPRSVLEEMGLA______	K	A	I	P	R	S	2	1	0	2	0	2	4	0	0	1	2	0	0	0	1	1	0	0	0	0	0	0	16	0	1841.86	AP1S1_HUMAN	AP1S1_HUMAN	134	149	yes	yes	2	3.2721e-05	137.09				By MS/MS
AIETTDIISR	LGLKFNKIVHSSMTRAIETTDIISRHLPGV	SSMTRAIETTDIISRHLPGVCKVSTDLLRE	R	A	I	S	R	H	1	1	0	1	0	0	1	0	0	3	0	0	0	0	0	1	2	0	0	0	0	0	10	0	1117.6	PGAM5_HUMAN	PGAM5_HUMAN	153	162	yes	yes	2	0.0028192	107.15	By MS/MS	By MS/MS	By MS/MS	By MS/MS	By matching
AIFDTPDEDPNYNPLPEERPGGFAWGEGQR	QPGGIRILKTPSILKAIFDTPDEDPNYNPL	PEERPGGFAWGEGQRLGG____________	K	A	I	Q	R	L	2	2	2	3	0	1	4	4	0	1	1	0	0	2	5	0	1	1	1	0	0	0	30	1	3373.53	DERL2_HUMAN	DERL2_HUMAN	207	236	yes	yes	3	2.8613e-59	210.2	By MS/MS		By MS/MS	By MS/MS		By MS/MS	By MS/MS
AIFENTLSTYPK	FAQLEFQLGDAERAKAIFENTLSTYPKRTD	RAKAIFENTLSTYPKRTDVWSVYIDMTIKH	K	A	I	P	K	R	1	0	1	0	0	0	1	0	0	1	1	1	0	1	1	1	2	0	1	0	0	0	12	0	1382.71	RRP5_HUMAN	RRP5_HUMAN	1782	1793	yes	yes	2	0.00097853	118.71				By matching	By matching	By matching	By matching
AIFLADGK	VAEREKAHEGARPMRAIFLADGKVFTTGFS	EGARPMRAIFLADGKVFTTGFSRMSERQLA	R	A	I	G	K	V	2	0	0	1	0	0	0	1	0	1	1	1	0	1	0	0	0	0	0	0	0	0	8	0	833.465	COR1B_HUMAN	COR1B_HUMAN	226	233	yes	yes	2	0.0072014	114.78	By MS/MS	By matching	By MS/MS	By MS/MS	By MS/MS	By MS/MS
AIFQQPPVGVR	LILPVHSNIPMMDQKAIFQQPPVGVRKIVL	MDQKAIFQQPPVGVRKIVLATNIAETSITI	K	A	I	V	R	K	1	1	0	0	0	2	0	1	0	1	0	0	0	1	2	0	0	0	0	2	0	0	11	0	1210.68	DHX30_HUMAN	DHX30_HUMAN	715	725	yes	yes	2	0.0033086	93.992			By MS/MS				By MS/MS
AIFVTDR	CHVRKVNRFSKVEDRAIFVTDRHLYKMDPT	RFSKVEDRAIFVTDRHLYKMDPTKQYKVMK	R	A	I	D	R	H	1	1	0	1	0	0	0	0	0	1	0	0	0	1	0	0	1	0	0	1	0	0	7	0	820.444	MYO1D_HUMAN	MYO1D_HUMAN	876	882	yes	yes	2	0.012991	143.37	By matching	By matching		By matching	By matching	By matching
AIGQTELNASNPEEVLQLAAQR	HHKRGETDKRQIAIKAIGQTELNASNPEEV	NASNPEEVLQLAAQRRKKKFLQAMAKLYF_	K	A	I	Q	R	R	4	1	2	0	0	3	3	1	0	1	3	0	0	0	1	1	1	0	0	1	0	0	22	0	2351.21	INT8_HUMAN	INT8_HUMAN	960	981	yes	yes	3	0.0027057	59.356		By matching	By matching	By matching	By matching	By matching	By MS/MS
AIGSASEGAQSSLQEVYHK	FHMDPSGTFVQCDARAIGSASEGAQSSLQE	ASEGAQSSLQEVYHKSMTLKEAIKSSLIIL	R	A	I	H	K	S	3	0	0	0	0	2	2	2	1	1	1	1	0	0	0	4	0	0	1	1	0	0	19	0	1960.95	PSA5_HUMAN	PSA5_HUMAN	169	187	yes	yes	3	4.6729e-07	122.22	By MS/MS	By matching	By matching	By MS/MS	By MS/MS	By MS/MS	By matching
AIGTDEDLAHSSIR	SACTSASLEPSYVLRAIGTDEDLAHSSIRF	RAIGTDEDLAHSSIRFGIGRFTTEEEVDYT	R	A	I	I	R	F	2	1	0	2	0	0	1	1	1	2	1	0	0	0	0	2	1	0	0	0	0	0	14	0	1483.73	NFS1_HUMAN	NFS1_HUMAN	394	407	yes	yes	3	0.0013037	82.55	By matching	By matching	By matching	By MS/MS	By matching	By MS/MS
AIGTEPDSDVLSEIMHSFAK	YLTQMWHFMCDALIKAIGTEPDSDVLSEIM	PDSDVLSEIMHSFAKCIEVMGDGCLNNEHF	K	A	I	A	K	C	2	0	0	2	0	0	2	1	1	2	1	1	1	1	1	3	1	0	0	1	0	0	20	0	2146.03	IPO5_HUMAN	IPO5_HUMAN	756	775	yes	yes	3	1.1036e-05	102.33	By MS/MS	By MS/MS	By MS/MS	By MS/MS	By MS/MS	By MS/MS	By MS/MS
AIIDEFEQK	SVVGKLRRGAKPEGKAIIDEFEQKLRACHT	AKPEGKAIIDEFEQKLRACHTRGLDGIKEL	K	A	I	Q	K	L	1	0	0	1	0	1	2	0	0	2	0	1	0	1	0	0	0	0	0	0	0	0	9	0	1091.55	CND1_HUMAN	CND1_HUMAN	1280	1288	yes	yes	2	0.011356	103.74				By MS/MS	By MS/MS	By MS/MS
AIIEEYLHLNDMK	LKAALSEEELEKKSKAIIEEYLHLNDMKEA	SKAIIEEYLHLNDMKEAVQCVQELASPSLL	K	A	I	M	K	E	1	0	1	1	0	0	2	0	1	2	2	1	1	0	0	0	0	0	1	0	0	0	13	0	1587.8	IF4G1_HUMAN	IF4G1_HUMAN	1248	1260	yes	yes	3	0.016013	59.227		By matching		By MS/MS	By matching
AIIFCETK	VIGDVLQVYSGSEGRAIIFCETKKNVTEMA	YSGSEGRAIIFCETKKNVTEMAMNPHIKQN	R	A	I	T	K	K	1	0	0	0	1	0	1	0	0	2	0	1	0	1	0	0	1	0	0	0	0	0	8	0	980.5	DDX50_HUMAN	DDX50_HUMAN	392	399	yes	yes	2	0.042373	78.324	By matching	By matching	By matching	By matching	By matching	By MS/MS	By matching
AIITALGVER	TASEDDNFGTAQSNKAIITALGVERRNRVL	AQSNKAIITALGVERRNRVLAGLYMGRSDT	K	A	I	E	R	R	2	1	0	0	0	0	1	1	0	2	1	0	0	0	0	0	1	0	0	1	0	0	10	0	1041.62	GCN1_HUMAN	GCN1_HUMAN	1872	1881	yes	yes	2	0.0016058	116.37	By MS/MS	By matching	By matching	By matching	By MS/MS	By MS/MS	By MS/MS
AILCAIQNLEER	GFVEDFSEQMEIAIRAILCAIQNLEERKNE	AIRAILCAIQNLEERKNEKAEENTDQASPQ	R	A	I	E	R	K	2	1	1	0	1	1	2	0	0	2	2	0	0	0	0	0	0	0	0	0	0	0	12	0	1428.74	MDN1_HUMAN	MDN1_HUMAN	4514	4525	yes	yes	2	0.014319	78.759	By matching		By MS/MS	By matching	By MS/MS	By MS/MS	By matching
AILILDNDGDR	______________________________	YTVKAILILDNDGDRLFAKYYDDTYPSVKE	K	A	I	D	R	L	1	1	1	3	0	0	0	1	0	2	2	0	0	0	0	0	0	0	0	0	0	0	11	0	1213.63	COPZ1_HUMAN	COPZ1_HUMAN	15	25	yes	yes	2	0.0019356	116.37	By MS/MS	By MS/MS		By MS/MS	By MS/MS	By MS/MS
AILNGIDSINK	DLEKKQQLLRAATGKAILNGIDSINKVLDH	ATGKAILNGIDSINKVLDHFRRKGINQHVQ	K	A	I	N	K	V	1	0	2	1	0	0	0	1	0	3	1	1	0	0	0	1	0	0	0	0	0	0	11	0	1156.65	SMC3_HUMAN	SMC3_HUMAN	504	514	yes	yes	2	0.0098495	81.972	By MS/MS	By MS/MS	By MS/MS		By MS/MS	By matching
AILQQLGLNSTCDDSILVK	LSQIESDRLALLQVRAILQQLGLNSTCDDS	QLGLNSTCDDSILVKTVCGVVSRRAAQLCG	R	A	I	V	K	T	1	0	1	2	1	2	0	1	0	2	4	1	0	0	0	2	1	0	0	1	0	0	19	0	2087.09	HXK1_HUMAN	HXK1_HUMAN	802	820	yes	yes	2	4.442e-09	153.81					By MS/MS	By matching
AILVDLEPGTMDSVR	SVYYNEATGGKYVPRAILVDLEPGTMDSVR	AILVDLEPGTMDSVRSGPFGQIFRPDNFVF	R	A	I	V	R	S	1	1	0	2	0	0	1	1	0	1	2	0	1	0	1	1	1	0	0	2	0	0	15	0	1614.83	TBB2B_HUMAN;TBB2A_HUMAN;TBB5_HUMAN	TBB5_HUMAN	63	77	no	no	2;3	1.9904e-11	188.96	By MS/MS	By MS/MS	By MS/MS	By MS/MS	By MS/MS	By MS/MS	By MS/MS
AINAALAQR	ITPQLALQVLLQFDKAINAALAQRVRNRVN	LLQFDKAINAALAQRVRNRVNFRGSLNTYR	K	A	I	Q	R	V	4	1	1	0	0	1	0	0	0	1	1	0	0	0	0	0	0	0	0	0	0	0	9	0	926.53	T2AG_HUMAN	T2AG_HUMAN	43	51	yes	yes	2	3.9428e-05	173.38	By MS/MS	By MS/MS	By MS/MS	By MS/MS	By MS/MS	By MS/MS
AINCATSGVVGLVNCLR	GILADEDSSRPVWLKAINCATSGVVGLVNC	NCATSGVVGLVNCLRREPGGNRLRCVLLSN	K	A	I	L	R	R	2	1	2	0	2	0	0	2	0	1	2	0	0	0	0	1	1	0	0	3	0	0	17	0	1802.91	FAS_HUMAN	FAS_HUMAN	1445	1461	yes	yes	2	1.3646e-12	182.41	By MS/MS	By MS/MS		By MS/MS
AINIGQLVDVK	EPKKEPAGHSQKKGKAINIGQLVDVKVLEK	KKGKAINIGQLVDVKVLEKTKDGLEVAVLP	K	A	I	V	K	V	1	0	1	1	0	1	0	1	0	2	1	1	0	0	0	0	0	0	0	2	0	0	11	0	1168.68	RRP5_HUMAN	RRP5_HUMAN	632	642	yes	yes	2	0.0013838	123.86	By MS/MS	By MS/MS	By MS/MS	By MS/MS	By MS/MS	By MS/MS	By MS/MS
AINQQTGAFVEISR	HKCGLVIGRGGENVKAINQQTGAFVEISRQ	KAINQQTGAFVEISRQLPPNGDPNFKLFII	K	A	I	S	R	Q	2	1	1	0	0	2	1	1	0	2	0	0	0	1	0	1	1	0	0	1	0	0	14	0	1532.79	FUBP2_HUMAN	FUBP2_HUMAN	449	462	yes	yes	2	1.3571e-11	190.15	By MS/MS	By MS/MS	By MS/MS	By MS/MS	By MS/MS	By MS/MS
AINTLNGLR	GYGFVNYVTAKDAERAINTLNGLRLQSKTI	AKDAERAINTLNGLRLQSKTIKVSYARPSS	R	A	I	L	R	L	1	1	2	0	0	0	0	1	0	1	2	0	0	0	0	0	1	0	0	0	0	0	9	0	970.556	ELAV1_HUMAN;ELAV2_HUMAN;ELAV4_HUMAN	ELAV1_HUMAN	77	85	yes	no	2	0.0026239	119.41	By MS/MS	By MS/MS	By MS/MS	By MS/MS	By MS/MS	By MS/MS	By matching
AIPLALEGK	VTDLGWSRPTLIQEKAIPLALEGKDLLARA	TLIQEKAIPLALEGKDLLARARTGSGKTAA	K	A	I	G	K	D	2	0	0	0	0	0	1	1	0	1	2	1	0	0	1	0	0	0	0	0	0	0	9	0	910.549	DDX56_HUMAN	DDX56_HUMAN	37	45	yes	yes	2	0.065068	68.383	By MS/MS	By matching	By matching	By MS/MS	By MS/MS	By matching	By matching
AIPQLQGYLR	IDQKAVDSQILPKIKAIPQLQGYLRSVFAL	LPKIKAIPQLQGYLRSVFALTNGIYPHKLV	K	A	I	L	R	S	1	1	0	0	0	2	0	1	0	1	2	0	0	0	1	0	0	0	1	0	0	0	10	0	1157.66	RL6_HUMAN	RL6_HUMAN	263	272	yes	yes	2	0.00081633	127.84	By MS/MS	By MS/MS	By MS/MS	By MS/MS	By MS/MS	By MS/MS	By MS/MS
AIPTVNHSGTFSPQAPVPTTVPVVDVR	QMNINIATWGRLVRRAIPTVNHSGTFSPQA	PQAPVPTTVPVVDVRIPQLAPPASDSTVTK	R	A	I	V	R	I	2	1	1	1	0	1	0	1	1	1	0	0	0	1	5	2	4	0	0	6	0	0	27	0	2785.48	PKN2_HUMAN	PKN2_HUMAN	524	550	yes	yes	3	6.636e-09	90.907		By MS/MS	By matching		By MS/MS	By MS/MS	By MS/MS
AIPVSPSAVEEDEDEDGHTVVATAR	EKPKYQINNISTVPKAIPVSPSAVEEDEDE	EDEDEDGHTVVATARGIFNSNGGVLSSIET	K	A	I	A	R	G	4	1	0	3	0	0	4	1	1	1	0	0	0	0	2	2	2	0	0	4	0	0	25	0	2593.21	ZO1_HUMAN	ZO1_HUMAN	1613	1637	yes	yes	3	2.2747e-24	148.28	By MS/MS	By MS/MS	By MS/MS	By MS/MS	By MS/MS	By MS/MS
AIQDAILEVLK	YLYRELLVHLDDPERAIQDAILEVLKEGSG	DPERAIQDAILEVLKEGSGLFPDLLVRETE	R	A	I	L	K	E	2	0	0	1	0	1	1	0	0	2	2	1	0	0	0	0	0	0	0	1	0	0	11	0	1211.71	DAAF5_HUMAN	DAAF5_HUMAN	804	814	yes	yes	2	0.00011768	148.32	By MS/MS	By MS/MS	By MS/MS	By MS/MS	By MS/MS	By MS/MS	By MS/MS
AIQDDCQVITAR	AQAVLQQYQHLPSFRAIQDDCQVITARLAQ	SFRAIQDDCQVITARLAQQLRQRFREGGSG	R	A	I	A	R	L	2	1	0	2	1	2	0	0	0	2	0	0	0	0	0	0	1	0	0	1	0	0	12	0	1388.67	VPS51_HUMAN	VPS51_HUMAN	221	232	yes	yes	2	0.0020516	96.113				By MS/MS		By matching
AIQDPAFSDGIR	QRAALLKSMLNFLKKAIQDPAFSDGIRHVM	LKKAIQDPAFSDGIRHVMDGSLPTSLKHII	K	A	I	I	R	H	2	1	0	2	0	1	0	1	0	2	0	0	0	1	1	1	0	0	0	0	0	0	12	0	1288.64	HUWE1_HUMAN	HUWE1_HUMAN	518	529	yes	yes	2	0.013462	86.898	By MS/MS	By MS/MS	By MS/MS	By MS/MS
AIQILNEGASSEK	ERAAAVALFNLDIRRAIQILNEGASSEKGD	RRAIQILNEGASSEKGDLNLNVVAMALSGY	R	A	I	E	K	G	2	0	1	0	0	1	2	1	0	2	1	1	0	0	0	2	0	0	0	0	0	0	13	0	1358.7	MIO_HUMAN	MIO_HUMAN	537	549	yes	yes	2	0.049998	69.276					By MS/MS
AIQLEYSEAR	NNEWARYLYYTGRIKAIQLEYSEARRTMTN	TGRIKAIQLEYSEARRTMTNALRKAPQHTA	K	A	I	A	R	R	2	1	0	0	0	1	2	0	0	1	1	0	0	0	0	1	0	0	1	0	0	0	10	0	1178.59	PSMD3_HUMAN	PSMD3_HUMAN	297	306	yes	yes	2	0.00094416	125.82	By MS/MS	By MS/MS	By MS/MS	By MS/MS	By MS/MS	By MS/MS	By matching
AIQLNSNSVQALLLK	FYSKRYSRALYLGAKAIQLNSNSVQALLLK	AIQLNSNSVQALLLKGAALRNMGRVQEAII	K	A	I	L	K	G	2	0	2	0	0	2	0	0	0	1	4	1	0	0	0	2	0	0	0	1	0	0	15	0	1610.94	APC7_HUMAN	APC7_HUMAN	365	379	yes	yes	2	0.01316	76.165	By matching	By matching	By matching	By matching	By matching	By matching	By matching
AIQLSGAEQLEALK	SHKDLAGKYRQILEKAIQLSGAEQLEALKA	KAIQLSGAEQLEALKAFVEAMVNENVSLVI	K	A	I	L	K	A	3	0	0	0	0	2	2	1	0	1	3	1	0	0	0	1	0	0	0	0	0	0	14	0	1469.81	CSN4_HUMAN	CSN4_HUMAN	33	46	yes	yes	2	0.033957	64.266							By MS/MS
AIQTGEELFFDYR	MMVNGDHRIGIFAKRAIQTGEELFFDYRYS	KRAIQTGEELFFDYRYSQADALKYVGIERE	R	A	I	Y	R	Y	1	1	0	1	0	1	2	1	0	1	1	0	0	2	0	0	1	0	1	0	0	0	13	0	1587.76	EZH2_HUMAN	EZH2_HUMAN	715	727	yes	yes	2	0.033778	67.214		By matching	By matching		By matching	By matching	By matching
AIQTVSCLLQGPCDAGNR	IKSWFEGQGLAGKLRAIQTVSCLLQGPCDA	TVSCLLQGPCDAGNRALELSGVMESVIALC	R	A	I	N	R	A	2	1	1	1	2	2	0	2	0	1	2	0	0	0	1	1	1	0	0	1	0	0	18	0	1958.93	UN45A_HUMAN	UN45A_HUMAN	414	431	yes	yes	2	1.2431e-76	284.04					By MS/MS
AIRPQIDLK	EDPQTSREIFNFVLKAIRPQIDLKRYAVPS	FNFVLKAIRPQIDLKRYAVPSAGLRLFALH	K	A	I	L	K	R	1	1	0	1	0	1	0	0	0	2	1	1	0	0	1	0	0	0	0	0	0	0	9	1	1052.63	PRKDC_HUMAN	PRKDC_HUMAN	255	263	yes	yes	3	0.043615	66.19		By MS/MS	By MS/MS				By MS/MS
AISEELDHALNDMTSI	DDLEDELYAQKLKYKAISEELDHALNDMTS	ISEELDHALNDMTSI_______________	K	A	I	S	I	-	2	0	1	2	0	0	2	0	1	2	2	0	1	0	0	2	1	0	0	0	0	0	16	0	1757.81	TPM1_HUMAN;TPM3_HUMAN	TPM1_HUMAN	269	284	no	no	2	1.6013e-05	144.17	By MS/MS	By MS/MS	By MS/MS	By MS/MS	By MS/MS	By MS/MS	By MS/MS
AISPTSATSSGR	SKFKMLPELFQDDEKAISPTSATSSGRTPL	DEKAISPTSATSSGRTPLTRTPAKPTKGRP	K	A	I	G	R	T	2	1	0	0	0	0	0	1	0	1	0	0	0	0	1	4	2	0	0	0	0	0	12	0	1133.57	MYO5A_HUMAN	MYO5A_HUMAN	598	609	yes	yes	2	0.00071281	125.48	By matching	By matching	By matching	By matching	By matching	By matching	By MS/MS
AISSASSPQSPGDALR	WSDFPSWAMELLVEKAISSASSPQSPGDAL	ISSASSPQSPGDALRRVFECISSGIILKGS	K	A	I	L	R	R	3	1	0	1	0	1	0	1	0	1	1	0	0	0	2	5	0	0	0	0	0	0	16	0	1542.76	ZFR_HUMAN	ZFR_HUMAN	954	969	yes	yes	2	7.6067e-12	185.3	By MS/MS	By MS/MS	By MS/MS	By MS/MS	By MS/MS	By MS/MS
AISSTEAVLNNR	EGALIQFATYEEAKKAISSTEAVLNNRFIK	AKKAISSTEAVLNNRFIKVYWHREGSTQQL	K	A	I	N	R	F	2	1	2	0	0	0	1	0	0	1	1	0	0	0	0	2	1	0	0	1	0	0	12	0	1273.66	RBM26_HUMAN;RBM27_HUMAN	RBM26_HUMAN	586	597	no	no	2	1.2758e-09	179.37	By MS/MS	By MS/MS	By MS/MS	By matching	By matching
AISVHSTPEGCSSACK	KIDVHRKENAGAAEKAISVHSTPEGCSSAC	ISVHSTPEGCSSACKMILEIMHKEAKDTKT	K	A	I	C	K	M	2	0	0	0	2	0	1	1	1	1	0	1	0	0	1	4	1	0	0	1	0	0	16	0	1689.75	IF2B1_HUMAN	IF2B1_HUMAN	243	258	yes	yes	2;3	2.0403e-87	290.66	By MS/MS	By MS/MS	By MS/MS	By MS/MS	By MS/MS	By MS/MS	By MS/MS
AITDGQAGFGNDTLSK	AYSSSYGYPPSSLGRAITDGQAGFGNDTLS	ITDGQAGFGNDTLSKVPGISSIEQGMTGLK	R	A	I	S	K	V	2	0	1	2	0	1	0	3	0	1	1	1	0	1	0	1	2	0	0	0	0	0	16	0	1593.76	YTHD3_HUMAN	YTHD3_HUMAN	165	180	yes	yes	2	3.6789e-34	235.21	By MS/MS	By matching	By MS/MS		By MS/MS	By MS/MS
AITFFTEDDKPLLR	IHRIGRTGRAGNKGKAITFFTEDDKPLLRS	KAITFFTEDDKPLLRSVANVIQQAGCPVPE	K	A	I	L	R	S	1	1	0	2	0	0	1	0	0	1	2	1	0	2	1	0	2	0	0	0	0	0	14	1	1664.88	DDX52_HUMAN	DDX52_HUMAN	512	525	yes	yes	3	0.00036532	124.3	By matching	By matching	By matching	By matching	By matching	By matching	By MS/MS
AITGASLADIMAK	EIQKKRTRRAVKFQRAITGASLADIMAKRN	QRAITGASLADIMAKRNQKPEVRKAQREQA	R	A	I	A	K	R	4	0	0	1	0	0	0	1	0	2	1	1	1	0	0	1	1	0	0	0	0	0	13	0	1260.67	RL24_HUMAN	RL24_HUMAN	81	93	yes	yes	2	6.9711e-05	147.3	By MS/MS	By MS/MS	By MS/MS	By MS/MS	By MS/MS	By MS/MS	By MS/MS
AITGFDDPFSGK	LIDFDDRQQIYAAEKAITGFDDPFSGKTVS	AEKAITGFDDPFSGKTVSVSEAIKKNLIDR	K	A	I	G	K	T	1	0	0	2	0	0	0	2	0	1	0	1	0	2	1	1	1	0	0	0	0	0	12	0	1253.59	DESP_HUMAN	DESP_HUMAN	2092	2103	yes	yes	2	0.010481	80.763	By MS/MS	By matching	By MS/MS	By MS/MS	By MS/MS	By MS/MS
AITIAGIPQSIIECVK	QVQVAGDMLPNSTERAITIAGIPQSIIECV	ITIAGIPQSIIECVKQICVVMLETLSQSPP	R	A	I	V	K	Q	2	0	0	0	1	1	1	1	0	5	0	1	0	0	1	1	1	0	0	1	0	0	16	0	1711.95	PCBP2_HUMAN	PCBP2_HUMAN	145	160	yes	yes	2;3	8.6018e-08	165.58	By MS/MS	By MS/MS	By MS/MS	By MS/MS	By MS/MS	By MS/MS	By MS/MS
AITIAGVPQSVTECVK	QVQVAGDMLPNSTERAITIAGVPQSVTECV	ITIAGVPQSVTECVKQICLVMLETLSQSPQ	R	A	I	V	K	Q	2	0	0	0	1	1	1	1	0	2	0	1	0	0	1	1	2	0	0	3	0	0	16	0	1671.89	PCBP1_HUMAN	PCBP1_HUMAN	145	160	yes	yes	2;3	1.63e-17	202	By MS/MS	By MS/MS	By MS/MS	By MS/MS	By MS/MS	By MS/MS	By MS/MS
AITIANQTNCPLYITK	VLSRPEEVEAEAVNRAITIANQTNCPLYIT	ITIANQTNCPLYITKVMSKSSAEVIAQARK	R	A	I	T	K	V	2	0	2	0	1	1	0	0	0	3	1	1	0	0	1	0	3	0	1	0	0	0	16	0	1819.95	DPYL2_HUMAN	DPYL2_HUMAN	239	254	yes	yes	2	3.7742e-17	196.38	By MS/MS	By MS/MS	By matching	By MS/MS		By MS/MS
AITSAYYR	IKAQIWDTAGQERYRAITSAYYRGAVGALL	AGQERYRAITSAYYRGAVGALLVYDIAKHL	R	A	I	Y	R	G	2	1	0	0	0	0	0	0	0	1	0	0	0	0	0	1	1	0	2	0	0	0	8	0	943.476	RB11B_HUMAN;RB11A_HUMAN;RAB25_HUMAN	RB11B_HUMAN	75	82	yes	no	2	0.031687	84.244	By MS/MS	By MS/MS	By MS/MS	By MS/MS	By MS/MS	By MS/MS	By matching
AITSGGITYQDQPWHADCFVCVTCSK	CHETKFAKHCVKCNKAITSGGITYQDQPWH	QPWHADCFVCVTCSKKLAGQRFTAVEDQYY	K	A	I	S	K	K	2	0	0	2	3	2	0	2	1	2	0	1	0	1	1	2	3	1	1	2	0	0	26	0	3000.32	FHL1_HUMAN	FHL1_HUMAN	168	193	yes	yes	3	1.0852e-40	193.19	By MS/MS	By MS/MS	By MS/MS	By MS/MS	By MS/MS	By MS/MS
AITVFSPDGHLFQVEYAQEAVK	______________________________	DGHLFQVEYAQEAVKKGSTAVGVRGRDIVV	R	A	I	V	K	K	3	0	0	1	0	2	2	1	1	1	1	1	0	2	1	1	1	0	1	3	0	0	22	0	2448.23	PSA7_HUMAN;PSMA8_HUMAN	PSA7_HUMAN	6	27	yes	no	3	0.036426	44.632				By MS/MS
AIVAGDQNVEYK	CTTREDSPKCKGCFKAIVAGDQNVEYKGTV	CFKAIVAGDQNVEYKGTVWHKDCFTCSNCK	K	A	I	Y	K	G	2	0	1	1	0	1	1	1	0	1	0	1	0	0	0	0	0	0	1	2	0	0	12	0	1305.66	FHL1_HUMAN	FHL1_HUMAN	107	118	yes	yes	2	9.4292e-07	165.83	By MS/MS	By MS/MS	By MS/MS	By MS/MS	By MS/MS	By MS/MS
AIVDCIISIVEENPESK	LSNMLRDDGGFEYKRAIVDCIISIVEENPE	VDCIISIVEENPESKEAGLAHLCEFIEDCE	R	A	I	S	K	E	1	0	1	1	1	0	3	0	0	4	0	1	0	0	1	2	0	0	0	2	0	0	17	0	1914.96	COPG2_HUMAN	COPG2_HUMAN	416	432	yes	yes	3	1.1071e-05	139.6	By MS/MS				By MS/MS	By MS/MS	By MS/MS
AIVICPTDEDLK	AQRRKMRPFEGFQRKAIVICPTDEDLKDRT	QRKAIVICPTDEDLKDRTIKRTDEEGKDVP	K	A	I	L	K	D	1	0	0	2	1	0	1	0	0	2	1	1	0	0	1	0	1	0	0	1	0	0	12	0	1372.69	HNRL1_HUMAN	HNRL1_HUMAN	528	539	yes	yes	2	0.0017459	101.97	By matching	By MS/MS	By MS/MS	By matching	By MS/MS	By matching	By matching
AIVPLEAR	KEAAMEAEIKAARERAIVPLEARMKQFKDM	IKAARERAIVPLEARMKQFKDMLLERGVSA	R	A	I	A	R	M	2	1	0	0	0	0	1	0	0	1	1	0	0	0	1	0	0	0	0	1	0	0	8	0	867.518	TCRG1_HUMAN	TCRG1_HUMAN	655	662	yes	yes	2	0.034616	77.741		By MS/MS	By MS/MS
AIVSSGTLGDR	SKTNSQKGASSTWMKAIVSSGTLGDRMAAM	TWMKAIVSSGTLGDRMAAMILLIQDDAVHT	K	A	I	D	R	M	1	1	0	1	0	0	0	2	0	1	1	0	0	0	0	2	1	0	0	1	0	0	11	0	1074.57	CEBPZ_HUMAN	CEBPZ_HUMAN	237	247	yes	yes	2	0.0013055	124.92	By MS/MS	By MS/MS	By MS/MS		By MS/MS	By MS/MS	By MS/MS
AIWGYCDQLK	LHETQPPSVRISAVRAIWGYCDQLKVSEST	ISAVRAIWGYCDQLKVSESTHVLQPFLPSI	R	A	I	L	K	V	1	0	0	1	1	1	0	1	0	1	1	1	0	0	0	0	0	1	1	0	0	0	10	0	1252.59	IPO9_HUMAN	IPO9_HUMAN	540	549	yes	yes	2	0.010983	89.698	By MS/MS	By MS/MS	By MS/MS	By MS/MS	By MS/MS	By MS/MS	By MS/MS
AIYDFTDTVIR	QELLDFKDKSAEDAKAIYDFTDTVIRIRNR	EDAKAIYDFTDTVIRIRNRHNDVIPTMAQG	K	A	I	I	R	I	1	1	0	2	0	0	0	0	0	2	0	0	0	1	0	0	2	0	1	1	0	0	11	0	1312.67	PDK1_HUMAN	PDK1_HUMAN	134	144	yes	yes	2	0.0087995	83.647	By MS/MS	By MS/MS	By MS/MS	By MS/MS	By MS/MS	By MS/MS	By matching
AIYDIERPDLITYEPFYTSGYDDK	EILDYKDLAAIPKVKAIYDIERPDLITYEP	LITYEPFYTSGYDDKQERQSLGESPRTLSP	K	A	I	D	K	Q	1	1	0	4	0	0	2	1	0	3	1	1	0	1	2	1	2	0	4	0	0	0	24	1	2883.35	ABLM1_HUMAN	ABLM1_HUMAN	394	417	yes	yes	3	6.8929e-11	124		By matching	By MS/MS	By MS/MS	By MS/MS	By MS/MS
AIYDTPCIQAESEK	DQHEGSYLSICKHYRAIYDTPCIQAESEKW	RAIYDTPCIQAESEKWQQALKSVVLYVILA	R	A	I	E	K	W	2	0	0	1	1	1	2	0	0	2	0	1	0	0	1	1	1	0	1	0	0	0	14	0	1623.74	PSD12_HUMAN	PSD12_HUMAN	249	262	yes	yes	2	2.6157e-10	183.03		By matching		By MS/MS	By MS/MS		By MS/MS
AIYHDLEQSIR	EVQKHLDLSNVAGYKAIYHDLEQSIRAADA	AGYKAIYHDLEQSIRAADAVEDLRWFRANH	K	A	I	I	R	A	1	1	0	1	0	1	1	0	1	2	1	0	0	0	0	1	0	0	1	0	0	0	11	0	1343.68	PACN2_HUMAN	PACN2_HUMAN	265	275	yes	yes	3	0.0095462	65.241	By MS/MS	By matching	By MS/MS	By MS/MS	By matching
AIYSLCDLSR	TSVLTKDDWWNLLLKAIYSLCDLSRFQEAE	NLLLKAIYSLCDLSRFQEAELLVDSSLEYY	K	A	I	S	R	F	1	1	0	1	1	0	0	0	0	1	2	0	0	0	0	2	0	0	1	0	0	0	10	0	1196.59	TF3C3_HUMAN	TF3C3_HUMAN	632	641	yes	yes	2	0.015773	84.615	By MS/MS	By MS/MS	By matching	By MS/MS	By MS/MS	By matching	By MS/MS
AKDEEEAFLDWSDDDDDDDDGFDPSTLPDPDK	KEREARREANKRQAKAKDEEEAFLDWSDDD	DDDGFDPSTLPDPDKYRSSEDSDSEDMENK	K	A	K	D	K	Y	2	0	0	13	0	0	3	1	0	0	2	2	0	2	3	2	1	1	0	0	0	0	32	1	3628.43	DDX10_HUMAN	DDX10_HUMAN	769	800	yes	yes	3	8.9811e-16	97.916	By MS/MS	By MS/MS	By MS/MS	By MS/MS	By MS/MS	By MS/MS	By MS/MS
AKEEERPQIR	QDELDRKEEQVLRSKAKEEERPQIRGAELE	VLRSKAKEEERPQIRGAELEYESLKRQELE	K	A	K	I	R	G	1	2	0	0	0	1	3	0	0	1	0	1	0	0	1	0	0	0	0	0	0	0	10	2	1254.67	MYO5A_HUMAN	MYO5A_HUMAN	1188	1197	yes	yes	3;4	0.00043775	137.46	By MS/MS	By MS/MS	By MS/MS	By MS/MS	By MS/MS	By MS/MS	By MS/MS
AKFENLCK	LPEDEEEKKKMEESKAKFENLCKLMKEILD	KKMEESKAKFENLCKLMKEILDKKVEKVTI	K	A	K	C	K	L	1	0	1	0	1	0	1	0	0	0	1	2	0	1	0	0	0	0	0	0	0	0	8	1	1008.51	HS90B_HUMAN;H90B2_HUMAN	HS90B_HUMAN	558	565	yes	no	2	0.042179	136.27	By MS/MS	By matching	By matching	By MS/MS	By MS/MS	By MS/MS	By MS/MS
AKPVNSKPDSAYR	YFFSESRQEKSNRIKAKPVNSKPDSAYRSV	IKAKPVNSKPDSAYRSVNSLDGLASVLYPG	K	A	K	Y	R	S	2	1	1	1	0	0	0	0	0	0	0	2	0	0	2	2	0	0	1	1	0	0	13	2	1431.75	ACSL3_HUMAN	ACSL3_HUMAN	57	69	yes	yes	4	0.0091784	63.181	By MS/MS	By MS/MS	By MS/MS	By MS/MS	By MS/MS
AKVDEFPLCGHMVSDEYEQLSSEALEAAR	VPDAKIRIFDLGRKKAKVDEFPLCGHMVSD	DEYEQLSSEALEAARICANKYMVKSCGKDG	K	A	K	A	R	I	4	1	0	2	1	1	5	1	1	0	3	1	1	1	1	3	0	0	1	2	0	0	29	1	3280.5	RL10_HUMAN	RL10_HUMAN	41	69	yes	yes	4	2.6813e-09	86.19	By matching	By MS/MS	By MS/MS	By MS/MS	By matching	By matching	By MS/MS
ALAAAGYDVEK	ASKERSGVSLAALKKALAAAGYDVEKNNSR	ALKKALAAAGYDVEKNNSRIKLGLKSLVSK	K	A	L	E	K	N	4	0	0	1	0	0	1	1	0	0	1	1	0	0	0	0	0	0	1	1	0	0	11	0	1106.56	H12_HUMAN;H14_HUMAN;H13_HUMAN;H11_HUMAN;H1T_HUMAN	H12_HUMAN	65	75	yes	no	2	0.0018882	117.01	By MS/MS	By MS/MS	By MS/MS	By MS/MS	By MS/MS	By MS/MS	By MS/MS
ALAAGGVGSIVR	PSDNSSAMLLQWHEKALAAGGVGSIVRVLT	HEKALAAGGVGSIVRVLTARKTV_______	K	A	L	V	R	V	3	1	0	0	0	0	0	3	0	1	1	0	0	0	0	1	0	0	0	2	0	0	12	0	1069.62	ARPC5_HUMAN	ARPC5_HUMAN	132	143	yes	yes	2	0.0039085	92.732	By matching	By MS/MS	By MS/MS	By matching	By MS/MS	By MS/MS	By MS/MS
ALADDDFLTVTGK	SDIAITKDMFEEALRALADDDFLTVTGKTV	LRALADDDFLTVTGKTVRLL__________	R	A	L	G	K	T	2	0	0	3	0	0	0	1	0	0	2	1	0	1	0	0	2	0	0	1	0	0	13	0	1364.68	MCM4_HUMAN	MCM4_HUMAN	846	858	yes	yes	2	0.00037121	128.51	By MS/MS	By MS/MS	By MS/MS	By MS/MS	By MS/MS	By MS/MS	By MS/MS
ALADENEFVR	KFTPYVGPIIPCILKALADENEFVRDTALR	PCILKALADENEFVRDTALRAGQRVISMYA	K	A	L	V	R	D	2	1	1	1	0	0	2	0	0	0	1	0	0	1	0	0	0	0	0	1	0	0	10	0	1162.56	GCN1_HUMAN	GCN1_HUMAN	1785	1794	yes	yes	2	0.01043	88.921
ALAESWNAAFLESSAK	KDLHMERVISYEEGKALAESWNAAFLESSA	LAESWNAAFLESSAKENQTAVDVFRRIILE	K	A	L	A	K	E	5	0	1	0	0	0	2	0	0	0	2	1	0	1	0	3	0	1	0	0	0	0	16	0	1693.83	RHEB_HUMAN	RHEB_HUMAN	136	151	yes	yes	2	7.6975e-45	249.98	By MS/MS	By MS/MS	By MS/MS	By MS/MS	By MS/MS	By MS/MS	By MS/MS
ALAEYVVQQEGAK	PKLIGDRPNTYIYTKALAEYVVQQEGAKLN	TKALAEYVVQQEGAKLNVAIVRPSIVGASW	K	A	L	A	K	L	3	0	0	0	0	2	2	1	0	0	1	1	0	0	0	0	0	0	1	2	0	0	13	0	1404.72	FACR1_HUMAN	FACR1_HUMAN	209	221	yes	yes	2	0.00032286	131.09	By MS/MS	By matching	By MS/MS		By MS/MS	By matching	By MS/MS
ALAGCDFLTISPK	TIVMGASFRNTGEIKALAGCDFLTISPKLL	IKALAGCDFLTISPKLLGELLQDNAKLVPV	K	A	L	P	K	L	2	0	0	1	1	0	0	1	0	1	2	1	0	1	1	1	1	0	0	0	0	0	13	0	1391.71	TALDO_HUMAN	TALDO_HUMAN	246	258	yes	yes	2	0.014699	77.64		By MS/MS				By matching
ALALAQADR	LASKESRLQDLLETKALALAQADRLIAQHR	DLLETKALALAQADRLIAQHRCQRTQAETE	K	A	L	D	R	L	4	1	0	1	0	1	0	0	0	0	2	0	0	0	0	0	0	0	0	0	0	0	9	0	927.514	CIP2A_HUMAN	CIP2A_HUMAN	648	656	yes	yes	2	0.017273	88.294				By MS/MS	By MS/MS	By matching
ALALLEDEER	WCRRSRGLKALRLCRALALLEDEERVVRLG	LRLCRALALLEDEERVVRLGVRACDLPAWV	R	A	L	E	R	V	2	1	0	1	0	0	3	0	0	0	3	0	0	0	0	0	0	0	0	0	0	0	10	0	1157.59	ESYT2_HUMAN	ESYT2_HUMAN	163	172	yes	yes	2	0.001623	109.71	By MS/MS	By MS/MS	By MS/MS	By MS/MS	By MS/MS	By MS/MS	By MS/MS
ALALNCFAPINDQEGAEAK	TAEQSCDQKLTNTNRALALNCFAPINDQEG	NCFAPINDQEGAEAKDWRSGKPVRVVRNVK	R	A	L	A	K	D	5	0	2	1	1	1	2	1	0	1	2	1	0	1	1	0	0	0	0	0	0	0	19	0	2030.97	UHRF1_HUMAN	UHRF1_HUMAN	507	525	yes	yes	2	4.0308e-38	233.37			By MS/MS	By MS/MS	By MS/MS	By MS/MS	By MS/MS
ALANVNIGSLICNVGAGGPAPAAGAAPAGGPAPSTAAAPAEEK	AGVNVEPFWPGLFAKALANVNIGSLICNVG	GGPAPSTAAAPAEEKKVEAKKEESEESDDD	K	A	L	E	K	K	14	0	3	0	1	0	2	7	0	2	2	1	0	0	6	2	1	0	0	2	0	0	43	0	3807.92	RLA1_HUMAN	RLA1_HUMAN	50	92	yes	yes	3	2.9662e-19	93.862	By MS/MS	By MS/MS	By MS/MS		By MS/MS
ALAPSAECPIAEENLAR	FPAAPCCVDVSDRLRALAPSAECPIAEENL	APSAECPIAEENLARGLLDLGHAGRLGISC	R	A	L	A	R	G	5	1	1	0	1	0	3	0	0	1	2	0	0	0	2	1	0	0	0	0	0	0	17	0	1810.89	GANP_HUMAN	GANP_HUMAN	1278	1294	yes	yes	2	3.9235e-13	186.58
ALAQEDQGAGEVER	AVREKEVEAIQAQAKALAQEDQGAGEVERT	KALAQEDQGAGEVERTSRAVEEKFRALCQP	K	A	L	E	R	T	3	1	0	1	0	2	3	2	0	0	1	0	0	0	0	0	0	0	0	1	0	0	14	0	1471.69	SPTN2_HUMAN	SPTN2_HUMAN	1448	1461	yes	yes	2	0.0010828	145.23	By MS/MS		By MS/MS	By MS/MS	By matching	By matching	By MS/MS
ALAVASK	VRELEAELEDERKQRALAVASKKKMEIDLK	LEDERKQRALAVASKKKMEIDLKDLEAQIE	R	A	L	S	K	K	3	0	0	0	0	0	0	0	0	0	1	1	0	0	0	1	0	0	0	1	0	0	7	0	658.401	MYH10_HUMAN	MYH10_HUMAN	1613	1619	yes	yes	1;2	0.02557	128.48	By MS/MS	By MS/MS	By MS/MS	By MS/MS	By MS/MS	By MS/MS	By MS/MS
ALAVSDLNR	EFEVELERGKTLHIKALAVSDLNRAGQRQV	KTLHIKALAVSDLNRAGQRQVFFELNGQLR	K	A	L	N	R	A	2	1	1	1	0	0	0	0	0	0	2	0	0	0	0	1	0	0	0	1	0	0	9	0	957.524	PYC_HUMAN	PYC_HUMAN	1062	1070	yes	yes	2	5.9947e-10	193.28	By MS/MS	By MS/MS	By MS/MS	By MS/MS	By MS/MS	By MS/MS	By MS/MS
ALAYFEQLK	LLGLNPNADSDFRQRALAYFEQLKISPDAW	SDFRQRALAYFEQLKISPDAWQVCAEALAQ	R	A	L	L	K	I	2	0	0	0	0	1	1	0	0	0	2	1	0	1	0	0	0	0	1	0	0	0	9	0	1081.58	XPOT_HUMAN	XPOT_HUMAN	21	29	yes	yes	2	0.071366	66.457	By MS/MS	By matching	By matching	By matching		By matching	By matching
ALCAEADRLQQSHPLSATQIQVK	EGLERDLAALEDKVKALCAEADRLQQSHPL	LQQSHPLSATQIQVKREELITNWEQIRTLA	K	A	L	V	K	R	4	1	0	1	1	4	1	0	1	1	3	1	0	0	1	2	1	0	0	1	0	0	23	1	2563.32	SPTN1_HUMAN	SPTN1_HUMAN	313	335	yes	yes	4	0.00015026	77.287	By MS/MS	By MS/MS	By MS/MS	By MS/MS	By MS/MS	By MS/MS	By matching
ALCDVGTAISCSR	ALHVKAARARDRDYRALCDVGTAISCSRVF	YRALCDVGTAISCSRVFSSRWGRGFGLVEH	R	A	L	S	R	V	2	1	0	1	2	0	0	1	0	1	1	0	0	0	0	2	1	0	0	1	0	0	13	0	1408.64	VKOR1_HUMAN	VKOR1_HUMAN	41	53	yes	yes	2	2.1789e-10	181.53	By MS/MS	By MS/MS	By MS/MS	By MS/MS	By MS/MS	By MS/MS	By MS/MS
ALCIDQLDVFLQK	VLALVKKDKSEKELKALCIDQLDVFLQKET	LKALCIDQLDVFLQKETQIFVEKLFDAVNT	K	A	L	Q	K	E	1	0	0	2	1	2	0	0	0	1	3	1	0	1	0	0	0	0	0	1	0	0	13	0	1561.82	RBM26_HUMAN	RBM26_HUMAN	51	63	yes	yes	2;3	4.1651e-31	223.14	By MS/MS	By MS/MS	By MS/MS	By MS/MS	By MS/MS	By MS/MS	By MS/MS
ALDAAFYK	LRGKLKWRPDEEILKALDAAFYKTFKTVEP	PDEEILKALDAAFYKTFKTVEPTGKRFLLA	K	A	L	Y	K	T	3	0	0	1	0	0	0	0	0	0	1	1	0	1	0	0	0	0	1	0	0	0	8	0	897.46	RO60_HUMAN	RO60_HUMAN	352	359	yes	yes	2	0.038614	79.451	By matching	By MS/MS		By MS/MS		By MS/MS
ALDDMISTLK	EQQMHPTVVISAYRKALDDMISTLKKISIP	SAYRKALDDMISTLKKISIPVDISDSDMML	K	A	L	L	K	K	1	0	0	2	0	0	0	0	0	1	2	1	1	0	0	1	1	0	0	0	0	0	10	0	1105.57	TCPG_HUMAN	TCPG_HUMAN	129	138	yes	yes	2	0.00071761	136.57		By MS/MS		By MS/MS	By MS/MS	By MS/MS
ALDEGDIALLK	QRKTKEDEKDDKPIRALDEGDIALLKTYGQ	KPIRALDEGDIALLKTYGQSTYSRQIKQVE	R	A	L	L	K	T	2	0	0	2	0	0	1	1	0	1	3	1	0	0	0	0	0	0	0	0	0	0	11	0	1156.63	PRS7_HUMAN	PRS7_HUMAN	24	34	yes	yes	2	0.00016326	143.7	By MS/MS	By MS/MS	By MS/MS	By MS/MS	By MS/MS	By MS/MS	By MS/MS
ALDELFEAIEQK	EQYTERLQASISAFRALDELFEAIEQKQRE	AFRALDELFEAIEQKQRELADYLCEDAQQL	R	A	L	Q	K	Q	2	0	0	1	0	1	3	0	0	1	2	1	0	1	0	0	0	0	0	0	0	0	12	0	1404.71	INF2_HUMAN	INF2_HUMAN	878	889	yes	yes	2;3	2.6118e-05	152.54	By MS/MS	By MS/MS	By matching	By MS/MS	By MS/MS	By MS/MS	By MS/MS
ALDEVTSSQPPPLPPPPPPAQETQEPSPILDSEETR	DSSTASTPVAEQIERALDEVTSSQPPPLPP	ETQEPSPILDSEETRAAAPQAWAGPMEEPP	R	A	L	T	R	A	2	1	0	2	0	3	5	0	0	1	3	0	0	0	11	4	3	0	0	1	0	0	36	0	3845.88	DREB_HUMAN	DREB_HUMAN	355	390	yes	yes	3;4	6.6025e-137	279.78	By MS/MS	By MS/MS	By MS/MS	By MS/MS	By MS/MS	By MS/MS	By MS/MS
ALDFIASK	ERGKMRVHKINNVNKALDFIASKGVKLVSI	KINNVNKALDFIASKGVKLVSIGAEEIVDG	K	A	L	S	K	G	2	0	0	1	0	0	0	0	0	1	1	1	0	1	0	1	0	0	0	0	0	0	8	0	863.475	ACTN4_HUMAN;ACTN3_HUMAN;ACTN1_HUMAN	ACTN4_HUMAN	115	122	no	no	2	0.012434	106.04	By MS/MS	By MS/MS	By MS/MS	By MS/MS	By MS/MS	By MS/MS	By MS/MS
ALDGAFTEENR	KEVANSTANLVKTIKALDGAFTEENRAQCR	KTIKALDGAFTEENRAQCRAATAPLLEAVD	K	A	L	N	R	A	2	1	1	1	0	0	2	1	0	0	1	0	0	1	0	0	1	0	0	0	0	0	11	0	1221.56	TLN1_HUMAN	TLN1_HUMAN	1545	1555	yes	yes	2	0.0022286	105.52		By matching	By matching	By MS/MS	By matching	By matching
ALDIDLDKPLADSEK	LPSDEDDKDPNDPYRALDIDLDKPLADSEK	ALDIDLDKPLADSEKLPIQKHRNTETSKSP	R	A	L	E	K	L	2	0	0	4	0	0	1	0	0	1	3	2	0	0	1	1	0	0	0	0	0	0	15	1	1641.85	AP3D1_HUMAN	AP3D1_HUMAN	801	815	yes	yes	3	0.010056	73.983	By matching	By matching	By matching	By matching	By matching	By matching	By matching
ALDIPLVK	WAPRPFNLRSGRTRRALDIPLVKNWYREHC	RSGRTRRALDIPLVKNWYREHCPAGQPVKV	R	A	L	V	K	N	1	0	0	1	0	0	0	0	0	1	2	1	0	0	1	0	0	0	0	1	0	0	8	0	867.543	PRP8_HUMAN	PRP8_HUMAN	421	428	yes	yes	2	0.044317	77.741	By MS/MS	By MS/MS		By MS/MS	By MS/MS	By MS/MS
ALDLDSSCK	EAMKDYTKAMDVYQKALDLDSSCKEAADGY	MDVYQKALDLDSSCKEAADGYQRCMMAQYN	K	A	L	C	K	E	1	0	0	2	1	0	0	0	0	0	2	1	0	0	0	2	0	0	0	0	0	0	9	0	1007.46	STIP1_HUMAN	STIP1_HUMAN	454	462	yes	yes	2	0.057139	66.27						By MS/MS
ALDLLNNK	IRGLVGNPLPSVRRKALDLLNNKLQQNISW	LPSVRRKALDLLNNKLQQNISWKKTIVTRF	K	A	L	N	K	L	1	0	2	1	0	0	0	0	0	0	3	1	0	0	0	0	0	0	0	0	0	0	8	0	899.508	HEAT1_HUMAN	HEAT1_HUMAN	1619	1626	yes	yes	2	0.024184	91.906	By MS/MS			By matching	By MS/MS
ALDLVAAK	ISDDLMQKISTQNRRALDLVAAKCYYYHAR	ISTQNRRALDLVAAKCYYYHARVYEFLDKL	R	A	L	A	K	C	3	0	0	1	0	0	0	0	0	0	2	1	0	0	0	0	0	0	0	1	0	0	8	0	799.48	PSMD3_HUMAN	PSMD3_HUMAN	202	209	yes	yes	2	0.019353	97.033	By matching	By MS/MS	By MS/MS	By MS/MS	By MS/MS	By MS/MS	By MS/MS
ALDQFVNFSEQK	QCNTELKKYSHVNKKALDQFVNFSEQKEKL	NKKALDQFVNFSEQKEKLIKRQEELDRGYK	K	A	L	Q	K	E	1	0	1	1	0	2	1	0	0	0	1	1	0	2	0	1	0	0	0	1	0	0	12	0	1424.69	SMC3_HUMAN	SMC3_HUMAN	986	997	yes	yes	2	1.3148e-28	226.2	By MS/MS	By MS/MS	By MS/MS	By MS/MS	By MS/MS	By MS/MS	By MS/MS
ALDVGSGSGILTACFAR	YALELLFDQLHEGAKALDVGSGSGILTACF	DVGSGSGILTACFARMVGCTGKVIGIDHIK	K	A	L	A	R	M	3	1	0	1	1	0	0	3	0	1	2	0	0	1	0	2	1	0	0	1	0	0	17	0	1693.85	PIMT_HUMAN	PIMT_HUMAN	82	98	yes	yes	2	2.9738e-25	215.14	By MS/MS	By MS/MS	By MS/MS	By MS/MS	By MS/MS	By MS/MS
ALDVIQAGK	DKAYKLLLDQEQKKRALDVIQAGKEYVEHT	QEQKKRALDVIQAGKEYVEHTVKERKKQLK	R	A	L	G	K	E	2	0	0	1	0	1	0	1	0	1	1	1	0	0	0	0	0	0	0	1	0	0	9	0	913.523	DNJC8_HUMAN	DNJC8_HUMAN	119	127	yes	yes	2	0.022748	83.206	By MS/MS	By MS/MS	By MS/MS	By MS/MS
ALDYYGLYDDR	LDAAAAAAVGLSRERALDYYGLYDDRGRPY	SRERALDYYGLYDDRGRPYGYPAVCEEDLM	R	A	L	D	R	G	1	1	0	3	0	0	0	1	0	0	2	0	0	0	0	0	0	0	3	0	0	0	11	0	1362.61	RB15B_HUMAN	RB15B_HUMAN	303	313	yes	yes	2	0.02548	74.162	By matching	By matching		By matching	By matching	By matching	By MS/MS
ALEAELAALR	AVFIEKVHQLETQNRALEAELAALRQRHAE	ETQNRALEAELAALRQRHAEPSRVGELFQR	R	A	L	L	R	Q	4	1	0	0	0	0	2	0	0	0	3	0	0	0	0	0	0	0	0	0	0	0	10	0	1055.6	AINX_HUMAN	AINX_HUMAN	121	130	yes	yes	2	0.013076	87.476	By MS/MS	By MS/MS	By MS/MS	By matching	By MS/MS	By MS/MS	By MS/MS
ALEATTEHIR	KTVKAVEDEATKGTRALEATTEHIRQELAV	TKGTRALEATTEHIRQELAVFCSPEPPAKT	R	A	L	I	R	Q	2	1	0	0	0	0	2	0	1	1	1	0	0	0	0	0	2	0	0	0	0	0	10	0	1139.59	TLN1_HUMAN	TLN1_HUMAN	2145	2154	yes	yes	3	0.00086384	99.688	By MS/MS	By MS/MS	By MS/MS	By MS/MS	By MS/MS	By MS/MS
ALEAVFGK	GKLFIGGLNTETNEKALEAVFGKYGRIVEV	NTETNEKALEAVFGKYGRIVEVLLMKDRET	K	A	L	G	K	Y	2	0	0	0	0	0	1	1	0	0	1	1	0	1	0	0	0	0	0	1	0	0	8	0	833.465	RBMX_HUMAN	RBMX_HUMAN	23	30	yes	yes	2	0.020154	94.262	By MS/MS		By MS/MS	By MS/MS		By MS/MS	By MS/MS
ALECFCQAASEVGKEEFLDR	FMLGRCYLVTGEGQKALECFCQAASEVGKE	CQAASEVGKEEFLDRLIRSEDGEIVSTPRL	K	A	L	D	R	L	3	1	0	1	2	1	4	1	0	0	2	1	0	2	0	1	0	0	0	1	0	0	20	1	2358.06	NU160_HUMAN	NU160_HUMAN	926	945	yes	yes	3	5.1965e-15	160.67	By MS/MS	By MS/MS	By MS/MS	By MS/MS	By MS/MS	By MS/MS	By MS/MS
ALECLPSK	LRRSQAAASHRVLQRALECLPSKEHVDVIA	SHRVLQRALECLPSKEHVDVIAKFAQLEFQ	R	A	L	S	K	E	1	0	0	0	1	0	1	0	0	0	2	1	0	0	1	1	0	0	0	0	0	0	8	0	916.469	RRP5_HUMAN	RRP5_HUMAN	1751	1758	yes	yes	2	0.052746	75.213	By matching	By matching	By matching	By MS/MS			By MS/MS
ALEDAFLAIDAK	IIKDQKAYKEGKLQKALEDAFLAIDAKLTT	LQKALEDAFLAIDAKLTTEEVIKELAQIAG	K	A	L	A	K	L	4	0	0	2	0	0	1	0	0	1	2	1	0	1	0	0	0	0	0	0	0	0	12	0	1275.67	PPM1G_HUMAN	PPM1G_HUMAN	93	104	yes	yes	2	0.00081094	122.98	By MS/MS	By MS/MS	By MS/MS	By MS/MS	By MS/MS	By MS/MS
ALEDLAGFK	PGSKRQLQTPKEKAQALEDLAGFKELFQTP	PKEKAQALEDLAGFKELFQTPGHTEELVAA	Q	A	L	F	K	E	2	0	0	1	0	0	1	1	0	0	2	1	0	1	0	0	0	0	0	0	0	0	9	0	962.507	KI67_HUMAN	KI67_HUMAN	1220	1228	yes	yes	2	0.021283	84.568		By MS/MS	By matching	By matching	By matching	By matching
ALEDLVDFK	TGSRRQLRTRKEKARALEDLVDFKELFSAP	RKEKARALEDLVDFKELFSAPGHTEESMTI	R	A	L	F	K	E	1	0	0	2	0	0	1	0	0	0	2	1	0	1	0	0	0	0	0	1	0	0	9	0	1048.54	KI67_HUMAN	KI67_HUMAN	2555	2563	yes	yes	2	0.0029262	114.99	By MS/MS	By MS/MS	By MS/MS	By MS/MS	By MS/MS	By MS/MS	By MS/MS
ALEDVDYVQTFK	DIKSLTAHVIENYWKALEDVDYVQTFKGLK	YWKALEDVDYVQTFKGLKLRFEQQRERQDN	K	A	L	F	K	G	1	0	0	2	0	1	1	0	0	0	1	1	0	1	0	0	1	0	1	2	0	0	12	0	1426.7	P4R3A_HUMAN	P4R3A_HUMAN	627	638	yes	yes	2	0.0083418	84.658	By matching	By matching	By MS/MS	By matching	By matching	By matching
ALEEAGSSGILSLSGR	PGSLQPQHTVRSLDRALEEAGSSGILSLSG	LEEAGSSGILSLSGRKLRDFPGSGYDLTDT	R	A	L	G	R	K	2	1	0	0	0	0	2	3	0	1	3	0	0	0	0	4	0	0	0	0	0	0	16	0	1545.8	LRCH2_HUMAN	LRCH2_HUMAN	83	98	yes	yes	2	0.0059636	84.365	By matching		By matching	By MS/MS		By MS/MS	By matching
ALEEALEAK	AEAREKETKALSLARALEEALEAKEEFERQ	ALSLARALEEALEAKEEFERQNKQLRADME	R	A	L	A	K	E	3	0	0	0	0	0	3	0	0	0	2	1	0	0	0	0	0	0	0	0	0	0	9	0	972.513	MYH10_HUMAN;MYH11_HUMAN	MYH10_HUMAN	1491	1499	no	no	2	0.00035165	160.88	By MS/MS	By MS/MS	By MS/MS	By MS/MS	By MS/MS	By MS/MS	By MS/MS
ALEEALEAKEEFER	AEAREKETKALSLARALEEALEAKEEFERQ	RALEEALEAKEEFERQNKQLRADMEDLMSS	R	A	L	E	R	Q	3	1	0	0	0	0	6	0	0	0	2	1	0	1	0	0	0	0	0	0	0	0	14	1	1662.81	MYH10_HUMAN	MYH10_HUMAN	1491	1504	yes	yes	2;3	5.339e-101	309.66	By MS/MS	By MS/MS	By MS/MS	By MS/MS	By MS/MS	By MS/MS	By MS/MS
ALEEAMEQK	AEAREKETKALSLARALEEAMEQKAELERL	ALSLARALEEAMEQKAELERLNKQFRTEME	R	A	L	Q	K	A	2	0	0	0	0	1	3	0	0	0	1	1	1	0	0	0	0	0	0	0	0	0	9	0	1047.49	MYH9_HUMAN	MYH9_HUMAN	1484	1492	yes	yes	2	1.3296e-06	181.69	By MS/MS	By MS/MS	By MS/MS	By MS/MS	By MS/MS	By MS/MS	By MS/MS
ALEEEEDDRPYDPEEEYDPER	LDPIVQQFGQFSKDKALEEEEDDRPYDPEE	DDRPYDPEEEYDPERAFDTQLVERGRRHEV	K	A	L	E	R	A	1	2	0	4	0	0	8	0	0	0	1	0	0	0	3	0	0	0	2	0	0	0	21	1	2624.07	DIDO1_HUMAN	DIDO1_HUMAN	1375	1395	yes	yes	3	1.2655e-05	103.95						By MS/MS
ALEEELAGLK	KDVQDELRIKENELRALEEELAGLKNTAEK	ENELRALEEELAGLKNTAEKYRQLKQQWEM	R	A	L	L	K	N	2	0	0	0	0	0	3	1	0	0	3	1	0	0	0	0	0	0	0	0	0	0	10	0	1071.58	SMC2_HUMAN	SMC2_HUMAN	697	706	yes	yes	2	0.0048166	96.668	By MS/MS	By MS/MS	By MS/MS	By MS/MS	By MS/MS	By MS/MS	By MS/MS
ALEEEQEAREELER	AEGREREARALSLTRALEEEQEAREELERQ	RALEEEQEAREELERQNRALRAELEALLSS	R	A	L	E	R	Q	2	2	0	0	0	1	7	0	0	0	2	0	0	0	0	0	0	0	0	0	0	0	14	1	1729.81	MYH14_HUMAN	MYH14_HUMAN	1508	1521	yes	yes	2;3	4.3359e-30	222.99	By MS/MS	By MS/MS	By MS/MS			By MS/MS	By MS/MS
ALEEETK	ELRTKREQEVAELKKALEEETKNHEAQIQD	QEVAELKKALEEETKNHEAQIQDMRQRHAT	K	A	L	T	K	N	1	0	0	0	0	0	3	0	0	0	1	1	0	0	0	0	1	0	0	0	0	0	7	0	818.402	MYH10_HUMAN	MYH10_HUMAN	1182	1188	yes	yes	2	0.050084	100.74				By MS/MS
ALEEGLTPQEICDK	YLCGTDEYGTATETKALEEGLTPQEICDKY	KALEEGLTPQEICDKYHIIHADIYRWFNIS	K	A	L	D	K	Y	1	0	0	1	1	1	3	1	0	1	2	1	0	0	1	0	1	0	0	0	0	0	14	0	1601.76	SYMC_HUMAN	SYMC_HUMAN	322	335	yes	yes	2	2.0859e-15	191.53	By MS/MS	By MS/MS	By MS/MS	By MS/MS	By MS/MS	By MS/MS	By MS/MS
ALEELSEAK				A	L	A	K		2	0	0	0	0	0	3	0	0	0	2	1	0	0	0	1	0	0	0	0	0	0	9	0	988.508		REV__ANR35_HUMAN			yes	yes	2	0.0012653	147.04	By MS/MS	By matching	By MS/MS	By MS/MS	By matching	By matching
ALEEPGPAADPTAFQGPWAR	DSKPGRRRALEALRRALEEPGPAADPTAFQ	GPAADPTAFQGPWARLLLPRLLRCLSDPAE	R	A	L	A	R	L	5	1	0	1	0	1	2	2	0	0	1	0	0	1	4	0	1	1	0	0	0	0	20	0	2080	DAAF5_HUMAN	DAAF5_HUMAN	56	75	yes	yes	3	0.034038	41.31				By matching	By MS/MS	By matching
ALEEQNELLSAELGGLR	WELNRRLEAYLARVKALEEQNELLSAELGG	EEQNELLSAELGGLRAQSADTSWRAHADDE	K	A	L	L	R	A	2	1	1	0	0	1	4	2	0	0	5	0	0	0	0	1	0	0	0	0	0	0	17	0	1840.95	NEST_HUMAN	NEST_HUMAN	28	44	yes	yes	2	0.033748	62.528					By MS/MS
ALEFGEPVLLVGDTGCGK	VWTEGMRRLAMLVGRALEFGEPVLLVGDTG	FGEPVLLVGDTGCGKTTICQVFAALANQKL	R	A	L	G	K	T	1	0	0	1	1	0	2	4	0	0	3	1	0	1	1	0	1	0	0	2	0	0	18	0	1860.93	MDN1_HUMAN	MDN1_HUMAN	1379	1396	yes	yes	2;3	3.4735e-20	192.18	By MS/MS	By MS/MS	By MS/MS	By MS/MS	By MS/MS	By MS/MS	By MS/MS
ALEFVTNPDIAAK	QKQANEKRALRKKRKALEFVTNPDIAAKKK	RKALEFVTNPDIAAKKKMKKHKNKSEAKKR	K	A	L	A	K	K	3	0	1	1	0	0	1	0	0	1	1	1	0	1	1	0	1	0	0	1	0	0	13	0	1387.73	UTP20_HUMAN	UTP20_HUMAN	2732	2744	yes	yes	2	0.0021609	101.95	By MS/MS	By matching	By matching	By matching	By matching	By matching	By matching
ALEHFTDLYDIK	AHIAQLCEKAGLLQRALEHFTDLYDIKRAV	LQRALEHFTDLYDIKRAVVHTHLLNPEWLV	R	A	L	I	K	R	1	0	0	2	0	0	1	0	1	1	2	1	0	1	0	0	1	0	1	0	0	0	12	0	1463.73	CLH1_HUMAN	CLH1_HUMAN	626	637	yes	yes	3	2.4035e-06	156.36	By MS/MS	By MS/MS	By MS/MS	By MS/MS	By MS/MS	By MS/MS	By MS/MS
ALEIADFSGNPLSR	RNDIPEIPESIKFCKALEIADFSGNPLSRL	KALEIADFSGNPLSRLPDGFTQLRSLAHLA	K	A	L	S	R	L	2	1	1	1	0	0	1	1	0	1	2	0	0	1	1	2	0	0	0	0	0	0	14	0	1488.76	SCRIB_HUMAN	SCRIB_HUMAN	106	119	yes	yes	2	0.00086194	147.62	By MS/MS	By MS/MS		By MS/MS	By MS/MS	By MS/MS	By MS/MS
ALEIIPR	TIPGKQQLLIGAYAKALEIIPRQLCDNAGF	LLIGAYAKALEIIPRQLCDNAGFDATNILN	K	A	L	P	R	Q	1	1	0	0	0	0	1	0	0	2	1	0	0	0	1	0	0	0	0	0	0	0	7	0	810.496	TCPH_HUMAN	TCPH_HUMAN	441	447	yes	yes	2	0.025257	128.75	By MS/MS	By MS/MS	By MS/MS	By MS/MS	By MS/MS	By MS/MS	By MS/MS
ALELALK	MDDKPGVSGQLPKGKALELALKRPRPPVLS	SGQLPKGKALELALKRPRPPVLSVCSSSET	K	A	L	L	K	R	2	0	0	0	0	0	1	0	0	0	3	1	0	0	0	0	0	0	0	0	0	0	7	0	756.475	ZBT21_HUMAN	ZBT21_HUMAN	267	273	yes	yes	2	0.043782	108.98	By MS/MS	By MS/MS	By MS/MS
ALELDPNLYR	KGFMDGKQACERMIRALELDPNLYRIGQSK	ERMIRALELDPNLYRIGQSKIFFRAGVLAH	R	A	L	Y	R	I	1	1	1	1	0	0	1	0	0	0	3	0	0	0	1	0	0	0	1	0	0	0	10	0	1202.63	MYH10_HUMAN;MYH11_HUMAN	MYH10_HUMAN	753	762	no	no	2;3	3.7418e-17	207.95	By MS/MS	By MS/MS	By MS/MS	By MS/MS	By MS/MS	By MS/MS	By MS/MS
ALELDSNLYR	KGFMDGKQACVLMIKALELDSNLYRIGQSK	VLMIKALELDSNLYRIGQSKVFFRAGVLAH	K	A	L	Y	R	I	1	1	1	1	0	0	1	0	0	0	3	0	0	0	0	1	0	0	1	0	0	0	10	0	1192.61	MYH9_HUMAN	MYH9_HUMAN	746	755	yes	yes	2;3	2.099e-17	214.12	By MS/MS	By MS/MS	By MS/MS	By MS/MS	By MS/MS	By MS/MS	By MS/MS
ALELTGLK	KFGYVDFESAEDLEKALELTGLKVFGNEIK	SAEDLEKALELTGLKVFGNEIKLEKPKGKD	K	A	L	L	K	V	1	0	0	0	0	0	1	1	0	0	3	1	0	0	0	0	1	0	0	0	0	0	8	0	843.507	NUCL_HUMAN	NUCL_HUMAN	363	370	yes	yes	2	0.0074838	113.7	By MS/MS	By MS/MS	By MS/MS	By MS/MS	By MS/MS	By MS/MS	By matching
ALENVLSGK	TNVPLNNFSADQVTRALENVLSGKA_____	ADQVTRALENVLSGKA______________	R	A	L	G	K	A	1	0	1	0	0	0	1	1	0	0	2	1	0	0	0	1	0	0	0	1	0	0	9	0	929.518	NDUA2_HUMAN	NDUA2_HUMAN	90	98	yes	yes	2	0.050362	72.879	By MS/MS	By MS/MS		By matching	By matching	By MS/MS
ALEQIDENLIYWPR	RRLWERVRLSKNYEKALEQIDENLIYWPRF	KALEQIDENLIYWPRFIRHKCKQRFTKITQ	K	A	L	P	R	F	1	1	1	1	0	1	2	0	0	2	2	0	0	0	1	0	0	1	1	0	0	0	14	0	1758.89	MAK16_HUMAN	MAK16_HUMAN	90	103	yes	yes	2;3	1.3679e-06	165.11	By MS/MS	By MS/MS	By MS/MS	By MS/MS	By MS/MS	By MS/MS	By MS/MS
ALEQLNGFELAGR	GYGFITFSDSECAKKALEQLNGFELAGRPM	KKALEQLNGFELAGRPMKVGHVTERTDASS	K	A	L	G	R	P	2	1	1	0	0	1	2	2	0	0	3	0	0	1	0	0	0	0	0	0	0	0	13	0	1416.74	RBM39_HUMAN;RBM23_HUMAN	RBM39_HUMAN	307	319	yes	no	2	2.4322e-05	155.11			By MS/MS	By MS/MS	By MS/MS	By MS/MS
ALEQQVEEMK	DDVGKSVHELEKSKRALEQQVEEMKTQLEE	EKSKRALEQQVEEMKTQLEELEDELQATED	R	A	L	M	K	T	1	0	0	0	0	2	3	0	0	0	1	1	1	0	0	0	0	0	0	1	0	0	10	0	1203.58	MYH9_HUMAN	MYH9_HUMAN	1529	1538	yes	yes	2	1.3721e-11	196.88	By MS/MS	By MS/MS	By MS/MS	By MS/MS	By MS/MS	By MS/MS	By MS/MS
ALEQQVEEMR	DDVGKNVHELEKSKRALEQQVEEMRTQLEE	EKSKRALEQQVEEMRTQLEELEDELQATED	R	A	L	M	R	T	1	1	0	0	0	2	3	0	0	0	1	0	1	0	0	0	0	0	0	1	0	0	10	0	1231.59	MYH10_HUMAN	MYH10_HUMAN	1536	1545	yes	yes	2	1.2212e-11	195.17	By MS/MS	By MS/MS	By MS/MS	By MS/MS	By MS/MS	By MS/MS	By MS/MS
ALESGDVNTVWK	SVAVEMLSSVALINRALESGDVNTVWKQLS	INRALESGDVNTVWKQLSSSVTGLTNIEEE	R	A	L	W	K	Q	1	0	1	1	0	0	1	1	0	0	1	1	0	0	0	1	1	1	0	2	0	0	12	0	1317.66	IQGA1_HUMAN	IQGA1_HUMAN	466	477	yes	yes	2	0.0014529	107.79	By MS/MS	By MS/MS	By MS/MS	By MS/MS	By MS/MS	By MS/MS	By MS/MS
ALESSFAQNPLPLDEELDR	FTPTKYKERAPEQLRALESSFAQNPLPLDE	SFAQNPLPLDEELDRLRSETKMTRREIDSW	R	A	L	D	R	L	2	1	1	2	0	1	3	0	0	0	4	0	0	1	2	2	0	0	0	0	0	0	19	0	2143.04	ZHX3_HUMAN	ZHX3_HUMAN	626	644	yes	yes	2	0.0060832	83.045			By MS/MS
ALESSLWELQALQR	ADPYDPGEEDPAQSRALESSLWELQALQRH	RALESSLWELQALQRHYHPEVSKAASVINQ	R	A	L	Q	R	H	2	1	0	0	0	2	2	0	0	0	4	0	0	0	0	2	0	1	0	0	0	0	14	0	1642.87	NOC4L_HUMAN	NOC4L_HUMAN	430	443	yes	yes	2;3	1.3889e-22	209.97	By MS/MS	By MS/MS	By MS/MS	By MS/MS	By MS/MS	By MS/MS	By MS/MS
ALETCGGDLK	KLRRKTGYSFVNCKKALETCGGDLKQAEIW	VNCKKALETCGGDLKQAEIWLHKEAQKEGW	K	A	L	L	K	Q	1	0	0	1	1	0	1	2	0	0	2	1	0	0	0	0	1	0	0	0	0	0	10	0	1062.5	EFTS_HUMAN	EFTS_HUMAN	67	76	yes	yes	2	0.0020956	107.69		By MS/MS		By MS/MS	By MS/MS	By MS/MS
ALETNTHVK	NIKNIPIPTLKDFAKALETNTHVKCFSLAA	LKDFAKALETNTHVKCFSLAATRSNDPVAT	K	A	L	V	K	C	1	0	1	0	0	0	1	0	1	0	1	1	0	0	0	0	2	0	0	1	0	0	9	0	1011.53	TMOD2_HUMAN;TMOD3_HUMAN	TMOD3_HUMAN	222	230	no	no	2;3	0.0019411	131.22	By MS/MS	By MS/MS	By MS/MS	By MS/MS	By MS/MS	By MS/MS	By MS/MS
ALEVAEYLTPVLK	______________________________	GKALEVAEYLTPVLKESKFKETGVITPEEF	K	A	L	L	K	E	2	0	0	0	0	0	2	0	0	0	3	1	0	0	1	0	1	0	1	2	0	0	13	0	1444.82	ATG3_HUMAN	ATG3_HUMAN	12	24	yes	yes	2	0.00014981	140.3	By MS/MS	By MS/MS	By MS/MS	By MS/MS	By MS/MS	By MS/MS
ALEYTIYNQELNETR	KEELAQYQKWDKMRRALEYTIYNQELNETR	ALEYTIYNQELNETRAKLDELSAKRETSGE	R	A	L	T	R	A	1	1	2	0	0	1	3	0	0	1	2	0	0	0	0	0	2	0	2	0	0	0	15	0	1855.9	SMC3_HUMAN	SMC3_HUMAN	222	236	yes	yes	2;3	2.0509e-102	300.89	By MS/MS	By MS/MS	By matching	By MS/MS	By MS/MS	By MS/MS	By MS/MS
ALFDFNGNDEEDLPFK	GSGVILRQEEAEYVRALFDFNGNDEEDLPF	LFDFNGNDEEDLPFKKGDILRIRDKPEEQW	R	A	L	F	K	K	1	0	2	3	0	0	2	1	0	0	2	1	0	3	1	0	0	0	0	0	0	0	16	0	1869.84	CRK_HUMAN	CRK_HUMAN	139	154	yes	yes	2	2.5739e-44	241.78	By MS/MS	By MS/MS	By MS/MS	By MS/MS	By MS/MS	By MS/MS
ALFPGDSEIDQLFR	IWSLGCIFAEMVTRRALFPGDSEIDQLFRI	RALFPGDSEIDQLFRIFRTLGTPDEVVWPG	R	A	L	F	R	I	1	1	0	2	0	1	1	1	0	1	2	0	0	2	1	1	0	0	0	0	0	0	14	0	1606.8	CDK2_HUMAN;CDK3_HUMAN	CDK2_HUMAN	201	214	yes	no	2;3	0.00015449	143.96	By matching	By MS/MS	By matching				By MS/MS
ALFQNTER	LAAAFSSSEVKALIRALFQNTERRAAALAK	EVKALIRALFQNTERRAAALAKIK______	R	A	L	E	R	R	1	1	1	0	0	1	1	0	0	0	1	0	0	1	0	0	1	0	0	0	0	0	8	0	977.493	ZW10_HUMAN	ZW10_HUMAN	763	770	yes	yes	2	0.052824	75.189	By MS/MS	By MS/MS	By matching	By MS/MS	By MS/MS	By MS/MS
ALFYVAR	______________________________	______________________________	M	A	L	A	R	Y	2	1	0	0	0	0	0	0	0	0	1	0	0	1	0	0	0	0	1	1	0	0	7	0	838.47	DDX51_HUMAN	DDX51_HUMAN	2	8	yes	yes	2	0.023339	63.642				By MS/MS		By MS/MS
ALGALVDSCAPGLCPDWDSWDASK	QLPITNFSRDWQSGRALGALVDSCAPGLCP	APGLCPDWDSWDASKPVTNAREAMQQADDW	R	A	L	S	K	P	4	0	0	4	2	0	0	2	0	0	3	1	0	0	2	3	0	2	0	1	0	0	24	0	2590.15	FLNA_HUMAN	FLNA_HUMAN	197	220	yes	yes	2;3	1.3154e-61	238.02	By MS/MS	By MS/MS	By MS/MS	By MS/MS	By MS/MS	By MS/MS	By MS/MS
ALGDLISATK	ETQVVLINAVKDVAKALGDLISATKAAAGK	KDVAKALGDLISATKAAAGKVGDDPAVWQL	K	A	L	T	K	A	2	0	0	1	0	0	0	1	0	1	2	1	0	0	0	1	1	0	0	0	0	0	10	0	987.56	TLN1_HUMAN	TLN1_HUMAN	2090	2099	yes	yes	2	0.010556	90.15	By matching			By MS/MS	By MS/MS	By MS/MS
ALGEEEEEPPR	CPATAPQEAPAPEGRALGEEEEEPPRAGEG	PEGRALGEEEEEPPRAGEGRPAGREEEEEE	R	A	L	P	R	A	1	1	0	0	0	0	5	1	0	0	1	0	0	0	2	0	0	0	0	0	0	0	11	0	1254.57	ZN428_HUMAN	ZN428_HUMAN	130	140	yes	yes	2	9.7515e-06	161.27	By MS/MS	By MS/MS	By MS/MS
ALGEPITLFGEGPAER	INVSTDDSEVKACLRALGEPITLFGEGPAE	LGEPITLFGEGPAERRERLRNILSVVGTDA	R	A	L	E	R	R	2	1	0	0	0	0	3	3	0	1	2	0	0	1	2	0	1	0	0	0	0	0	16	0	1655.85	PRP4_HUMAN	PRP4_HUMAN	114	129	yes	yes	2	1.5041e-05	145.09	By MS/MS	By MS/MS	By MS/MS	By matching	By MS/MS	By MS/MS	By matching
ALGEYLER	RSLERLADLLGKIQKALGEYLERERSSFPR	LLGKIQKALGEYLERERSSFPRFYFVGDED	K	A	L	E	R	E	1	1	0	0	0	0	2	1	0	0	2	0	0	0	0	0	0	0	1	0	0	0	8	0	949.487	DYHC1_HUMAN	DYHC1_HUMAN	1614	1621	yes	yes	2	0.0065248	117.39	By MS/MS	By MS/MS	By MS/MS	By MS/MS	By MS/MS	By MS/MS	By MS/MS
ALGLNENDYK	LARLDPRLFCKALFKALGLNENDYKFGLTK	KALFKALGLNENDYKFGLTKVFFRPGKFAE	K	A	L	Y	K	F	1	0	2	1	0	0	1	1	0	0	2	1	0	0	0	0	0	0	1	0	0	0	10	0	1135.55	MYO6_HUMAN	MYO6_HUMAN	741	750	yes	yes	2	0.00064158	143.28	By MS/MS	By MS/MS	By MS/MS	By MS/MS	By matching	By MS/MS	By MS/MS
ALGLSTDDAYEELR	NARHSDASLTDTVNKALGLSTDDAYEELRQ	KALGLSTDDAYEELRQKHEYELNSTPDKKD	K	A	L	L	R	Q	2	1	0	2	0	0	2	1	0	0	3	0	0	0	0	1	1	0	1	0	0	0	14	0	1551.74	TASOR_HUMAN	TASOR_HUMAN	796	809	yes	yes	2	0.00012016	147.37			By MS/MS	By MS/MS	By MS/MS	By MS/MS
ALGQNPTNAEVLK	GDGKILYSQCGDVMRALGQNPTNAEVLKVL	MRALGQNPTNAEVLKVLGNPKSDELKSRRV	R	A	L	L	K	V	2	0	2	0	0	1	1	1	0	0	2	1	0	0	1	0	1	0	0	1	0	0	13	0	1353.73	MYL6B_HUMAN;MYL6_HUMAN	MYL6B_HUMAN	95	107	no	no	1;2;3	1.2992e-22	212.82	By MS/MS	By MS/MS	By MS/MS	By MS/MS	By MS/MS	By MS/MS	By MS/MS
ALGTEVIQLFPEK	FLGSELACALGRKARALGTEVIQLFPEKGN	ARALGTEVIQLFPEKGNMGKILPEYLSNWT	R	A	L	E	K	G	1	0	0	0	0	1	2	1	0	1	2	1	0	1	1	0	1	0	0	1	0	0	13	0	1443.8	AIFM1_HUMAN	AIFM1_HUMAN	325	337	yes	yes	2	2.2103e-10	181.4	By MS/MS	By matching	By MS/MS	By MS/MS	By MS/MS	By MS/MS	By MS/MS
ALGTPNNEVWPEVESLQDYK	FHGDSEIDQLFRIFRALGTPNNEVWPEVES	NNEVWPEVESLQDYKNTFPKWKPGSLASHV	R	A	L	Y	K	N	1	0	2	1	0	1	3	1	0	0	2	1	0	0	2	1	1	1	1	2	0	0	20	0	2288.1	CDK1_HUMAN	CDK1_HUMAN	219	238	yes	yes	2	0.0069695	78.809						By MS/MS
ALHHGIDLEK	SGAQRIHDPQLLTERALHHGIDLEKIKAYI	LLTERALHHGIDLEKIKAYIDSFRFGAPPH	R	A	L	E	K	I	1	0	0	1	0	0	1	1	2	1	2	1	0	0	0	0	0	0	0	0	0	0	10	0	1131.6	SYDC_HUMAN	SYDC_HUMAN	442	451	yes	yes	3	0.034539	50.791				By matching		By MS/MS	By matching
ALHQYTLEPSEK	YIFNGLTVSVPGMEKALHQYTLEPSEKPFD	MEKALHQYTLEPSEKPFDMKSIPLAMAPVF	K	A	L	E	K	P	1	0	0	0	0	1	2	0	1	0	2	1	0	0	1	1	1	0	1	0	0	0	12	0	1414.71	COPG2_HUMAN	COPG2_HUMAN	561	572	yes	yes	2;3	0.0043708	129.89	By matching	By matching	By MS/MS	By matching	By MS/MS	By matching
ALHVDSAEYSCLK	MDHIRIFQEQVEKLKALHVDSAEYSCLKAI	LKALHVDSAEYSCLKAIVLFTSDACGLSDA	K	A	L	L	K	A	2	0	0	1	1	0	1	0	1	0	2	1	0	0	0	2	0	0	1	1	0	0	13	0	1491.7	COT1_HUMAN	COT1_HUMAN	311	323	no	no	3	0.013971	64.121							By matching
ALIAAQLDNAIEK	LSKKVERREKRREEKALIAAQLDNAIEKEL	EKALIAAQLDNAIEKELLERLKQDTYGDIY	K	A	L	E	K	E	4	0	1	1	0	1	1	0	0	2	2	1	0	0	0	0	0	0	0	0	0	0	13	0	1368.76	MAK16_HUMAN	MAK16_HUMAN	152	164	yes	yes	2	0.00030912	131.82	By matching	By MS/MS	By MS/MS	By matching	By MS/MS	By MS/MS	By MS/MS
ALIAAQYSGAQVR	AGTLYTYPENWRAFKALIAAQYSGAQVRVL	FKALIAAQYSGAQVRVLSAPPHFHFGQTNR	K	A	L	V	R	V	4	1	0	0	0	2	0	1	0	1	1	0	0	0	0	1	0	0	1	1	0	0	13	0	1346.73	EF1G_HUMAN	EF1G_HUMAN	18	30	yes	yes	2	1.6609e-10	183.67	By MS/MS	By MS/MS	By MS/MS	By MS/MS	By MS/MS	By MS/MS	By MS/MS
ALIADSGLK	PVVVRLQGTRVDDAKALIADSGLKILACDD	RVDDAKALIADSGLKILACDDLDEAARMVV	K	A	L	L	K	I	2	0	0	1	0	0	0	1	0	1	2	1	0	0	0	1	0	0	0	0	0	0	9	0	886.512	SUCB1_HUMAN	SUCB1_HUMAN	418	426	yes	yes	2	0.034931	81.296
ALIAGGGAPEIELALR	IHDALCVIRCLVKKRALIAGGGAPEIELAL	LIAGGGAPEIELALRLTEYSRTLSGMESYC	R	A	L	L	R	L	4	1	0	0	0	0	2	3	0	2	3	0	0	0	1	0	0	0	0	0	0	0	16	0	1549.88	TCPD_HUMAN	TCPD_HUMAN	420	435	yes	yes	2;3	5.2921e-09	174.24	By MS/MS	By MS/MS	By MS/MS	By MS/MS	By MS/MS	By MS/MS	By MS/MS
ALIGQEGDPDLK	GKKLIIVASQAMRYRALIGQEGDPDLKLPD	RYRALIGQEGDPDLKLPDFSYCILERLGRS	R	A	L	L	K	L	1	0	0	2	0	1	1	2	0	1	2	1	0	0	1	0	0	0	0	0	0	0	12	0	1254.65	TF3C1_HUMAN	TF3C1_HUMAN	161	172	yes	yes	2	0.027465	76.345
ALILSPTR	MFERLKTHSAQTGARALILSPTRELALQTL	SAQTGARALILSPTRELALQTLKFTKELGK	R	A	L	T	R	E	1	1	0	0	0	0	0	0	0	1	2	0	0	0	1	1	1	0	0	0	0	0	8	0	869.533	DDX54_HUMAN	DDX54_HUMAN	169	176	yes	yes	2	0.050005	76.035			By matching		By matching	By matching	By MS/MS
ALINADELASDVAGAEALLDR	LADFRDLTSWVTEMKALINADELASDVAGA	ELASDVAGAEALLDRHQEHKGEIDAHEDSF	K	A	L	D	R	H	6	1	1	3	0	0	2	1	0	1	4	0	0	0	0	1	0	0	0	1	0	0	21	0	2126.09	SPTN1_HUMAN	SPTN1_HUMAN	382	402	yes	yes	2	2.6937e-45	229.68
ALINADELASDVAGAEALLDRHQEHK	LADFRDLTSWVTEMKALINADELASDVAGA	VAGAEALLDRHQEHKGEIDAHEDSFKSADE	K	A	L	H	K	G	6	1	1	3	0	1	3	1	2	1	4	1	0	0	0	1	0	0	0	1	0	0	26	1	2785.4	SPTN1_HUMAN	SPTN1_HUMAN	382	407	yes	yes	5	0.062924	24.096				By matching	By matching	By MS/MS
ALIPLALEGTDVGQTK	EVEDRGTVVAQGGGRALIPLALEGTDVGQT	LIPLALEGTDVGQTKAAQALAKLTITSNPE	R	A	L	T	K	A	2	0	0	1	0	1	1	2	0	1	3	1	0	0	1	0	2	0	0	1	0	0	16	0	1624.9	UN45A_HUMAN	UN45A_HUMAN	692	707	yes	yes	2;3	0.0039619	102.97	By MS/MS	By MS/MS	By matching	By MS/MS	By MS/MS	By MS/MS	By matching
ALISPFDVIK	FQVAVAGSVSGLVTRALISPFDVIKIRFQL	GLVTRALISPFDVIKIRFQLQHERLSRSDP	R	A	L	I	K	I	1	0	0	1	0	0	0	0	0	2	1	1	0	1	1	1	0	0	0	1	0	0	10	0	1101.64	TPC_HUMAN	TPC_HUMAN	31	40	yes	yes	2	0.020357	80.219	By MS/MS	By MS/MS	By MS/MS	By MS/MS	By MS/MS	By MS/MS	By MS/MS
ALIVEPSR	NAQVTQTKFLPNAPKALIVEPSRELAEQTL	FLPNAPKALIVEPSRELAEQTLNNIKQFKK	K	A	L	S	R	E	1	1	0	0	0	0	1	0	0	1	1	0	0	0	1	1	0	0	0	1	0	0	8	0	883.513	DDX1_HUMAN	DDX1_HUMAN	289	296	yes	yes	2	0.026282	86.472	By MS/MS	By MS/MS	By MS/MS	By MS/MS	By MS/MS	By MS/MS
ALIVVPYAEGVIPDEAK	AVVAQHLTNTVFVDRALIVVPYAEGVIPDE	IVVPYAEGVIPDEAKALSLLAPANAVAGLL	R	A	L	A	K	A	3	0	0	1	0	0	2	1	0	2	1	1	0	0	2	0	0	0	1	3	0	0	17	0	1782.98	SRS11_HUMAN	SRS11_HUMAN	104	120	yes	yes	2;3	3.6027e-05	124.3	By MS/MS	By MS/MS	By MS/MS	By MS/MS	By MS/MS	By MS/MS
ALLCYNR	______________________________	______________________________	M	A	L	N	R	G	1	1	1	0	1	0	0	0	0	0	2	0	0	0	0	0	0	0	1	0	0	0	7	0	908.454	CHRD1_HUMAN	CHRD1_HUMAN	2	8	yes	yes	2	0.0082439	126.05	By MS/MS	By MS/MS	By MS/MS	By MS/MS	By MS/MS	By MS/MS	By MS/MS
ALLDSSENCDR	AQEFGVKSAFPPSVRALLDSSENCDRLSSS	PSVRALLDSSENCDRLSSSPGLFGAFSVRG	R	A	L	D	R	L	1	1	1	2	1	0	1	0	0	0	2	0	0	0	0	2	0	0	0	0	0	0	11	0	1278.55	RPRD2_HUMAN	RPRD2_HUMAN	895	905	yes	yes	2	0.015918	76.221	By matching	By MS/MS	By MS/MS	By matching	By MS/MS	By MS/MS
ALLDYLDENTETDPSLVFSR	KQVSGGEDEIQQLQKALLDYLDENTETDPS	LDENTETDPSLVFSRKFYIAQWFRDTTLET	K	A	L	S	R	K	1	1	1	3	0	0	2	0	0	0	4	0	0	1	1	2	2	0	1	1	0	0	20	0	2297.11	NIPBL_HUMAN	NIPBL_HUMAN	1654	1673	yes	yes	2;3	1.4452e-53	242.43	By MS/MS	By MS/MS	By MS/MS	By MS/MS	By MS/MS	By MS/MS	By MS/MS
ALLEEAFDNLK	LEKREAQLLSLSKEKALLEEAFDNLKDEMF	SKEKALLEEAFDNLKDEMFRVKEESSSISS	K	A	L	L	K	D	2	0	1	1	0	0	2	0	0	0	3	1	0	1	0	0	0	0	0	0	0	0	11	0	1261.66	TMF1_HUMAN	TMF1_HUMAN	473	483	yes	yes	2	0.031399	66.962	By matching			By matching	By MS/MS
ALLELQLEPEELYQTFQR	AERIKPVLMMNKMDRALLELQLEPEELYQT	ELQLEPEELYQTFQRIVENVNVIISTYGEG	R	A	L	Q	R	I	1	1	0	0	0	3	4	0	0	0	5	0	0	1	1	0	1	0	1	0	0	0	18	0	2219.15	EF2_HUMAN	EF2_HUMAN	163	180	yes	yes	3	0.023338	47.204		By matching	By matching	By matching	By MS/MS	By matching
ALLEVVQSGGK	EAIETDDLTIKLVIKALLEVVQSGGKNIEL	LVIKALLEVVQSGGKNIELAVMRRDQSLKI	K	A	L	G	K	N	1	0	0	0	0	1	1	2	0	0	2	1	0	0	0	1	0	0	0	2	0	0	11	0	1099.62	PSA7_HUMAN;PSMA8_HUMAN	PSA7_HUMAN	194	204	yes	no	2	0.0043385	92.051			By MS/MS	By MS/MS	By MS/MS	By MS/MS	By matching
ALLGPAPEDEDERPEAEDGPGAGDHALGLPAEVVEPEGPVAQR	YKSKYSARALLEEVKALLGPAPEDEDERPE	LPAEVVEPEGPVAQRAVRLAVIEFHLGVNH	K	A	L	Q	R	A	7	2	0	4	0	1	8	6	1	0	4	0	0	0	7	0	0	0	0	3	0	0	43	1	4356.08	KBP_HUMAN	KBP_HUMAN	48	90	yes	yes	4	1.2425e-13	80.048			By matching			By MS/MS
ALLPELR	PWLVDFFAPWCPPCRALLPELRRASNLLYG	APWCPPCRALLPELRRASNLLYGQLKFGTL	R	A	L	L	R	R	1	1	0	0	0	0	1	0	0	0	3	0	0	0	1	0	0	0	0	0	0	0	7	0	810.496	DJC10_HUMAN	DJC10_HUMAN	485	491	yes	yes	2	0.053656	97.071					By MS/MS
ALLQEFDNAVLSK	QMMIDEFNKQSNAFKALLQEFDNAVLSKEN	FKALLQEFDNAVLSKENHMQGKLNEKEKMI	K	A	L	S	K	E	2	0	1	1	0	1	1	0	0	0	3	1	0	1	0	1	0	0	0	1	0	0	13	0	1446.77	KIF23_HUMAN	KIF23_HUMAN	524	536	yes	yes	2	0.00064015	122.51	By MS/MS	By MS/MS	By MS/MS	By matching	By MS/MS	By matching	By matching
ALLQQQPEDDSK	TAIKRNENMAKGLQRALLQQQPEDDSKRSP	LQRALLQQQPEDDSKRSPRPQDLIRLYDII	R	A	L	S	K	R	1	0	0	2	0	3	1	0	0	0	2	1	0	0	1	1	0	0	0	0	0	0	12	0	1370.67	SRP68_HUMAN	SRP68_HUMAN	405	416	yes	yes	2	3.5033e-11	190.24	By MS/MS	By MS/MS	By MS/MS	By MS/MS	By MS/MS	By MS/MS	By MS/MS
ALLVQVVNK	TVAHELLCNKPEEEKALLVQVVNKLGDPQN	KPEEEKALLVQVVNKLGDPQNRIATKASHL	K	A	L	N	K	L	1	0	1	0	0	1	0	0	0	0	2	1	0	0	0	0	0	0	0	3	0	0	9	0	982.618	CEBPZ_HUMAN	CEBPZ_HUMAN	382	390	yes	yes	2	0.024803	81.297	By MS/MS	By MS/MS	By MS/MS		By MS/MS	By MS/MS	By MS/MS
ALNHEIEELEK	IKLQEELSENDKKIKALNHEIEELEKRKDK	KKIKALNHEIEELEKRKDKETGGILRSLED	K	A	L	E	K	R	1	0	1	0	0	0	4	0	1	1	2	1	0	0	0	0	0	0	0	0	0	0	11	0	1323.67	SMC2_HUMAN	SMC2_HUMAN	276	286	yes	yes	3	2.6132e-05	147.24	By MS/MS	By MS/MS	By MS/MS	By MS/MS	By MS/MS	By MS/MS	By MS/MS
ALNIVDQEGSLLGK	DSVLRGGSQVQARGRALNIVDQEGSLLGKG	RALNIVDQEGSLLGKGETQGLLTAKGGVGK	R	A	L	G	K	G	1	0	1	1	0	1	1	2	0	1	3	1	0	0	0	1	0	0	0	1	0	0	14	0	1455.79	SUGP2_HUMAN	SUGP2_HUMAN	215	228	yes	yes	2	0.021423	73.666	By MS/MS	By matching	By matching	By matching	By matching	By matching	By matching
ALNLFQGSVEDTTGSQSLAALLNK	FDFSQYMKLDIAAVRALNLFQGSVEDTTGS	EDTTGSQSLAALLNKCKTPQGQRLVNQWIK	R	A	L	N	K	C	3	0	2	1	0	2	1	2	0	0	5	1	0	1	0	3	2	0	0	1	0	0	24	0	2476.28	MSH2_HUMAN	MSH2_HUMAN	309	332	yes	yes	3	0.03926	29.591		By MS/MS	By MS/MS		By matching	By matching
ALNRPPTYPTK	NGIKTVIVNMVDVAKALNRPPTYPTKYFGC	DVAKALNRPPTYPTKYFGCELGAQTQFDVK	K	A	L	T	K	Y	1	1	1	0	0	0	0	0	0	0	1	1	0	0	3	0	2	0	1	0	0	0	11	1	1256.69	IF5_HUMAN	IF5_HUMAN	45	55	yes	yes	3	0.0026483	91.961	By MS/MS	By MS/MS	By MS/MS	By MS/MS	By matching	By MS/MS
ALPASETPK	AKSPNPSTPRGKKRKALPASETPKAAESET	RGKKRKALPASETPKAAESETPGKSPEKKP	K	A	L	P	K	A	2	0	0	0	0	0	1	0	0	0	1	1	0	0	2	1	1	0	0	0	0	0	9	0	912.492	RL1D1_HUMAN	RL1D1_HUMAN	409	417	yes	yes	2	0.031097	78.77	By matching	By matching	By matching	By matching	By matching	By MS/MS	By matching
ALPAVQQNNLDEDLIR	DAAELVALAQAVNARALPAVQQNNLDEDLI	LPAVQQNNLDEDLIRKLAYVAAGDLAPINA	R	A	L	I	R	K	2	1	2	2	0	2	1	0	0	1	3	0	0	0	1	0	0	0	0	1	0	0	16	0	1807.94	UBA1_HUMAN	UBA1_HUMAN	369	384	yes	yes	2	1.0339e-17	199.7				By MS/MS	By MS/MS	By MS/MS
ALPAVQQNNLDEDLIRK	DAAELVALAQAVNARALPAVQQNNLDEDLI	PAVQQNNLDEDLIRKLAYVAAGDLAPINAF	R	A	L	R	K	L	2	1	2	2	0	2	1	0	0	1	3	1	0	0	1	0	0	0	0	1	0	0	17	1	1936.04	UBA1_HUMAN	UBA1_HUMAN	369	385	yes	yes	3	0.00011958	106.36	By matching	By MS/MS	By MS/MS	By MS/MS	By MS/MS	By MS/MS
ALPCIVDVRDEQQISAAVEK	TIYTAAEEIEAVGGKALPCIVDVRDEQQIS	VDVRDEQQISAAVEKAIKKFGGIDILVNNA	K	A	L	E	K	A	3	1	0	2	1	2	2	0	0	2	1	1	0	0	1	1	0	0	0	3	0	0	20	1	2240.15	HSDL2_HUMAN	HSDL2_HUMAN	68	87	yes	yes	3	0.054463	46.953	By MS/MS	By matching	By matching	By MS/MS	By MS/MS		By MS/MS
ALPEFFNGK	ASWFDYNCIHVIERRALPEFFNGKNKSKTP	HVIERRALPEFFNGKNKSKTPEIYLAYRNF	R	A	L	G	K	N	1	0	1	0	0	0	1	1	0	0	1	1	0	2	1	0	0	0	0	0	0	0	9	0	1021.52	SMRC1_HUMAN;SMRC2_HUMAN	SMRC1_HUMAN	470	478	no	no	2	0.022579	83.364	By MS/MS	By matching	By matching	By MS/MS	By MS/MS	By matching	By MS/MS
ALPFWNEEIVPQIK	DQLPSCESLKDTIARALPFWNEEIVPQIKE	RALPFWNEEIVPQIKEGKRVLIAAHGNSLR	R	A	L	I	K	E	1	0	1	0	0	1	2	0	0	2	1	1	0	1	2	0	0	1	0	1	0	0	14	0	1682.9	PGAM1_HUMAN;PGAM4_HUMAN;PGAM2_HUMAN	PGAM1_HUMAN	163	176	yes	no	2;3	9.3338e-16	199.68	By MS/MS	By MS/MS	By MS/MS	By MS/MS	By MS/MS	By MS/MS
ALPLEAEVAPVK	MTLPPETNVILTKDKALPLEAEVAPVKDMA	KDKALPLEAEVAPVKDMAQLPETEIAPAKD	K	A	L	V	K	D	3	0	0	0	0	0	2	0	0	0	2	1	0	0	2	0	0	0	0	2	0	0	12	0	1235.71	MAP4_HUMAN	MAP4_HUMAN	465	476	yes	yes	2	0.013919	78.939	By MS/MS			By MS/MS	By MS/MS	By MS/MS
ALPLPHFDTINLPEK	KKIKELQKGEVPKFKALPLPHFDTINLPEK	ALPLPHFDTINLPEKKVKNVTQIEPFCLET	K	A	L	E	K	K	1	0	1	1	0	0	1	0	1	1	3	1	0	1	3	0	1	0	0	0	0	0	15	0	1703.92	TPX2_HUMAN	TPX2_HUMAN	568	582	yes	yes	3	0.045314	42.338		By MS/MS	By MS/MS
ALPSEELNR	VEYTLGEESEAPGQRALPSEELNRQLEKLL	EAPGQRALPSEELNRQLEKLLKEGSSNQRV	R	A	L	N	R	Q	1	1	1	0	0	0	2	0	0	0	2	0	0	0	1	1	0	0	0	0	0	0	9	0	1027.53	IF4G1_HUMAN	IF4G1_HUMAN	1437	1445	yes	yes	2	0.069035	67.169	By MS/MS	By MS/MS	By MS/MS	By MS/MS	By MS/MS	By MS/MS
ALQAAIQQLAEAQPEATAK	FCLTLHRYRDAASRRALQAAIQQLAEAQPE	AIQQLAEAQPEATAKNLLHSLQSSGIGSKA	R	A	L	A	K	N	7	0	0	0	0	4	2	0	0	1	2	1	0	0	1	0	1	0	0	0	0	0	19	0	1951.04	GCN1_HUMAN	GCN1_HUMAN	69	87	yes	yes	2	1.854e-21	203.32				By MS/MS	By MS/MS
ALQAGQLENQAAPDDTQGSPDLGAVELR	DSKTKIDIIRMQLRRALQAGQLENQAAPDD	DDTQGSPDLGAVELRIEELRHHFRVEHAVA	R	A	L	L	R	I	5	1	1	3	0	4	2	3	0	0	4	0	0	0	2	1	1	0	0	1	0	0	28	0	2863.39	PKN1_HUMAN	PKN1_HUMAN	187	214	yes	yes	3	2.381e-12	98.073				By MS/MS	By MS/MS
ALQALEELR	SRVKAEAEAAREKQRALQALEELRLQAEEA	AREKQRALQALEELRLQAEEAERRLRQAEV	R	A	L	L	R	L	2	1	0	0	0	1	2	0	0	0	3	0	0	0	0	0	0	0	0	0	0	0	9	0	1041.58	PLEC_HUMAN	PLEC_HUMAN	1671	1679	yes	yes	2	0.0054207	105.57	By MS/MS	By MS/MS	By MS/MS		By MS/MS	By MS/MS	By MS/MS
ALQDLENAASGDAAVHQR	LGSPSEPPQTLDLVRALQDLENAASGDAAV	DLENAASGDAAVHQRIASLPVEVQEVSLLD	R	A	L	Q	R	I	5	1	1	2	0	2	1	1	1	0	2	0	0	0	0	1	0	0	0	1	0	0	18	0	1864.9	RPR1A_HUMAN	RPR1A_HUMAN	169	186	yes	yes	3	1.1638e-07	129.32	By MS/MS	By MS/MS	By MS/MS	By MS/MS	By MS/MS	By MS/MS	By MS/MS
ALQDLENAASGDATVR	QDPSAGPLLTEELIKALQDLENAASGDATV	LQDLENAASGDATVRQKIASLPQEVQDVSL	K	A	L	V	R	Q	4	1	1	2	0	1	1	1	0	0	2	0	0	0	0	1	1	0	0	1	0	0	16	0	1629.8	RPR1B_HUMAN	RPR1B_HUMAN	183	198	yes	yes	2;3	5.21e-57	259.7	By MS/MS	By matching	By MS/MS	By MS/MS	By matching	By matching	By MS/MS
ALQDLQLDQGNQK	IQATNALDEKSKLEKALQDLQLDQGNQKDF	EKALQDLQLDQGNQKDFIKAQDLSNLENTV	K	A	L	Q	K	D	1	0	1	2	0	4	0	1	0	0	3	1	0	0	0	0	0	0	0	0	0	0	13	0	1469.75	LZTL1_HUMAN	LZTL1_HUMAN	188	200	yes	yes	2	1.2968e-10	185.18	By MS/MS	By MS/MS		By MS/MS	By MS/MS	By MS/MS
ALQEFDLALR	WFQTKEERKKEKIAKALQEFDLALRGKKKR	EKIAKALQEFDLALRGKKKRKKFMKDAKKK	K	A	L	L	R	G	2	1	0	1	0	1	1	0	0	0	3	0	0	1	0	0	0	0	0	0	0	0	10	0	1174.63	DDX27_HUMAN	DDX27_HUMAN	667	676	yes	yes	2	5.4158e-05	164.57	By MS/MS	By MS/MS	By MS/MS	By MS/MS	By MS/MS	By MS/MS	By MS/MS
ALQEGAEIVVCTPGR	SVAVYGGGSMWEQAKALQEGAEIVVCTPGR	ALQEGAEIVVCTPGRLIDHVKKKATNLQRV	K	A	L	G	R	L	2	1	0	0	1	1	2	2	0	1	1	0	0	0	1	0	1	0	0	2	0	0	15	0	1598.81	DDX42_HUMAN	DDX42_HUMAN	372	386	yes	yes	2	0.013866	81.92			By MS/MS
ALQFLEEVK	HPRIITEGFEAAKEKALQFLEEVKVSREMD	EAAKEKALQFLEEVKVSREMDRETLIDVAR	K	A	L	V	K	V	1	0	0	0	0	1	2	0	0	0	2	1	0	1	0	0	0	0	0	1	0	0	9	0	1075.59	TCPZ_HUMAN	TCPZ_HUMAN	130	138	yes	yes	2	0.001694	138.54	By MS/MS	By MS/MS	By MS/MS	By MS/MS	By MS/MS	By MS/MS	By MS/MS
ALQGASQIIAEIR	EDMAQRRKEAADMLKALQGASQIIAEIRET	LKALQGASQIIAEIRETHLW__________	K	A	L	I	R	E	3	1	0	0	0	2	1	1	0	3	1	0	0	0	0	1	0	0	0	0	0	0	13	0	1368.77	DNM1L_HUMAN	DNM1L_HUMAN	719	731	yes	yes	2	0.0012698	110.84	By MS/MS	By matching		By MS/MS	By MS/MS	By MS/MS
ALQGISGLK	GIFAVLKEKCGQIHKALQGISGLKVVGESL	CGQIHKALQGISGLKVVGESLSPAFHLQLE	K	A	L	L	K	V	1	0	0	0	0	1	0	2	0	1	2	1	0	0	0	1	0	0	0	0	0	0	9	0	885.528	SPTC1_HUMAN	SPTC1_HUMAN	376	384	yes	yes	2	0.023746	82.279	By matching	By MS/MS	By MS/MS	By matching	By MS/MS	By MS/MS	By MS/MS
ALQHCEELIQQYNR	LIAYKDSQLIVSSAKALQHCEELIQQYNRA	KALQHCEELIQQYNRAEDSICLADSKPLPH	K	A	L	N	R	A	1	1	1	0	1	3	2	0	1	1	2	0	0	0	0	0	0	0	1	0	0	0	14	0	1800.86	WAPL_HUMAN	WAPL_HUMAN	887	900	yes	yes	3	0.0005509	102.57	By matching	By MS/MS	By MS/MS	By matching	By matching	By matching
ALQQEQEIEQR	LKVEHTSRLKAAFVKALQQEQEIEQRLLQQ	AFVKALQQEQEIEQRLLQQGTAPAQAKAEP	K	A	L	Q	R	L	1	1	0	0	0	4	3	0	0	1	1	0	0	0	0	0	0	0	0	0	0	0	11	0	1370.68	P66A_HUMAN;P66B_HUMAN	P66A_HUMAN	465	475	no	no	2	9.5618e-35	238.32	By MS/MS	By MS/MS	By MS/MS			By MS/MS	By MS/MS
ALQQYTLEPSEK	YILNGLTVSIPGLERALQQYTLEPSEKPFD	LERALQQYTLEPSEKPFDLKSVPLATAPMA	R	A	L	E	K	P	1	0	0	0	0	2	2	0	0	0	2	1	0	0	1	1	1	0	1	0	0	0	12	0	1405.71	COPG1_HUMAN	COPG1_HUMAN	561	572	yes	yes	2	0.012417	101.82	By matching	By matching	By matching	By MS/MS	By matching	By MS/MS	By matching
ALQRPSAAAPQAENGPAAAPAVAAPAATEAPK	GARGKGRTQLSLLPRALQRPSAAAPQAENG	AAPAVAAPAATEAPKMSNADFAKLFLRK__	R	A	L	P	K	M	14	1	1	0	0	2	2	1	0	0	1	1	0	0	6	1	1	0	0	1	0	0	32	1	2964.54	SART3_HUMAN	SART3_HUMAN	919	950	yes	yes	3	3.4376e-20	120.15	By MS/MS	By MS/MS	By MS/MS	By MS/MS	By MS/MS	By MS/MS
ALQSGQCAGAALDVFTEEPPR	NCARGGIVDEGALLRALQSGQCAGAALDVF	CAGAALDVFTEEPPRDRALVDHENVISCPH	R	A	L	P	R	D	4	1	0	1	1	2	2	2	0	0	2	0	0	1	2	1	1	0	0	1	0	0	21	0	2216.05	SERA_HUMAN	SERA_HUMAN	248	268	yes	yes	3	0.0098754	60.133						By MS/MS
ALQSGQCAGAALDVFTEEPPRDR	NCARGGIVDEGALLRALQSGQCAGAALDVF	GAALDVFTEEPPRDRALVDHENVISCPHLG	R	A	L	D	R	A	4	2	0	2	1	2	2	2	0	0	2	0	0	1	2	1	1	0	0	1	0	0	23	1	2487.18	SERA_HUMAN	SERA_HUMAN	248	270	yes	yes	3	1.8964e-74	260.08	By MS/MS	By MS/MS	By MS/MS	By MS/MS	By MS/MS	By MS/MS	By MS/MS
ALQSLATVFSSSGYQGETDLNDAITEAGK	RCTGPLPKEYQKIGKALQSLATVFSSSGYQ	QGETDLNDAITEAGKTYEEIASLVAEQPKK	K	A	L	G	K	T	4	0	1	2	0	2	2	3	0	1	3	1	0	1	0	4	3	0	1	1	0	0	29	0	2972.43	SNX9_HUMAN	SNX9_HUMAN	441	469	yes	yes	3	1.8175e-50	191.18	By MS/MS	By MS/MS	By MS/MS	By MS/MS	By MS/MS	By MS/MS
ALQSPALGLR	IDLALEQGDALALFRALQSPALGLRGLQQQ	LALFRALQSPALGLRGLQQQNSDWYLKQLL	R	A	L	L	R	G	2	1	0	0	0	1	0	1	0	0	3	0	0	0	1	1	0	0	0	0	0	0	10	0	1024.6	IQGA1_HUMAN	IQGA1_HUMAN	327	336	yes	yes	2	0.0015592	117.04	By matching	By MS/MS	By MS/MS	By MS/MS	By MS/MS	By matching	By matching
ALQSVGQIVGEVLK	KELTKQYEKSENDLKALQSVGQIVGEVLKQ	KALQSVGQIVGEVLKQLTEEKFIVKATNGP	K	A	L	L	K	Q	1	0	0	0	0	2	1	2	0	1	2	1	0	0	0	1	0	0	0	3	0	0	14	0	1439.83	PRS10_HUMAN	PRS10_HUMAN	49	62	yes	yes	2;3	5.672e-05	132.97	By MS/MS	By MS/MS	By MS/MS	By MS/MS	By MS/MS	By MS/MS	By MS/MS
ALQTLQSSWVTFR	______________________________	______________________________	M	A	L	F	R	K	1	1	0	0	0	2	0	0	0	0	2	0	0	1	0	2	2	1	0	1	0	0	13	0	1535.81	TAM41_HUMAN	TAM41_HUMAN	2	14	yes	yes	2	2.7136e-05	143.79	By matching	By matching	By matching	By MS/MS	By MS/MS	By MS/MS	By MS/MS
ALQYACGNALVCDNVEDAR	LVIDVIRYEPPHIKKALQYACGNALVCDNV	ACGNALVCDNVEDARRIAFGGHQRHKTVAL	K	A	L	A	R	R	4	1	2	2	2	1	1	1	0	0	2	0	0	0	0	0	0	0	1	2	0	0	19	0	2137.95	SMC1A_HUMAN	SMC1A_HUMAN	608	626	yes	yes	2	4.215e-16	180.97					By MS/MS		By MS/MS
ALQYEYASK	AAFSASKAYLDHFSRALQYEYASKGIFVQS	LDHFSRALQYEYASKGIFVQSLIPFYVATS	R	A	L	S	K	G	2	0	0	0	0	1	1	0	0	0	1	1	0	0	0	1	0	0	2	0	0	0	9	0	1071.52	HSDL1_HUMAN	HSDL1_HUMAN	231	239	yes	yes	2	0.025727	80.438	By matching	By matching	By matching	By matching	By MS/MS	By matching	By matching
ALSAIADLLTNEHER	WTYGRYIRSALRQEKALSAIADLLTNEHER	ALSAIADLLTNEHERVVKAASGALRNLAVD	K	A	L	E	R	V	3	1	1	1	0	0	2	0	1	1	3	0	0	0	0	1	1	0	0	0	0	0	15	0	1651.85	CTND1_HUMAN	CTND1_HUMAN	711	725	yes	yes	3	0.01831	54.501				By MS/MS	By matching		By MS/MS
ALSDLFK	KQRSEAKHILMQKQRALSDLFKHLAKIGLS	HILMQKQRALSDLFKHLAKIGLSYRKGLAW	R	A	L	F	K	H	1	0	0	1	0	0	0	0	0	0	2	1	0	1	0	1	0	0	0	0	0	0	7	0	792.438	MDN1_HUMAN	MDN1_HUMAN	4126	4132	yes	no	2	0.046291	107.74		By MS/MS		By MS/MS	By MS/MS	By MS/MS
ALSGVLEQDR	ILIEAVLKNKFDVQKALSGVLEQDRVQSLK	FDVQKALSGVLEQDRVQSLKDKNEATVSTG	K	A	L	D	R	V	1	1	0	1	0	1	1	1	0	0	2	0	0	0	0	1	0	0	0	1	0	0	10	0	1086.57	HBS1L_HUMAN	HBS1L_HUMAN	115	124	yes	yes	2	0.0013785	119.62	By MS/MS	By MS/MS	By MS/MS	By MS/MS	By MS/MS	By MS/MS
ALSPLEEWLR	SSAQDPQAVLGALGRALSPLEEWLRLHTYL	GALGRALSPLEEWLRLHTYLAGEAPTLADL	R	A	L	L	R	L	1	1	0	0	0	0	2	0	0	0	3	0	0	0	1	1	0	1	0	0	0	0	10	0	1212.65	SYVC_HUMAN	SYVC_HUMAN	138	147	yes	yes	2	0.0025911	107.47		By MS/MS	By MS/MS	By MS/MS	By MS/MS	By MS/MS	By MS/MS
ALSQLAEVEEK	AAMLGNSEDHTALSRALSQLAEVEEKIDQL	ALSRALSQLAEVEEKIDQLHQEQAFADFYM	R	A	L	E	K	I	2	0	0	0	0	1	3	0	0	0	2	1	0	0	0	1	0	0	0	1	0	0	11	0	1215.63	SNX2_HUMAN;SNX1_HUMAN	SNX2_HUMAN	363	373	no	no	2	0.00012327	147.75	By matching	By matching	By matching	By matching	By matching	By matching	By MS/MS
ALSSEGKPYVTK	TENVKSSEEIESAFRALSSEGKPYVTKEEL	AFRALSSEGKPYVTKEELYQNLTREQADYC	R	A	L	T	K	E	1	0	0	0	0	0	1	1	0	0	1	2	0	0	1	2	1	0	1	1	0	0	12	1	1278.68	SPTN1_HUMAN	SPTN1_HUMAN	2415	2426	yes	yes	2;3	0.021238	105.46	By MS/MS	By matching	By MS/MS	By MS/MS	By MS/MS	By matching	By matching
ALSSLELSSHLAK	ILTSPCSPEIRVYTKALSSLELSSHLAKDL	TKALSSLELSSHLAKDLLVLLNEILEQVKD	K	A	L	A	K	D	2	0	0	0	0	0	1	0	1	0	4	1	0	0	0	4	0	0	0	0	0	0	13	0	1354.75	CND3_HUMAN	CND3_HUMAN	853	865	yes	yes	3	0.0010915	89.959	By matching	By matching		By MS/MS	By MS/MS	By matching	By MS/MS
ALSSPAELQAAIDGNR	TQYMKYLYAYECEKKALSSPAELQAAIDGN	LSSPAELQAAIDGNRREGRRPSYSSSLFGY	K	A	L	N	R	R	4	1	1	1	0	1	1	1	0	1	2	0	0	0	1	2	0	0	0	0	0	0	16	0	1611.82	ARI3B_HUMAN	ARI3B_HUMAN	308	323	yes	yes	2	2.3253e-06	157.03	By MS/MS	By MS/MS	By MS/MS	By MS/MS	By MS/MS
ALSTDPAAPNLK	KGISMSSSKLLLAAKALSTDPAAPNLKSQL	AAKALSTDPAAPNLKSQLAAAARAVTDSIN	K	A	L	L	K	S	3	0	1	1	0	0	0	0	0	0	2	1	0	0	2	1	1	0	0	0	0	0	12	0	1196.64	TLN1_HUMAN	TLN1_HUMAN	1321	1332	yes	yes	2	0.0064076	88.181	By MS/MS	By MS/MS	By MS/MS	By MS/MS	By matching	By MS/MS
ALSTTASTAAFDK	GVLGHIDSGKTALARALSTTASTAAFDKQP	ARALSTTASTAAFDKQPQSRERGITLDLGF	R	A	L	D	K	Q	4	0	0	1	0	0	0	0	0	0	1	1	0	1	0	2	3	0	0	0	0	0	13	0	1282.64	SELB_HUMAN	SELB_HUMAN	26	38	yes	yes	2	0.0011537	112.13	By matching	By MS/MS	By MS/MS	By MS/MS	By MS/MS	By MS/MS	By MS/MS
ALSVGNIDDALQCYSEAIK	______________________________	GNIDDALQCYSEAIKLDPHNHVLYSNRSAA	K	A	L	I	K	L	3	0	1	2	1	1	1	1	0	2	2	1	0	0	0	2	0	0	1	1	0	0	19	0	2066	STIP1_HUMAN	STIP1_HUMAN	14	32	yes	yes	2;3	4.9502e-38	232.37	By MS/MS			By matching	By MS/MS	By MS/MS	By matching
ALTDAGCNLNPLQYIK	TQQAPSEADLEQYKKALTDAGCNLNPLQYI	LTDAGCNLNPLQYIKQWKAFTKMASAPASY	K	A	L	I	K	Q	2	0	2	1	1	1	0	1	0	1	3	1	0	0	1	0	1	0	1	0	0	0	16	0	1789.9	SCFD1_HUMAN	SCFD1_HUMAN	479	494	yes	yes	2;3	7.2339e-25	218.07	By MS/MS	By MS/MS	By MS/MS	By MS/MS	By MS/MS	By MS/MS	By MS/MS
ALTLFDTDEYRPPVWK	______________________________	LTLFDTDEYRPPVWKSYLYQLQQEAPHPRR	M	A	L	W	K	S	1	1	0	2	0	0	1	0	0	0	2	1	0	1	2	0	2	1	1	1	0	0	16	1	1949.99	CHIN_HUMAN	CHIN_HUMAN	2	17	yes	yes	2	0.0008158	107.85					By MS/MS	By MS/MS
ALTLIAGSPLK	LERLKNEITRLTTVKALTLIAGSPLKIDLR	TTVKALTLIAGSPLKIDLRPVLGEGVPILA	K	A	L	L	K	I	2	0	0	0	0	0	0	1	0	1	3	1	0	0	1	1	1	0	0	0	0	0	11	0	1082.67	CAND1_HUMAN	CAND1_HUMAN	631	641	yes	yes	2	0.00077717	133.13	By MS/MS	By MS/MS	By MS/MS	By MS/MS		By MS/MS	By MS/MS
ALTLPGSSENEYIMK	EIAPFVEILLTNLFKALTLPGSSENEYIMK	ALTLPGSSENEYIMKAIMRSFSLLQEAIIP	K	A	L	M	K	A	1	0	1	0	0	0	2	1	0	1	2	1	1	0	1	2	1	0	1	0	0	0	15	0	1651.81	XPO2_HUMAN	XPO2_HUMAN	560	574	yes	yes	2	0.00046073	121.02	By MS/MS	By MS/MS	By MS/MS	By MS/MS	By MS/MS	By MS/MS
ALTLQDLDNIWAAQAGK	VEKLEKILRFVIKEKALTLQDLDNIWAAQA	TLQDLDNIWAAQAGKHEAIVKNVHDLLAKL	K	A	L	G	K	H	4	0	1	2	0	2	0	1	0	1	3	1	0	0	0	0	1	1	0	0	0	0	17	0	1826.95	USP9X_HUMAN;USP9Y_HUMAN	USP9X_HUMAN	425	441	yes	no	2	3.874e-25	213.06	By MS/MS	By MS/MS	By MS/MS	By MS/MS	By MS/MS	By MS/MS	By MS/MS
ALTQTGGPHVK	GVFREATTEFSVDARALTQTGGPHVKARVA	VDARALTQTGGPHVKARVANPSGNLTETYV	R	A	L	V	K	A	1	0	0	0	0	1	0	2	1	0	1	1	0	0	1	0	2	0	0	1	0	0	11	0	1107.6	FLNA_HUMAN	FLNA_HUMAN	1284	1294	yes	yes	2;3	2.2183e-05	157.99	By MS/MS	By MS/MS	By MS/MS	By MS/MS	By MS/MS	By MS/MS	By MS/MS
ALTSEIALLQSR	STLNSGKKSLETEHKALTSEIALLQSRLKT	EHKALTSEIALLQSRLKTEGSDLCDRVSEM	K	A	L	S	R	L	2	1	0	0	0	1	1	0	0	1	3	0	0	0	0	2	1	0	0	0	0	0	12	0	1300.74	RPN1_HUMAN	RPN1_HUMAN	525	536	yes	yes	2	1.7774e-09	174.98	By MS/MS	By MS/MS	By MS/MS	By MS/MS	By MS/MS	By MS/MS	By MS/MS
ALTSFLPAPTQLSQDQLEAEEK	______________________________	APTQLSQDQLEAEEKARSQRSRQTSLVSSR	M	A	L	E	K	A	3	0	0	1	0	3	3	0	0	0	4	1	0	1	2	2	2	0	0	0	0	0	22	0	2415.22	SNW1_HUMAN	SNW1_HUMAN	2	23	yes	yes	3	0.00039066	78.975	By MS/MS	By matching	By MS/MS		By MS/MS
ALTVAHELLCNKPEEEK	LETLSHDTLVTTKTRALTVAHELLCNKPEE	TVAHELLCNKPEEEKALLVQVVNKLGDPQN	R	A	L	E	K	A	2	0	1	0	1	0	4	0	1	0	3	2	0	0	1	0	1	0	0	1	0	0	17	1	1980	CEBPZ_HUMAN	CEBPZ_HUMAN	365	381	yes	yes	3	7.3905e-07	154.39		By MS/MS	By MS/MS			By matching	By MS/MS
ALTVGGFIEEEK	GRGSLNHMVVDHRPKALTVGGFIEEEKEDL	RPKALTVGGFIEEEKEDLLQHFSTANQGPK	K	A	L	E	K	E	1	0	0	0	0	0	3	2	0	1	1	1	0	1	0	0	1	0	0	1	0	0	12	0	1291.67	RBM27_HUMAN	RBM27_HUMAN	977	988	yes	yes	2	0.041634	63.073	By matching	By MS/MS	By matching
ALTVPELTQQMFDAK	PGFAPLTSRGSQQYRALTVPELTQQMFDAK	ALTVPELTQQMFDAKNMMAACDPRHGRYLT	R	A	L	A	K	N	2	0	0	1	0	2	1	0	0	0	2	1	1	1	1	0	2	0	0	1	0	0	15	0	1690.86	TBB4B_HUMAN;TBB4A_HUMAN	TBB4B_HUMAN	283	297	no	no	2;3	1.7774e-10	180.84	By MS/MS	By MS/MS	By MS/MS	By MS/MS	By MS/MS	By MS/MS	By MS/MS
ALTVPELTQQVFDAK	PGFAPLTSRGSQQYRALTVPELTQQVFDAK	ALTVPELTQQVFDAKNMMAACDPRHGRYLT	R	A	L	A	K	N	2	0	0	1	0	2	1	0	0	0	2	1	0	1	1	0	2	0	0	2	0	0	15	0	1658.89	TBB5_HUMAN	TBB5_HUMAN	283	297	yes	yes	2;3	6.9701e-33	230.96	By MS/MS	By MS/MS	By MS/MS	By MS/MS	By MS/MS	By MS/MS	By MS/MS
ALVADSHPESER	EDYAETVHQLSKTSRALVADSHPESERISM	TSRALVADSHPESERISMRQSKVDKLYAGL	R	A	L	E	R	I	2	1	0	1	0	0	2	0	1	0	1	0	0	0	1	2	0	0	0	1	0	0	12	0	1309.63	SPTB2_HUMAN	SPTB2_HUMAN	1657	1668	yes	yes	2;3	4.1037e-63	280.71	By MS/MS	By MS/MS	By MS/MS	By MS/MS	By MS/MS	By MS/MS	By MS/MS
ALVATPGK	KAVTTPGKKGATPGKALVATPGKKGAAIPA	KGATPGKALVATPGKKGAAIPAKGAKNGKN	K	A	L	G	K	K	2	0	0	0	0	0	0	1	0	0	1	1	0	0	1	0	1	0	0	1	0	0	8	0	755.454	NUCL_HUMAN	NUCL_HUMAN	117	124	yes	yes	2	0.011454	107.32	By MS/MS	By MS/MS	By MS/MS	By MS/MS	By MS/MS	By matching
ALVAYYQK	GHVAQIYAIRQSISKALVAYYQKYVDEASK	IRQSISKALVAYYQKYVDEASKKEIKDILI	K	A	L	Q	K	Y	2	0	0	0	0	1	0	0	0	0	1	1	0	0	0	0	0	0	2	1	0	0	8	0	954.517	RS16_HUMAN	RS16_HUMAN	91	98	yes	yes	2	0.00084081	143.18	By MS/MS	By MS/MS	By MS/MS	By MS/MS	By MS/MS	By MS/MS	By MS/MS
ALVDGPCTQVR	AGKLVAIVDVIDQNRALVDGPCTQVRRQAM	DQNRALVDGPCTQVRRQAMPFKCMQLTDFI	R	A	L	V	R	R	1	1	0	1	1	1	0	1	0	0	1	0	0	0	1	0	1	0	0	2	0	0	11	0	1214.61	RL14_HUMAN	RL14_HUMAN	36	46	yes	yes	2	3.674e-09	188.66	By MS/MS	By MS/MS	By MS/MS	By MS/MS	By MS/MS	By MS/MS	By MS/MS
ALVDHENVISCPHLGASTK	GAALDVFTEEPPRDRALVDHENVISCPHLG	HENVISCPHLGASTKEAQSRCGEEIAVQFV	R	A	L	T	K	E	2	0	1	1	1	0	1	1	2	1	2	1	0	0	1	2	1	0	0	2	0	0	19	0	2047.02	SERA_HUMAN	SERA_HUMAN	271	289	yes	yes	2;3;4	2.4835e-130	317.13	By MS/MS	By MS/MS	By MS/MS	By MS/MS	By MS/MS	By MS/MS	By MS/MS
ALVDILSEVSK	ALAQYQNHLQEQPRKALVDILSEVSKATLQ	QPRKALVDILSEVSKATLQEILPEVLKADL	K	A	L	S	K	A	1	0	0	1	0	0	1	0	0	1	2	1	0	0	0	2	0	0	0	2	0	0	11	0	1172.67	MBB1A_HUMAN	MBB1A_HUMAN	180	190	yes	yes	2	0.00022134	142.43	By MS/MS	By MS/MS	By MS/MS	By MS/MS	By MS/MS	By MS/MS	By MS/MS
ALVEFTNSPDCLSK	LYETTDTTTRLQAEKALVEFTNSPDCLSKC	KALVEFTNSPDCLSKCQLLLERGSSSYSQL	K	A	L	S	K	C	1	0	1	1	1	0	1	0	0	0	2	1	0	1	1	2	1	0	0	1	0	0	14	0	1579.76	XPO7_HUMAN	XPO7_HUMAN	33	46	yes	yes	2	1.5818e-31	227.36	By MS/MS	By MS/MS	By MS/MS	By MS/MS	By MS/MS	By MS/MS	By MS/MS
ALVENCLVPDLWIR	MKIGDPARIQLIFERALVENCLVPDLWIRY	RALVENCLVPDLWIRYSQYLDRQLKVKDLV	R	A	L	I	R	Y	1	1	1	1	1	0	1	0	0	1	3	0	0	0	1	0	0	1	0	2	0	0	14	0	1696.9	SART3_HUMAN	SART3_HUMAN	336	349	yes	yes	2;3	1.3453e-15	196.76	By MS/MS	By MS/MS	By MS/MS	By matching	By matching	By matching
ALVFQPVAELK	ANTPDSGCVLGMRKRALVFQPVAELKDQTD	MRKRALVFQPVAELKDQTDFEHRIPKEQWW	R	A	L	L	K	D	2	0	0	0	0	1	1	0	0	0	2	1	0	1	1	0	0	0	0	2	0	0	11	0	1213.71	PFKAM_HUMAN	PFKAM_HUMAN	717	727	yes	yes	2	0.010335	83.647	By MS/MS		By MS/MS	By MS/MS	By MS/MS	By MS/MS
ALVLDCHYPEDEVGQEDEAESDIFSIR	PNFVVEVIKNDDGKKALVLDCHYPEDEVGQ	VGQEDEAESDIFSIREVSFQSTGESEWKDT	K	A	L	I	R	E	2	1	0	4	1	1	5	1	1	2	2	0	0	1	1	2	0	0	1	2	0	0	27	0	3135.4	C1QBP_HUMAN	C1QBP_HUMAN	181	207	yes	yes	3;4	1.5256e-43	199.83	By MS/MS	By MS/MS	By MS/MS	By MS/MS	By MS/MS	By MS/MS	By MS/MS
ALVNCQYSSATFSTGER	PHEIRGSRARALPDRALVNCQYSSATFSTG	VNCQYSSATFSTGERKRRPHGDRKSCEMGL	R	A	L	E	R	K	2	1	1	0	1	1	1	1	0	0	1	0	0	1	0	3	2	0	1	1	0	0	17	0	1889.86	EXOS4_HUMAN	EXOS4_HUMAN	70	86	yes	yes	2	1.7259e-12	185.51	By matching	By MS/MS	By MS/MS
ALVNQLHER	DLGSALYQENYKQMKALVNQLHERVEHIKL	NYKQMKALVNQLHERVEHIKLGGGEKARAL	K	A	L	E	R	V	1	1	1	0	0	1	1	0	1	0	2	0	0	0	0	0	0	0	0	1	0	0	9	0	1078.59	MCCB_HUMAN	MCCB_HUMAN	51	59	yes	yes	2;3	0.0023443	109.11							By MS/MS
ALYDYEGQEHDELSFK	PFDDDATSGTEVRVRALYDYEGQEHDELSF	LYDYEGQEHDELSFKAGDELTKMEDEDEQG	R	A	L	F	K	A	1	0	0	2	0	1	3	1	1	0	2	1	0	1	0	1	0	0	2	0	0	0	16	0	1942.86	PACN2_HUMAN	PACN2_HUMAN	433	448	yes	yes	3	0.0020267	76.82	By MS/MS	By MS/MS	By MS/MS	By matching
ALYEHLTAK	LMKSYVSEKDVTSAKALYEHLTAKNTKLDD	DVTSAKALYEHLTAKNTKLDDLFLKRYASL	K	A	L	A	K	N	2	0	0	0	0	0	1	0	1	0	2	1	0	0	0	0	1	0	1	0	0	0	9	0	1044.56	LPPRC_HUMAN	LPPRC_HUMAN	1339	1347	yes	yes	3	0.010021	73.233	By MS/MS	By MS/MS		By MS/MS	By MS/MS	By MS/MS	By MS/MS
ALYEQEIR	LLVLRQKHSEPSRFRALYEQEIRDLRLAAE	SEPSRFRALYEQEIRDLRLAAEDATNEKQA	R	A	L	I	R	D	1	1	0	0	0	1	2	0	0	1	1	0	0	0	0	0	0	0	1	0	0	0	8	0	1020.52	NFL_HUMAN	NFL_HUMAN	137	144	yes	yes	2	0.053091	75.109		By MS/MS	By matching	By MS/MS	By MS/MS	By MS/MS
ALYEQNQSDVNEAK	AFNEDGLRQVLEEMKALYEQNQSDVNEAKS	KALYEQNQSDVNEAKSGGRSDLIPTIKFRH	K	A	L	A	K	S	2	0	2	1	0	2	2	0	0	0	1	1	0	0	0	1	0	0	1	1	0	0	14	0	1607.74	PSF1_HUMAN	PSF1_HUMAN	38	51	yes	yes	2	1.4022e-09	183.33	By matching	By MS/MS	By MS/MS		By MS/MS	By MS/MS
ALYEQSLHIK	EIQMYTAQKNNKKLKALYEQSLHIKSAIPH	NKKLKALYEQSLHIKSAIPHPLIMGVIREC	K	A	L	I	K	S	1	0	0	0	0	1	1	0	1	1	2	1	0	0	0	1	0	0	1	0	0	0	10	0	1200.65	CSN2_HUMAN	CSN2_HUMAN	216	225	yes	yes	3	0.030677	53.517	By MS/MS		By matching	By MS/MS	By MS/MS	By matching	By matching
ALYETELADAR	TEREEVRGRELTGLKALYETELADARRALD	TGLKALYETELADARRALDDTARERAKLQI	K	A	L	A	R	R	3	1	0	1	0	0	2	0	0	0	2	0	0	0	0	0	1	0	1	0	0	0	11	0	1250.61	LMNB1_HUMAN	LMNB1_HUMAN	80	90	yes	yes	2	0.0022166	103.55	By matching	By MS/MS	By matching	By matching	By matching	By MS/MS	By matching
ALYFITPTSK	VENIYKNREPVRQMKALYFITPTSKSVDCF	VRQMKALYFITPTSKSVDCFLHDFASKSEN	K	A	L	S	K	S	1	0	0	0	0	0	0	0	0	1	1	1	0	1	1	1	2	0	1	0	0	0	10	0	1139.62	STXB3_HUMAN	STXB3_HUMAN	77	86	yes	yes	2	0.036762	75.378	By matching	By matching	By matching	By MS/MS	By MS/MS	By matching	By matching
ALYLIATNGTPELQNPEK	MVEGEPPYLNENPLRALYLIATNGTPELQN	LIATNGTPELQNPEKLSPIFRDFLNRCLEM	R	A	L	E	K	L	2	0	2	0	0	1	2	1	0	1	3	1	0	0	2	0	2	0	1	0	0	0	18	0	1971.03	PAK2_HUMAN;PAK1_HUMAN	PAK2_HUMAN	451	468	yes	no	2	4.5346e-37	225.23	By MS/MS	By MS/MS	By MS/MS	By MS/MS	By MS/MS
ALYPSSVGQPFQGAYLEINK	YEEKLEASELFKDKKALYPSSVGQPFQGAY	SVGQPFQGAYLEINKNPKYKKLKDAIEEKI	K	A	L	N	K	N	2	0	1	0	0	2	1	2	0	1	2	1	0	1	2	2	0	0	2	1	0	0	20	0	2181.11	MYO1B_HUMAN	MYO1B_HUMAN	953	972	yes	yes	2;3	6.9678e-67	263.56	By MS/MS	By MS/MS	By MS/MS	By MS/MS	By MS/MS	By MS/MS	By MS/MS
ALYTLVNK	HTWIRQCLKYDAQDKALYTLVNKVQYGIFP	KYDAQDKALYTLVNKVQYGIFPDNFTFNLL	K	A	L	N	K	V	1	0	1	0	0	0	0	0	0	0	2	1	0	0	0	0	1	0	1	1	0	0	8	0	920.533	RT27_HUMAN	RT27_HUMAN	125	132	yes	yes	2	0.039731	79.116	By matching	By matching	By matching	By matching	By matching	By matching
ALYTYESK	RTLQSLLTPQPPLLKALYTYESKMAFLTRV	PQPPLLKALYTYESKMAFLTRVAKIQQGAL	K	A	L	S	K	M	1	0	0	0	0	0	1	0	0	0	1	1	0	0	0	1	1	0	2	0	0	0	8	0	973.476	NU205_HUMAN	NU205_HUMAN	1549	1556	yes	yes	2	0.018381	98.299	By MS/MS	By MS/MS	By MS/MS	By MS/MS	By MS/MS	By MS/MS	By MS/MS
AMETYEQQLQEK				A	M	E	K		1	0	0	0	0	3	3	0	0	0	1	1	1	0	0	0	1	0	1	0	0	0	12	0	1496.68		REV__TRI25_HUMAN			yes	yes	2	0.00083651	122.33					By MS/MS
AMFLQPDLDSLVDFSTNNQK	FLSPPALQGYVAWLRAMFLQPDLDSLVDFS	PDLDSLVDFSTNNQKKAQDSSLHMPERAVF	R	A	M	Q	K	K	1	0	2	3	0	2	0	0	0	0	3	1	1	2	1	2	1	0	0	1	0	0	20	0	2282.09	MBB1A_HUMAN	MBB1A_HUMAN	412	431	yes	yes	2;3	1.4602e-08	124.25	By MS/MS	By MS/MS	By MS/MS	By MS/MS	By MS/MS	By MS/MS	By MS/MS
AMGEQAVALAR	VEEAPSIFLDAETRRAMGEQAVALARAVKY	ETRRAMGEQAVALARAVKYSSAGTVEFLVD	R	A	M	A	R	A	4	1	0	0	0	1	1	1	0	0	1	0	1	0	0	0	0	0	0	1	0	0	11	0	1115.58	PCCA_HUMAN	PCCA_HUMAN	315	325	yes	yes	2	0.0016869	119.75							By MS/MS
AMQDALADLPEWYGIK	KYLRQWFIKTTAYAKAMQDALADLPEWYGI	MQDALADLPEWYGIKGMQAHWIGDCVGCHL	K	A	M	I	K	G	3	0	0	2	0	1	1	1	0	1	2	1	1	0	1	0	0	1	1	0	0	0	16	0	1819.88	SYLM_HUMAN	SYLM_HUMAN	251	266	yes	yes	2	0.00026008	117.92	By MS/MS		By MS/MS	By MS/MS	By MS/MS	By MS/MS	By MS/MS
ANAEELANNLK	EFTSSGSVLLFVTKKANAEELANNLKQEGH	VTKKANAEELANNLKQEGHNLGLLHGDMDQ	K	A	N	L	K	Q	3	0	3	0	0	0	2	0	0	0	2	1	0	0	0	0	0	0	0	0	0	0	11	0	1185.6	DDX42_HUMAN	DDX42_HUMAN	509	519	yes	yes	2	0.00010532	149.57	By MS/MS	By MS/MS	By MS/MS	By matching		By MS/MS
ANAPCVIFIDELDSVGGK	GVGASRIRNLFREAKANAPCVIFIDELDSV	PCVIFIDELDSVGGKRIESPMHPYSRQTIN	K	A	N	G	K	R	2	0	1	2	1	0	1	2	0	2	1	1	0	1	1	1	0	0	0	2	0	0	18	0	1903.93	YMEL1_HUMAN	YMEL1_HUMAN	429	446	yes	yes	2;3	3.2699e-07	135.91	By MS/MS	By MS/MS	By MS/MS	By MS/MS	By MS/MS	By MS/MS	By MS/MS
ANATVDGLEQGYVVCPSEK	SLKKEPLYVGVDDDKANATVDGLEQGYVVC	VDGLEQGYVVCPSEKRFLLLFTFLKKNRKK	K	A	N	E	K	R	2	0	1	1	1	1	2	2	0	0	1	1	0	0	1	1	1	0	1	3	0	0	19	0	2035.95	DDX18_HUMAN	DDX18_HUMAN	393	411	yes	yes	2	1.0255e-48	241.41	By matching		By MS/MS	By matching	By MS/MS	By matching
ANCIDSTASAEAVFASEVK	HTFLRNGGHFVISIKANCIDSTASAEAVFA	DSTASAEAVFASEVKKMQQENMKPQEQLTL	K	A	N	V	K	K	5	0	1	1	1	0	2	0	0	1	0	1	0	1	0	3	1	0	0	2	0	0	19	0	1968.91	FBRL_HUMAN	FBRL_HUMAN	266	284	yes	yes	2;3	3.021e-15	183	By MS/MS	By MS/MS	By MS/MS	By MS/MS	By MS/MS	By MS/MS	By MS/MS
ANCSDNEFTQALTAAIPPESLTR	ETPTIPLGSAVEAIKANCSDNEFTQALTAA	TQALTAAIPPESLTRGVYSEETLRARFYAV	K	A	N	T	R	G	4	1	2	1	1	1	2	0	0	1	2	0	0	1	2	2	3	0	0	0	0	0	23	0	2505.18	MIC60_HUMAN	MIC60_HUMAN	601	623	yes	yes	2;3	5.0081e-15	138.44	By MS/MS	By matching		By MS/MS	By MS/MS	By MS/MS	By MS/MS
ANDDIIVNWVNR	RYTLNVLEDLGDGQKANDDIIVNWVNRTLS	GQKANDDIIVNWVNRTLSEAGKSTSIQSFK	K	A	N	N	R	T	1	1	3	2	0	0	0	0	0	2	0	0	0	0	0	0	0	1	0	2	0	0	12	0	1427.72	PLST_HUMAN	PLST_HUMAN	519	530	yes	yes	2;3	1.1853e-05	143.97	By MS/MS	By MS/MS	By MS/MS	By MS/MS	By MS/MS	By MS/MS	By matching
ANDLTHSLSSYLK	IELEELNLPDSCFLKANDLTHSLSSYLKEI	LKANDLTHSLSSYLKEICPKWVKLRKNHSE	K	A	N	L	K	E	1	0	1	1	0	0	0	0	1	0	3	1	0	0	0	3	1	0	1	0	0	0	13	0	1447.73	CMS1_HUMAN	CMS1_HUMAN	125	137	yes	yes	3	6.5102e-05	131.26	By MS/MS	By MS/MS	By MS/MS	By MS/MS	By MS/MS	By MS/MS	By MS/MS
ANDPSLQEVNLNNIK	PPNPTNVEISLQQMKANDPSLQEVNLNNIK	ANDPSLQEVNLNNIKNIPIPTLREFAKALE	K	A	N	I	K	N	1	0	4	1	0	1	1	0	0	1	2	1	0	0	1	1	0	0	0	1	0	0	15	0	1667.85	TMOD2_HUMAN	TMOD2_HUMAN	194	208	yes	yes	2	3.3555e-69	276.35	By MS/MS	By MS/MS	By MS/MS	By MS/MS	By MS/MS	By MS/MS	By MS/MS
ANEFEFVLSQFK	SLQRAAYLEKMLLVKANEFEFVLSQFKDFG	LVKANEFEFVLSQFKDFGVRLESLKGLIMH	K	A	N	F	K	D	1	0	1	0	0	1	2	0	0	0	1	1	0	3	0	1	0	0	0	1	0	0	12	0	1457.72	SYNE2_HUMAN	SYNE2_HUMAN	5489	5500	yes	yes	2	0.00066462	126.71		By matching	By matching	By MS/MS	By MS/MS	By matching	By MS/MS
ANELPQPPVPEPANAGK	TIEDDDYSPPSKRPKANELPQPPVPEPANA	ELPQPPVPEPANAGKRKVREFNFEKWNARI	K	A	N	G	K	R	3	0	2	0	0	1	2	1	0	0	1	1	0	0	5	0	0	0	0	1	0	0	17	0	1727.88	GTF2I_HUMAN	GTF2I_HUMAN	327	343	yes	yes	2	0.026589	66.498						By MS/MS
ANENSNIQVLSER	IGQTITISRVEGRRRANENSNIQVLSERSA	RRANENSNIQVLSERSATEVDNNFSKPPPF	R	A	N	E	R	S	1	1	3	0	0	1	2	0	0	1	1	0	0	0	0	2	0	0	0	1	0	0	13	0	1472.72	FIP1_HUMAN	FIP1_HUMAN	332	344	yes	yes	2	4.5431e-16	202.65	By MS/MS	By MS/MS	By MS/MS	By MS/MS	By MS/MS	By MS/MS	By MS/MS
ANESSPKPVGPPPER	KRSAVLKLVMMFEGKANESSPKPVGPPPER	ANESSPKPVGPPPERDIASLP_________	K	A	N	E	R	D	1	1	1	0	0	0	2	1	0	0	0	1	0	0	5	2	0	0	0	1	0	0	15	1	1560.79	AIF1L_HUMAN	AIF1L_HUMAN	130	144	yes	yes	3	0.0016888	93.765	By MS/MS	By matching	By matching			By matching	By MS/MS
ANEVEQMIR	ELQKLEDDAKDNQQKANEVEQMIRDLEASI	KDNQQKANEVEQMIRDLEASIARYKEEYAV	K	A	N	I	R	D	1	1	1	0	0	1	2	0	0	1	0	0	1	0	0	0	0	0	0	1	0	0	9	0	1088.53	DYHC1_HUMAN	DYHC1_HUMAN	3430	3438	yes	yes	2	0.070082	61.602						By MS/MS
ANFENLAK	TVPVEAVTSKTSNIRANFENLAKEKEQEDR	SKTSNIRANFENLAKEKEQEDRRKAEAERA	R	A	N	A	K	E	2	0	2	0	0	0	1	0	0	0	1	1	0	1	0	0	0	0	0	0	0	0	8	0	905.461	SRC8_HUMAN	SRC8_HUMAN	352	359	yes	yes	2	0.0032809	130.64	By MS/MS	By MS/MS	By MS/MS	By MS/MS	By MS/MS	By MS/MS	By MS/MS
ANGTTVHVGIHPSK	RKKYVIYIERVQREKANGTTVHVGIHPSKV	KANGTTVHVGIHPSKVVITRLKLDKDRKKI	K	A	N	S	K	V	1	0	1	0	0	0	0	2	2	1	0	1	0	0	1	1	2	0	0	2	0	0	14	0	1416.75	RL26L_HUMAN;RL26_HUMAN	RL26L_HUMAN	90	103	yes	no	3	0.052445	40.242				By matching	By matching		By matching
ANHEEVLAAGK	LITNKVIMDYESLEKANHEEVLAAGKQAAQ	SLEKANHEEVLAAGKQAAQKLEQFVSILMA	K	A	N	G	K	Q	3	0	1	0	0	0	2	1	1	0	1	1	0	0	0	0	0	0	0	1	0	0	11	0	1137.58	PNPH_HUMAN	PNPH_HUMAN	255	265	yes	yes	2;3	0.014184	63.408	By matching	By matching	By matching	By matching	By MS/MS	By MS/MS	By MS/MS
ANILEDVSLDELK	TLKKSLLQAWGLILRANILEDVSLDELKNF	LRANILEDVSLDELKNFVHAQCLELKAKGL	R	A	N	L	K	N	1	0	1	2	0	0	2	0	0	1	3	1	0	0	0	1	0	0	0	1	0	0	13	0	1457.76	MDN1_HUMAN	MDN1_HUMAN	2871	2883	yes	yes	2;3	0.00050878	100.09	By MS/MS	By MS/MS	By matching	By MS/MS	By matching	By matching	By MS/MS
ANITAIR	TEKGISDLAQHYLMRANITAIRRVRKTDNN	LAQHYLMRANITAIRRVRKTDNNRIARACG	R	A	N	I	R	R	2	1	1	0	0	0	0	0	0	2	0	0	0	0	0	0	1	0	0	0	0	0	7	0	757.445	TCPG_HUMAN	TCPG_HUMAN	307	313	yes	yes	2	0.017407	132.72	By MS/MS	By MS/MS	By MS/MS	By MS/MS	By MS/MS	By MS/MS	By MS/MS
ANIVDQSHLHDSSQK	LLALKDFMMKSNKAKANIVDQSHLHDSSQK	ANIVDQSHLHDSSQKGVIDLAALGITGRQV	K	A	N	Q	K	G	1	0	1	2	0	2	0	0	2	1	1	1	0	0	0	3	0	0	0	1	0	0	15	0	1677.81	PI3R4_HUMAN	PI3R4_HUMAN	802	816	yes	yes	3	0.040006	44.045			By matching			By MS/MS	By matching
ANLEAFTVDK	NGETVPIDEQFDKEKANLEAFTVDKDITLT	FDKEKANLEAFTVDKDITLTNDKPATAIGV	K	A	N	D	K	D	2	0	1	1	0	0	1	0	0	0	1	1	0	1	0	0	1	0	0	1	0	0	10	0	1106.56	KINH_HUMAN	KINH_HUMAN	385	394	yes	yes	2	0.025656	78.655	By MS/MS	By matching		By MS/MS	By MS/MS	By matching
ANLPQSFQVDTSK	KVKCSGPGLSPGMVRANLPQSFQVDTSKAG	VRANLPQSFQVDTSKAGVAPLQVKVQGPKG	R	A	N	S	K	A	1	0	1	1	0	2	0	0	0	0	1	1	0	1	1	2	1	0	0	1	0	0	13	0	1433.72	FLNA_HUMAN	FLNA_HUMAN	1465	1477	yes	yes	2	7.272e-06	158.05	By MS/MS	By MS/MS	By MS/MS	By MS/MS	By MS/MS	By MS/MS	By MS/MS
ANLQELDQFLGPYPYATLK	VDLSPAPESEVEAMRANLQELDQFLGPYPY	ELDQFLGPYPYATLKKWISLTNFISEATVE	R	A	N	L	K	K	2	0	1	1	0	2	1	1	0	0	4	1	0	1	2	0	1	0	2	0	0	0	19	0	2180.12	AAR2_HUMAN	AAR2_HUMAN	113	131	yes	yes	2;3	0.00035429	83.849	By matching	By MS/MS	By MS/MS	By MS/MS	By MS/MS	By matching	By MS/MS
ANLQIDQINTDLNLER	EEQGNTELINDRLKKANLQIDQINTDLNLE	NLQIDQINTDLNLERSHAQKNENARQQLER	K	A	N	E	R	S	1	1	3	2	0	2	1	0	0	2	3	0	0	0	0	0	1	0	0	0	0	0	16	0	1868.96	MYH9_HUMAN	MYH9_HUMAN	1755	1770	yes	yes	2;3;4	8.1522e-250	405.16	By MS/MS	By MS/MS	By MS/MS	By MS/MS	By MS/MS	By MS/MS	By MS/MS
ANLQQAIVTPLKPVDNTYYK	NGTGGLFQGKTPLRKANLQQAIVTPLKPVD	AIVTPLKPVDNTYYKEAEKENLVEQSIPSN	K	A	N	Y	K	E	2	0	2	1	0	2	0	0	0	1	2	2	0	0	2	0	2	0	2	2	0	0	20	1	2275.22	TPX2_HUMAN	TPX2_HUMAN	64	83	yes	yes	3	1.1888e-10	135.18	By MS/MS	By MS/MS	By MS/MS		By matching	By matching
ANLSLLR	GGRSEEKISDSEGFKANLSLLRRPGEKTYT	ISDSEGFKANLSLLRRPGEKTYTQRCRLFV	K	A	N	L	R	R	1	1	1	0	0	0	0	0	0	0	3	0	0	0	0	1	0	0	0	0	0	0	7	0	785.476	SFPQ_HUMAN	SFPQ_HUMAN	280	286	yes	yes	2	0.03286	118.69	By MS/MS	By MS/MS	By MS/MS	By MS/MS	By MS/MS	By MS/MS	By MS/MS
ANNLHSGDNFQLNDSEIER	VSSDSTHVTFYGLLRANNLHSGDNFQLNDS	HSGDNFQLNDSEIERQHFKDQDMYSDKSDK	R	A	N	E	R	Q	1	1	4	2	0	1	2	1	1	1	2	0	0	1	0	2	0	0	0	0	0	0	19	0	2171.98	OSBL8_HUMAN	OSBL8_HUMAN	300	318	yes	yes	3	0.0019246	68.952	By matching	By matching	By matching	By MS/MS	By MS/MS	By matching	By MS/MS
ANNSDFGLVAAVFTNDINK	QEILRFKTMDEVIERANNSDFGLVAAVFTN	DFGLVAAVFTNDINKALTVSSAMQAGTVWI	R	A	N	N	K	A	3	0	4	2	0	0	0	1	0	1	1	1	0	2	0	1	1	0	0	2	0	0	19	0	2008.99	AL1A2_HUMAN	AL1A2_HUMAN	438	456	yes	yes	2	8.4203e-12	172.85	By MS/MS	By MS/MS	By MS/MS	By MS/MS	By MS/MS	By MS/MS
ANNSQEPSPQLASSVASTR	GTEHLKESEADNTKKANNSQEPSPQLASSV	QEPSPQLASSVASTRSMPESLDSPTSGRPG	K	A	N	T	R	S	3	1	2	0	0	2	1	0	0	0	1	0	0	0	2	5	1	0	0	1	0	0	19	0	1942.93	PDLI5_HUMAN	PDLI5_HUMAN	306	324	yes	yes	2	2.5206e-22	198.16		By MS/MS			By MS/MS	By MS/MS
ANPDPNCCLGVFGLSLYTTER	SHSPMSTRRRHVGNRANPDPNCCLGVFGLS	CCLGVFGLSLYTTERDLREVFSKYGPIADV	R	A	N	E	R	D	1	1	2	1	2	0	1	2	0	0	3	0	0	1	2	1	2	0	1	1	0	0	21	0	2383.09	TRA2B_HUMAN	TRA2B_HUMAN	112	132	yes	yes	3	0.00078635	72.317	By MS/MS	By MS/MS	By matching	By matching	By matching	By MS/MS	By MS/MS
ANPDPNTCLGVFGLSLYTTER	SHSPMSNRRRHTGSRANPDPNTCLGVFGLS	TCLGVFGLSLYTTERDLREVFSRYGPLSGV	R	A	N	E	R	D	1	1	2	1	1	0	1	2	0	0	3	0	0	1	2	1	3	0	1	1	0	0	21	0	2324.11	TRA2A_HUMAN	TRA2A_HUMAN	113	133	yes	yes	2;3	6.2166e-10	129.93	By MS/MS	By MS/MS	By MS/MS	By matching	By MS/MS	By MS/MS	By MS/MS
ANPFGGASHAK	HDKQYKKAHLGTALKANPFGGASHAKGIVL	TALKANPFGGASHAKGIVLEKVGVEAKQPN	K	A	N	A	K	G	3	0	1	0	0	0	0	2	1	0	0	1	0	1	1	1	0	0	0	0	0	0	11	0	1055.51	RS23_HUMAN	RS23_HUMAN	38	48	yes	yes	2;3	0.00011152	148.94	By MS/MS	By MS/MS	By MS/MS	By MS/MS	By MS/MS	By MS/MS	By MS/MS
ANPTQLNTVEFLWDPAK	LDIDIPMSVGIIDPRANPTQLNTVEFLWDP	PTQLNTVEFLWDPAKRTSVFIQVHCISTEF	R	A	N	A	K	R	2	0	2	1	0	1	1	0	0	0	2	1	0	1	2	0	2	1	0	1	0	0	17	0	1942.98	TFCP2_HUMAN	TFCP2_HUMAN	165	181	yes	yes	2	0.015921	66.004	By matching			By MS/MS	By MS/MS	By MS/MS
ANQLAEEIESSAQYK	LERDNSEEFLKREARANQLAEEIESSAQYK	ANQLAEEIESSAQYKARVALENDDRSEEEK	R	A	N	Y	K	A	3	0	1	0	0	2	3	0	0	1	1	1	0	0	0	2	0	0	1	0	0	0	15	0	1679.8	ATX2_HUMAN	ATX2_HUMAN	441	455	yes	yes	2	0.019398	72.272	By matching					By MS/MS
ANQSVPEDLVVMAEQYK	RDSKMAGELIKILDRANQSVPEDLVVMAEQ	QSVPEDLVVMAEQYKLNQQKRHRETRSRKP	R	A	N	Y	K	L	2	0	1	1	0	2	2	0	0	0	1	1	1	0	1	1	0	0	1	3	0	0	17	0	1919.93	DDX53_HUMAN	DDX53_HUMAN	589	605	yes	yes	2	0.0041586	84.687						By MS/MS
ANSFVGTAQYVSPELLTEK	FGTAKVLSPESKQARANSFVGTAQYVSPEL	VGTAQYVSPELLTEKSACKSSDLWALGCII	R	A	N	E	K	S	2	0	1	0	0	1	2	1	0	0	2	1	0	1	1	2	2	0	1	2	0	0	19	0	2053.04	PDPK2_HUMAN;PDPK1_HUMAN	PDPK2_HUMAN	212	230	yes	no	2	0.0019707	91.812						By MS/MS
ANSIGSTSASSVPNTDDEDSDYHQEAYK	GLFVESTRKGSVVSRANSIGSTSASSVPNT	NTDDEDSDYHQEAYKESYKDRRRRAHTQAE	R	A	N	Y	K	E	3	0	2	4	0	1	2	1	1	1	0	1	0	0	1	6	2	0	2	1	0	0	28	0	2987.25	MLX_HUMAN	MLX_HUMAN	96	123	yes	yes	3	5.9145e-12	109.55			By MS/MS			By MS/MS
ANSNLVLQADR	______________________________	YEYKANSNLVLQADRSLIDRTRRDEPTGEV	K	A	N	D	R	S	2	1	2	1	0	1	0	0	0	0	2	0	0	0	0	1	0	0	0	1	0	0	11	0	1199.63	U520_HUMAN	U520_HUMAN	15	25	yes	yes	2	0.0063614	88.24	By MS/MS	By matching	By matching	By MS/MS	By MS/MS	By MS/MS	By matching
ANVAVVSGAPLQGQLVAR	LSQYMGLSLNEEEIRANVAVVSGAPLQGQL	AVVSGAPLQGQLVARPSSINYMVAPVTGND	R	A	N	A	R	P	4	1	1	0	0	2	0	2	0	0	2	0	0	0	1	1	0	0	0	4	0	0	18	0	1748.99	SDCB1_HUMAN	SDCB1_HUMAN	68	85	yes	yes	2;3	2.1068e-14	177.16	By matching	By MS/MS	By MS/MS	By MS/MS	By MS/MS	By MS/MS
ANVELDHATLVR	WSTKDFLQREHRSMRANVELDHATLVRFSP	SMRANVELDHATLVRFSPDCRAFIVWLANG	R	A	N	V	R	F	2	1	1	1	0	0	1	0	1	0	2	0	0	0	0	0	1	0	0	2	0	0	12	0	1336.71	TBL2_HUMAN	TBL2_HUMAN	132	143	yes	yes	3	0.031841	54.524	By matching	By matching	By matching	By matching	By MS/MS	By MS/MS	By matching
ANYAVDAYFR	IAFTEWIEPPKRERKANYAVDAYFREALRV	KRERKANYAVDAYFREALRVSEPKAPKAPR	K	A	N	F	R	E	3	1	1	1	0	0	0	0	0	0	0	0	0	1	0	0	0	0	2	1	0	0	10	0	1188.56	SMCA5_HUMAN;SMCA1_HUMAN	SMCA5_HUMAN	740	749	no	no	2	0.016274	84.083	By matching	By matching	By matching	By MS/MS	By MS/MS	By MS/MS	By MS/MS
APAALPALCDLLASAADPQIR	ERIRRATEQLQIVLRAPAALPALCDLLASA	ALCDLLASAADPQIRQFAAVLTRRRLNTRW	R	A	P	I	R	Q	7	1	0	2	1	1	0	0	0	1	4	0	0	0	3	1	0	0	0	0	0	0	21	0	2133.13	IPO4_HUMAN	IPO4_HUMAN	34	54	yes	yes	3	0.00024048	80.316	By matching	By matching	By matching	By matching	By matching	By MS/MS	By matching
APAEILNGK	______________________________	______________________________	M	A	P	G	K	E	2	0	1	0	0	0	1	1	0	1	1	1	0	0	1	0	0	0	0	0	0	0	9	0	911.508	C1TC_HUMAN	C1TC_HUMAN	2	10	yes	yes	2	0.0014592	144.35	By MS/MS	By MS/MS	By MS/MS	By MS/MS	By MS/MS	By MS/MS	By MS/MS
APAEVQITAEQLLR	AGKQRIPKVAKVKNKAPAEVQITAEQLLRE	KAPAEVQITAEQLLREAKERELELLPPPPQ	K	A	P	L	R	E	3	1	0	0	0	2	2	0	0	1	2	0	0	0	1	0	1	0	0	1	0	0	14	0	1537.85	CRNL1_HUMAN	CRNL1_HUMAN	183	196	yes	yes	3	0.041766	48.405	By matching	By matching		By matching	By MS/MS	By MS/MS
APAGQLPR	YKDHQTITIQEMPEKAPAGQLPRSVDVILD	IQEMPEKAPAGQLPRSVDVILDDDLVDKAK	K	A	P	P	R	S	2	1	0	0	0	1	0	1	0	0	1	0	0	0	2	0	0	0	0	0	0	0	8	0	808.456	MCM3_HUMAN	MCM3_HUMAN	208	215	yes	yes	2	0.067741	70.716	By matching	By matching	By matching	By MS/MS	By MS/MS	By matching
APDDLVAPVVK	MASSRASSTQATKTKAPDDLVAPVVKKPHI	TKTKAPDDLVAPVVKKPHIYYGSLEEKERE	K	A	P	V	K	K	2	0	0	2	0	0	0	0	0	0	1	1	0	0	2	0	0	0	0	3	0	0	11	0	1122.63	PRP4_HUMAN	PRP4_HUMAN	16	26	yes	yes	2	0.002193	99.688	By MS/MS	By MS/MS	By MS/MS	By matching	By matching	By matching	By matching
APDEETLIALLAHAK	LKQWEYCGQPKVVVKAPDEETLIALLAHAK	APDEETLIALLAHAKMLGLTVSLIQDAGRT	K	A	P	A	K	M	4	0	0	1	0	0	2	0	1	1	3	1	0	0	1	0	1	0	0	0	0	0	15	0	1590.86	PTH2_HUMAN	PTH2_HUMAN	120	134	yes	yes	3	0.0024507	76.868				By MS/MS	By matching	By MS/MS
APDELHYTYLDTFGRPVIVAYK	GAKNIEIDSPYEISRAPDELHYTYLDTFGR	TYLDTFGRPVIVAYKKNLVEQHIQDIVVHY	R	A	P	Y	K	K	2	1	0	2	0	0	1	1	1	1	2	1	0	1	2	0	2	0	3	2	0	0	22	1	2567.31	RPN1_HUMAN	RPN1_HUMAN	392	413	yes	yes	4	1.1294e-09	113.26		By MS/MS		By matching		By MS/MS	By MS/MS
APELLLGAK	PLKAYTPVVVTQWYRAPELLLGAKEYSTAV	VTQWYRAPELLLGAKEYSTAVDMWSVGCIF	R	A	P	A	K	E	2	0	0	0	0	0	1	1	0	0	3	1	0	0	1	0	0	0	0	0	0	0	9	0	910.549	CD11A_HUMAN;CD11B_HUMAN	CD11A_HUMAN	593	601	yes	no	2	0.043446	77.282	By matching	By MS/MS	By MS/MS			By matching
APEQRPAPNAAPVDPTLR	IFAILQSVKAREEGRAPEQRPAPNAAPVDP	QRPAPNAAPVDPTLRTKQPIPAAYNRYDQE	R	A	P	L	R	T	4	2	1	1	0	1	1	0	0	0	1	0	0	0	5	0	1	0	0	1	0	0	18	1	1899	CDC73_HUMAN	CDC73_HUMAN	264	281	yes	yes	3	0.018114	61.096	By MS/MS	By MS/MS	By MS/MS	By matching	By matching	By matching
APFDLFENK	EGQLEFRALLFIPRRAPFDLFENKKKKNNI	LFIPRRAPFDLFENKKKKNNIKLYVRRVFI	R	A	P	N	K	K	1	0	1	1	0	0	1	0	0	0	1	1	0	2	1	0	0	0	0	0	0	0	9	0	1079.53	HS90B_HUMAN;H90B3_HUMAN	HS90B_HUMAN	339	347	yes	no	2	1.9939e-15	210.05	By MS/MS	By MS/MS	By MS/MS	By MS/MS	By MS/MS	By MS/MS	By MS/MS
APFDLFENR	EGQLEFRALLFVPRRAPFDLFENRKKKNNI	LFVPRRAPFDLFENRKKKNNIKLYVRRVFI	R	A	P	N	R	K	1	1	1	1	0	0	1	0	0	0	1	0	0	2	1	0	0	0	0	0	0	0	9	0	1107.53	HS90A_HUMAN	HS90A_HUMAN	347	355	yes	yes	2	0.0058467	118.06							By MS/MS
APGAEEDDSELQR	APKTKEKNTKKVDHRAPGAEEDDSELQRAW	HRAPGAEEDDSELQRAWGALIKEKEQSRQK	R	A	P	Q	R	A	2	1	0	2	0	1	3	1	0	0	1	0	0	0	1	1	0	0	0	0	0	0	13	0	1415.62	NCBP3_HUMAN	NCBP3_HUMAN	567	579	yes	yes	2	3.8376e-05	152.7	By MS/MS	By MS/MS	By MS/MS
APGAEEYAQQDVLK	PGVLHCTTKFCDYGKAPGAEEYAQQDVLKK	KAPGAEEYAQQDVLKKSYSKAFTLTISALF	K	A	P	L	K	K	3	0	0	1	0	2	2	1	0	0	1	1	0	0	1	0	0	0	1	1	0	0	14	0	1517.74	CN37_HUMAN	CN37_HUMAN	262	275	yes	yes	2	2.7258e-10	182.71	By MS/MS	By MS/MS	By MS/MS	By MS/MS	By MS/MS	By MS/MS	By MS/MS
APGFGDNR	VLNRLKVGLQVVAVKAPGFGDNRKNQLKDM	LQVVAVKAPGFGDNRKNQLKDMAIATGGAV	K	A	P	N	R	K	1	1	1	1	0	0	0	2	0	0	0	0	0	1	1	0	0	0	0	0	0	0	8	0	832.383	CH60_HUMAN	CH60_HUMAN	302	309	yes	yes	2	0.030341	94.262		By MS/MS		By MS/MS	By MS/MS	By MS/MS
APGIIPR	KGPIGSKTRRRVGLKAPGIIPRISVREPMQ	TRRRVGLKAPGIIPRISVREPMQTGIKAVD	K	A	P	P	R	I	1	1	0	0	0	0	0	1	0	2	0	0	0	0	2	0	0	0	0	0	0	0	7	0	722.444	ATPA_HUMAN	ATPA_HUMAN	176	182	yes	yes	2	0.035851	114.67	By MS/MS	By MS/MS	By MS/MS	By MS/MS	By MS/MS	By MS/MS	By MS/MS
APGLGLVLER	VLERSWGTEKVDVPKAPGLGLVLERVHFEK	VDVPKAPGLGLVLERVHFEKYNQRFGNDGL	K	A	P	E	R	V	1	1	0	0	0	0	1	2	0	0	3	0	0	0	1	0	0	0	0	1	0	0	10	0	1023.61	TRUA_HUMAN	TRUA_HUMAN	328	337	yes	yes	2	0.037065	72.643					By MS/MS
APGQLECETAIAALNSCLR	VSDSIKKLITSMRDKAPGQLECETAIAALN	LECETAIAALNSCLRDLDQASLAAVSQQLA	K	A	P	L	R	D	4	1	1	0	2	1	2	1	0	1	3	0	0	0	1	1	1	0	0	0	0	0	19	0	2073	TLN1_HUMAN	TLN1_HUMAN	1655	1673	yes	yes	2;3	6.9387e-16	176.25	By MS/MS	By MS/MS	By MS/MS	By MS/MS	By MS/MS	By MS/MS
APGTNVAMASNQAVR	ALFKCKFEEAQSILKAPGTNVAMASNQAVR	APGTNVAMASNQAVRIVKEPTSHDNKDICK	K	A	P	V	R	I	4	1	2	0	0	1	0	1	0	0	0	0	1	0	1	1	1	0	0	2	0	0	15	0	1485.74	RBP2_HUMAN	RBP2_HUMAN	1307	1321	yes	yes	2	0.0083461	96.604					By MS/MS
APHLQLIEGK	VQDGDGRREVRSPTKAPHLQLIEGKKNSLR	RSPTKAPHLQLIEGKKNSLRVEGDNIYVRH	K	A	P	G	K	K	1	0	0	0	0	1	1	1	1	1	2	1	0	0	1	0	0	0	0	0	0	0	10	0	1104.63	E41L2_HUMAN	E41L2_HUMAN	602	611	yes	yes	3	0.047486	52.6	By matching			By matching	By MS/MS
APIIAVTR	KSGRSAHQVARYRPRAPIIAVTRNPQTARQ	VARYRPRAPIIAVTRNPQTARQAHLYRGIF	R	A	P	T	R	N	2	1	0	0	0	0	0	0	0	2	0	0	0	0	1	0	1	0	0	1	0	0	8	0	839.523	KPYM_HUMAN	KPYM_HUMAN	448	455	yes	yes	2	0.033183	82.716	By MS/MS	By matching	By matching	By matching	By matching	By matching	By matching
APILIATDVASR	QQERDWVLNEFKHGKAPILIATDVASRGLD	HGKAPILIATDVASRGLDVEDVKFVINYDY	K	A	P	S	R	G	3	1	0	1	0	0	0	0	0	2	1	0	0	0	1	1	1	0	0	1	0	0	12	0	1225.7	DDX5_HUMAN;DDX17_HUMAN	DDX5_HUMAN	392	403	no	no	2	3.5651e-14	192.26	By MS/MS	By MS/MS	By MS/MS	By MS/MS	By MS/MS	By MS/MS	By MS/MS
APIVTVGVNNDPADVR	NKRTQIVTEIISEIRAPIVTVGVNNDPADV	PIVTVGVNNDPADVRKKELKMAEIKVKLIE	R	A	P	V	R	K	2	1	2	2	0	0	0	1	0	1	0	0	0	0	2	0	1	0	0	4	0	0	16	0	1635.86	CND3_HUMAN	CND3_HUMAN	471	486	yes	yes	2	8.6399e-06	152.47				By MS/MS	By MS/MS	By matching	By MS/MS
APKPEDIDEEDDDVPDLVENFDEASK	RKLAEQFPRQVLDSKAPKPEDIDEEDDDVP	DDVPDLVENFDEASKNEAN___________	K	A	P	S	K	N	2	0	1	7	0	0	5	0	0	1	1	2	0	1	3	1	0	0	0	2	0	0	26	1	2930.28	BT3L4_HUMAN	BT3L4_HUMAN	129	154	yes	yes	3	3.2385e-12	123.53	By MS/MS	By MS/MS	By MS/MS	By matching	By MS/MS	By MS/MS
APLATGEDDDDEVPDLVENFDEASK	RRLAEALPKQSVDGKAPLATGEDDDDEVPD	DEVPDLVENFDEASKNEAN___________	K	A	P	S	K	N	3	0	1	6	0	0	4	1	0	0	2	1	0	1	2	1	1	0	0	2	0	0	25	0	2690.17	BTF3_HUMAN	BTF3_HUMAN	178	202	yes	yes	2;3	1.4241e-82	254.53	By MS/MS	By MS/MS	By MS/MS	By MS/MS	By MS/MS	By MS/MS
APLAVTSQVINCR	LSVILMLEVGEGSHRAPLAVTSQVINCRNQ	HRAPLAVTSQVINCRNQAVQFISALVDELK	R	A	P	C	R	N	2	1	1	0	1	1	0	0	0	1	1	0	0	0	1	1	1	0	0	2	0	0	13	0	1427.76	CNDD3_HUMAN	CNDD3_HUMAN	319	331	yes	yes	2	0.004322	125.97
APLNIPGTPVLEDFPQNDDEK	SSPSERVFPMPLPRKAPLNIPGTPVLEDFP	GTPVLEDFPQNDDEKERLQRRRSRVFDLQF	K	A	P	E	K	E	1	0	2	3	0	1	2	1	0	1	2	1	0	1	4	0	1	0	0	1	0	0	21	0	2308.12	CND2_HUMAN	CND2_HUMAN	42	62	yes	yes	2;3	2.707e-06	106.86	By MS/MS					By MS/MS
APLNVTNTAGTSLPSVDLLQK	ELSHASLIANQSPFRAPLNVTNTAGTSLPS	NTAGTSLPSVDLLQKLRLTPQHDQIQTQPL	R	A	P	Q	K	L	2	0	2	1	0	1	0	1	0	0	4	1	0	0	2	2	3	0	0	2	0	0	21	0	2138.16	DCP1A_HUMAN	DCP1A_HUMAN	377	397	yes	yes	3	0.0016857	63.936		By matching	By MS/MS	By MS/MS	By MS/MS	By MS/MS	By matching
APNTPASGANGDGSMSQTQSGSTVK	ASIVVYWNYQNSTCRAPNTPASGANGDGSM	GDGSMSQTQSGSTVKATYATSDFTLLELNN	R	A	P	V	K	A	3	0	2	1	0	2	0	4	0	0	0	1	1	0	2	5	3	0	0	1	0	0	25	0	2349.05	CON__P15636	CON__P15636	287	311	yes	yes	3	1.679e-29	163.15		By MS/MS	By MS/MS	By MS/MS		By MS/MS	By MS/MS
APPAPGPASGGSGEVDELFDVK	______________________________	ASGGSGEVDELFDVKNAFYIGSYQQCINEA	M	A	P	V	K	N	3	0	0	2	0	0	2	4	0	0	1	1	0	1	4	2	0	0	0	2	0	0	22	0	2096.01	COPE_HUMAN	COPE_HUMAN	2	23	yes	yes	2;3	5.0854e-49	222.57	By MS/MS	By MS/MS				By MS/MS	By MS/MS
APPDGWELIEPTLDELDQK	______________________________	GWELIEPTLDELDQKMREAETEPHEGKRKV	K	A	P	Q	K	M	1	0	0	3	0	1	3	1	0	1	3	1	0	0	3	0	1	1	0	0	0	0	19	0	2165.05	BUD31_HUMAN	BUD31_HUMAN	10	28	yes	yes	2;3	1.6531e-06	123.84	By MS/MS	By MS/MS	By MS/MS	By MS/MS	By MS/MS	By MS/MS	By MS/MS
APPPSLTDCIGTVDSR	______________________________	PPPSLTDCIGTVDSRAESIDKKISRLDAEL	K	A	P	S	R	A	1	1	0	2	1	0	0	1	0	1	1	0	0	0	3	2	2	0	0	1	0	0	16	0	1684.81	CHMP5_HUMAN	CHMP5_HUMAN	12	27	yes	yes	2;3	0.0001222	124.48	By MS/MS	By matching	By MS/MS	By MS/MS	By MS/MS	By MS/MS
APPPVFYNKPPEIDITCWDADPVPEEEEGFEGGD	SQEEEFAQSEELCAKAPPPVFYNKPPEIDI	ADPVPEEEEGFEGGD_______________	K	A	P	G	D	-	2	0	1	4	1	0	6	3	0	2	0	1	0	2	7	0	1	1	1	2	0	0	34	1	3815.68	DREB_HUMAN	DREB_HUMAN	616	649	yes	yes	3;4;5	5.1068e-50	166.03	By MS/MS	By MS/MS	By MS/MS	By MS/MS	By MS/MS	By MS/MS	By MS/MS
APPVDDAEVDELVLQTK	RPGKKPHSTRRSQPKAPPVDDAEVDELVLQ	PVDDAEVDELVLQTKRSSRRQSLELQKCEE	K	A	P	T	K	R	2	0	0	3	0	1	2	0	0	0	2	1	0	0	2	0	1	0	0	3	0	0	17	0	1837.93	BAZ1B_HUMAN	BAZ1B_HUMAN	1319	1335	yes	yes	2;3	3.009e-08	161.21	By MS/MS	By MS/MS	By MS/MS	By MS/MS	By MS/MS	By MS/MS	By MS/MS
APQAVPLEK	QESQAGSDTDVEEGKAPQAVPLEKSQASMV	DVEEGKAPQAVPLEKSQASMVINSDTDDEE	K	A	P	E	K	S	2	0	0	0	0	1	1	0	0	0	1	1	0	0	2	0	0	0	0	1	0	0	9	0	951.539	MDC1_HUMAN	MDC1_HUMAN	385	393	yes	yes	2	0.0249	90.601			By MS/MS
APQETYADIGGLDNQIQEIK	MDDTDPLVTVMKVEKAPQETYADIGGLDNQ	YADIGGLDNQIQEIKESVELPLTHPEYYEE	K	A	P	I	K	E	2	0	1	2	0	3	2	2	0	3	1	1	0	0	1	0	1	0	1	0	0	0	20	0	2202.08	PRS4_HUMAN	PRS4_HUMAN	179	198	yes	yes	2;3	1.6848e-158	342.42	By MS/MS	By MS/MS	By MS/MS	By MS/MS	By MS/MS	By MS/MS	By MS/MS
APQHTAVGFK	EYSEARRTMTNALRKAPQHTAVGFKQTVHK	NALRKAPQHTAVGFKQTVHKLLIVVELLLG	K	A	P	F	K	Q	2	0	0	0	0	1	0	1	1	0	0	1	0	1	1	0	1	0	0	1	0	0	10	0	1054.56	PSMD3_HUMAN	PSMD3_HUMAN	316	325	yes	yes	3	0.0021581	90.108		By matching		By MS/MS	By MS/MS	By MS/MS
APQLHLEYR	TNEYVAIKLEPIKSRAPQLHLEYRFYKQLS	EPIKSRAPQLHLEYRFYKQLSATEGVPQVY	R	A	P	Y	R	F	1	1	0	0	0	1	1	0	1	0	2	0	0	0	1	0	0	0	1	0	0	0	9	0	1125.59	KC1G2_HUMAN;KC1G1_HUMAN;KC1G3_HUMAN	KC1G2_HUMAN	83	91	yes	no	3	0.022302	60.518				By MS/MS	By MS/MS		By matching
APQVLVLAPTR	IEKLHGELQDRKRGRAPQVLVLAPTRELAN	KRGRAPQVLVLAPTRELANQVSKDFSDITK	R	A	P	T	R	E	2	1	0	0	0	1	0	0	0	0	2	0	0	0	2	0	1	0	0	2	0	0	11	0	1163.7	DDX21_HUMAN	DDX21_HUMAN	260	270	yes	yes	2	9.6591e-06	161.63	By MS/MS	By MS/MS	By MS/MS	By MS/MS	By MS/MS	By MS/MS	By MS/MS
APSDLYQIILK	EDFTGGVTEWYELRKAPSDLYQIILKALER	ELRKAPSDLYQIILKALERGSLLGCSIDIS	K	A	P	L	K	A	1	0	0	1	0	1	0	0	0	2	2	1	0	0	1	1	0	0	1	0	0	0	11	0	1259.71	CAN1_HUMAN	CAN1_HUMAN	230	240	yes	yes	2	0.0022389	107.21	By MS/MS	By MS/MS	By MS/MS	By MS/MS	By MS/MS	By MS/MS	By matching
APSEEDSLSSVPISPYKDEPWK	GSHRVQVPLQTLCTKAPSEEDSLSSVPISP	LSSVPISPYKDEPWKYLESEEYQERYGSRP	K	A	P	W	K	Y	1	0	0	2	0	0	3	0	0	1	1	2	0	0	4	5	0	1	1	1	0	0	22	1	2460.17	RT18B_HUMAN	RT18B_HUMAN	36	57	yes	yes	3	0.00018784	88.983	By MS/MS
APSLTNDEVEEFR	KELVRSQADKVIEPRAPSLTNDEVEEFRAY	PRAPSLTNDEVEEFRAYFNEKMSILQKGGK	R	A	P	F	R	A	1	1	1	1	0	0	3	0	0	0	1	0	0	1	1	1	1	0	0	1	0	0	13	0	1505.7	DDX10_HUMAN	DDX10_HUMAN	537	549	yes	yes	2	1.2633e-06	159.83				By MS/MS	By MS/MS	By matching
APSSDEECFFDLLTK	SADVRVHVPRTSIPRAPSSDEECFFDLLTK	APSSDEECFFDLLTKFQSSRMDDQRCPLDD	R	A	P	T	K	F	1	0	0	2	1	0	2	0	0	0	2	1	0	2	1	2	1	0	0	0	0	0	15	0	1757.78	GPSM1_HUMAN	GPSM1_HUMAN	490	504	yes	yes	2	0.0010978	109.15	By MS/MS	By matching	By matching	By MS/MS	By matching	By matching	By matching
APSSLSDAVPQR	EEKMIPPTKPEIQAKAPSSLSDAVPQRADH	QAKAPSSLSDAVPQRADHRVVGTIDQLVKR	K	A	P	Q	R	A	2	1	0	1	0	1	0	0	0	0	1	0	0	0	2	3	0	0	0	1	0	0	12	0	1226.63	SUGP2_HUMAN	SUGP2_HUMAN	570	581	yes	yes	2	0.001018	117.71	By MS/MS		By MS/MS	By MS/MS	By MS/MS	By MS/MS
APSVANVGSHCDLSLK	TGEGRVKESITRRRRAPSVANVGSHCDLSL	PSVANVGSHCDLSLKIPEISIQDMTAQVTS	R	A	P	L	K	I	2	0	1	1	1	0	0	1	1	0	2	1	0	0	1	3	0	0	0	2	0	0	16	0	1653.81	FLNA_HUMAN	FLNA_HUMAN	2150	2165	yes	yes	3	6.613e-06	137.19	By MS/MS	By MS/MS	By MS/MS	By MS/MS	By MS/MS	By MS/MS	By matching
APSVATVGSICDLNLK	SGEGRVKESITRTSRAPSVATVGSICDLNL	PSVATVGSICDLNLKIPEINSSDMSAHVTS	R	A	P	L	K	I	2	0	1	1	1	0	0	1	0	1	2	1	0	0	1	2	1	0	0	2	0	0	16	0	1643.86	FLNB_HUMAN	FLNB_HUMAN	2105	2120	yes	yes	2	1.714e-44	245.69	By matching	By MS/MS	By matching	By MS/MS	By MS/MS	By MS/MS	By MS/MS
APTASADAELSAQLSR	APAPEPKPEPEPPARAPTASADAELSAQLS	PTASADAELSAQLSRRLDINEGAARPRRCR	R	A	P	S	R	R	5	1	0	1	0	1	1	0	0	0	2	0	0	0	1	3	1	0	0	0	0	0	16	0	1586.79	EFHD1_HUMAN	EFHD1_HUMAN	46	61	yes	yes	2	1.7831e-44	241.15	By MS/MS	By MS/MS		By MS/MS			By MS/MS
APVAGTCYQAEWDDYVPK	GKFKVASFRKKYELRAPVAGTCYQAEWDDY	AGTCYQAEWDDYVPKLYEQLSGK_______	R	A	P	P	K	L	3	0	0	2	1	1	1	1	0	0	0	1	0	0	2	0	1	1	2	2	0	0	18	0	2068.92	PEBP1_HUMAN	PEBP1_HUMAN	162	179	yes	yes	2	9.6616e-09	156.2		By matching	By MS/MS		By MS/MS	By MS/MS
APVGSVVSVPSQSSASSDK	GQGGDQGSGFGTTGKAPVGSVVSVPSQSSA	SVVSVPSQSSASSDKYAALAELDSVFSSAA	K	A	P	D	K	Y	2	0	0	1	0	1	0	1	0	0	0	1	0	0	2	7	0	0	0	4	0	0	19	0	1787.89	AGFG1_HUMAN	AGFG1_HUMAN	355	373	yes	yes	2	8.5609e-16	173.44		By MS/MS				By MS/MS
APVIDIGIANTGK	YTFTATPEDFPKKHKAPVIDIGIANTGKFI	HKAPVIDIGIANTGKFIMTASSDTTVLIWS	K	A	P	G	K	F	2	0	1	1	0	0	0	2	0	3	0	1	0	0	1	0	1	0	0	1	0	0	13	0	1267.71	TBL2_HUMAN	TBL2_HUMAN	189	201	yes	yes	2	0.0086561	96.015	By matching			By MS/MS		By MS/MS	By matching
APVLSIDPPVHEVEQGIDAK	QPWYKAAVAWANQNRAPVLSIDPPVHEVEQ	IDPPVHEVEQGIDAKWSLALGLPLPLGEHA	R	A	P	A	K	W	2	0	0	2	0	1	2	1	1	2	1	1	0	0	3	1	0	0	0	3	0	0	20	0	2113.11	EDC3_HUMAN	EDC3_HUMAN	437	456	yes	yes	3	0.053374	34.346					By MS/MS
APVNTAELTDLLIQQNHIGSVIK	DYDGIKKLLQQLFLKAPVNTAELTDLLIQQ	TDLLIQQNHIGSVIKQTDVSEDSNDDMDED	K	A	P	I	K	Q	2	0	2	1	0	2	1	1	1	3	3	1	0	0	1	1	2	0	0	2	0	0	23	0	2473.35	BCCIP_HUMAN	BCCIP_HUMAN	85	107	yes	yes	3	2.2028e-10	132.36	By matching	By MS/MS	By matching	By MS/MS	By MS/MS	By MS/MS	By matching
APVPGTPDSLSSGSSR	SMVAQAMGVYGALTKAPVPGTPDSLSSGSS	PVPGTPDSLSSGSSRDVQGTDASLDEELDR	K	A	P	S	R	D	1	1	0	1	0	0	0	2	0	0	1	0	0	0	3	5	1	0	0	1	0	0	16	0	1513.74	STML2_HUMAN	STML2_HUMAN	322	337	yes	yes	2	0.0022466	96.64			By MS/MS		By MS/MS	By MS/MS
APVPTGEVYFADSFDR	PDTTAPPSSPKVTYKAPVPTGEVYFADSFD	PVPTGEVYFADSFDRGTLSGWILSKAKKDD	K	A	P	D	R	G	2	1	0	2	0	0	1	1	0	0	0	0	0	2	2	1	1	0	1	2	0	0	16	0	1769.83	CALX_HUMAN	CALX_HUMAN	62	77	yes	yes	2;3	1.3228e-05	146.79	By MS/MS	By MS/MS	By MS/MS	By MS/MS	By MS/MS	By MS/MS	By MS/MS
APVQPQQSPAAAPGGTDEKPSGK	______________________________	PAAAPGGTDEKPSGKERRDAGDKDKEQELS	K	A	P	G	K	E	4	0	0	1	0	3	1	3	0	0	0	2	0	0	5	2	1	0	0	1	0	0	23	1	2217.1	PSMD2_HUMAN	PSMD2_HUMAN	9	31	yes	yes	3	2.7732e-18	145.72				By MS/MS	By MS/MS	By MS/MS
APVSYPNTLPESFTK	DYTFNVDQKLPAEEKAPVSYPNTLPESFTK	APVSYPNTLPESFTKFLQEQRMACEVGLYY	K	A	P	T	K	F	1	0	1	0	0	0	1	0	0	0	1	1	0	1	3	2	2	0	1	1	0	0	15	0	1649.83	NELFB_HUMAN	NELFB_HUMAN	399	413	yes	yes	2	0.0081315	98.105			By MS/MS	By MS/MS
APWELLELR	TILFADLHAYLDNMKAPWELLELRVSYYEN	YLDNMKAPWELLELRVSYYENVIKAMLESI	K	A	P	L	R	V	1	1	0	0	0	0	2	0	0	0	3	0	0	0	1	0	0	1	0	0	0	0	9	0	1125.62	SYYC_HUMAN	SYYC_HUMAN	85	93	yes	yes	2	0.002294	124.23	By MS/MS	By MS/MS	By MS/MS	By MS/MS	By MS/MS	By MS/MS	By MS/MS
AQAAAPASVPAQAPK	RPKAKAKAKAKDQTKAQAAAPASVPAQAPK	AQAAAPASVPAQAPKRTQAPTKASE_____	K	A	Q	P	K	R	7	0	0	0	0	2	0	0	0	0	0	1	0	0	3	1	0	0	0	1	0	0	15	0	1376.74	RL29_HUMAN	RL29_HUMAN	135	149	yes	yes	2	0.00095153	110.93	By MS/MS	By matching	By MS/MS	By MS/MS	By MS/MS	By MS/MS
AQAALQAQQVNR	GSLGPLLCSQVVKARAQAALQAQQVNRTTL	KARAQAALQAQQVNRTTLTITQPRPTLTLS	R	A	Q	N	R	T	4	1	1	0	0	4	0	0	0	0	1	0	0	0	0	0	0	0	0	1	0	0	12	0	1296.69	TAF6_HUMAN	TAF6_HUMAN	468	479	yes	yes	2	1.4955e-06	160.56				By matching	By matching	By MS/MS
AQAEAQQPTFDALRDELR	LPELEATKASLKKLRAQAEAQQPTFDALRD	EAQQPTFDALRDELRGAQEVGERLQQRHGE	R	A	Q	L	R	G	4	2	0	2	0	3	2	0	0	0	2	0	0	1	1	0	1	0	0	0	0	0	18	1	2058.01	PLEC_HUMAN	PLEC_HUMAN	1274	1291	yes	yes	3	0.00012544	102.58	By MS/MS	By MS/MS	By matching	By MS/MS	By MS/MS	By MS/MS	By matching
AQAELENVSGALNEAESK	DGERARAEAAEKLQRAQAELENVSGALNEA	ELENVSGALNEAESKTIRLSKELSSTEAQL	R	A	Q	S	K	T	4	0	2	0	0	1	4	1	0	0	2	1	0	0	0	2	0	0	0	1	0	0	18	0	1858.89	MYH14_HUMAN	MYH14_HUMAN	1302	1319	yes	yes	2;3	2.2777e-151	333.59	By MS/MS	By MS/MS	By MS/MS	By MS/MS	By MS/MS	By MS/MS	By MS/MS
AQAELVGTADEATR	LDMLDLGAAKANLEKAQAELVGTADEATRA	KAQAELVGTADEATRAEIQIRIEANEALVK	K	A	Q	T	R	A	4	1	0	1	0	1	2	1	0	0	1	0	0	0	0	0	2	0	0	1	0	0	14	0	1430.7	ATPD_HUMAN	ATPD_HUMAN	137	150	yes	yes	2	0.0004589	132.56	By MS/MS		By MS/MS	By MS/MS		By MS/MS	By MS/MS
AQALEDLAGFK	TLPGSKRQLQTPKEKAQALEDLAGFKELFQ	PKEKAQALEDLAGFKELFQTPGHTEELVAA	K	A	Q	F	K	E	3	0	0	1	0	1	1	1	0	0	2	1	0	1	0	0	0	0	0	0	0	0	11	0	1161.6	KI67_HUMAN	KI67_HUMAN	1218	1228	yes	no	2	0.0019592	116.05	By MS/MS	By MS/MS	By MS/MS	By matching	By MS/MS	By MS/MS	By MS/MS
AQALEELTGFR	NLPGSNRRLQTRKEKAQALEELTGFRELFQ	RKEKAQALEELTGFRELFQTPCTDNPTTDE	K	A	Q	F	R	E	2	1	0	0	0	1	2	1	0	0	2	0	0	1	0	0	1	0	0	0	0	0	11	0	1233.64	KI67_HUMAN	KI67_HUMAN	1826	1836	yes	yes	2	0.001612	120.76	By MS/MS	By MS/MS	By MS/MS	By MS/MS	By MS/MS	By MS/MS	By MS/MS
AQASSIPVGSR	AQQEAEAAQRLAEEKAQASSIPVGSRCEVR	AEEKAQASSIPVGSRCEVRAAGQSPRRGTV	K	A	Q	S	R	C	2	1	0	0	0	1	0	1	0	1	0	0	0	0	1	3	0	0	0	1	0	0	11	0	1071.57	TBCB_HUMAN	TBCB_HUMAN	154	164	yes	yes	2	0.035258	64.654		By matching	By matching	By matching	By MS/MS	By matching
AQAVHPGYGFLSENK	YLNMDAIMEAIKKTRAQAVHPGYGFLSENK	AQAVHPGYGFLSENKEFARCLAAEDVVFIG	R	A	Q	N	K	E	2	0	1	0	0	1	1	2	1	0	1	1	0	1	1	1	0	0	1	1	0	0	15	0	1616.79	PCCA_HUMAN	PCCA_HUMAN	136	150	yes	yes	2;3	5.473e-69	270.93							By MS/MS
AQAVTQPVPLANKPVPAQSTFPSK	NWDQNVQSMETQIDKAQAVTQPVPLANKPV	LANKPVPAQSTFPSKTGGMEGGTAVATSSL	K	A	Q	S	K	T	4	0	1	0	0	3	0	0	0	0	1	2	0	1	5	2	2	0	0	3	0	0	24	1	2475.35	YLPM1_HUMAN	YLPM1_HUMAN	938	961	yes	yes	3	0.0088336	60.464						By MS/MS
AQCPIVER	LPHSAGRYAAKRFRKAQCPIVERLTNSMMM	AAKRFRKAQCPIVERLTNSMMMHGRNNGKK	K	A	Q	E	R	L	1	1	0	0	1	1	1	0	0	1	0	0	0	0	1	0	0	0	0	1	0	0	8	0	971.486	RS5_HUMAN	RS5_HUMAN	64	71	yes	yes	2	0.034677	81.191	By MS/MS	By MS/MS	By MS/MS	By MS/MS	By MS/MS	By MS/MS	By MS/MS
AQDEAFALQDVPLSSVVR	GLVTLKHVYEIARIKAQDEAFALQDVPLSS	EAFALQDVPLSSVVRSIIGSARSLGIRVVK	K	A	Q	V	R	S	3	1	0	2	0	2	1	0	0	0	2	0	0	1	1	2	0	0	0	3	0	0	18	0	1944	RM11_HUMAN	RM11_HUMAN	125	142	yes	yes	2	1.9486e-06	128.71		By MS/MS	By matching	By MS/MS	By MS/MS		By MS/MS
AQDEGLLSDVVPFK	EQDEYALRSHSLAKKAQDEGLLSDVVPFKV	KAQDEGLLSDVVPFKVPGKDTVTKDNGIRP	K	A	Q	F	K	V	1	0	0	2	0	1	1	1	0	0	2	1	0	1	1	1	0	0	0	2	0	0	14	0	1516.78	ECHB_HUMAN	ECHB_HUMAN	255	268	yes	yes	2	1.0802e-10	187.44	By MS/MS	By MS/MS	By MS/MS	By MS/MS	By MS/MS	By MS/MS	By MS/MS
AQDEIPALSVSRPQTGLSFLGPEPEDLEDLYSR	______________________________	FLGPEPEDLEDLYSRYKKLQQELEFLEVQE	K	A	Q	S	R	Y	2	2	0	3	0	2	4	2	0	1	5	0	0	1	4	4	1	0	1	1	0	0	33	1	3628.79	PRS6B_HUMAN	PRS6B_HUMAN	11	43	yes	yes	3;4	5.5524e-17	109.77		By MS/MS	By MS/MS	By MS/MS	By MS/MS	By MS/MS	By MS/MS
AQDIEAGDGTTSVVIIAGSLLDSCTK	QVLHPAARMLVELSKAQDIEAGDGTTSVVI	SVVIIAGSLLDSCTKLLQKGIHPTIISESF	K	A	Q	T	K	L	3	0	0	3	1	1	1	3	0	3	2	1	0	0	0	3	3	0	0	2	0	0	26	0	2620.29	TCPD_HUMAN	TCPD_HUMAN	97	122	yes	yes	2;3	6.5364e-17	130.56	By matching	By MS/MS	By MS/MS	By matching	By MS/MS	By MS/MS	By matching
AQDIIGHHQSEDRETSDR	KQREQTEILESSRMRAQDIIGHHQSEDRET	IIGHHQSEDRETSDRAHDENKKKAKIQKKP	R	A	Q	D	R	A	1	2	0	3	0	2	2	1	2	2	0	0	0	0	0	2	1	0	0	0	0	0	18	1	2092.95	ZC3HD_HUMAN	ZC3HD_HUMAN	934	951	yes	yes	4	0.00025323	88.551	By MS/MS	By MS/MS	By MS/MS
AQDIQCGLQSR	LEEVFIEVQVPPGTRAQDIQCGLQSRHVAL	PGTRAQDIQCGLQSRHVALSVGGREILKGK	R	A	Q	S	R	H	1	1	0	1	1	3	0	1	0	1	1	0	0	0	0	1	0	0	0	0	0	0	11	0	1274.6	NUDC2_HUMAN	NUDC2_HUMAN	40	50	yes	yes	2	0.0015734	121.29	By MS/MS	By MS/MS	By MS/MS	By MS/MS	By MS/MS	By MS/MS
AQDLEAAQALAQSER	NERKLKKQLKIYMKKAQDLEAAQALAQSER	AQDLEAAQALAQSERKRHELNRQVTVQRKE	K	A	Q	E	R	K	5	1	0	1	0	3	2	0	0	0	2	0	0	0	0	1	0	0	0	0	0	0	15	0	1599.79	MYO5B_HUMAN	MYO5B_HUMAN	1434	1448	yes	yes	2	0.0014706	104.59
AQDLHLFETLK	LFTDSGLSTLEIENRAQDLHLFETLKTDPE	IENRAQDLHLFETLKTDPEAFHQHMVKYIY	R	A	Q	L	K	T	1	0	0	1	0	1	1	0	1	0	3	1	0	1	0	0	1	0	0	0	0	0	11	0	1313.7	NBAS_HUMAN	NBAS_HUMAN	1723	1733	yes	yes	3	0.01961	57.175			By MS/MS	By matching
AQEEADYIEWLK	GSSLLQKRAKTRQEKAQEEADYIEWLKGQK	QEKAQEEADYIEWLKGQKEIRNPDSLKELT	K	A	Q	L	K	G	2	0	0	1	0	1	3	0	0	1	1	1	0	0	0	0	0	1	1	0	0	0	12	0	1493.7	KRI1_HUMAN	KRI1_HUMAN	196	207	yes	yes	2	0.00033098	135.86	By MS/MS	By matching	By matching
AQEGGGSEVFQELK	LEAARMLCVNAPPKKAQEGGGSEVFQELKG	KAQEGGGSEVFQELKGICIALGMSKPPANI	K	A	Q	L	K	G	1	0	0	0	0	2	3	3	0	0	1	1	0	1	0	1	0	0	0	1	0	0	14	0	1477.7	FA98A_HUMAN	FA98A_HUMAN	134	147	yes	yes	2	0.00025567	134.98	By matching		By matching	By MS/MS	By MS/MS	By MS/MS
AQEIAMQNR	KGGAYYPVTVKKQLRAQEIAMQNRLPCIYL	VKKQLRAQEIAMQNRLPCIYLVDSGGAYLP	R	A	Q	N	R	L	2	1	1	0	0	2	1	0	0	1	0	0	1	0	0	0	0	0	0	0	0	0	9	0	1059.51	MCCB_HUMAN	MCCB_HUMAN	156	164	yes	yes	2	0.00095992	151.27							By MS/MS
AQELGHSQSALASAQR	RDSALETLQGQLEEKAQELGHSQSALASAQ	QELGHSQSALASAQRELAAFRTKVQDHSKA	K	A	Q	Q	R	E	4	1	0	0	0	3	1	1	1	0	2	0	0	0	0	3	0	0	0	0	0	0	16	0	1652.82	NUMA1_HUMAN	NUMA1_HUMAN	1175	1190	yes	yes	3	2.9488e-13	165.45	By MS/MS	By MS/MS	By MS/MS	By MS/MS	By MS/MS	By matching	By MS/MS
AQETEAAPSQAPADEPEPESAAAQSQENQDTRPK	TKKVSHVADTKVNTKAQETEAAPSQAPADE	SAAAQSQENQDTRPKVKAKKARKVKHLDGE	K	A	Q	P	K	V	8	1	1	2	0	5	6	0	0	0	0	1	0	0	5	3	2	0	0	0	0	0	34	1	3577.6	MAGD2_HUMAN	MAGD2_HUMAN	138	171	yes	yes	3;4	2.1631e-40	145.86		By matching	By MS/MS	By matching	By matching	By MS/MS
AQFEGIVTDLIR	MDSSGPKHLNMKLTRAQFEGIVTDLIRRTI	LTRAQFEGIVTDLIRRTIAPCQKAMQDAEV	R	A	Q	I	R	R	1	1	0	1	0	1	1	1	0	2	1	0	0	1	0	0	1	0	0	1	0	0	12	0	1360.74	GRP75_HUMAN	GRP75_HUMAN	349	360	yes	yes	2;3	1.0293e-09	181.53	By MS/MS	By MS/MS	By MS/MS	By MS/MS	By MS/MS	By MS/MS	By MS/MS
AQFLVEK	AAVEAKQVAQQEAQRAQFLVEKAKQEQRQK	VAQQEAQRAQFLVEKAKQEQRQKIVQAEGE	R	A	Q	E	K	A	1	0	0	0	0	1	1	0	0	0	1	1	0	1	0	0	0	0	0	1	0	0	7	0	833.465	PHB2_HUMAN	PHB2_HUMAN	210	216	yes	yes	2	0.063249	99.375	By MS/MS	By MS/MS	By MS/MS	By matching	By matching	By matching	By MS/MS
AQGPQQQPGSEGPSYAK	APDQAAEIGSRGSTKAQGPQQQPGSEGPSY	GPQQQPGSEGPSYAKKVALWLAGLLGAGGT	K	A	Q	A	K	K	2	0	0	0	0	4	1	3	0	0	0	1	0	0	3	2	0	0	1	0	0	0	17	0	1728.81	TIM50_HUMAN	TIM50_HUMAN	48	64	yes	yes	2	5.2186e-45	243.4	By MS/MS	By MS/MS	By MS/MS	By MS/MS	By MS/MS	By MS/MS
AQHFQENSR	LLAIASSLFVAFQLRAQHFQENSRMPVIKP	VAFQLRAQHFQENSRMPVIKPDIANWELSV	R	A	Q	S	R	M	1	1	1	0	0	2	1	0	1	0	0	0	0	1	0	1	0	0	0	0	0	0	9	0	1115.51	PCCA_HUMAN	PCCA_HUMAN	540	548	yes	yes	3	0.00052151	120.33							By MS/MS
AQHQLGEFK	MRCGDLLAASQVVNRAQHQLGEFKTWFQEY	SQVVNRAQHQLGEFKTWFQEYMNSKDRRLS	R	A	Q	F	K	T	1	0	0	0	0	2	1	1	1	0	1	1	0	1	0	0	0	0	0	0	0	0	9	0	1056.54	NUP93_HUMAN	NUP93_HUMAN	341	349	yes	yes	2;3	0.0040768	85.744	By MS/MS	By MS/MS	By MS/MS	By MS/MS	By MS/MS	By MS/MS	By MS/MS
AQIEDTLRR	GGKAPRVATSSKVTRAQIEDTLRRDHQLRE	SSKVTRAQIEDTLRRDHQLREAPDTAEKAK	R	A	Q	R	R	D	1	2	0	1	0	1	1	0	0	1	1	0	0	0	0	0	1	0	0	0	0	0	9	1	1100.59	CC124_HUMAN	CC124_HUMAN	98	106	yes	yes	3	0.026517	68.016	By matching	By MS/MS	By MS/MS	By matching	By matching	By matching
AQIEQVIANCEHK	SQEIPEPLQLDFFDRAQIEQVIANCEHKNL	DRAQIEQVIANCEHKNLRGQTVCNVKLLHR	R	A	Q	H	K	N	2	0	1	0	1	2	2	0	1	2	0	1	0	0	0	0	0	0	0	1	0	0	13	0	1538.75	NU205_HUMAN	NU205_HUMAN	1207	1219	yes	yes	3	1.4344e-05	147.18	By matching	By MS/MS	By MS/MS	By MS/MS	By MS/MS	By MS/MS	By MS/MS
AQIHALEGGEVK	EEAAFTCEYKYDGQRAQIHALEGGEVKIFS	GQRAQIHALEGGEVKIFSRNQEDNTGKYPD	R	A	Q	V	K	I	2	0	0	0	0	1	2	2	1	1	1	1	0	0	0	0	0	0	0	1	0	0	12	0	1250.66	DNLI1_HUMAN	DNLI1_HUMAN	574	585	yes	yes	3	0.023182	55.105	By MS/MS	By matching	By matching	By matching		By matching	By matching
AQIHDLVLVGGSTR	LEPVEKALRDAKLDKAQIHDLVLVGGSTRI	KAQIHDLVLVGGSTRIPKVQKLLQDFFNGR	K	A	Q	T	R	I	1	1	0	1	0	1	0	2	1	1	2	0	0	0	0	1	1	0	0	2	0	0	14	0	1464.8	HS71B_HUMAN;HS71A_HUMAN	HS71B_HUMAN	329	342	yes	no	2;3	0.0018449	109.84	By MS/MS	By MS/MS	By matching	By MS/MS	By MS/MS	By MS/MS	By MS/MS
AQILPIR	______________________________	______________________________	M	A	Q	I	R	F	1	1	0	0	0	1	0	0	0	2	1	0	0	0	1	0	0	0	0	0	0	0	7	0	809.512	CLH1_HUMAN	CLH1_HUMAN	2	8	yes	yes	2	0.011331	91.584	By MS/MS	By MS/MS	By MS/MS	By MS/MS	By MS/MS	By MS/MS
AQIWDTAGQER	EFATRSIQVDGKTIKAQIWDTAGQERYRAI	KTIKAQIWDTAGQERYRAITSAYYRGAVGA	K	A	Q	E	R	Y	2	1	0	1	0	2	1	1	0	1	0	0	0	0	0	0	1	1	0	0	0	0	11	0	1273.61	RB11B_HUMAN;RB11A_HUMAN	RB11B_HUMAN	62	72	yes	no	2	0.022766	75.294	By MS/MS			By matching		By MS/MS	By matching
AQLLEIAK	SERGRSPKRLTDLDKAQLLEIAKANAAAMC	RLTDLDKAQLLEIAKANAAAMCAKAGVPLP	K	A	Q	A	K	A	2	0	0	0	0	1	1	0	0	1	2	1	0	0	0	0	0	0	0	0	0	0	8	0	884.533	SON_HUMAN	SON_HUMAN	2056	2063	yes	yes	2	0.059257	73.26	By MS/MS	By MS/MS	By MS/MS	By MS/MS	By matching	By matching	By MS/MS
AQLLQPTLEINPR	HFLRMQQLAKTQEERAQLLQPTLEINPRHA	ERAQLLQPTLEINPRHALIKKLNQLRASEP	R	A	Q	P	R	H	1	1	1	0	0	2	1	0	0	1	3	0	0	0	2	0	1	0	0	0	0	0	13	0	1491.84	TRAP1_HUMAN	TRAP1_HUMAN	635	647	yes	yes	2;3	1.911e-10	182.64	By MS/MS	By MS/MS	By MS/MS	By MS/MS	By MS/MS	By MS/MS	By MS/MS
AQLNIGNVLPVGTMPEGTIVCCLEEKPGDR	AEGIHTGQFVYCGKKAQLNIGNVLPVGTMP	EGTIVCCLEEKPGDRGKLARASGNYATVIS	K	A	Q	D	R	G	1	1	2	1	2	1	3	4	0	2	3	1	1	0	3	0	2	0	0	3	0	0	30	1	3266.61	RL8_HUMAN	RL8_HUMAN	94	123	yes	yes	3;4	4.8192e-11	95.794		By MS/MS	By MS/MS	By MS/MS	By MS/MS	By MS/MS	By matching
AQLQQVEAALSGNGENEDLLK	______________________________	EAALSGNGENEDLLKLKKDLQEVIELTKDL	K	A	Q	L	K	L	3	0	2	1	0	3	3	2	0	0	4	1	0	0	0	1	0	0	0	1	0	0	21	0	2226.11	SPF30_HUMAN	SPF30_HUMAN	14	34	yes	yes	3	7.2875e-44	233.49	By MS/MS	By MS/MS	By MS/MS	By matching	By matching	By matching
AQLSDYSDIVTTLDLAPPTK	LIVDSVKELDSKTIRAQLSDYSDIVTTLDL	YSDIVTTLDLAPPTKKLMMWKETGGVEKLF	R	A	Q	T	K	K	2	0	0	3	0	1	0	0	0	1	3	1	0	0	2	2	3	0	1	1	0	0	20	0	2147.1	RAD21_HUMAN	RAD21_HUMAN	339	358	yes	yes	2;3	2.6441e-25	199.65	By matching	By MS/MS	By MS/MS	By MS/MS	By matching	By matching	By MS/MS
AQLSGLQLQPCLYK	LFDFQKTGPPLVGPKAQLSGLQLQPCLYKR	KAQLSGLQLQPCLYKRR_____________	K	A	Q	Y	K	R	1	0	0	0	1	3	0	1	0	0	4	1	0	0	1	1	0	0	1	0	0	0	14	0	1617.85	RRP8_HUMAN	RRP8_HUMAN	441	454	yes	yes	2	0.0022544	110.66	By MS/MS	By MS/MS	By MS/MS	By MS/MS	By MS/MS		By matching
AQNDLIWNIKDELK	KKEKDKDSKLEKALKAQNDLIWNIKDELKK	KAQNDLIWNIKDELKKVCSTNDLKELLIFN	K	A	Q	L	K	K	1	0	2	2	0	1	1	0	0	2	2	2	0	0	0	0	0	1	0	0	0	0	14	1	1698.89	PARP1_HUMAN	PARP1_HUMAN	240	253	yes	yes	3	2.4077e-05	155.34	By MS/MS	By MS/MS	By MS/MS	By MS/MS	By MS/MS	By MS/MS	By MS/MS
AQPLEDLAGFTELSETSGHTQESLTAGK	EEEPSRRRPRAPKEKAQPLEDLAGFTELSE	SETSGHTQESLTAGKATKIPCESPPLEVVD	K	A	Q	G	K	A	3	0	0	1	0	2	4	3	1	0	4	1	0	1	1	3	4	0	0	0	0	0	28	0	2916.4	KI67_HUMAN	KI67_HUMAN	2673	2700	yes	yes	3	2.0776e-28	150.11	By MS/MS	By MS/MS	By MS/MS		By MS/MS
AQPLSLEELLAK	SKKDEEDEHGDKKPKAQPLSLEELLAKKKA	KPKAQPLSLEELLAKKKAEEEAEAKPKFLS	K	A	Q	A	K	K	2	0	0	0	0	1	2	0	0	0	4	1	0	0	1	1	0	0	0	0	0	0	12	0	1310.74	DDX23_HUMAN	DDX23_HUMAN	139	150	yes	yes	2	0.0071119	86.898	By matching	By MS/MS	By MS/MS	By matching	By matching
AQPSASLGVGYR	TYRAQPSVSLGAAYRAQPSASLGVGYRTQP	AYRAQPSASLGVGYRTQPMTAQAASYRAQP	R	A	Q	Y	R	T	2	1	0	0	0	1	0	2	0	0	1	0	0	0	1	2	0	0	1	1	0	0	12	0	1204.62	RBM14_HUMAN	RBM14_HUMAN	251	262	yes	yes	2	0.0043836	91.867	By MS/MS	By MS/MS	By MS/MS	By MS/MS	By MS/MS	By MS/MS	By MS/MS
AQPSSASYQPVPADPFAIVSR	QPQQQPGEAYSAMPRAQPSSASYQPVPADP	SYQPVPADPFAIVSRAQQMVEILSDENRNL	R	A	Q	S	R	A	4	1	0	1	0	2	0	0	0	1	0	0	0	1	4	4	0	0	1	2	0	0	21	0	2187.1	AMOT_HUMAN	AMOT_HUMAN	413	433	yes	yes	2;3	2.4083e-33	213.02	By MS/MS	By MS/MS	By MS/MS	By MS/MS	By MS/MS	By MS/MS	By MS/MS
AQPSVSLGAAYR	ASYVAPLTAQPATYRAQPSVSLGAAYRAQP	TYRAQPSVSLGAAYRAQPSASLGVGYRTQP	R	A	Q	Y	R	A	3	1	0	0	0	1	0	1	0	0	1	0	0	0	1	2	0	0	1	1	0	0	12	0	1218.64	RBM14_HUMAN	RBM14_HUMAN	239	250	yes	yes	2	0.027879	72.643	By MS/MS	By matching	By matching	By MS/MS	By matching	By matching	By MS/MS
AQPSVSLGAPYR	GYRTQPMTAQAASYRAQPSVSLGAPYRGQL	SYRAQPSVSLGAPYRGQLASPSSQSAAASS	R	A	Q	Y	R	G	2	1	0	0	0	1	0	1	0	0	1	0	0	0	2	2	0	0	1	1	0	0	12	0	1244.65	RBM14_HUMAN	RBM14_HUMAN	275	286	yes	yes	2	0.0017897	101.11	By MS/MS	By MS/MS	By MS/MS	By MS/MS	By MS/MS	By MS/MS	By MS/MS
AQPVQVAEGSEPDGFWEALGGK	EAEKTGAQELLRVLRAQPVQVAEGSEPDGF	EGSEPDGFWEALGGKAAYRTSPRLKDKKMD	R	A	Q	G	K	A	3	0	0	1	0	2	3	4	0	0	1	1	0	1	2	1	0	1	0	2	0	0	22	0	2271.08	GELS_HUMAN	GELS_HUMAN	627	648	yes	yes	2;3	1.3052e-61	252.36	By MS/MS	By MS/MS	By MS/MS	By MS/MS	By MS/MS		By MS/MS
AQQEDALAQQAFEEAR	QRLDGMGCLEFDEERAQQEDALAQQAFEEA	QQEDALAQQAFEEARRRTREFEDRDRSHRE	R	A	Q	A	R	R	5	1	0	1	0	4	3	0	0	0	1	0	0	1	0	0	0	0	0	0	0	0	16	0	1803.84	PEBB_HUMAN	PEBB_HUMAN	132	147	yes	yes	2	2.2164e-44	243.4		By MS/MS	By matching	By MS/MS	By MS/MS	By MS/MS
AQQEFAAGVFSNPAVR	RIHSLYRRTGASFQKAQQEFAAGVFSNPAV	QQEFAAGVFSNPAVRTAAANAAAGAAENAF	K	A	Q	V	R	T	4	1	1	0	0	2	1	1	0	0	0	0	0	2	1	1	0	0	0	2	0	0	16	0	1690.84	SCAM3_HUMAN	SCAM3_HUMAN	314	329	yes	yes	2	1.3773e-05	152.32		By MS/MS		By MS/MS	By MS/MS	By MS/MS
AQQGIVFLDEVDK	VIAKLLQDANYNVEKAQQGIVFLDEVDKIG	EKAQQGIVFLDEVDKIGSVPGIHQLRDVGG	K	A	Q	D	K	I	1	0	0	2	0	2	1	1	0	1	1	1	0	1	0	0	0	0	0	2	0	0	13	0	1460.75	CLPX_HUMAN	CLPX_HUMAN	350	362	yes	yes	2	0.00072619	120.77	By MS/MS	By MS/MS	By MS/MS	By MS/MS	By MS/MS	By MS/MS	By MS/MS
AQQGNEALDEICFK	PVQFRQSVLRELFKKAQQGNEALDEICFKV	KAQQGNEALDEICFKVCACNTVRDILEGRT	K	A	Q	F	K	V	2	0	1	1	1	2	2	1	0	1	1	1	0	1	0	0	0	0	0	0	0	0	14	0	1621.74	INT8_HUMAN	INT8_HUMAN	370	383	yes	yes	2	0.0040867	93.258				By matching	By MS/MS
AQQIHSQTSQQYPLYDLDLGK	LKKSLLATMKTELQKAQQIHSQTSQQYPLY	QTSQQYPLYDLDLGKFGEKVTQLTDRWQRI	K	A	Q	G	K	F	1	0	0	2	0	5	0	1	1	1	3	1	0	0	1	2	1	0	2	0	0	0	21	0	2432.2	DESP_HUMAN	DESP_HUMAN	835	855	yes	yes	3	1.4071e-08	119.27			By MS/MS	By MS/MS	By MS/MS	By MS/MS	By MS/MS
AQQQEEQGSVNDVKEEEK	WSVKPASSSFGSEAKAQQQEEQGSVNDVKE	QEEQGSVNDVKEEEKEEKEVLPDQVEEEEE	K	A	Q	E	K	E	1	0	1	1	0	4	5	1	0	0	0	2	0	0	0	1	0	0	0	2	0	0	18	1	2073.95	LAS1L_HUMAN	LAS1L_HUMAN	552	569	yes	yes	3	5.5804e-28	209.25	By MS/MS	By MS/MS	By MS/MS	By MS/MS	By MS/MS	By MS/MS	By MS/MS
AQRPTATYCAVTDGIPAASEGK	QTASRLQKYFTHARRAQRPTATYCAVTDGI	YCAVTDGIPAASEGKIQAALKLEHIDGVNL	R	A	Q	G	K	I	5	1	0	1	1	1	1	2	0	1	0	1	0	0	2	1	3	0	1	1	0	0	22	1	2263.09	RUSD3_HUMAN	RUSD3_HUMAN	164	185	yes	yes	3	0.00011432	91.883			By MS/MS	By MS/MS	By MS/MS
AQSDGIWGEHEIDYILLVR	VPPEEINYLTRIHYKAQSDGIWGEHEIDYI	GIWGEHEIDYILLVRKNVTLNPDPNEIKSY	K	A	Q	V	R	K	1	1	0	2	0	1	2	2	1	3	2	0	0	0	0	1	0	1	1	1	0	0	19	0	2213.11	IDI1_HUMAN	IDI1_HUMAN	138	156	yes	yes	3	0.024387	46.131					By MS/MS	By MS/MS
AQSSQDAVSSMNLFDLGGQYLR	TTGKHKGYGFIEYEKAQSSQDAVSSMNLFD	VSSMNLFDLGGQYLRVGKAVTPPMPLLTPA	K	A	Q	L	R	V	2	1	1	2	0	3	0	2	0	0	3	0	1	1	0	4	0	0	1	1	0	0	22	0	2386.12	PUF60_HUMAN	PUF60_HUMAN	277	298	yes	yes	2;3	1.3475e-09	124.09	By MS/MS	By MS/MS	By MS/MS	By MS/MS		By MS/MS
AQSVGDSEVAAIGQLAFLR	RNEPAIRNSLPPCSRAQSVGDSEVAAIGQL	GDSEVAAIGQLAFLRHLTLAQLPSVLTGSG	R	A	Q	L	R	H	4	1	0	1	0	2	1	2	0	1	2	0	0	1	0	2	0	0	0	2	0	0	19	0	1931.01	FXL18_HUMAN	FXL18_HUMAN	516	534	yes	yes	3	0.0062202	60.253	By matching	By matching	By matching	By matching	By MS/MS		By matching
AQTEGINISEEALNHLGEIGTK	MLYTPQEMKQIIKIRAQTEGINISEEALNH	ISEEALNHLGEIGTKTTLRYSVQLLTPANL	R	A	Q	T	K	T	2	0	2	0	0	1	4	3	1	3	2	1	0	0	0	1	2	0	0	0	0	0	22	0	2323.17	RUVB1_HUMAN	RUVB1_HUMAN	379	400	yes	yes	3	7.8039e-22	167.73	By MS/MS	By MS/MS	By MS/MS	By MS/MS	By MS/MS	By MS/MS	By MS/MS
AQTGAPCLSFDIVR	EELVMDEEAYVLYHRAQTGAPCLSFDIVRD	RAQTGAPCLSFDIVRDHLGDNRTELPLTLY	R	A	Q	V	R	D	2	1	0	1	1	1	0	1	0	1	1	0	0	1	1	1	1	0	0	1	0	0	14	0	1533.76	GRWD1_HUMAN	GRWD1_HUMAN	60	73	yes	yes	2	0.0085999	79.283				By MS/MS	By MS/MS		By matching
AQTLPTSVVTITSESSPGK	HEVSASTQSTPASSRAQTLPTSVVTITSES	PTSVVTITSESSPGKREKDKEKDKEKRFSL	R	A	Q	G	K	R	1	0	0	0	0	1	1	1	0	1	1	1	0	0	2	4	4	0	0	2	0	0	19	0	1901.99	SPTB2_HUMAN	SPTB2_HUMAN	2326	2344	yes	yes	2	2.8186e-10	158.81	By MS/MS	By MS/MS	By MS/MS	By MS/MS	By MS/MS	By MS/MS	By MS/MS
AQTLPTSVVTITSESSPGKR	HEVSASTQSTPASSRAQTLPTSVVTITSES	TSVVTITSESSPGKREKDKEKDKEKRFSLF	R	A	Q	K	R	E	1	1	0	0	0	1	1	1	0	1	1	1	0	0	2	4	4	0	0	2	0	0	20	1	2058.1	SPTB2_HUMAN	SPTB2_HUMAN	2326	2345	yes	yes	2;3	3.6998e-26	198.16	By MS/MS	By MS/MS	By MS/MS	By MS/MS	By MS/MS	By MS/MS	By MS/MS
AQTPPGPSLSGSK	RQSHSGSISPYPKVKAQTPPGPSLSGSKSP	VKAQTPPGPSLSGSKSPCPQEKSKDSLVQS	K	A	Q	S	K	S	1	0	0	0	0	1	0	2	0	0	1	1	0	0	3	3	1	0	0	0	0	0	13	0	1225.63	SRRM2_HUMAN	SRRM2_HUMAN	1001	1013	yes	yes	2	0.0145	77.744	By MS/MS	By MS/MS	By MS/MS
AQVADVVVSR	DPATHRQKLYTLQDKAQVADVVVSRWLRVT	TLQDKAQVADVVVSRWLRVTVAGGVHISGL	K	A	Q	S	R	W	2	1	0	1	0	1	0	0	0	0	0	0	0	0	0	1	0	0	0	4	0	0	10	0	1042.58	FAS_HUMAN	FAS_HUMAN	1073	1082	yes	yes	2	0.010781	89.913	By matching	By MS/MS	By MS/MS	By MS/MS	By MS/MS	By matching
AQVEQELTTLR	MEKHKKFAEQTLRQKAQVEQELTTLRLQLE	LRQKAQVEQELTTLRLQLEETDHQKNLLDE	K	A	Q	L	R	L	1	1	0	0	0	2	2	0	0	0	2	0	0	0	0	0	2	0	0	1	0	0	11	0	1286.68	PLEC_HUMAN	PLEC_HUMAN	2319	2329	yes	yes	2	0.0031467	94.297	By MS/MS		By MS/MS	By MS/MS	By MS/MS	By MS/MS	By MS/MS
AQVQEFCDYGTK	AKEQSIVEKFRSRGRAQVQEFCDYGTKEEC	RGRAQVQEFCDYGTKEECMKASDADRPCRK	R	A	Q	T	K	E	1	0	0	1	1	2	1	1	0	0	0	1	0	1	0	0	1	0	1	1	0	0	12	0	1444.63	MTA70_HUMAN	MTA70_HUMAN	270	281	yes	yes	2	0.0012369	112.13	By matching	By MS/MS	By matching		By MS/MS	By MS/MS
AQVQLDSDHLEEDIHR	IRELRATLEMVNHEKAQVQLDSDHLEEDIH	QVQLDSDHLEEDIHRLKERFEEEARLRDDT	K	A	Q	H	R	L	1	1	0	3	0	2	2	0	2	1	2	0	0	0	0	1	0	0	0	1	0	0	16	0	1903.9	NFM_HUMAN	NFM_HUMAN	169	184	yes	yes	3;4	9.015e-06	130.06	By MS/MS	By MS/MS	By MS/MS	By MS/MS	By MS/MS	By MS/MS	By MS/MS
AQVSLLIR	SVVAKFNASQLITQRAQVSLLIRRELTERA	SQLITQRAQVSLLIRRELTERAKDFSLILD	R	A	Q	I	R	R	1	1	0	0	0	1	0	0	0	1	2	0	0	0	0	1	0	0	0	1	0	0	8	0	898.56	PHB2_HUMAN	PHB2_HUMAN	158	165	yes	yes	2	0.0074838	113.7	By matching	By matching	By MS/MS	By matching	By MS/MS	By MS/MS	By MS/MS
AQVTELEDELTAAEDAK	ERACRVAEQAANDLRAQVTELEDELTAAED	VTELEDELTAAEDAKLRLEVTVQALKTQHE	R	A	Q	A	K	L	4	0	0	2	0	1	4	0	0	0	2	1	0	0	0	0	2	0	0	1	0	0	17	0	1831.87	MYH14_HUMAN	MYH14_HUMAN	1563	1579	yes	yes	2;3	4.37e-72	278.06	By MS/MS	By MS/MS	By MS/MS	By MS/MS	By MS/MS	By MS/MS	By MS/MS
AQYEDIANR	NSRSLDMDSIIAEVKAQYEDIANRSRAEAE	IIAEVKAQYEDIANRSRAEAESMYQIKYEE	K	A	Q	N	R	S	2	1	1	1	0	1	1	0	0	1	0	0	0	0	0	0	0	0	1	0	0	0	9	0	1078.5	K2C8_HUMAN;CON__P05787;CON__Q5XQN5;CON__Q922U2;CON__Q8BGZ7	K2C8_HUMAN	265	273	no	no	2	0.018845	86.833			By matching			By MS/MS	By MS/MS
AQYEEIAQR	NSRNLDLDSIIAEVKAQYEEIAQRSKEEAE	IIAEVKAQYEEIAQRSKEEAEALYHSKYEE	K	A	Q	Q	R	S	2	1	0	0	0	2	2	0	0	1	0	0	0	0	0	0	0	0	1	0	0	0	9	0	1106.54	K2C6B_HUMAN;K2C6C_HUMAN;K2C6A_HUMAN;CON__P48668;CON__P04259;CON__P02538;K22O_HUMAN;K2C4_HUMAN;CON__P19013;K22E_HUMAN;CON__P35908v2;CON__P35908	K22E_HUMAN	354	362	no	no	2	0.0068132	101.72	By MS/MS	By MS/MS	By MS/MS	By matching	By MS/MS	By MS/MS	By MS/MS
AQYYLPDGSTIEIGPSR	LSINPQKDETLETEKAQYYLPDGSTIEIGP	YYLPDGSTIEIGPSRFRAPELLFRPDLIGE	K	A	Q	S	R	F	1	1	0	1	0	1	1	2	0	2	1	0	0	0	2	2	1	0	2	0	0	0	17	0	1865.92	ACTZ_HUMAN	ACTZ_HUMAN	239	255	yes	yes	2;3	1.9088e-06	151.7	By MS/MS	By MS/MS	By MS/MS	By MS/MS	By MS/MS	By MS/MS	By MS/MS
AREEAERELER	EEAERRAQQQAEAERAREEAERELERWQLK	EAERAREEAERELERWQLKANEALRLRLQA	R	A	R	E	R	W	2	3	0	0	0	0	5	0	0	0	1	0	0	0	0	0	0	0	0	0	0	0	11	2	1386.69	PLEC_HUMAN	PLEC_HUMAN	1760	1770	yes	yes	3	0.001368	112.43		By MS/MS	By MS/MS	By MS/MS	By matching	By MS/MS	By MS/MS
ARENPSEEAQNLVEFTDEEGYGR	EICVPMSVEFEELLKARENPSEEAQNLVEF	AQNLVEFTDEEGYGRYLDLHDCYLKYINLK	K	A	R	G	R	Y	2	2	2	1	0	1	6	2	0	0	1	0	0	1	1	1	1	0	1	1	0	0	23	1	2639.17	SF3A3_HUMAN	SF3A3_HUMAN	116	138	yes	yes	3	3.1823e-11	127.35	By MS/MS	By MS/MS	By MS/MS	By MS/MS	By MS/MS		By matching
ARFEELCSDLFR	DSLFEGIDFYTSITRARFEELCSDLFRSTL	ITRARFEELCSDLFRSTLEPVEKALRDAKL	R	A	R	F	R	S	1	2	0	1	1	0	2	0	0	0	2	0	0	2	0	1	0	0	0	0	0	0	12	1	1541.73	HS71B_HUMAN;HS71A_HUMAN;HSP76_HUMAN;HSP77_HUMAN	HS71B_HUMAN	300	311	no	no	3	0.0011627	98.406	By MS/MS	By MS/MS	By MS/MS	By MS/MS	By MS/MS	By MS/MS	By matching
ARFEELNADLFR	DSLYEGIDFYTSITRARFEELNADLFRGTL	ITRARFEELNADLFRGTLDPVEKALRDAKL	R	A	R	F	R	G	2	2	1	1	0	0	2	0	0	0	2	0	0	2	0	0	0	0	0	0	0	0	12	1	1479.75	HSP7C_HUMAN;HSP72_HUMAN	HSP7C_HUMAN	300	311	yes	no	3	1.0336e-05	154.94	By MS/MS	By MS/MS	By MS/MS	By MS/MS	By MS/MS	By MS/MS	By MS/MS
ARLEIEPEWAYGK	RGWDEALLTMSKGEKARLEIEPEWAYGKKG	EKARLEIEPEWAYGKKGQPDAKIPPNAKLT	K	A	R	G	K	K	2	1	0	0	0	0	3	1	0	1	1	1	0	0	1	0	0	1	1	0	0	0	13	1	1560.79	FKBP3_HUMAN	FKBP3_HUMAN	188	200	yes	yes	3	0.020002	68.034			By MS/MS	By matching	By MS/MS	By MS/MS
ARLPEELR	CVISKTARLLSSEDRARLPEELRSLVQKRY	LLSSEDRARLPEELRSLVQKRYELLEHKKR	R	A	R	L	R	S	1	2	0	0	0	0	2	0	0	0	2	0	0	0	1	0	0	0	0	0	0	0	8	1	982.556	BAZ1B_HUMAN	BAZ1B_HUMAN	512	519	yes	yes	3	0.040885	74.301				By MS/MS
ARPATDSFDDYPPR	RDRNRDSDKTDTDWRARPATDSFDDYPPRR	RARPATDSFDDYPPRRGDDSFGDKYRDRYD	R	A	R	P	R	R	2	2	0	3	0	0	0	0	0	0	0	0	0	1	3	1	1	0	1	0	0	0	14	1	1606.74	IF4B_HUMAN	IF4B_HUMAN	201	214	yes	yes	3	0.0028345	90.444	By MS/MS	By MS/MS	By MS/MS	By MS/MS	By MS/MS	By MS/MS
ARPNTVISQEPFVPK	LEEELRQQKEAACFKARPNTVISQEPFVPK	ARPNTVISQEPFVPKKEKKSVAEGLSGSLV	K	A	R	P	K	K	1	1	1	0	0	1	1	0	0	1	0	1	0	1	3	1	1	0	0	2	0	0	15	1	1681.92	TPX2_HUMAN	TPX2_HUMAN	627	641	yes	yes	3	0.0011804	98.676	By matching	By MS/MS	By MS/MS			By matching
ARQELQEAKEK	MFQEQLMTLKEECEKARQELQEAKEKVAGI	ECEKARQELQEAKEKVAGIESHSELQISRQ	K	A	R	E	K	V	2	1	0	0	0	2	3	0	0	0	1	2	0	0	0	0	0	0	0	0	0	0	11	2	1328.7	NUMA1_HUMAN	NUMA1_HUMAN	845	855	yes	yes	3	0.05483	58.37	By MS/MS	By MS/MS	By MS/MS	By MS/MS	By MS/MS	By matching
ARVEELDRK	LEQYNKLDQDLNEVKARVEELDRKYYEVKN	DLNEVKARVEELDRKYYEVKNKKDELQSER	K	A	R	R	K	Y	1	2	0	1	0	0	2	0	0	0	1	1	0	0	0	0	0	0	0	1	0	0	9	2	1114.61	SMC3_HUMAN	SMC3_HUMAN	446	454	yes	yes	3	0.0013572	125.7	By MS/MS	By MS/MS	By MS/MS	By MS/MS	By MS/MS	By MS/MS	By MS/MS
ASAAPKPEPVPVQK	KIKGCTGSLNMTLQRASAAPKPEPVPVQKG	RASAAPKPEPVPVQKGEPKEVVKPVPITSP	R	A	S	Q	K	G	3	0	0	0	0	1	1	0	0	0	0	2	0	0	4	1	0	0	0	2	0	0	14	1	1417.79	PDLI5_HUMAN	PDLI5_HUMAN	84	97	yes	yes	2;3	0.00073055	133.05	By MS/MS	By MS/MS	By MS/MS	By MS/MS	By MS/MS	By MS/MS
ASAFNSWFENAEEDLTDPVR	HFRKVEDLFLTFAKKASAFNSWFENAEEDL	SWFENAEEDLTDPVRCNSLEEIKALREAHD	K	A	S	V	R	C	3	1	2	2	0	0	3	0	0	0	1	0	0	2	1	2	1	1	0	1	0	0	20	0	2297.02	SPTN1_HUMAN	SPTN1_HUMAN	2100	2119	yes	yes	2;3	7.4819e-118	316.1	By MS/MS	By MS/MS	By MS/MS	By MS/MS	By MS/MS	By MS/MS	By MS/MS
ASAGHAVSIAQDDAGADDWETDPDFVNDVSEK	______________________________	DWETDPDFVNDVSEKEQRWGAKTVQGSGHQ	K	A	S	E	K	E	6	0	1	7	0	1	2	2	1	1	0	1	0	1	1	3	1	1	0	3	0	0	32	0	3331.44	SRC8_HUMAN	SRC8_HUMAN	4	35	yes	yes	3	1.0509e-92	238.59	By MS/MS	By MS/MS	By MS/MS	By MS/MS	By MS/MS	By MS/MS
ASAGHVAVSSPTPETGPLQR	NPAMSPAVSQPCTPRASAGHVAVSSPTPET	VAVSSPTPETGPLQRLLPKARPMSLSTIAI	R	A	S	Q	R	L	3	1	0	0	0	1	1	2	1	0	1	0	0	0	3	3	2	0	0	2	0	0	20	0	1961	CNDD3_HUMAN	CNDD3_HUMAN	1320	1339	yes	yes	3	0.0015157	74.618					By MS/MS	By MS/MS	By MS/MS
ASAGPQPLLVQSCK	TQTIAAAQHAASTPKASAGPQPLLVQSCKA	KASAGPQPLLVQSCKAVAEQIPLLVQGVRG	K	A	S	C	K	A	2	0	0	0	1	2	0	1	0	0	2	1	0	0	2	2	0	0	0	1	0	0	14	0	1454.76	TLN1_HUMAN	TLN1_HUMAN	944	957	yes	yes	2	2.1687e-10	184.31	By MS/MS	By MS/MS	By MS/MS	By MS/MS	By MS/MS	By MS/MS	By MS/MS
ASALLFSSDEEDQWNIPASQTHLASDSR	QREEKAKASELSKKKASALLFSSDEEDQWN	WNIPASQTHLASDSRSKGEPRDSGTLQSQE	K	A	S	S	R	S	4	1	1	3	0	2	2	0	1	1	3	0	0	1	1	6	1	1	0	0	0	0	28	0	3074.42	WAC2A_HUMAN;WAC2C_HUMAN	WAC2A_HUMAN	613	640	yes	no	3	1.7937e-09	92.632		By MS/MS	By MS/MS
ASAPSPNAQVACDHCLK	LAREPPADVWTPPARASAPSPNAQVACDHC	APSPNAQVACDHCLKEAAVKTCLVCMASFC	R	A	S	L	K	E	4	0	1	1	2	1	0	0	1	0	1	1	0	0	2	2	0	0	0	1	0	0	17	0	1824.82	TRI25_HUMAN	TRI25_HUMAN	96	112	yes	yes	3	8.2166e-05	103.16	By MS/MS	By MS/MS	By matching	By MS/MS	By MS/MS	By MS/MS
ASASYHISNLLEK	______________________________	______________________________	M	A	S	E	K	M	2	0	1	0	0	0	1	0	1	1	2	1	0	0	0	3	0	0	1	0	0	0	13	0	1431.74	CAND1_HUMAN	CAND1_HUMAN	2	14	yes	yes	2	9.9685e-43	250.51	By MS/MS	By MS/MS	By MS/MS	By MS/MS	By MS/MS	By MS/MS	By MS/MS
ASAVSELSPR	KPWPDATYGTGSASRASAVSELSPRERSPA	GSASRASAVSELSPRERSPALKSPLQSVVV	R	A	S	P	R	E	2	1	0	0	0	0	1	0	0	0	1	0	0	0	1	3	0	0	0	1	0	0	10	0	1015.53	TR150_HUMAN	TR150_HUMAN	236	245	yes	yes	2	0.00073921	134.66	By MS/MS	By MS/MS	By MS/MS	By MS/MS	By MS/MS	By MS/MS
ASAVSPANLPAVLLQPR	______________________________	AVSPANLPAVLLQPRWKRVVGWSGPVPRPR	M	A	S	P	R	W	4	1	1	0	0	1	0	0	0	0	3	0	0	0	3	2	0	0	0	2	0	0	17	0	1702.97	HCFC1_HUMAN	HCFC1_HUMAN	2	18	yes	yes	2;3	5.1278e-06	129.93	By MS/MS	By MS/MS	By MS/MS	By MS/MS	By MS/MS	By MS/MS	By MS/MS
ASCASIDIEDATQHLR	______________________________	SCASIDIEDATQHLRDILKLDRPAGGPSAE	M	A	S	L	R	D	3	1	0	2	1	1	1	0	1	2	1	0	0	0	0	2	1	0	0	0	0	0	16	0	1785.83	EDC4_HUMAN	EDC4_HUMAN	2	17	yes	yes	2	4.196e-106	311.71	By MS/MS	By MS/MS	By matching	By MS/MS	By MS/MS	By MS/MS
ASCFTGLNPTIVQEYTK	TLDEIDALLTEERSRASCFTGLNPTIVQEY	CFTGLNPTIVQEYTKREEEIEQLTEELKGK	R	A	S	T	K	R	1	0	1	0	1	1	1	1	0	1	1	1	0	1	1	1	3	0	1	1	0	0	17	0	1927.93	SMC5_HUMAN	SMC5_HUMAN	879	895	yes	yes	2	0.011377	89.858		By matching					By MS/MS
ASCILQLVK	LPQFVQSADLEVQERASCILQLVKHIQKLQ	LEVQERASCILQLVKHIQKLQAKDVPVAEE	R	A	S	V	K	H	1	0	0	0	1	1	0	0	0	1	2	1	0	0	0	1	0	0	0	1	0	0	9	0	1030.58	AP3D1_HUMAN	AP3D1_HUMAN	572	580	yes	yes	2	0.062512	62.88			By MS/MS
ASEIMVDDEELAQHPATTEDIR	TDFLRAANPVDFLSKASEIMVDDEELAQHP	DEELAQHPATTEDIRVCCQDIRVLGRKELR	K	A	S	I	R	V	3	1	0	3	0	1	4	0	1	2	1	0	1	0	1	1	2	0	0	1	0	0	22	0	2469.13	SPB1_HUMAN	SPB1_HUMAN	270	291	yes	yes	3	0.005093	52.754			By MS/MS	By MS/MS	By MS/MS
ASELGHSLNENVLK	AKEGATKFGSQASQKASELGHSLNENVLKP	KASELGHSLNENVLKPAQEKVKEGKIFDDV	K	A	S	L	K	P	1	0	2	0	0	0	2	1	1	0	3	1	0	0	0	2	0	0	0	1	0	0	14	0	1509.78	ARFG1_HUMAN	ARFG1_HUMAN	240	253	yes	yes	3	0.0058766	66.246	By matching	By matching		By matching	By MS/MS	By MS/MS
ASELGHSLNENVLKPAQEK	AKEGATKFGSQASQKASELGHSLNENVLKP	GHSLNENVLKPAQEKVKEGKIFDDVSSGVS	K	A	S	E	K	V	2	0	2	0	0	1	3	1	1	0	3	2	0	0	1	2	0	0	0	1	0	0	19	1	2063.06	ARFG1_HUMAN	ARFG1_HUMAN	240	258	yes	yes	3;4	0.04935	58.592	By MS/MS		By MS/MS			By MS/MS
ASEQIYGTPSSSPYECLR	NEGLLVAALEELAFKASEQIYGTPSSSPYE	QIYGTPSSSPYECLRQSCNILISTMNKLAT	K	A	S	L	R	Q	1	1	0	0	1	1	2	1	0	1	1	0	0	0	2	4	1	0	2	0	0	0	18	0	2043.92	DCTN1_HUMAN	DCTN1_HUMAN	873	890	yes	yes	2	6.8097e-11	170.79				By MS/MS		By MS/MS	By MS/MS
ASEVFLQR	ELYYVNRDTLFCYHKASEVFLQRLMALYVA	TLFCYHKASEVFLQRLMALYVASHYKNSPN	K	A	S	Q	R	L	1	1	0	0	0	1	1	0	0	0	1	0	0	1	0	1	0	0	0	1	0	0	8	0	948.503	NAT10_HUMAN	NAT10_HUMAN	521	528	yes	yes	2	0.00040989	152.63	By MS/MS	By MS/MS	By MS/MS	By MS/MS	By matching	By MS/MS	By MS/MS
ASFENNCEIGCFAK	______________________________	RASFENNCEIGCFAKLTNTYCLVAIGGSEN	R	A	S	A	K	L	2	0	2	0	2	0	2	1	0	1	0	1	0	2	0	1	0	0	0	0	0	0	14	0	1645.69	IF6_HUMAN	IF6_HUMAN	5	18	yes	yes	2	7.5623e-05	151.79	By MS/MS	By matching	By MS/MS	By MS/MS	By matching	By MS/MS	By matching
ASFNHFDK	RDAKGISQEQMQEFRASFNHFDKDHGGALG	EQMQEFRASFNHFDKDHGGALGPEEFKACL	R	A	S	D	K	D	1	0	1	1	0	0	0	0	1	0	0	1	0	2	0	1	0	0	0	0	0	0	8	0	964.44	ACTN4_HUMAN	ACTN4_HUMAN	772	779	yes	yes	2;3	0.042498	73.157		By matching		By MS/MS	By MS/MS	By MS/MS	By MS/MS
ASFVTEVLAHSGR	______________________________	______________________________	M	A	S	G	R	L	2	1	0	0	0	0	1	1	1	0	1	0	0	1	0	2	1	0	0	2	0	0	13	0	1372.71	ZW10_HUMAN	ZW10_HUMAN	2	14	yes	yes	2	0.00054468	113.22		By matching					By MS/MS
ASGANYSFHK	EEDVEPECIMEKVAKASGANYSFHKESGRF	EKVAKASGANYSFHKESGRFQDVGPQAPVG	K	A	S	H	K	E	2	0	1	0	0	0	0	1	1	0	0	1	0	1	0	2	0	0	1	0	0	0	10	0	1080.5	DBNL_HUMAN	DBNL_HUMAN	135	144	yes	yes	3	0.026872	56.202	By MS/MS	By MS/MS		By MS/MS	By MS/MS	By MS/MS
ASGCEGEDVVTLLK	SLDESILLKWTKGFKASGCEGEDVVTLLKE	KASGCEGEDVVTLLKEAIHRREEFDLDVVA	K	A	S	L	K	E	1	0	0	1	1	0	2	2	0	0	2	1	0	0	0	1	1	0	0	2	0	0	14	0	1476.71	HXK2_HUMAN	HXK2_HUMAN	625	638	yes	yes	2	0.00074631	122.55	By MS/MS		By MS/MS		By MS/MS	By MS/MS	By matching
ASGDLIPWTVSEQFQDPDFGGLSGGR	ISRQSILNSLSRGKKASGDLIPWTVSEQFQ	EQFQDPDFGGLSGGRVVRIAVHPDYQGMGY	K	A	S	G	R	V	1	1	0	3	0	2	1	5	0	1	2	0	0	2	2	3	1	1	0	1	0	0	26	0	2735.28	NAT10_HUMAN	NAT10_HUMAN	600	625	yes	yes	2;3	4.0281e-18	139.47	By MS/MS	By MS/MS	By MS/MS	By MS/MS	By MS/MS	By MS/MS	By MS/MS
ASGNYATVISHNPETK	CCLEEKPGDRGKLARASGNYATVISHNPET	SGNYATVISHNPETKKTRVKLPSGSKKVIS	R	A	S	T	K	K	2	0	2	0	0	0	1	1	1	1	0	1	0	0	1	2	2	0	1	1	0	0	16	0	1687.82	RL8_HUMAN	RL8_HUMAN	129	144	yes	yes	2;3	1.2548e-249	402.1	By MS/MS	By MS/MS	By MS/MS	By MS/MS	By MS/MS	By MS/MS	By MS/MS
ASGNYATVISHNPETKK	CCLEEKPGDRGKLARASGNYATVISHNPET	GNYATVISHNPETKKTRVKLPSGSKKVISS	R	A	S	K	K	T	2	0	2	0	0	0	1	1	1	1	0	2	0	0	1	2	2	0	1	1	0	0	17	1	1815.91	RL8_HUMAN	RL8_HUMAN	129	145	yes	yes	3;4	0.003449	87.287		By MS/MS	By MS/MS	By MS/MS	By MS/MS	By MS/MS	By matching
ASGPDGECDSNGPGFYLYDLGSTHGTFLNK	EHPSVSRYHAVLQHRASGPDGECDSNGPGF	YLYDLGSTHGTFLNKTRIPPRTYCRVHVGH	R	A	S	N	K	T	1	0	2	3	1	0	1	6	1	0	3	1	0	2	2	3	2	0	2	0	0	0	30	0	3175.38	NADAP_HUMAN	NADAP_HUMAN	217	246	yes	yes	3	1.5932e-29	150.17	By MS/MS	By MS/MS	By MS/MS		By MS/MS	By MS/MS
ASGPGLNTTGVPASLPVEFTIDAK	FKVKVLPTHDASKVKASGPGLNTTGVPASL	GVPASLPVEFTIDAKDAGEGLLAVQITDPE	K	A	S	A	K	D	3	0	1	1	0	0	1	3	0	1	2	1	0	1	3	2	3	0	0	2	0	0	24	0	2341.22	FLNA_HUMAN	FLNA_HUMAN	1550	1573	yes	yes	2	1.7085e-27	174.87		By MS/MS	By MS/MS		By MS/MS
ASGPPVSELITK	VKKKAAKKAGGTPRKASGPPVSELITKAVA	PRKASGPPVSELITKAVAASKERSGVSLAA	K	A	S	T	K	A	1	0	0	0	0	0	1	1	0	1	1	1	0	0	2	2	1	0	0	1	0	0	12	0	1197.66	H12_HUMAN;H14_HUMAN;H13_HUMAN	H12_HUMAN	35	46	yes	no	2	1.9043e-20	207.6	By MS/MS	By MS/MS	By MS/MS	By MS/MS	By MS/MS	By MS/MS	By MS/MS
ASGQAFELILSPR	______________________________	KRASGQAFELILSPRSKESVPEFPLSPPKK	R	A	S	P	R	S	2	1	0	0	0	1	1	1	0	1	2	0	0	1	1	2	0	0	0	0	0	0	13	0	1387.75	STMN1_HUMAN	STMN1_HUMAN	15	27	yes	yes	2;3	0.026369	71.558		By MS/MS			By MS/MS	By MS/MS
ASGRPEELWEAVVGAAER	______________________________	RPEELWEAVVGAAERFRARTGTELVLLTAA	M	A	S	E	R	F	4	2	0	0	0	0	4	2	0	0	1	0	0	0	1	1	0	1	0	2	0	0	18	1	1925.96	AKTS1_HUMAN	AKTS1_HUMAN	2	19	yes	yes	2;3	2.548e-06	118.52	By MS/MS	By MS/MS	By MS/MS	By MS/MS	By MS/MS	By MS/MS
ASGSGGGSAALGPSGFGPSGGSGTK	GPRAPRPPQPKKSKKASGSGGGSAALGPSG	LGPSGFGPSGGSGTKLPKKATKTAPPALPT	K	A	S	T	K	L	3	0	0	0	0	0	0	10	0	0	1	1	0	1	2	6	1	0	0	0	0	0	25	0	2006.93	BRD2_HUMAN	BRD2_HUMAN	590	614	yes	yes	2	3.3486e-69	239.86	By MS/MS	By MS/MS	By MS/MS
ASGVTCLYFVEEGQR	LKTSLAQHFTAGPGRASGVTCLYFVEEGQR	ASGVTCLYFVEEGQRKTPSQEGLPLEHVAG	R	A	S	Q	R	K	1	1	0	0	1	1	2	2	0	0	1	0	0	1	0	1	1	0	1	2	0	0	15	0	1714.8	TRM2A_HUMAN	TRM2A_HUMAN	360	374	yes	yes	2	0.042512	63.091						By MS/MS
ASHNNTQIQVVSASNEPLAFASCGTEGFR	WAGKKFEEIPIAHIKASHNNTQIQVVSASN	NEPLAFASCGTEGFRNAKKGTGIAAQTAGI	K	A	S	F	R	N	4	1	3	0	1	2	2	2	1	1	1	0	0	2	1	4	2	0	0	2	0	0	29	0	3091.44	RT11_HUMAN	RT11_HUMAN	90	118	yes	yes	3	3.2018e-81	250.71		By MS/MS	By MS/MS	By MS/MS	By MS/MS	By MS/MS	By MS/MS
ASIGQSPGLPSTTFK	PNSSTSEVSSTSASKASIGQSPGLPSTTFK	ASIGQSPGLPSTTFKLPSNSLGFTATHNTS	K	A	S	F	K	L	1	0	0	0	0	1	0	2	0	1	1	1	0	1	2	3	2	0	0	0	0	0	15	0	1489.78	RPRD2_HUMAN	RPRD2_HUMAN	609	623	yes	yes	2	0.00082054	113.07		By MS/MS			By MS/MS	By MS/MS
ASIHEAWTDGK	RLERLDHLAEKFRQKASIHEAWTDGKEAML	FRQKASIHEAWTDGKEAMLKHRDYETATLS	K	A	S	G	K	E	2	0	0	1	0	0	1	1	1	1	0	1	0	0	0	1	1	1	0	0	0	0	11	0	1213.57	ACTN4_HUMAN;ACTN1_HUMAN	ACTN4_HUMAN	422	432	no	no	2;3	0.00044709	107.58	By matching	By matching	By matching	By MS/MS	By MS/MS	By MS/MS	By MS/MS
ASINMLR	RLRQIFNGTFVKLNKASINMLRIVEPYIAW	GTFVKLNKASINMLRIVEPYIAWGYPNLKS	K	A	S	L	R	I	1	1	1	0	0	0	0	0	0	1	1	0	1	0	0	1	0	0	0	0	0	0	7	0	803.432	RL7_HUMAN	RL7_HUMAN	128	134	yes	yes	2	0.030629	121.68	By MS/MS			By MS/MS	By MS/MS	By MS/MS
ASIPFSVVGSNQLIEAK	SDEDEDFKEQTRLLKASIPFSVVGSNQLIE	IPFSVVGSNQLIEAKGKKVRGRLYPWGVVE	K	A	S	A	K	G	2	0	1	0	0	1	1	1	0	2	1	1	0	1	1	3	0	0	0	2	0	0	17	0	1758.95	SEPT2_HUMAN	SEPT2_HUMAN	233	249	yes	yes	2	9.5539e-05	115.34	By matching	By MS/MS	By MS/MS	By MS/MS	By MS/MS	By MS/MS
ASIQECILPDSPLYHNK	YKFDFPVSYLPGPVKASIQECILPDSPLYH	IQECILPDSPLYHNKVQFTPTGGLGLNLAL	K	A	S	N	K	V	1	0	1	1	1	1	1	0	1	2	2	1	0	0	2	2	0	0	1	0	0	0	17	0	1983.97	NSMA3_HUMAN	NSMA3_HUMAN	159	175	yes	yes	3	0.045324	41.422							By MS/MS
ASITALEAK	VKLQEMEGTVKSKYKASITALEAKIAQLEE	VKSKYKASITALEAKIAQLEEQLDNETKER	K	A	S	A	K	I	3	0	0	0	0	0	1	0	0	1	1	1	0	0	0	1	1	0	0	0	0	0	9	0	902.507	MYH9_HUMAN	MYH9_HUMAN	1807	1815	yes	yes	2	0.0012546	147.19	By MS/MS	By MS/MS	By MS/MS	By MS/MS	By MS/MS	By MS/MS	By MS/MS
ASLEAAIADAEQR	ISRLQAEIEGLKGQRASLEAAIADAEQRGE	QRASLEAAIADAEQRGELAIKDANAKLSEL	R	A	S	Q	R	G	5	1	0	1	0	1	2	0	0	1	1	0	0	0	0	1	0	0	0	0	0	0	13	0	1343.67	K2C8_HUMAN;CON__P05787;CON__H-INV:HIT000292931	K2C8_HUMAN	329	341	yes	no	3	3.9939e-05	137.84	By matching	By MS/MS	By matching	By MS/MS	By MS/MS	By MS/MS	By MS/MS
ASLENSLEETK	MQNLEIELQSQLSMKASLENSLEETKGRYC	LSMKASLENSLEETKGRYCMQLAQIQEMIG	K	A	S	T	K	G	1	0	1	0	0	0	3	0	0	0	2	1	0	0	0	2	1	0	0	0	0	0	11	0	1219.59	K1C14_HUMAN;CON__P02533;K1C16_HUMAN;CON__P08779;CON__Q9Z2K1;CON__Q3ZAW8	K1C14_HUMAN	353	363	yes	no	2	0.0020813	114.39					By MS/MS
ASLGLADHR	RLDWFRLQAYTSVSKASLGLADHRELGKMM	YTSVSKASLGLADHRELGKMMNTIIFHTKM	K	A	S	H	R	E	2	1	0	1	0	0	0	1	1	0	2	0	0	0	0	1	0	0	0	0	0	0	9	0	938.493	NCKP1_HUMAN	NCKP1_HUMAN	502	510	yes	yes	3	0.047638	46.001		By MS/MS	By matching	By MS/MS	By MS/MS	By matching	By matching
ASLLDDYQLPEILR	RVQPGHCYHLYNGLRASLLDDYQLPEILRT	RASLLDDYQLPEILRTPLEELCLQIKILRL	R	A	S	L	R	T	1	1	0	2	0	1	1	0	0	1	4	0	0	0	1	1	0	0	1	0	0	0	14	0	1644.87	DHX36_HUMAN	DHX36_HUMAN	620	633	yes	yes	2	1.0017e-31	231.17	By MS/MS	By MS/MS	By MS/MS	By MS/MS	By MS/MS	By MS/MS	By MS/MS
ASLLDPVPEVR	KDLAPYLPSVTPGLKASLLDPVPEVRTVSA	PGLKASLLDPVPEVRTVSAKALGAMVKGMG	K	A	S	V	R	T	1	1	0	1	0	0	1	0	0	0	2	0	0	0	2	1	0	0	0	2	0	0	11	0	1194.66	GCN1_HUMAN	GCN1_HUMAN	1664	1674	yes	yes	2	0.017086	77.662							By MS/MS
ASLLSFQDEEEENEEVFK	LKPRKRPRENKEVPRASLLSFQDEEEENEE	LSFQDEEEENEEVFKVKKSSYSKKIVKLLK	R	A	S	F	K	V	1	0	1	1	0	1	6	0	0	0	2	1	0	2	0	2	0	0	0	1	0	0	18	0	2141.96	PAXB1_HUMAN	PAXB1_HUMAN	104	121	yes	yes	2	4.5713e-37	225.13	By MS/MS	By MS/MS	By MS/MS	By matching	By MS/MS	By matching
ASLNGADIYSGCCTLK	AMVEFDSVQSAQRAKASLNGADIYSGCCTL	SLNGADIYSGCCTLKIEYAKPTRLNVFKND	K	A	S	L	K	I	2	0	1	1	2	0	0	2	0	1	2	1	0	0	0	2	1	0	1	0	0	0	16	0	1728.78	HNRPL_HUMAN	HNRPL_HUMAN	249	264	yes	yes	2	1.9961e-17	201.04	By MS/MS	By MS/MS	By MS/MS	By MS/MS	By MS/MS	By MS/MS
ASLNPSDTPPSVVNEDFLHDLK	QNTLGVNVEHKTTSKASLNPSDTPPSVVNE	TPPSVVNEDFLHDLKETNISYSQEADDRVF	K	A	S	L	K	E	1	0	2	3	0	0	1	0	1	0	3	1	0	1	3	3	1	0	0	2	0	0	22	0	2394.17	ADAS_HUMAN	ADAS_HUMAN	148	169	yes	yes	3	7.8166e-19	148.52	By matching		By MS/MS			By MS/MS	By matching
ASLQETHFDSTQTK	LIDASEDSQLEAAIRASLQETHFDSTQTKQ	RASLQETHFDSTQTKQDSRSDEESESELFS	R	A	S	T	K	Q	1	0	0	1	0	2	1	0	1	0	1	1	0	1	0	2	3	0	0	0	0	0	14	0	1591.75	UBXN7_HUMAN	UBXN7_HUMAN	296	309	yes	yes	3	0.0013582	81.311	By MS/MS	By MS/MS	By MS/MS	By matching	By MS/MS
ASLSDIGFGK	ESPDLPKPLSRMSRRASLSDIGFGKLETYV	RMSRRASLSDIGFGKLETYVKLDKLGEGTY	R	A	S	G	K	L	1	0	0	1	0	0	0	2	0	1	1	1	0	1	0	2	0	0	0	0	0	0	10	0	993.513	CDK18_HUMAN	CDK18_HUMAN	131	140	yes	yes	2	0.021297	80.438	By MS/MS	By MS/MS	By MS/MS	By MS/MS	By MS/MS	By MS/MS
ASLSLAPVNIFK	______________________________	______________________________	M	A	S	F	K	A	2	0	1	0	0	0	0	0	0	1	2	1	0	1	1	2	0	0	0	1	0	0	12	0	1258.73	TCPB_HUMAN	TCPB_HUMAN	2	13	yes	yes	2	7.2622e-15	196.79	By MS/MS	By MS/MS	By MS/MS	By MS/MS	By MS/MS	By MS/MS	By MS/MS
ASLSLIEK	KIEALQNHENESVYKASLSLIEKYFSVEEE	ENESVYKASLSLIEKYFSVEEEEDQNVVPE	K	A	S	E	K	Y	1	0	0	0	0	0	1	0	0	1	2	1	0	0	0	2	0	0	0	0	0	0	8	0	859.501	IMA1_HUMAN	IMA1_HUMAN	487	494	yes	yes	2	0.010576	108.46	By MS/MS	By MS/MS	By MS/MS	By MS/MS	By MS/MS	By MS/MS	By MS/MS
ASLTYAEAQLR	EILKTKFTKSVINSKASLTYAEAQLRIDSA	INSKASLTYAEAQLRIDSANMNDDITTSLR	K	A	S	L	R	I	3	1	0	0	0	1	1	0	0	0	2	0	0	0	0	1	1	0	1	0	0	0	11	0	1221.64	RRP44_HUMAN	RRP44_HUMAN	586	596	yes	yes	2	0.00010386	149.72				By MS/MS	By MS/MS		By MS/MS
ASLVALPEQTASEEETPPPLLTK	SKSPSPPRLTEDRKKASLVALPEQTASEEE	QTASEEETPPPLLTKEASSPPPHPQLHSEE	K	A	S	T	K	E	3	0	0	0	0	1	4	0	0	0	4	1	0	0	4	2	3	0	0	1	0	0	23	0	2420.27	ACINU_HUMAN	ACINU_HUMAN	399	421	yes	yes	3	5.2869e-05	85.248	By MS/MS	By MS/MS	By MS/MS	By matching	By matching	By matching
ASLYNAVTIEDVQK	NMLSLKGHRSVGGIRASLYNAVTIEDVQKL	RASLYNAVTIEDVQKLAAFMKKFLEMHQL_	R	A	S	Q	K	L	2	0	1	1	0	1	1	0	0	1	1	1	0	0	0	1	1	0	1	2	0	0	14	0	1549.8	SERC_HUMAN	SERC_HUMAN	343	356	yes	yes	2	0.00061942	124.12	By MS/MS	By matching	By MS/MS	By MS/MS		By MS/MS
ASNAMMNNNDLVR	LKFGYHFTQQGPRLRASNAMMNNNDLVRKR	LRASNAMMNNNDLVRKRRLADLTGPIIPKC	R	A	S	V	R	K	2	1	4	1	0	0	0	0	0	0	1	0	2	0	0	1	0	0	0	1	0	0	13	0	1448.65	TMOD1_HUMAN	TMOD1_HUMAN	328	340	yes	yes	2	0.030285	74.611					By MS/MS
ASNGNARPETVTNDDEEALDEETK	AKTKAQLDEWKAKKKASNGNARPETVTNDD	TVTNDDEEALDEETKRRDQMIKGAIEVLIR	K	A	S	T	K	R	3	1	3	3	0	0	5	1	0	0	1	1	0	0	1	1	3	0	0	1	0	0	24	1	2604.14	RBM25_HUMAN	RBM25_HUMAN	178	201	yes	yes	3	8.6644e-51	231.89	By MS/MS	By MS/MS	By MS/MS	By MS/MS	By MS/MS	By MS/MS	By matching
ASNLENSTYDLYTIPK	MSYNPAENAVLLCTRASNLENSTYDLYTIP	SNLENSTYDLYTIPKDADSQNPDAPEGKRS	R	A	S	P	K	D	1	0	2	1	0	0	1	0	0	1	2	1	0	0	1	2	2	0	2	0	0	0	16	0	1827.89	COPA_HUMAN	COPA_HUMAN	383	398	yes	yes	2	3.5958e-05	135.81	By MS/MS	By MS/MS	By MS/MS	By MS/MS	By MS/MS	By MS/MS	By matching
ASNLQDLVYK	SICFLLGISNLSQVRASNLQDLVYKNGQAG	LSQVRASNLQDLVYKNGQAGITKASVSITF	R	A	S	Y	K	N	1	0	1	1	0	1	0	0	0	0	2	1	0	0	0	1	0	0	1	1	0	0	10	0	1149.6	SMC2_HUMAN	SMC2_HUMAN	59	68	yes	yes	2	0.003154	105.4	By MS/MS	By MS/MS	By MS/MS	By MS/MS	By MS/MS	By MS/MS
ASNNDLNVATNFLLQH	MEMGFSRGDALEALRASNNDLNVATNFLLQ	SNNDLNVATNFLLQH_______________	R	A	S	Q	H	-	2	0	4	1	0	1	0	0	1	0	3	0	0	1	0	1	1	0	0	1	0	0	16	0	1769.87	UBAC2_HUMAN	UBAC2_HUMAN	329	344	yes	yes	3	0.0022574	75.998	By MS/MS	By MS/MS	By MS/MS	By MS/MS	By matching	By matching	By MS/MS
ASNTADTLFQEVLGR	VEGSMTQKLENVLNRASNTADTLFQEVLGR	ASNTADTLFQEVLGRKDKADSTRNALNVLQ	R	A	S	G	R	K	2	1	1	1	0	1	1	1	0	0	2	0	0	1	0	1	2	0	0	1	0	0	15	0	1620.81	EXOC2_HUMAN	EXOC2_HUMAN	249	263	yes	yes	2	7.5703e-32	222.73	By MS/MS	By MS/MS	By MS/MS	By MS/MS	By MS/MS	By matching	By MS/MS
ASPATQPPPLLPPSATGPDATVGGPAPTPLLPPSATASVK	HRSRGGGGGSRGGARASPATQPPPLLPPSA	APTPLLPPSATASVKMEPENKYLPELMAEK	R	A	S	V	K	M	7	0	0	1	0	1	0	3	0	0	4	1	0	0	12	4	5	0	0	2	0	0	40	0	3725.99	KHDR1_HUMAN	KHDR1_HUMAN	57	96	yes	yes	3;4	0.00022055	46.981	By MS/MS	By MS/MS	By MS/MS	By matching	By MS/MS		By MS/MS
ASPDQNASTHTPQSSVK	KTIDLGAAAHYTGDKASPDQNASTHTPQSS	PDQNASTHTPQSSVKTSVPSSKSSGDLVDL	K	A	S	V	K	T	2	0	1	1	0	2	0	0	1	0	0	1	0	0	2	4	2	0	0	1	0	0	17	0	1753.82	EPN4_HUMAN	EPN4_HUMAN	298	314	yes	yes	3	1.8326e-06	135.57	By MS/MS	By MS/MS	By MS/MS	By MS/MS	By MS/MS	By MS/MS	By matching
ASPEAASTPRDPIDVDLPEEAER	SSCITQGKDAAVSKKASPEAASTPRDPIDV	PRDPIDVDLPEEAERVKAQVQALGLAEAQP	K	A	S	E	R	V	4	2	0	3	0	0	4	0	0	1	1	0	0	0	4	2	1	0	0	1	0	0	23	1	2464.17	PML_HUMAN	PML_HUMAN	402	424	yes	yes	3	0.00020978	81.477	By MS/MS		By MS/MS	By MS/MS	By matching
ASPSLERPEK	______________________________	______________________________	M	A	S	E	K	G	1	1	0	0	0	0	2	0	0	0	1	1	0	0	2	2	0	0	0	0	0	0	10	1	1112.58	KRR1_HUMAN	KRR1_HUMAN	2	11	yes	yes	2	0.0010774	129.63	By matching	By matching	By matching	By matching	By matching	By matching	By MS/MS
ASPSPTDPVVPAVPIGPPPAGFR	GHVMVNGPTTPIPVKASPSPTDPVVPAVPI	VVPAVPIGPPPAGFRDILLREGPEGFARAV	K	A	S	F	R	D	3	1	0	1	0	0	0	2	0	1	0	0	0	1	8	2	1	0	0	3	0	0	23	0	2225.18	PYC_HUMAN	PYC_HUMAN	520	542	yes	yes	2;3	6.7632e-40	214.45	By matching	By matching	By matching	By matching	By matching		By MS/MS
ASQDPFLQHVNK	TNFLEEESGDNSSLKASQDPFLQHVNKELK	SLKASQDPFLQHVNKELKEKAIQAVATNPK	K	A	S	N	K	E	1	0	1	1	0	2	0	0	1	0	1	1	0	1	1	1	0	0	0	1	0	0	12	0	1382.69	DIEXF_HUMAN	DIEXF_HUMAN	185	196	yes	yes	3	0.046386	58.274	By MS/MS
ASQGLLSSIENSESDSSEAK	SEKLVRGRTRYQTRRASQGLLSSIENSESD	LSSIENSESDSSEAKEEGSRKKRSGKWKNK	R	A	S	A	K	E	2	0	1	1	0	1	3	1	0	1	2	1	0	0	0	7	0	0	0	0	0	0	20	0	2037.93	RIF1_HUMAN	RIF1_HUMAN	1541	1560	yes	yes	2	1.5934e-53	241.3	By MS/MS	By MS/MS	By MS/MS	By MS/MS	By MS/MS	By MS/MS	By MS/MS
ASQNLVVLAR	ILLDPEEKGTEKKQKASQNLVVLAREDAGA	EKKQKASQNLVVLAREDAGAEKIFRSNGVQ	K	A	S	A	R	E	2	1	1	0	0	1	0	0	0	0	2	0	0	0	0	1	0	0	0	2	0	0	10	0	1069.62	UN45A_HUMAN	UN45A_HUMAN	174	183	yes	yes	2	0.017835	82.426	By matching	By matching		By matching	By MS/MS	By MS/MS	By MS/MS
ASQPDLVDTPTSSKPQPK	KESMTNEKTTKVSYRASQPDLVDTPTSSKP	PDLVDTPTSSKPQPKRSLRKADTEEEFLAF	R	A	S	P	K	R	1	0	0	2	0	2	0	0	0	0	1	2	0	0	4	3	2	0	0	1	0	0	18	1	1894.96	KI67_HUMAN	KI67_HUMAN	1739	1756	yes	yes	3	0.007843	65.175		By MS/MS	By matching		By matching	By matching	By matching
ASQQEIQHIVNR	QISYLVDNLTKKNYRASQQEIQHIVNRHGP	NYRASQQEIQHIVNRHGPEADRHLLRCLFS	R	A	S	N	R	H	1	1	1	0	0	3	1	0	1	2	0	0	0	0	0	1	0	0	0	1	0	0	12	0	1421.74	CNOT1_HUMAN	CNOT1_HUMAN	27	38	yes	yes	3	0.012147	62.694	By MS/MS	By MS/MS	By MS/MS		By matching	By MS/MS	By matching
ASRDEIFAQSK	QAQMKDYQRELEEARASRDEIFAQSKESEK	EEARASRDEIFAQSKESEKKLKSLEAEILQ	R	A	S	S	K	E	2	1	0	1	0	1	1	0	0	1	0	1	0	1	0	2	0	0	0	0	0	0	11	1	1250.63	MYH10_HUMAN	MYH10_HUMAN	1666	1676	yes	yes	2;3	3.746e-25	235.55	By MS/MS	By MS/MS	By MS/MS	By MS/MS	By MS/MS	By MS/MS	By MS/MS
ASSDLCDLVSNQSAEGLLEDCDLFGPAR	LAMAEMIAEAEELDKASSDLCDLVSNQSAE	AEGLLEDCDLFGPARDDVLAMAVKMANVLD	K	A	S	A	R	D	3	1	1	4	2	1	2	2	0	0	5	0	0	1	1	4	0	0	0	1	0	0	28	0	3038.36	ZMYM3_HUMAN	ZMYM3_HUMAN	948	975	yes	yes	3	3.0326e-15	117.08	By MS/MS	By MS/MS	By MS/MS	By MS/MS	By MS/MS	By MS/MS	By MS/MS
ASSDLEQLCSHVNEK	______________________________	ASSDLEQLCSHVNEKIGNIKKTLSLRNCGQ	M	A	S	E	K	I	1	0	1	1	1	1	2	0	1	0	2	1	0	0	0	3	0	0	0	1	0	0	15	0	1715.78	SKA1_HUMAN	SKA1_HUMAN	2	16	yes	yes	2	0.0017574	86.911						By MS/MS
ASSGLLYPLER	FQGHSGAQCITCSYKASSGLLYPLERGFIY	CSYKASSGLLYPLERGFIYVHKPPVHIRFD	K	A	S	E	R	G	1	1	0	0	0	0	1	1	0	0	3	0	0	0	1	2	0	0	1	0	0	0	11	0	1204.65	SSRP1_HUMAN	SSRP1_HUMAN	347	357	yes	yes	2	0.0021889	99.013	By MS/MS	By MS/MS	By MS/MS
ASSLGEIDESSELR	LDFDLEPEPPPAPPRASSLGEIDESSELRV	RASSLGEIDESSELRVLDIPGQDSETVFDI	R	A	S	L	R	V	1	1	0	1	0	0	3	1	0	1	2	0	0	0	0	4	0	0	0	0	0	0	14	0	1491.71	PKN2_HUMAN	PKN2_HUMAN	581	594	yes	yes	2	1.8351e-15	193.3	By MS/MS			By MS/MS	By MS/MS	By MS/MS
ASSLIEEAK	VQAIVLDTASDVLDKASSLIEEAKKAAGHP	SDVLDKASSLIEEAKKAAGHPGDPESQQRL	K	A	S	A	K	K	2	0	0	0	0	0	2	0	0	1	1	1	0	0	0	2	0	0	0	0	0	0	9	0	946.497	TLN1_HUMAN	TLN1_HUMAN	1162	1170	yes	yes	2	9.6678e-05	171.09			By MS/MS	By MS/MS	By MS/MS	By MS/MS
ASSLISLLK	VIILSLDRSDEDKEKASSLISLLKQEGIAT	DEDKEKASSLISLLKQEGIATSDNFMQAFL	K	A	S	L	K	Q	1	0	0	0	0	0	0	0	0	1	3	1	0	0	0	3	0	0	0	0	0	0	9	0	930.575	IF4G2_HUMAN	IF4G2_HUMAN	600	608	yes	yes	2	0.0068782	101.54	By MS/MS	By MS/MS	By MS/MS	By MS/MS	By MS/MS	By MS/MS
ASSPSPLTIGTPESQR	VFQQTVTRSSDLERKASSPSPLTIGTPESQ	SSPSPLTIGTPESQRKPSIILSKSQLQDTL	K	A	S	Q	R	K	1	1	0	0	0	1	1	1	0	1	1	0	0	0	3	4	2	0	0	0	0	0	16	0	1626.82	DCP1A_HUMAN	DCP1A_HUMAN	521	536	yes	yes	2	2.3062e-05	140.91	By MS/MS	By MS/MS	By MS/MS	By MS/MS	By MS/MS	By MS/MS
ASSSLGLQDFDLLR	VGEEKEAMNTRESGKASSSLGLQDFDLLRV	KASSSLGLQDFDLLRVIGRGSYAKVLLVRL	K	A	S	L	R	V	1	1	0	2	0	1	0	1	0	0	4	0	0	1	0	3	0	0	0	0	0	0	14	0	1520.78	KPCI_HUMAN	KPCI_HUMAN	245	258	yes	yes	2	2.245e-16	204.69		By MS/MS		By MS/MS	By MS/MS	By MS/MS	By MS/MS
ASSVIFGLK	EKNGSEELVEKKVCKASSVIFGLKGYVAER	EKKVCKASSVIFGLKGYVAERKGEREEMQD	K	A	S	L	K	G	1	0	0	0	0	0	0	1	0	1	1	1	0	1	0	2	0	0	0	1	0	0	9	0	920.533	ILKAP_HUMAN	ILKAP_HUMAN	100	108	yes	yes	2	0.0060828	105.14	By MS/MS	By MS/MS	By MS/MS	By matching	By MS/MS	By MS/MS
ASTASPCNNNINAATAVALQEPR	TTIPVSPPSTTKPSRASTASPCNNNINAAT	NNINAATAVALQEPRKLSYAEVCQKPPKEP	R	A	S	P	R	K	6	1	4	0	1	1	1	0	0	1	1	0	0	0	2	2	2	0	0	1	0	0	23	0	2369.14	LARP4_HUMAN	LARP4_HUMAN	593	615	yes	yes	3	0.0035584	51.301	By MS/MS		By matching		By matching	By matching
ASTEGVAIQGQQGTR	KNPPKNVQQHEKVQKASTEGVAIQGQQGTR	ASTEGVAIQGQQGTRLLPEQLIKEAFILSD	K	A	S	T	R	L	2	1	0	0	0	3	1	3	0	1	0	0	0	0	0	1	2	0	0	1	0	0	15	0	1501.75	NU205_HUMAN	NU205_HUMAN	70	84	yes	yes	2	8.1953e-11	184.03	By MS/MS	By MS/MS	By MS/MS	By MS/MS	By MS/MS	By MS/MS	By MS/MS
ASTFCGTPDYIAPEILQGLK	ADFGMCKENIFGESRASTFCGTPDYIAPEI	GTPDYIAPEILQGLKYTFSVDWWSFGVLLY	R	A	S	L	K	Y	2	0	0	1	1	1	1	2	0	2	2	1	0	1	2	1	2	0	1	0	0	0	20	0	2180.08	KPCD_HUMAN	KPCD_HUMAN	505	524	yes	yes	2;3	0.0027166	78.486	By matching	By MS/MS	By MS/MS	By MS/MS	By MS/MS	By matching	By MS/MS
ASTNLQDQLEK	KKNAAEAMLLQLGYKASTNLQDQLEKTGEN	LGYKASTNLQDQLEKTGENKGWSGPKPGFP	K	A	S	E	K	T	1	0	1	1	0	2	1	0	0	0	2	1	0	0	0	1	1	0	0	0	0	0	11	0	1245.62	STAU2_HUMAN	STAU2_HUMAN	377	387	yes	yes	2	0.065771	67.93					By MS/MS
ASTSDYQVISDR	TPRISTMRPLATAYKASTSDYQVISDRQTP	AYKASTSDYQVISDRQTPKKDESLVSKAME	K	A	S	D	R	Q	1	1	0	2	0	1	0	0	0	1	0	0	0	0	0	3	1	0	1	1	0	0	12	0	1340.62	NUP35_HUMAN	NUP35_HUMAN	295	306	yes	yes	2	0.003952	110.88				By MS/MS	By MS/MS	By MS/MS	By MS/MS
ASVASEVSTTSSTSKPPTGR	RLGEASDSELADADKASVASEVSTTSSTSK	EVSTTSSTSKPPTGRRNISRIDLLAQPRRT	K	A	S	G	R	R	2	1	0	0	0	0	1	1	0	0	0	1	0	0	2	6	4	0	0	2	0	0	20	1	1948.97	CE170_HUMAN	CE170_HUMAN	1122	1141	yes	yes	3	0.00015017	94.632	By matching	By MS/MS	By MS/MS	By MS/MS	By MS/MS	By MS/MS
ASVDELFAEIVR	EEWSCPFMETSAKNKASVDELFAEIVRQMN	KNKASVDELFAEIVRQMNYAAQPNGDEGCC	K	A	S	V	R	Q	2	1	0	1	0	0	2	0	0	1	1	0	0	1	0	1	0	0	0	2	0	0	12	0	1347.7	RAP2B_HUMAN	RAP2B_HUMAN	151	162	yes	yes	2;3	9.432e-10	182.28	By MS/MS	By MS/MS	By MS/MS	By matching	By matching	By MS/MS	By MS/MS
ASVSSATFSGHGAR	______________________________	MASVSSATFSGHGARSLLQFLRLVGQLKRV	M	A	S	A	R	S	3	1	0	0	0	0	0	2	1	0	0	0	0	1	0	4	1	0	0	1	0	0	14	0	1333.64	HDDC2_HUMAN	HDDC2_HUMAN	2	15	yes	yes	2	1.0752e-42	243.91	By MS/MS	By MS/MS	By MS/MS	By MS/MS	By MS/MS	By MS/MS	By MS/MS
ASVTLSEAEK	______________________________	______________________________	M	A	S	E	K	V	2	0	0	0	0	0	2	0	0	0	1	1	0	0	0	2	1	0	0	1	0	0	10	0	1033.53	EXOS7_HUMAN	EXOS7_HUMAN	2	11	yes	yes	2	0.037952	57.047					By MS/MS
ASYDTLCVLDGDK	VIHEDFIQSCFDRLKASYDTLCVLDGDKDS	LKASYDTLCVLDGDKDSVNCARQEAVRMVR	K	A	S	D	K	D	1	0	0	3	1	0	0	1	0	0	2	1	0	0	0	1	1	0	1	1	0	0	13	0	1455.66	USP9X_HUMAN	USP9X_HUMAN	825	837	yes	yes	2	0.00099737	123.51	By matching	By matching	By matching	By matching	By MS/MS	By matching	By MS/MS
ASYDVSDSGQLEHVQPWSV	WLKLRPLMKILAKYKASYDVSDSGQLEHVQ	VSDSGQLEHVQPWSV_______________	K	A	S	S	V	-	1	0	0	2	0	2	1	1	1	0	1	0	0	0	1	4	0	1	1	3	0	0	19	0	2102.95	PFKAP_HUMAN	PFKAP_HUMAN	766	784	yes	yes	2	3.2891e-05	115.09				By MS/MS
ASYGVEDPEYAVTQLAQTTMR	QIDGVLYLRIMDPYKASYGVEDPEYAVTQL	DPEYAVTQLAQTTMRSELGKLSLDKVFRER	K	A	S	M	R	S	3	1	0	1	0	2	2	1	0	0	1	0	1	0	1	1	3	0	2	2	0	0	21	0	2329.09	STML2_HUMAN	STML2_HUMAN	115	135	yes	yes	2;3	0.0029979	80.706			By MS/MS	By MS/MS			By MS/MS
ASYVAPLTAQPATYR	FFGRDRSPLRRSPPRASYVAPLTAQPATYR	ASYVAPLTAQPATYRAQPSVSLGAAYRAQP	R	A	S	Y	R	A	4	1	0	0	0	1	0	0	0	0	1	0	0	0	2	1	2	0	2	1	0	0	15	0	1607.83	RBM14_HUMAN	RBM14_HUMAN	224	238	yes	yes	2;3	1.3685e-10	179.67	By MS/MS	By MS/MS	By MS/MS	By MS/MS	By MS/MS	By MS/MS	By MS/MS
ATAAFSNVGTAISK	AYKKTHETLSHAGQKATAAFSNVGTAISKK	KATAAFSNVGTAISKKFGDMSYSIRHSISM	K	A	T	S	K	K	4	0	1	0	0	0	0	1	0	1	0	1	0	1	0	2	2	0	0	1	0	0	14	0	1336.7	TPD53_HUMAN	TPD53_HUMAN	110	123	yes	yes	2	0.005812	85.274	By MS/MS	By MS/MS	By MS/MS	By MS/MS	By MS/MS	By MS/MS	By MS/MS
ATAAPAGAPPQPQDLEFTK	SFSRFYSLKVAPKVKATAAPAGAPPQPQDL	PAGAPPQPQDLEFTKLPNGLVIASLENYSP	K	A	T	T	K	L	5	0	0	1	0	2	1	1	0	0	1	1	0	1	4	0	2	0	0	0	0	0	19	0	1908.96	QCR2_HUMAN	QCR2_HUMAN	24	42	yes	yes	2	2.0234e-22	199.31				By MS/MS	By MS/MS	By MS/MS
ATAEVLNIGKK	______________________________	______________________________	M	A	T	K	K	L	2	0	1	0	0	0	1	1	0	1	1	2	0	0	0	0	1	0	0	1	0	0	11	1	1142.67	PUR6_HUMAN	PUR6_HUMAN	2	12	yes	yes	2	0.027392	116.05	By matching	By matching	By matching	By MS/MS	By matching	By matching
ATAFNEQVDK	KLFSLELVDESGEIRATAFNEQVDKFFPLI	SGEIRATAFNEQVDKFFPLIEVNKVYYFSK	R	A	T	D	K	F	2	0	1	1	0	1	1	0	0	0	0	1	0	1	0	0	1	0	0	1	0	0	10	0	1121.54	RFA1_HUMAN	RFA1_HUMAN	235	244	yes	yes	2	0.0030012	106.2	By MS/MS	By matching	By MS/MS		By matching	By MS/MS
ATAGDTHLGGEDFDNR	DVSILTIDDGIFEVKATAGDTHLGGEDFDN	TAGDTHLGGEDFDNRLVNHFVEEFKRKHKK	K	A	T	N	R	L	2	1	1	3	0	0	1	3	1	0	1	0	0	1	0	0	2	0	0	0	0	0	16	0	1674.72	HS71B_HUMAN;HS71A_HUMAN;HSP76_HUMAN;HSP77_HUMAN	HS71B_HUMAN	221	236	no	no	2;3	0	429.43	By MS/MS	By MS/MS	By MS/MS	By MS/MS	By MS/MS	By MS/MS	By MS/MS
ATALQEISQVCQLCQQSPR	LLEHIIMCRLVTGHKATALQEISQVCQLCQ	QEISQVCQLCQQSPRLFSNHAAQLHTLLGL	K	A	T	P	R	L	2	1	0	0	2	5	1	0	0	1	2	0	0	0	1	2	1	0	0	1	0	0	19	0	2216.07	SCC4_HUMAN	SCC4_HUMAN	354	372	yes	yes	3	1.5528e-08	136.66		By matching	By MS/MS			By MS/MS
ATAPVPTVGEGYGYGHESELSQASAAAR	ASTSYYGRDRSPLRRATAPVPTVGEGYGYG	YGHESELSQASAAARNSLYDMARYEREQYA	R	A	T	A	R	N	6	1	0	0	0	1	3	4	1	0	1	0	0	0	2	3	2	0	2	2	0	0	28	0	2775.31	RBM4_HUMAN	RBM4_HUMAN	314	341	yes	yes	3	5.5337e-29	156.69				By MS/MS	By MS/MS	By MS/MS
ATAVMPDGQFK	SSGNAKIGHPAPNFKATAVMPDGQFKDISL	PNFKATAVMPDGQFKDISLSDYKGKYVVFF	K	A	T	F	K	D	2	0	0	1	0	1	0	1	0	0	0	1	1	1	1	0	1	0	0	1	0	0	11	0	1163.56	PRDX1_HUMAN	PRDX1_HUMAN	17	27	yes	yes	2	0.0022525	111.46	By matching	By MS/MS	By MS/MS	By MS/MS	By MS/MS		By matching
ATAVVDGAFK	ASGNARIGKPAPDFKATAVVDGAFKEVKLS	APDFKATAVVDGAFKEVKLSDYKGKYVVLF	K	A	T	F	K	E	3	0	0	1	0	0	0	1	0	0	0	1	0	1	0	0	1	0	0	2	0	0	10	0	977.518	PRDX2_HUMAN	PRDX2_HUMAN	17	26	yes	yes	2	0.015773	84.615	By matching	By matching	By matching	By matching		By MS/MS	By matching
ATCAPQHGAPGPGPADASK	SLHETSSVFVDSLTKATCAPQHGAPGPGPA	PQHGAPGPGPADASKVVAKGLGLSKAYVGQ	K	A	T	S	K	V	5	0	0	1	1	1	0	3	1	0	0	1	0	0	4	1	1	0	0	0	0	0	19	0	1788.82	FLNA_HUMAN	FLNA_HUMAN	2541	2559	yes	yes	2;3	4.5638e-29	215.23	By MS/MS	By MS/MS	By MS/MS	By MS/MS	By MS/MS	By MS/MS	By MS/MS
ATDAEADVASLNR	ALKDAQEKLELAEKKATDAEADVASLNRRI	KKATDAEADVASLNRRIQLVEEELDRAQER	K	A	T	N	R	R	4	1	1	2	0	0	1	0	0	0	1	0	0	0	0	1	1	0	0	1	0	0	13	0	1331.63	TPM1_HUMAN	TPM1_HUMAN	78	90	no	no	2;3	3.6134e-83	292.68	By MS/MS	By MS/MS	By MS/MS	By MS/MS	By MS/MS	By MS/MS	By MS/MS
ATDAEADVASLNRR	ALKDAQEKLELAEKKATDAEADVASLNRRI	KATDAEADVASLNRRIQLVEEELDRAQERL	K	A	T	R	R	I	4	2	1	2	0	0	1	0	0	0	1	0	0	0	0	1	1	0	0	1	0	0	14	1	1487.73	TPM1_HUMAN	TPM1_HUMAN	78	91	no	no	3	0.0011932	100.22	By MS/MS	By matching	By matching	By MS/MS	By MS/MS	By MS/MS	By MS/MS
ATDCVGHDVVTLLR	SLDAGILITWTKGFKATDCVGHDVVTLLRD	KATDCVGHDVVTLLRDAIKRREEFDLDVVA	K	A	T	L	R	D	1	1	0	2	1	0	0	1	1	0	2	0	0	0	0	0	2	0	0	3	0	0	14	0	1554.78	HXK1_HUMAN	HXK1_HUMAN	625	638	yes	yes	3	0.01418	58.885	By MS/MS	By MS/MS	By matching	By MS/MS	By matching	By matching	By matching
ATDFDVLSYK	KKIKVGEFFSHVVWKATDFDVLSYKKTMLH	HVVWKATDFDVLSYKKTMLHLTDIQLQDNK	K	A	T	Y	K	K	1	0	0	2	0	0	0	0	0	0	1	1	0	1	0	1	1	0	1	1	0	0	10	0	1157.56	SAC1_HUMAN	SAC1_HUMAN	92	101	yes	yes	2	0.0022356	107.15							By MS/MS
ATDFVADR	KPITIGRHAHGDQYKATDFVADRAGTFKMV	AHGDQYKATDFVADRAGTFKMVFTPKDGSG	K	A	T	D	R	A	2	1	0	2	0	0	0	0	0	0	0	0	0	1	0	0	1	0	0	1	0	0	8	0	893.424	IDHP_HUMAN	IDHP_HUMAN	181	188	yes	yes	2	0.0043958	125.58	By matching	By matching	By matching	By matching	By MS/MS	By MS/MS	By matching
ATDPSQVPDVISSIR	QPDDPESQMACHVFRATDPSQVPDVISSIR	ATDPSQVPDVISSIRQLSKAAMKEDAKPSK	R	A	T	I	R	Q	1	1	0	2	0	1	0	0	0	2	0	0	0	0	2	3	1	0	0	2	0	0	15	0	1583.82	TBCD4_HUMAN	TBCD4_HUMAN	161	175	yes	yes	2	0.027658	67.118		By MS/MS		By matching	By matching	By matching	By matching
ATDSSDPLKPYQDFIIDSR	NLGLFIVKNRKDLIKATDSSDPLKPYQDFI	SDPLKPYQDFIIDSREPDATTRVCELLKYQ	K	A	T	S	R	E	1	1	0	4	0	1	0	0	0	2	1	1	0	1	2	3	1	0	1	0	0	0	19	1	2167.04	TRNT1_HUMAN	TRNT1_HUMAN	336	354	yes	yes	3	0.018242	60.332							By MS/MS
ATDTINSQGQFPSYLETVTK	MRLKLFSILSTVLLRATDTINSQGQFPSYL	NSQGQFPSYLETVTKDILAPNLQWHAGRTA	R	A	T	T	K	D	1	0	1	1	0	2	1	1	0	1	1	1	0	1	1	2	4	0	1	1	0	0	20	0	2199.07	DAAF5_HUMAN	DAAF5_HUMAN	636	655	yes	yes	2	3.1058e-116	303.3	By MS/MS		By MS/MS	By MS/MS	By MS/MS	By matching
ATDTSQGELVHPK	______________________________	______________________________	M	A	T	P	K	A	1	0	0	1	0	1	1	1	1	0	1	1	0	0	1	1	2	0	0	1	0	0	13	0	1381.68	HP1B3_HUMAN	HP1B3_HUMAN	2	14	yes	yes	2	3.4494e-61	257.8	By MS/MS	By MS/MS	By MS/MS	By MS/MS	By MS/MS	By MS/MS	By MS/MS
ATEDGEEDEEMIESIENLEDLK	EDEERPARKRRQVERATEDGEEDEEMIESI	DEEMIESIENLEDLKGHSVREWVSMAGPRL	R	A	T	L	K	G	1	0	1	3	0	0	8	1	0	2	2	1	1	0	0	1	1	0	0	0	0	0	22	0	2537.09	MCM2_HUMAN	MCM2_HUMAN	157	178	yes	yes	2;3	3.4721e-15	142.97	By MS/MS	By MS/MS	By MS/MS	By MS/MS	By MS/MS	By MS/MS	By MS/MS
ATEEPEDVRSEAALDQEQITAAYSVEHNQLEAHPK	DPYPHAEPQQATTPKATEEPEDVRSEAALD	AAYSVEHNQLEAHPKADFIRESSEAQVQKF	K	A	T	P	K	A	6	1	1	2	0	3	7	0	2	1	2	1	0	0	2	2	2	0	1	2	0	0	35	1	3904.84	PRC2C_HUMAN	PRC2C_HUMAN	825	859	yes	yes	5	0.057159	23.741			By MS/MS		By MS/MS	By MS/MS
ATEHPEPPK	______________________________	______________________________	M	A	T	P	K	A	1	0	0	0	0	0	2	0	1	0	0	1	0	0	3	0	1	0	0	0	0	0	9	0	1004.49	SF3B2_HUMAN	SF3B2_HUMAN	2	10	yes	yes	2	0.0096123	78.516		By MS/MS		By matching	By MS/MS
ATELEYESVLCVKPDVSVYR	______________________________	YESVLCVKPDVSVYRIPPRASNRGYRASDW	M	A	T	Y	R	I	1	1	0	1	1	0	3	0	0	0	2	1	0	0	1	2	1	0	2	4	0	0	20	1	2356.16	NECP1_HUMAN	NECP1_HUMAN	2	21	yes	yes	3	0.0017469	64.723					By MS/MS	By MS/MS
ATENDIANFFSPLNPIR	FHGGHFVHMRGLPFRATENDIANFFSPLNP	ENDIANFFSPLNPIRVHIDIGADGRATGEA	R	A	T	I	R	V	2	1	3	1	0	0	1	0	0	2	1	0	0	2	2	1	1	0	0	0	0	0	17	0	1917.96	HNRH3_HUMAN	HNRH3_HUMAN	206	222	yes	yes	2;3	2.6502e-222	392.58	By MS/MS	By MS/MS	By MS/MS	By MS/MS	By MS/MS	By MS/MS	By MS/MS
ATENDIYNFFSPLNPMR	STTGHCVHMRGLPYRATENDIYNFFSPLNP	ENDIYNFFSPLNPMRVHIEIGPDGRVTGEA	R	A	T	M	R	V	1	1	3	1	0	0	1	0	0	1	1	0	1	2	2	1	1	0	1	0	0	0	17	0	2027.94	HNRH2_HUMAN	HNRH2_HUMAN	300	316	yes	yes	2;3	4.1896e-12	178.32	By MS/MS	By MS/MS	By MS/MS	By MS/MS	By MS/MS	By MS/MS	By MS/MS
ATENDIYNFFSPLNPVR	STTGHCVHMRGLPYRATENDIYNFFSPLNP	ENDIYNFFSPLNPVRVHIEIGPDGRVTGEA	R	A	T	V	R	V	1	1	3	1	0	0	1	0	0	1	1	0	0	2	2	1	1	0	1	1	0	0	17	0	1995.97	HNRH1_HUMAN;HNRPF_HUMAN	HNRH1_HUMAN	300	316	no	no	2;3	4.5091e-250	397.49	By MS/MS	By MS/MS	By MS/MS	By MS/MS	By MS/MS	By MS/MS	By MS/MS
ATENPEQVASEGLPEPVLR	TGSQGLSSLAEEAARATENPEQVASEGLPE	PEQVASEGLPEPVLRKVELPVPTHRRPVQA	R	A	T	L	R	K	2	1	1	0	0	1	4	1	0	0	2	0	0	0	3	1	1	0	0	2	0	0	19	0	2035.02	RM04_HUMAN	RM04_HUMAN	31	49	yes	yes	2	4.4321e-50	241.42	By MS/MS	By MS/MS
ATEYHLGLLK	ISEIEKEIARTQKNKATEYHLGLLKAKLAK	TQKNKATEYHLGLLKAKLAKYRAQLLEPSK	K	A	T	L	K	A	1	0	0	0	0	0	1	1	1	0	3	1	0	0	0	0	1	0	1	0	0	0	10	0	1143.63	DRG2_HUMAN	DRG2_HUMAN	22	31	yes	yes	3	0.01304	67.334			By matching	By MS/MS	By MS/MS	By MS/MS
ATFDAISK	TSARGCTATLGNFAKATFDAISKTYSYLTP	TLGNFAKATFDAISKTYSYLTPDLWKETVF	K	A	T	S	K	T	2	0	0	1	0	0	0	0	0	1	0	1	0	1	0	1	1	0	0	0	0	0	8	0	851.439	RS2_HUMAN	RS2_HUMAN	239	246	yes	yes	2	0.006061	119.17	By MS/MS	By MS/MS	By MS/MS	By MS/MS	By MS/MS	By MS/MS	By MS/MS
ATFISVQLK	______________________________	______________________________	M	A	T	L	K	K	1	0	0	0	0	1	0	0	0	1	1	1	0	1	0	1	1	0	0	1	0	0	9	0	1005.59	PDC6I_HUMAN	PDC6I_HUMAN	2	10	yes	yes	2	0.011034	77.072	By MS/MS			By MS/MS	By MS/MS	By matching
ATFSEFAAK	EDFKKMMEEAKFNPRATFSEFAAKHAKDSR	AKFNPRATFSEFAAKHAKDSRFKAIEKMKD	R	A	T	A	K	H	3	0	0	0	0	0	1	0	0	0	0	1	0	2	0	1	1	0	0	0	0	0	9	0	970.476	TCRG1_HUMAN	TCRG1_HUMAN	745	753	yes	yes	2	0.038594	76.478	By MS/MS		By MS/MS	By matching
ATFYGEQVDYYK	ELVKLQQTYAALNSKATFYGEQVDYYKSYI	NSKATFYGEQVDYYKSYIKTCLDNLASKGK	K	A	T	Y	K	S	1	0	0	1	0	1	1	1	0	0	0	1	0	1	0	0	1	0	3	1	0	0	12	0	1482.67	IQGA1_HUMAN	IQGA1_HUMAN	1517	1528	yes	yes	2	8.7006e-10	182.92	By MS/MS	By MS/MS	By MS/MS	By MS/MS	By MS/MS	By MS/MS	By MS/MS
ATGANATPLDFPSKK	______________________________	ATGANATPLDFPSKKRKRSRWNQDTMEQKT	M	A	T	K	K	R	3	0	1	1	0	0	0	1	0	0	1	2	0	1	2	1	2	0	0	0	0	0	15	1	1516.79	SF01_HUMAN	SF01_HUMAN	2	16	yes	yes	2	0.00052802	130.4	By MS/MS			By MS/MS
ATGEGFVEFR	IVEDSIYIAYGPNGKATGEGFVEFRNEADY	GPNGKATGEGFVEFRNEADYKAALCRHKQY	K	A	T	F	R	N	1	1	0	0	0	0	2	2	0	0	0	0	0	2	0	0	1	0	0	1	0	0	10	0	1111.53	RBM12_HUMAN	RBM12_HUMAN	470	479	yes	yes	2	0.040528	74.267	By matching	By matching	By matching	By matching	By matching	By MS/MS
ATGPVVEQAVR	AAYAIPMLQLLLHRKATGPVVEQAVRGLVL	LHRKATGPVVEQAVRGLVLVPTKELARQAQ	K	A	T	V	R	G	2	1	0	0	0	1	1	1	0	0	0	0	0	0	1	0	1	0	0	3	0	0	11	0	1125.61	DDX56_HUMAN	DDX56_HUMAN	74	84	yes	yes	2	0.050169	61.65			By MS/MS	By MS/MS		By matching
ATGVDEEDVEVFDSFENMR	TSSSKASTLQLGSPRATGVDEEDVEVFDSF	DEEDVEVFDSFENMRVFLQLRPEYRVHSYN	R	A	T	M	R	V	1	1	1	3	0	0	4	1	0	0	0	0	1	2	0	1	1	0	0	3	0	0	19	0	2187.93	FAKD5_HUMAN	FAKD5_HUMAN	98	116	yes	yes	2	0.019331	66.533
ATGYLELSNWPEVAPDPSVR	DHFQLGTLSHTLNIKATGYLELSNWPEVAP	ELSNWPEVAPDPSVRNVEVIELAKEWTPAG	K	A	T	V	R	N	2	1	1	1	0	0	2	1	0	0	2	0	0	0	3	2	1	1	1	2	0	0	20	0	2200.08	AP3B1_HUMAN	AP3B1_HUMAN	630	649	yes	yes	2;3	3.9725e-12	141.46	By MS/MS	By matching	By MS/MS	By matching	By MS/MS	By MS/MS
ATHDGAPELGAGGTR	SDVYGANLFHQYLQKATHDGAPELGAGGTR	ATHDGAPELGAGGTRQQQPSASQSCISILV	K	A	T	T	R	Q	3	1	0	1	0	0	1	4	1	0	1	0	0	0	1	0	2	0	0	0	0	0	15	0	1408.67	HDHD5_HUMAN	HDHD5_HUMAN	332	346	yes	yes	2;3	4.8767e-07	147.33	By matching		By MS/MS	By MS/MS	By MS/MS	By MS/MS	By MS/MS
ATIELCSTHANDASALR	LVLDAFALPLTNLFKATIELCSTHANDASA	IELCSTHANDASALRILFSSLILISKLFYS	K	A	T	L	R	I	4	1	1	1	1	0	1	0	1	1	2	0	0	0	0	2	2	0	0	0	0	0	17	0	1828.87	XPO2_HUMAN	XPO2_HUMAN	190	206	yes	yes	2;3	3.7015e-102	308.84	By MS/MS	By MS/MS	By MS/MS	By MS/MS	By MS/MS	By MS/MS	By MS/MS
ATISALEAK	AKLQELEGAVKSKFKATISALEAKIGQLEE	VKSKFKATISALEAKIGQLEEQLEQEAKER	K	A	T	A	K	I	3	0	0	0	0	0	1	0	0	1	1	1	0	0	0	1	1	0	0	0	0	0	9	0	902.507	MYH10_HUMAN	MYH10_HUMAN	1814	1822	yes	yes	2	1.1814e-06	185.55	By MS/MS	By MS/MS	By MS/MS	By MS/MS	By MS/MS	By MS/MS	By MS/MS
ATISDEEIER	APSAARSLPSASTSKATISDEEIERQLKAL	ASTSKATISDEEIERQLKALGVD_______	K	A	T	E	R	Q	1	1	0	1	0	0	3	0	0	2	0	0	0	0	0	1	1	0	0	0	0	0	10	0	1161.55	CHM2B_HUMAN	CHM2B_HUMAN	196	205	yes	yes	2	8.0369e-05	159.58		By MS/MS		By MS/MS	By MS/MS	By MS/MS
ATISLSDSDLLR	LLTDGDVHIRDDGRRATISLSDSDLLRLEG	GRRATISLSDSDLLRLEGDSRTVRLLKELR	R	A	T	L	R	L	1	1	0	2	0	0	0	0	0	1	3	0	0	0	0	3	1	0	0	0	0	0	12	0	1289.68	DHX30_HUMAN	DHX30_HUMAN	1116	1127	yes	yes	2	0.00096112	119.16	By matching	By matching	By matching	By matching	By matching	By matching	By matching
ATISNDGATILK	GPRGMDKLIVDGRGKATISNDGATILKLLD	RGKATISNDGATILKLLDVVHPAAKTLVDI	K	A	T	L	K	L	2	0	1	1	0	0	0	1	0	2	1	1	0	0	0	1	2	0	0	0	0	0	12	0	1202.65	TCPH_HUMAN	TCPH_HUMAN	56	67	yes	yes	2	1.2579e-14	201.33	By MS/MS	By MS/MS	By MS/MS	By MS/MS	By MS/MS	By MS/MS	By MS/MS
ATKPQPVNTSSVTVK	ESSAATKKLSATIPKATKPQPVNTSSVTVK	ATKPQPVNTSSVTVKSNRSSNMTATTKFVS	K	A	T	V	K	S	1	0	1	0	0	1	0	0	0	0	0	2	0	0	2	2	3	0	0	3	0	0	15	1	1555.86	CKAP2_HUMAN	CKAP2_HUMAN	215	229	yes	yes	3	0.016188	67.646	By MS/MS	By MS/MS	By MS/MS	By MS/MS	By MS/MS	By MS/MS	By matching
ATLQEILPEVLK	QPRKALVDILSEVSKATLQEILPEVLKADL	VSKATLQEILPEVLKADLNIILSSPEQLEL	K	A	T	L	K	A	1	0	0	0	0	1	2	0	0	1	3	1	0	0	1	0	1	0	0	1	0	0	12	0	1352.79	MBB1A_HUMAN	MBB1A_HUMAN	191	202	yes	yes	2	3.9946e-14	190.57	By MS/MS	By MS/MS	By MS/MS	By MS/MS	By MS/MS	By MS/MS	By MS/MS
ATLSSIR	PATSYVRTTINKNARATLSSIRHMIRKNKY	TTINKNARATLSSIRHMIRKNKYRPDLRMA	R	A	T	I	R	H	1	1	0	0	0	0	0	0	0	1	1	0	0	0	0	2	1	0	0	0	0	0	7	0	746.429	RL28_HUMAN	RL28_HUMAN	88	94	yes	yes	2	0.028245	124.89	By matching	By matching	By matching	By matching	By MS/MS	By MS/MS	By matching
ATNAQFDSPEILR	LYQHNLTGILETAVRATNAQFDSPEILRRL	VRATNAQFDSPEILRRLDVRLLEVSPGDTG	R	A	T	L	R	R	2	1	1	1	0	1	1	0	0	1	1	0	0	1	1	1	1	0	0	0	0	0	13	0	1460.73	GCP3_HUMAN	GCP3_HUMAN	607	619	yes	yes	2	0.003313	133.89				By MS/MS
ATNESEDEIPQLVPIGK	EHGKKKRGRGKAQVKATNESEDEIPQLVPI	NESEDEIPQLVPIGKKTPANEKVEIQKHAT	K	A	T	G	K	K	1	0	1	1	0	1	3	1	0	2	1	1	0	0	2	1	1	0	0	1	0	0	17	0	1838.93	RL1D1_HUMAN	RL1D1_HUMAN	357	373	yes	yes	2;3	1.0719e-59	269.14	By MS/MS	By MS/MS	By MS/MS	By MS/MS	By MS/MS	By MS/MS	By MS/MS
ATNIEQIFR	______________________________	______________________________	M	A	T	F	R	S	1	1	1	0	0	1	1	0	0	2	0	0	0	1	0	0	1	0	0	0	0	0	9	0	1090.58	SON_HUMAN	SON_HUMAN	2	10	yes	yes	2	0.00031794	149.94	By MS/MS	By MS/MS	By MS/MS	By MS/MS	By MS/MS	By MS/MS
ATNIEVLSNTFQFTNEAR	VRFNISTDRRDKLERATNIEVLSNTFQFTN	IEVLSNTFQFTNEAREMGVIAAMRDGFGFI	R	A	T	A	R	E	2	1	3	0	0	1	2	0	0	1	1	0	0	2	0	1	3	0	0	1	0	0	18	0	2054.01	CSDE1_HUMAN	CSDE1_HUMAN	331	348	yes	yes	2;3	3.1354e-227	390.09	By MS/MS	By MS/MS	By MS/MS	By MS/MS	By MS/MS	By MS/MS
ATQALVLAPTR	TFAISILQQIELDLKATQALVLAPTRELAQ	LDLKATQALVLAPTRELAQQIQKVVMALGD	K	A	T	T	R	E	3	1	0	0	0	1	0	0	0	0	2	0	0	0	1	0	2	0	0	1	0	0	11	0	1139.67	IF4A1_HUMAN	IF4A1_HUMAN	100	110	yes	yes	2	2.7943e-13	204.34	By MS/MS	By MS/MS	By MS/MS	By MS/MS	By MS/MS	By MS/MS	By MS/MS
ATQQQHDFTLTQTADGR	EGSLSARWPVAGQIRATQQQHDFTLTQTAD	QQQHDFTLTQTADGRSSFDWLTGSSTDPLV	R	A	T	G	R	S	2	1	0	2	0	4	0	1	1	0	1	0	0	1	0	0	4	0	0	0	0	0	17	0	1916.9	PRKDC_HUMAN	PRKDC_HUMAN	2637	2653	yes	yes	2;3	0	477.64	By MS/MS	By MS/MS	By MS/MS	By MS/MS	By MS/MS	By MS/MS	By MS/MS
ATQVEPLLPGGATLLQAEEHGGLVR	______________________________	GATLLQAEEHGGLVRKKPPPAPEGKGEPGP	M	A	T	V	R	K	3	1	0	0	0	2	3	4	1	0	5	0	0	0	2	0	2	0	0	2	0	0	25	0	2555.37	LARP1_HUMAN	LARP1_HUMAN	2	26	yes	yes	2;3	4.2983e-40	193.54	By MS/MS	By MS/MS	By MS/MS	By MS/MS	By MS/MS	By MS/MS	By matching
ATRDELPYTFAAPESYEELR	TPGKGLISGKERAGKATRDELPYTFAAPES	LPYTFAAPESYEELRSLLLGRSMEEQLLVV	K	A	T	L	R	S	3	2	0	1	0	0	4	0	0	0	2	0	0	1	2	1	2	0	2	0	0	0	20	1	2357.12	NOP14_HUMAN	NOP14_HUMAN	417	436	yes	yes	3	0.00056985	88.09	By MS/MS	By MS/MS	By MS/MS	By MS/MS	By MS/MS	By MS/MS
ATSELILLPVTGLECVGDR	______________________________	LILLPVTGLECVGDRLLAGEGPDVLVYSLD	R	A	T	D	R	L	1	1	0	1	1	0	2	2	0	1	4	0	0	0	1	1	2	0	0	2	0	0	19	0	2042.07	WDR6_HUMAN	WDR6_HUMAN	12	30	yes	yes	2;3	6.5349e-11	159.64	By MS/MS	By MS/MS	By MS/MS	By MS/MS	By MS/MS	By MS/MS	By MS/MS
ATSEVPGSQASPNPVPGDGLHR	LEMGIKAARPEIADRATSEVPGSQASPNPV	SQASPNPVPGDGLHRAGFDAFMTGYVMAYV	R	A	T	H	R	A	2	1	1	1	0	1	1	3	1	0	1	0	0	0	4	3	1	0	0	2	0	0	22	0	2172.06	TOE1_HUMAN	TOE1_HUMAN	418	439	yes	yes	3	0.00029796	76.492	By MS/MS	By MS/MS	By MS/MS	By MS/MS	By MS/MS	By MS/MS
ATSFLLALEPELEAR	AEVVLAHLGGGSTSRATSFLLALEPELEAR	ATSFLLALEPELEARLAHLGVQVKGEDEEE	R	A	T	A	R	L	3	1	0	0	0	0	3	0	0	0	4	0	0	1	1	1	1	0	0	0	0	0	15	0	1658.89	RPN1_HUMAN	RPN1_HUMAN	66	80	yes	yes	2;3	6.1672e-16	193.73	By MS/MS	By MS/MS	By MS/MS	By MS/MS	By MS/MS	By MS/MS	By MS/MS
ATSILEFYR	ATLSVGGKTVSRFRKATSILEFYRELGLPP	VSRFRKATSILEFYRELGLPPKQTVKIFNI	K	A	T	Y	R	E	1	1	0	0	0	0	1	0	0	1	1	0	0	1	0	1	1	0	1	0	0	0	9	0	1098.57	RM03_HUMAN	RM03_HUMAN	158	166	yes	yes	2	0.070386	65.465	By matching	By matching	By matching	By matching	By MS/MS	By matching	By matching
ATSQSLVILDELGR	TFMEELTDTAEIIRKATSQSLVILDELGRG	KATSQSLVILDELGRGTSTHDGIAIAYATL	K	A	T	G	R	G	1	1	0	1	0	1	1	1	0	1	3	0	0	0	0	2	1	0	0	1	0	0	14	0	1500.81	MSH3_HUMAN	MSH3_HUMAN	966	979	yes	yes	2	0.00026119	134.49		By MS/MS	By MS/MS	By matching	By matching	By matching
ATSTATSGFAGAIGQK	KIDSEGGVSANHTSRATSTATSGFAGAIGQ	TSTATSGFAGAIGQKLPPFSYAYTELEAIM	R	A	T	Q	K	L	4	0	0	0	0	1	0	3	0	1	0	1	0	1	0	2	3	0	0	0	0	0	16	0	1466.74	DHB4_HUMAN	DHB4_HUMAN	316	331	yes	yes	2	4.517e-17	194.43	By MS/MS	By MS/MS	By MS/MS	By MS/MS	By MS/MS	By MS/MS	By matching
ATSVALPGWSPSETR	MGCQDILENVPGRSKATSVALPGWSPSETR	ATSVALPGWSPSETRSSFMSRTSKSKSGSS	K	A	T	T	R	S	2	1	0	0	0	0	1	1	0	0	1	0	0	0	2	3	2	1	0	1	0	0	15	0	1557.78	PKN2_HUMAN	PKN2_HUMAN	351	365	yes	yes	2	0.041025	63.401	By matching			By MS/MS		By matching	By matching
ATTADGSSILDR	NQLQEFAAMLMPHQKATTADGSSILDRAVI	HQKATTADGSSILDRAVIEHNLLSASKLYN	K	A	T	D	R	A	2	1	0	2	0	0	0	1	0	1	1	0	0	0	0	2	2	0	0	0	0	0	12	0	1205.59	CSN4_HUMAN	CSN4_HUMAN	291	302	yes	yes	2	0.000865	121.6	By matching	By MS/MS	By MS/MS	By MS/MS	By MS/MS	By MS/MS
ATTGTQTLLSSGTR	GLLRAQGLRGWKARRATTGTQTLLSSGTRL	RATTGTQTLLSSGTRLKHHGRQAPGLSQAK	R	A	T	T	R	L	1	1	0	0	0	1	0	2	0	0	2	0	0	0	0	2	5	0	0	0	0	0	14	0	1392.72	SUGP2_HUMAN	SUGP2_HUMAN	696	709	yes	yes	2	8.2199e-08	174.23	By matching	By matching	By matching	By MS/MS	By MS/MS	By MS/MS	By matching
ATTLSNAVSSLASTGLSLTK	SLEGKKIKDSTAASRATTLSNAVSSLASTG	NAVSSLASTGLSLTKVDEREKQAALEEEQA	R	A	T	T	K	V	3	0	1	0	0	0	0	1	0	0	4	1	0	0	0	5	4	0	0	1	0	0	20	0	1921.04	PICAL_HUMAN	PICAL_HUMAN	299	318	yes	yes	2	4.1207e-19	179.55	By matching	By MS/MS	By MS/MS	By MS/MS	By MS/MS	By MS/MS	By MS/MS
ATVELYEDR	HLFHMLFELFKNSMRATVELYEDRKEGYPA	FKNSMRATVELYEDRKEGYPAVKTLVTLGK	R	A	T	D	R	K	1	1	0	1	0	0	2	0	0	0	1	0	0	0	0	0	1	0	1	1	0	0	9	0	1094.52	PDK3_HUMAN	PDK3_HUMAN	255	263	yes	no	2	0.049934	70.816
ATVNTFGYIAK	ELLELLKAHKKAIRRATVNTFGYIAKAIGP	AIRRATVNTFGYIAKAIGPHDVLATLLNNL	R	A	T	A	K	A	2	0	1	0	0	0	0	1	0	1	0	1	0	1	0	0	2	0	1	1	0	0	11	0	1183.62	SF3B1_HUMAN	SF3B1_HUMAN	1076	1086	yes	yes	2	0.0051919	118.67	By MS/MS		By MS/MS	By MS/MS	By MS/MS	By MS/MS
ATVTPSPVK	KPERKEKKMPKPRLKATVTPSPVKGKGKVG	PKPRLKATVTPSPVKGKGKVGRPTASKASK	K	A	T	V	K	G	1	0	0	0	0	0	0	0	0	0	0	1	0	0	2	1	2	0	0	2	0	0	9	0	898.512	NUCKS_HUMAN	NUCKS_HUMAN	176	184	yes	yes	2	0.0010476	150.05	By MS/MS	By MS/MS	By MS/MS	By MS/MS	By MS/MS	By MS/MS
ATVVVEATEPEPSGSIANPAASTSPSLSHR	______________________________	IANPAASTSPSLSHRFLDSKFYLLVVVGEI	M	A	T	H	R	F	5	1	1	0	0	0	3	1	1	1	1	0	0	0	4	6	3	0	0	3	0	0	30	0	2961.47	MAP1B_HUMAN	MAP1B_HUMAN	2	31	yes	yes	3	0.014361	41.89						By MS/MS
ATVYAQLVESGR	HRHLVEENCEAVPHRATVYAQLVESGRMWS	PHRATVYAQLVESGRMWSWNKLFPIHVQTS	R	A	T	G	R	M	2	1	0	0	0	1	1	1	0	0	1	0	0	0	0	1	1	0	1	2	0	0	12	0	1292.67	ANM7_HUMAN	ANM7_HUMAN	178	189	yes	yes	2	8.007e-05	156.64	By MS/MS	By MS/MS	By MS/MS	By MS/MS	By MS/MS	By MS/MS
ATYDGNHDTFR	ACSYATVYLIYLKFKATYDGNHDTFRVEFL	LKFKATYDGNHDTFRVEFLVVPVGGLSFLV	K	A	T	F	R	V	1	1	1	2	0	0	0	1	1	0	0	0	0	1	0	0	2	0	1	0	0	0	11	0	1295.55	ERD22_HUMAN;ERD21_HUMAN	ERD22_HUMAN	84	94	yes	no	2;3	1.0535e-05	160.36	By MS/MS	By MS/MS	By MS/MS	By MS/MS	By MS/MS	By MS/MS	By MS/MS
ATYLEFIQQNEER	______________________________	______________________________	M	A	T	E	R	D	1	1	1	0	0	2	3	0	0	1	1	0	0	1	0	0	1	0	1	0	0	0	13	0	1639.78	SC23B_HUMAN	SC23B_HUMAN	2	14	yes	yes	2	2.9792e-54	257.88	By MS/MS	By MS/MS	By MS/MS	By MS/MS	By MS/MS	By MS/MS	By MS/MS
AVAAAAAAAVTPAAIAAATTTLAQEEPVAAPEPK	KDKKHKKHKKHKKEKAVAAAAAAAVTPAAI	TTLAQEEPVAAPEPKKETESEAEDNLDDLE	K	A	V	P	K	K	16	0	0	0	0	1	3	0	0	1	1	1	0	0	4	0	4	0	0	3	0	0	34	0	3113.66	SRRM1_HUMAN	SRRM1_HUMAN	836	869	yes	yes	3	2.6536e-17	89.954	By MS/MS	By MS/MS	By MS/MS		By MS/MS	By MS/MS
AVAALLTIPEAEK	QEFEKQDELKRSAMRAVAALLTIPEAEKSP	MRAVAALLTIPEAEKSPLMSEFQSQISSNP	R	A	V	E	K	S	4	0	0	0	0	0	2	0	0	1	2	1	0	0	1	0	1	0	0	1	0	0	13	0	1324.76	CAND1_HUMAN	CAND1_HUMAN	1179	1191	yes	yes	2;3	7.7356e-05	145.99	By MS/MS	By MS/MS	By MS/MS	By MS/MS	By MS/MS	By MS/MS	By MS/MS
AVAAPRPDR	KCSACNVWRVCEGPKAVAAPRPDRLVNRLK	VCEGPKAVAAPRPDRLVNRLKNITLDDASA	K	A	V	D	R	L	3	2	0	1	0	0	0	0	0	0	0	0	0	0	2	0	0	0	0	1	0	0	9	1	951.525	CSDE1_HUMAN	CSDE1_HUMAN	744	752	yes	yes	3	0.025473	75.378	By MS/MS	By MS/MS	By MS/MS	By MS/MS	By MS/MS
AVADQATQNNSSHGSPDSYSLLLNQLK	SENKKLKNDLNELRKAVADQATQNNSSHGS	HGSPDSYSLLLNQLKLAHEELEVRKEEVLI	K	A	V	L	K	L	3	0	3	2	0	3	0	1	1	0	4	1	0	0	1	5	1	0	1	1	0	0	27	0	2857.38	MYO5B_HUMAN	MYO5B_HUMAN	1222	1248	yes	yes	3	2.2148e-27	152.35		By MS/MS	By MS/MS	By MS/MS
AVADTGSEDQGPGTGELTAVHK	QVKQWFAEKMGEETRAVADTGSEDQGPGTG	EDQGPGTGELTAVHKGMGDTYSEVSENSES	R	A	V	H	K	G	3	0	0	2	0	1	2	4	1	0	1	1	0	0	1	1	3	0	0	2	0	0	22	0	2139.01	ZHX3_HUMAN	ZHX3_HUMAN	893	914	yes	yes	3	0.043253	32.243				By matching	By matching	By MS/MS
AVAEQIPLLVQGVR	KASAGPQPLLVQSCKAVAEQIPLLVQGVRG	KAVAEQIPLLVQGVRGSQAQPDSPSAQLAL	K	A	V	V	R	G	2	1	0	0	0	2	1	1	0	1	2	0	0	0	1	0	0	0	0	3	0	0	14	0	1491.88	TLN1_HUMAN	TLN1_HUMAN	958	971	yes	yes	2;3	0.0010858	87.498	By matching	By matching		By matching	By MS/MS	By MS/MS
AVAFSPVTELK	ANAPDSACVIGLKKKAVAFSPVTELKKDTD	LKKKAVAFSPVTELKKDTDFEHRMPREQWW	K	A	V	L	K	K	2	0	0	0	0	0	1	0	0	0	1	1	0	1	1	1	1	0	0	2	0	0	11	0	1160.64	PFKAL_HUMAN	PFKAL_HUMAN	716	726	yes	yes	2	0.0092759	89.886	By matching	By MS/MS	By MS/MS				By MS/MS
AVAFSPVTELKK	ANAPDSACVIGLKKKAVAFSPVTELKKDTD	KKKAVAFSPVTELKKDTDFEHRMPREQWWL	K	A	V	K	K	D	2	0	0	0	0	0	1	0	0	0	1	2	0	1	1	1	1	0	0	2	0	0	12	1	1288.74	PFKAL_HUMAN	PFKAL_HUMAN	716	727	yes	yes	3	0.040271	56.951	By MS/MS	By MS/MS	By MS/MS	By MS/MS	By MS/MS	By MS/MS	By MS/MS
AVAGDASESALLK	AVFQANQENLPILKRAVAGDASESALLKCI	KRAVAGDASESALLKCIELCCGSVKEMRER	R	A	V	L	K	C	4	0	0	1	0	0	1	1	0	0	2	1	0	0	0	2	0	0	0	1	0	0	13	0	1230.65	AT1A1_HUMAN	AT1A1_HUMAN	446	458	yes	yes	2	0.0027951	96.015	By MS/MS		By MS/MS		By MS/MS	By MS/MS	By MS/MS
AVAGWEEVLR	LLSHDSGSDHLAFVRAVAGWEEVLRWQDRS	LAFVRAVAGWEEVLRWQDRSSRENYLEENL	R	A	V	L	R	W	2	1	0	0	0	0	2	1	0	0	1	0	0	0	0	0	0	1	0	2	0	0	10	0	1128.59	DHX30_HUMAN	DHX30_HUMAN	942	951	yes	yes	2	0.0035032	103.56	By matching	By MS/MS	By MS/MS	By MS/MS	By MS/MS	By MS/MS	By MS/MS
AVALYFIDK	YREDWKSKEMKVRQRAVALYFIDKLALRAG	MKVRQRAVALYFIDKLALRAGNEKEEGETA	R	A	V	D	K	L	2	0	0	1	0	0	0	0	0	1	1	1	0	1	0	0	0	0	1	1	0	0	9	0	1038.58	TOP1_HUMAN;TOP1M_HUMAN	TOP1_HUMAN	476	484	yes	no	2	0.066655	67.897	By MS/MS	By MS/MS	By MS/MS	By MS/MS		By MS/MS	By MS/MS
AVANESGLNFISVK	LLAGPPGCGKTLLAKAVANESGLNFISVKG	KAVANESGLNFISVKGPELLNMYVGESERA	K	A	V	V	K	G	2	0	2	0	0	0	1	1	0	1	1	1	0	1	0	2	0	0	0	2	0	0	14	0	1447.77	NVL_HUMAN	NVL_HUMAN	634	647	yes	yes	2	0.00030577	131.12	By MS/MS		By MS/MS	By MS/MS	By MS/MS	By MS/MS
AVAQALEVIPR	EKSKAMTGVEQWPYRAVAQALEVIPRTLIQ	WPYRAVAQALEVIPRTLIQNCGASTIRLLT	R	A	V	P	R	T	3	1	0	0	0	1	1	0	0	1	1	0	0	0	1	0	0	0	0	2	0	0	11	0	1165.68	TCPG_HUMAN	TCPG_HUMAN	439	449	yes	yes	2	1.3541e-12	196.88	By MS/MS	By MS/MS	By MS/MS	By MS/MS	By MS/MS	By MS/MS	By MS/MS
AVASEIFK	CRSISPEWKQQLQQKAVASEIFKGKKDNYP	KQQLQQKAVASEIFKGKKDNYPQSVPRLFI	K	A	V	F	K	G	2	0	0	0	0	0	1	0	0	1	0	1	0	1	0	1	0	0	0	1	0	0	8	0	863.475	MYO1C_HUMAN	MYO1C_HUMAN	875	882	yes	yes	2	0.033227	82.671	By MS/MS	By MS/MS	By MS/MS	By matching	By MS/MS	By MS/MS	By MS/MS
AVASQLDCNFLK	LLYGPPGTGKTLLARAVASQLDCNFLKVVS	LARAVASQLDCNFLKVVSSSIVDKYIGESA	R	A	V	L	K	V	2	0	1	1	1	1	0	0	0	0	2	1	0	1	0	1	0	0	0	1	0	0	12	0	1364.68	PRS10_HUMAN	PRS10_HUMAN	186	197	yes	yes	2	3.8363e-05	149.27	By matching	By matching	By matching	By MS/MS	By MS/MS	By MS/MS	By matching
AVAVGRPSNEELR	______________________________	______________________________	M	A	V	L	R	N	2	2	1	0	0	0	2	1	0	0	1	0	0	0	1	1	0	0	0	2	0	0	13	1	1396.74	SEP11_HUMAN	SEP11_HUMAN	2	14	yes	yes	2	0.011663	82.261	By MS/MS	By MS/MS	By MS/MS	By MS/MS	By MS/MS	By MS/MS
AVAVVVDPIQSVK	VDINTQQSFEALSERAVAVVVDPIQSVKGK	ERAVAVVVDPIQSVKGKVVIDAFRLINANM	R	A	V	V	K	G	2	0	0	1	0	1	0	0	0	1	0	1	0	0	1	1	0	0	0	5	0	0	13	0	1323.78	PSDE_HUMAN	PSDE_HUMAN	140	152	yes	yes	2	0.0033552	94.692	By matching	By MS/MS	By MS/MS	By MS/MS	By MS/MS	By MS/MS	By MS/MS
AVCLEFSPK	SVTNKGLLHSFDLLKAVCLEFSPKNTVLAT	SFDLLKAVCLEFSPKNTVLATWQPYTTSKD	K	A	V	P	K	N	1	0	0	0	1	0	1	0	0	0	1	1	0	1	1	1	0	0	0	1	0	0	9	0	1049.52	EIF2A_HUMAN	EIF2A_HUMAN	78	86	yes	yes	2	0.0054207	105.57	By matching	By matching		By matching	By MS/MS	By matching
AVCMLSNTTAIAEAWAR	PPTVVPGGDLAKVQRAVCMLSNTTAIAEAW	CMLSNTTAIAEAWARLDHKFDLMYAKRAFV	R	A	V	A	R	L	5	1	1	0	1	0	1	0	0	1	1	0	1	0	0	1	2	1	0	1	0	0	17	0	1863.9	TBA1A_HUMAN;TBA3D_HUMAN;TBA3C_HUMAN;TBA3E_HUMAN;TBA8_HUMAN;TBA1B_HUMAN;TBA4A_HUMAN	TBA1B_HUMAN	374	390	no	no	2;3	1.2703e-45	251.03		By MS/MS	By MS/MS	By MS/MS	By MS/MS	By MS/MS	By MS/MS
AVDALLTHCK	APTARKQLDKEQVRKAVDALLTHCKSRKNN	EQVRKAVDALLTHCKSRKNNYGLLLNENES	K	A	V	C	K	S	2	0	0	1	1	0	0	0	1	0	2	1	0	0	0	0	1	0	0	1	0	0	10	0	1126.58	RL1D1_HUMAN	RL1D1_HUMAN	39	48	yes	yes	2;3	0.0021111	110.87	By matching	By matching	By matching	By MS/MS	By MS/MS	By matching	By MS/MS
AVDDGVNTFK	VLRGSTDNLMDDIERAVDDGVNTFKVLTRD	DDIERAVDDGVNTFKVLTRDKRLVPGGGAT	R	A	V	F	K	V	1	0	1	2	0	0	0	1	0	0	0	1	0	1	0	0	1	0	0	2	0	0	10	0	1064.51	TCPQ_HUMAN	TCPQ_HUMAN	391	400	yes	yes	2	1.0105e-05	172.94	By MS/MS	By MS/MS	By MS/MS	By MS/MS	By MS/MS	By MS/MS	By matching
AVDDLNLHSYSNLPIWVNK	YDHKTFSEILNRVQKAVDDLNLHSYSNLPI	LNLHSYSNLPIWVNKLDMEIERILGVRLQA	K	A	V	N	K	L	1	0	3	2	0	0	0	0	1	1	3	1	0	0	1	2	0	1	1	2	0	0	19	0	2197.12	DYHC1_HUMAN	DYHC1_HUMAN	884	902	yes	yes	3	9.0989e-07	116.73	By matching	By MS/MS	By MS/MS	By MS/MS	By MS/MS	By MS/MS	By MS/MS
AVDEAADALLK	AQWRTVEGALKERRKAVDEAADALLKAKEE	ERRKAVDEAADALLKAKEELEKMKSVIENA	K	A	V	L	K	A	4	0	0	2	0	0	1	0	0	0	2	1	0	0	0	0	0	0	0	1	0	0	11	0	1114.59	MIC60_HUMAN	MIC60_HUMAN	287	297	yes	yes	2	0.0021801	99.815		By matching	By matching	By matching	By matching	By matching	By MS/MS
AVDFAER	FRAHVKHRKGAARLRAVDFAERHGYIKGIV	RKGAARLRAVDFAERHGYIKGIVKDIIHDP	R	A	V	E	R	H	2	1	0	1	0	0	1	0	0	0	0	0	0	1	0	0	0	0	0	1	0	0	7	0	806.392	RL8_HUMAN	RL8_HUMAN	31	37	yes	yes	2	0.035812	114.72	By MS/MS	By MS/MS	By MS/MS	By matching	By MS/MS	By MS/MS	By MS/MS
AVDFLAANESR	IQPHDRKKMKKVWDRAVDFLAANESRVRTE	VWDRAVDFLAANESRVRTETRRIGGADFLV	R	A	V	S	R	V	3	1	1	1	0	0	1	0	0	0	1	0	0	1	0	1	0	0	0	1	0	0	11	0	1191.59	MAN1_HUMAN	MAN1_HUMAN	719	729	yes	yes	2	0.040489	73.841			By MS/MS
AVDIPHMDIEALK	SVCVLGDQQHCDEAKAVDIPHMDIEALKKL	AKAVDIPHMDIEALKKLNKNKKLVKKLAKK	K	A	V	L	K	K	2	0	0	2	0	0	1	0	1	2	1	1	1	0	1	0	0	0	0	1	0	0	13	0	1450.75	RL10A_HUMAN	RL10A_HUMAN	79	91	yes	yes	3	0.00047548	100.22	By MS/MS	By MS/MS	By MS/MS		By MS/MS	By MS/MS
AVDIPHMDIEALKK	SVCVLGDQQHCDEAKAVDIPHMDIEALKKL	KAVDIPHMDIEALKKLNKNKKLVKKLAKKY	K	A	V	K	K	L	2	0	0	2	0	0	1	0	1	2	1	2	1	0	1	0	0	0	0	1	0	0	14	1	1578.84	RL10A_HUMAN	RL10A_HUMAN	79	92	yes	yes	4	0.003532	73.877	By MS/MS	By MS/MS	By MS/MS	By matching		By MS/MS
AVDLVEEESGAPGEEQR	NRYHMPKETRGQPARAVDLVEEESGAPGEE	DLVEEESGAPGEEQRRWEEARLGAASLKFG	R	A	V	Q	R	R	2	1	0	1	0	1	5	2	0	0	1	0	0	0	1	1	0	0	0	2	0	0	17	0	1813.83	DHX16_HUMAN	DHX16_HUMAN	311	327	yes	yes	2	1.3233e-25	218.95	By MS/MS	By MS/MS	By MS/MS		By MS/MS	By MS/MS
AVDSLVPIGR	IPRISVREPMQTGIKAVDSLVPIGRGQREL	QTGIKAVDSLVPIGRGQRELIIGDRQTGKT	K	A	V	G	R	G	1	1	0	1	0	0	0	1	0	1	1	0	0	0	1	1	0	0	0	2	0	0	10	0	1025.59	ATPA_HUMAN	ATPA_HUMAN	195	204	yes	yes	2	1.7635e-11	194.2	By MS/MS	By MS/MS	By MS/MS	By MS/MS	By MS/MS	By MS/MS	By MS/MS
AVDSQILPK	KEKYEITEQRKIDQKAVDSQILPKIKAIPQ	RKIDQKAVDSQILPKIKAIPQLQGYLRSVF	K	A	V	P	K	I	1	0	0	1	0	1	0	0	0	1	1	1	0	0	1	1	0	0	0	1	0	0	9	0	969.549	RL6_HUMAN	RL6_HUMAN	252	260	yes	yes	2	0.0024167	122.44	By MS/MS	By MS/MS	By MS/MS	By MS/MS	By MS/MS	By MS/MS	By MS/MS
AVEDDVFIPLYPK	SRQDLLKSIVSRMKKAVEDDVFIPLYPKSA	KKAVEDDVFIPLYPKSAVENKTSPHSKFQE	K	A	V	P	K	S	1	0	0	2	0	0	1	0	0	1	1	1	0	1	2	0	0	0	1	2	0	0	13	0	1504.78	GCFC2_HUMAN	GCFC2_HUMAN	617	629	yes	yes	2	0.00015237	140.16	By MS/MS	By matching	By MS/MS	By MS/MS	By MS/MS
AVEDIHGLFSLSK	LDSAISMELWQEAFKAVEDIHGLFSLSKKP	FKAVEDIHGLFSLSKKPPKPQLMANYYNKV	K	A	V	S	K	K	1	0	0	1	0	0	1	1	1	1	2	1	0	1	0	2	0	0	0	1	0	0	13	0	1414.75	EIF3A_HUMAN	EIF3A_HUMAN	252	264	yes	yes	3	0.00016318	119.25	By MS/MS	By MS/MS	By MS/MS	By MS/MS	By MS/MS	By MS/MS	By MS/MS
AVEEAFVPVIK	FYDKLKLQEEVKDLRAVEEAFVPVIKLCFD	KDLRAVEEAFVPVIKLCFDGIEIDILFARL	R	A	V	I	K	L	2	0	0	0	0	0	2	0	0	1	0	1	0	1	1	0	0	0	0	3	0	0	11	0	1200.68	PAPOA_HUMAN;PAPOB_HUMAN	PAPOA_HUMAN	148	158	yes	no	2	0.0015109	122.13	By MS/MS	By MS/MS	By MS/MS	By MS/MS	By matching	By MS/MS
AVEELLECLDLEK	TKKHGRNYIVVDERRAVEELLECLDLEKSS	RRAVEELLECLDLEKSSCCMGLSRVFFRAG	R	A	V	E	K	S	1	0	0	1	1	0	4	0	0	0	4	1	0	0	0	0	0	0	0	1	0	0	13	0	1559.78	MY18A_HUMAN	MY18A_HUMAN	1148	1160	yes	yes	2	1.4761e-15	194.5	By MS/MS	By MS/MS	By MS/MS	By MS/MS	By MS/MS	By MS/MS	By MS/MS
AVEGCVSASQAATEDGQLLR	VCQEQLVEAGRLVAKAVEGCVSASQAATED	VSASQAATEDGQLLRGVGAAATAVTQALNE	K	A	V	L	R	G	4	1	0	1	1	2	2	2	0	0	2	0	0	0	0	2	1	0	0	2	0	0	20	0	2060.98	TLN1_HUMAN	TLN1_HUMAN	746	765	yes	yes	2	2.6695e-15	169.4				By MS/MS	By MS/MS
AVELLGDIVQNCSLEDSQIEK	HTAYYIKALSKDLPKAVELLGDIVQNCSLE	DIVQNCSLEDSQIEKERDVILREMQENDAS	K	A	V	E	K	E	1	0	1	2	1	2	3	1	0	2	3	1	0	0	0	2	0	0	0	2	0	0	21	0	2359.16	QCR1_HUMAN	QCR1_HUMAN	143	163	yes	yes	2;3	9.672e-34	218.4	By MS/MS	By MS/MS	By MS/MS	By MS/MS	By MS/MS	By MS/MS	By MS/MS
AVENSSTAIGIR	FSPDGRVFQVEYAMKAVENSSTAIGIRCKD	AMKAVENSSTAIGIRCKDGVVFGVEKLVLS	K	A	V	I	R	C	2	1	1	0	0	0	1	1	0	2	0	0	0	0	0	2	1	0	0	1	0	0	12	0	1216.64	PSA3_HUMAN	PSA3_HUMAN	30	41	yes	yes	2	0.03883	67.704	By MS/MS
AVETPPLSSVNLLEGLSR	KSCVAAFLDVVIGGRAVETPPLSSVNLLEG	TPPLSSVNLLEGLSRTVVYITYSQLITLVN	R	A	V	S	R	T	1	1	1	0	0	0	2	1	0	0	4	0	0	0	2	3	1	0	0	2	0	0	18	0	1881.02	GAPD1_HUMAN	GAPD1_HUMAN	387	404	yes	yes	2	5.4851e-06	124.3	By MS/MS	By MS/MS	By MS/MS	By MS/MS	By MS/MS	By MS/MS	By MS/MS
AVEVAWETLQEEFSR	DIKLKQWTDKQLPNKAVEVAWETLQEEFSR	AVEVAWETLQEEFSRFMTEPKGKEHDDIFD	K	A	V	S	R	F	2	1	0	0	0	1	4	0	0	0	1	0	0	1	0	1	1	1	0	2	0	0	15	0	1792.86	OPA1_HUMAN	OPA1_HUMAN	669	683	yes	yes	3	0.00095777	86.641	By MS/MS	By MS/MS	By MS/MS	By matching	By MS/MS	By matching	By MS/MS
AVEYNALFK	VSIYGSSIDVELQQRAVEYNALFKKYDHMR	VELQQRAVEYNALFKKYDHMRSALLERMPV	R	A	V	F	K	K	2	0	1	0	0	0	1	0	0	0	1	1	0	1	0	0	0	0	1	1	0	0	9	0	1053.55	AP1G1_HUMAN	AP1G1_HUMAN	563	571	yes	yes	2	0.060318	64.265						By MS/MS
AVFADLDLR	______________________________	______________________________	M	A	V	L	R	A	2	1	0	2	0	0	0	0	0	0	2	0	0	1	0	0	0	0	0	1	0	0	9	0	1018.54	RPP30_HUMAN	RPP30_HUMAN	2	10	yes	yes	2	0.00015191	157.58	By MS/MS	By MS/MS	By MS/MS	By MS/MS	By MS/MS	By MS/MS	By MS/MS
AVFDQIIELQNAQDAIYR	CLLDSDSRALLNQLRAVFDQIIELQNAQDA	DQIIELQNAQDAIYRAALEELQRRLQFEEK	R	A	V	Y	R	A	3	1	1	2	0	3	1	0	0	3	1	0	0	1	0	0	0	0	1	1	0	0	18	0	2106.07	GCP3_HUMAN	GCP3_HUMAN	777	794	yes	yes	2	1.3901e-10	166.6							By MS/MS
AVFFDLDNTLIDTAGASR	______________________________	FDLDNTLIDTAGASRRGMLEVIKLLQSKYH	R	A	V	S	R	R	3	1	1	3	0	0	0	1	0	1	2	0	0	2	0	1	2	0	0	1	0	0	18	0	1924.95	NANP_HUMAN	NANP_HUMAN	8	25	yes	yes	2	6.9444e-15	186.13	By matching	By MS/MS	By MS/MS		By matching	By matching
AVFHEEEQR	NEPLSDSESEDERPRAVFHEEEQRRPKHRP	EDERPRAVFHEEEQRRPKHRPSEADEEELA	R	A	V	Q	R	R	1	1	0	0	0	1	3	0	1	0	0	0	0	1	0	0	0	0	0	1	0	0	9	0	1143.53	AP3D1_HUMAN	AP3D1_HUMAN	643	651	yes	yes	3	0.033031	53.751	By matching	By MS/MS	By MS/MS	By MS/MS	By MS/MS	By matching	By MS/MS
AVFPIYLDDVYENAVDAAR	RVQTQCDCCFLYWHRAVFPIYLDDVYENAV	IYLDDVYENAVDAARLHYMFSALRDCVPAM	R	A	V	A	R	L	4	1	1	3	0	0	1	0	0	1	1	0	0	1	1	0	0	0	2	3	0	0	19	0	2140.05	WASC4_HUMAN	WASC4_HUMAN	611	629	yes	yes	2;3	3.3462e-06	119.56	By matching	By MS/MS	By MS/MS		By MS/MS	By MS/MS	By MS/MS
AVFPSIVGR	SGMCKAGFAGDDAPRAVFPSIVGRPRHQGV	GDDAPRAVFPSIVGRPRHQGVMVGMGQKDS	R	A	V	G	R	P	1	1	0	0	0	0	0	1	0	1	0	0	0	1	1	1	0	0	0	2	0	0	9	0	944.544	ACTH_HUMAN;ACTS_HUMAN;ACTC_HUMAN;ACTA_HUMAN;ACTB_HUMAN;ACTG_HUMAN;POTEE_HUMAN;POTEI_HUMAN;POTEF_HUMAN	ACTG_HUMAN	29	37	no	no	2	0.00099108	150.84	By MS/MS	By MS/MS	By MS/MS	By MS/MS	By MS/MS		By MS/MS
AVFQANQENLPILK	ATWLALSRIAGLCNRAVFQANQENLPILKR	RAVFQANQENLPILKRAVAGDASESALLKC	R	A	V	L	K	R	2	0	2	0	0	2	1	0	0	1	2	1	0	1	1	0	0	0	0	1	0	0	14	0	1583.87	AT1A1_HUMAN	AT1A1_HUMAN	431	444	yes	yes	2	5.6244e-23	217.14	By MS/MS	By MS/MS	By MS/MS	By MS/MS	By MS/MS	By MS/MS	By matching
AVFVDLEPTVIDEVR	NTFFSETGAGKHVPRAVFVDLEPTVIDEVR	AVFVDLEPTVIDEVRTGTYRQLFHPEQLIT	R	A	V	V	R	T	1	1	0	2	0	0	2	0	0	1	1	0	0	1	1	0	1	0	0	4	0	0	15	0	1700.9	TBA1A_HUMAN;TBA1C_HUMAN;TBA1B_HUMAN	TBA1B_HUMAN	65	79	no	no	2;3	2.2882e-56	268.77	By MS/MS	By MS/MS	By MS/MS	By MS/MS	By MS/MS	By MS/MS	By MS/MS
AVFVPDIYSR	SGRLRGTVVGGRQDKAVFVPDIYSRTQSTW	GRQDKAVFVPDIYSRTQSTWVDSFFRQNGY	K	A	V	S	R	T	1	1	0	1	0	0	0	0	0	1	0	0	0	1	1	1	0	0	1	2	0	0	10	0	1165.61	UFL1_HUMAN	UFL1_HUMAN	242	251	yes	yes	2	0.010079	90.657	By MS/MS	By MS/MS	By MS/MS	By matching	By matching	By MS/MS	By MS/MS
AVGASFPLYEPAK	KGKGRDVESVQTPSKAVGASFPLYEPAKMK	SKAVGASFPLYEPAKMKTPVQYSQQQNSPQ	K	A	V	A	K	M	3	0	0	0	0	0	1	1	0	0	1	1	0	1	2	1	0	0	1	1	0	0	13	0	1348.7	KI67_HUMAN	KI67_HUMAN	332	344	yes	yes	2	0.0091873	80.916	By matching	By MS/MS	By MS/MS		By matching	By MS/MS
AVGAYSK	DVVCPEGDGRRDIIRAVGAYSKSGTLACTG	DGRRDIIRAVGAYSKSGTLACTGSLVNNTA	R	A	V	S	K	S	2	0	0	0	0	0	0	1	0	0	0	1	0	0	0	1	0	0	1	1	0	0	7	0	694.365	CON__P15636	CON__P15636	229	235	yes	yes	2	0.03286	118.69	By MS/MS	By MS/MS	By MS/MS	By MS/MS	By MS/MS	By MS/MS	By MS/MS
AVGDGIVLCK	RHVIPMNPNTDDLFKAVGDGIVLCKMINLS	DDLFKAVGDGIVLCKMINLSVPDTIDERAI	K	A	V	C	K	M	1	0	0	1	1	0	0	2	0	1	1	1	0	0	0	0	0	0	0	2	0	0	10	0	1030.55	PLST_HUMAN	PLST_HUMAN	159	168	yes	yes	2	0.035465	75.761	By MS/MS	By MS/MS	By MS/MS	By MS/MS	By MS/MS	By MS/MS
AVGEIVQDYDSDK	YMNPYQLNAYGMALKAVGEIVQDYDSDKMF	LKAVGEIVQDYDSDKMFPALGFGAKLPPDG	K	A	V	D	K	M	1	0	0	3	0	1	1	1	0	1	0	1	0	0	0	1	0	0	1	2	0	0	13	0	1437.66	CPNE8_HUMAN	CPNE8_HUMAN	346	358	yes	yes	2	0.0018759	104.79	By MS/MS		By MS/MS	By MS/MS	By MS/MS
AVGPASILK	EYDEFGRKKKKYRGKAVGPASILKEVEDKE	KKYRGKAVGPASILKEVEDKESEGEEEDED	K	A	V	L	K	E	2	0	0	0	0	0	0	1	0	1	1	1	0	0	1	1	0	0	0	1	0	0	9	0	854.523	ZRAB2_HUMAN	ZRAB2_HUMAN	138	146	yes	yes	2	0.011806	93.374	By MS/MS	By MS/MS	By MS/MS
AVGQGCVEIGSQR	RVKDIGYIFKEKFAKAVGQGCVEIGSQRYK	AKAVGQGCVEIGSQRYKLGVRLYYRVMESM	K	A	V	Q	R	Y	1	1	0	0	1	2	1	3	0	1	0	0	0	0	0	1	0	0	0	2	0	0	13	0	1359.66	RB_HUMAN	RB_HUMAN	433	445	yes	yes	2	0.036612	65.5	By matching	By MS/MS	By MS/MS		By matching
AVHEDIVAVELLPK	ENKEIILQGLKHLNRAVHEDIVAVELLPKS	RAVHEDIVAVELLPKSQWVAPSSVVLHDEG	R	A	V	P	K	S	2	0	0	1	0	0	2	0	1	1	2	1	0	0	1	0	0	0	0	3	0	0	14	0	1531.86	RRP44_HUMAN	RRP44_HUMAN	286	299	yes	yes	3	7.8718e-05	127.02	By MS/MS	By MS/MS	By MS/MS	By MS/MS	By MS/MS	By MS/MS	By MS/MS
AVIELLEK	VRGDAHECFVSPVAKAVIELLEKSGVNLDG	FVSPVAKAVIELLEKSGVNLDGKKILVVGA	K	A	V	E	K	S	1	0	0	0	0	0	2	0	0	1	2	1	0	0	0	0	0	0	0	1	0	0	8	0	913.548	C1TM_HUMAN	C1TM_HUMAN	206	213	yes	yes	2	0.065107	67.169
AVIGIGIEEEDR	CDRAGSVATCQAVMRAVIGIGIEEEDRKHT	VMRAVIGIGIEEEDRKHTWMEDADSCVAHN	R	A	V	D	R	K	1	1	0	1	0	0	3	2	0	3	0	0	0	0	0	0	0	0	0	1	0	0	12	0	1299.67	PRP6_HUMAN	PRP6_HUMAN	528	539	yes	yes	2	0.034128	69.825					By MS/MS
AVIGIGIEEEDRK	CDRAGSVATCQAVMRAVIGIGIEEEDRKHT	MRAVIGIGIEEEDRKHTWMEDADSCVAHNA	R	A	V	R	K	H	1	1	0	1	0	0	3	2	0	3	0	1	0	0	0	0	0	0	0	1	0	0	13	1	1427.76	PRP6_HUMAN	PRP6_HUMAN	528	540	yes	yes	3	0.00059814	108.59		By MS/MS		By MS/MS	By MS/MS	By MS/MS	By matching
AVIPEAVVEVLDPK	FWDDVYGFKMSCMKKAVIPEAVVEVLDPKT	KAVIPEAVVEVLDPKTLISEPCGIKHIDCH	K	A	V	P	K	T	2	0	0	1	0	0	2	0	0	1	1	1	0	0	2	0	0	0	0	4	0	0	14	0	1477.84	ANM3_HUMAN	ANM3_HUMAN	397	410	yes	yes	2	0.0095183	78.692	By MS/MS	By MS/MS	By MS/MS	By MS/MS	By MS/MS	By MS/MS	By MS/MS
AVIYNPATQADWTAK	RTGLEDPERYLFVDRAVIYNPATQADWTAK	AVIYNPATQADWTAKKLVWIPSERHGFEAA	R	A	V	A	K	K	4	0	1	1	0	1	0	0	0	1	0	1	0	0	1	0	2	1	1	1	0	0	15	0	1647.83	MYH10_HUMAN	MYH10_HUMAN	19	33	yes	yes	2;3	4.033e-23	211.64	By MS/MS	By MS/MS	By MS/MS	By MS/MS	By MS/MS	By MS/MS	By MS/MS
AVLASTPR	DPHGIQREDLILSLRAVLASTPRFAEFLLP	DLILSLRAVLASTPRFAEFLLPLLIEKVDS	R	A	V	P	R	F	2	1	0	0	0	0	0	0	0	0	1	0	0	0	1	1	1	0	0	1	0	0	8	0	813.471	MMS19_HUMAN	MMS19_HUMAN	247	254	yes	yes	2	0.031574	84.359	By MS/MS	By MS/MS	By MS/MS	By MS/MS	By matching	By MS/MS	By MS/MS
AVLDSYEYFAVLAAK	ILYKRLSVLVKGHDKAVLDSYEYFAVLAAK	AVLDSYEYFAVLAAKELGISIKVHEPPRKI	K	A	V	A	K	E	4	0	0	1	0	0	1	0	0	0	2	1	0	1	0	1	0	0	2	2	0	0	15	0	1658.86	RT10_HUMAN	RT10_HUMAN	86	100	yes	yes	2	0.0019369	98.898	By matching	By matching	By matching				By MS/MS
AVLEQEETAAASR	LTEGAKEEGGEEVAKAVLEQEETAAASRER	AKAVLEQEETAAASRERQEEQSAAIHISET	K	A	V	S	R	E	4	1	0	0	0	1	3	0	0	0	1	0	0	0	0	1	1	0	0	1	0	0	13	0	1373.68	E41L3_HUMAN	E41L3_HUMAN	912	924	yes	yes	2	2.0797e-22	207.29	By MS/MS	By MS/MS	By MS/MS	By MS/MS	By MS/MS	By MS/MS	By MS/MS
AVLFCLSEDK	VRKSSTPEEVKKRKKAVLFCLSEDKKNIIL	KKRKKAVLFCLSEDKKNIILEEGKEILVGD	K	A	V	D	K	K	1	0	0	1	1	0	1	0	0	0	2	1	0	1	0	1	0	0	0	1	0	0	10	0	1180.58	COF1_HUMAN	COF1_HUMAN	35	44	yes	yes	2	0.0012782	121.05	By matching	By matching	By matching	By MS/MS		By matching	By matching
AVLFCLSEDKK	VRKSSTPEEVKKRKKAVLFCLSEDKKNIIL	KRKKAVLFCLSEDKKNIILEEGKEILVGDV	K	A	V	K	K	N	1	0	0	1	1	0	1	0	0	0	2	2	0	1	0	1	0	0	0	1	0	0	11	1	1308.67	COF1_HUMAN	COF1_HUMAN	35	45	yes	yes	3	0.00076938	116.55	By MS/MS	By MS/MS	By MS/MS	By MS/MS	By MS/MS	By MS/MS	By MS/MS
AVLGANDPEK	KPIDYYTETKILQERAVLGANDPEKNFLTT	ILQERAVLGANDPEKNFLTTAIRPHGIFGP	R	A	V	E	K	N	2	0	1	1	0	0	1	1	0	0	1	1	0	0	1	0	0	0	0	1	0	0	10	0	1012.52	NSDHL_HUMAN	NSDHL_HUMAN	182	191	yes	yes	2	0.062116	67.897	By MS/MS	By matching		By MS/MS	By matching	By matching	By matching
AVLGSSPFLSEANAER	VAKKSLRSEDPSGKKAVLGSSPFLSEANAE	VLGSSPFLSEANAERIVRTLCKVRGAALKL	K	A	V	E	R	I	3	1	1	0	0	0	2	1	0	0	2	0	0	1	1	3	0	0	0	1	0	0	16	0	1646.83	COQ8A_HUMAN	COQ8A_HUMAN	247	262	yes	yes	2	1.0935e-24	216.06	By MS/MS	By MS/MS	By MS/MS	By MS/MS	By MS/MS	By MS/MS	By MS/MS
AVLGTSNFK	SSLHLKAFTYINLDKAVLGTSNFKVSASPL	YINLDKAVLGTSNFKVSASPLLYTLIEKTM	K	A	V	F	K	V	1	0	1	0	0	0	0	1	0	0	1	1	0	1	0	1	1	0	0	1	0	0	9	0	935.508	TFR1_HUMAN	TFR1_HUMAN	487	495	yes	yes	2	0.032558	78.324	By MS/MS	By matching	By matching	By MS/MS	By matching	By matching	By matching
AVLLAGPPGTGK	GVIVELIKSKKMAGRAVLLAGPPGTGKTAL	AGRAVLLAGPPGTGKTALALAIAQELGSKV	R	A	V	G	K	T	2	0	0	0	0	0	0	3	0	0	2	1	0	0	2	0	1	0	0	1	0	0	12	0	1079.63	RUVB1_HUMAN	RUVB1_HUMAN	65	76	yes	yes	2	0.0062347	88.496	By MS/MS	By MS/MS	By MS/MS	By MS/MS	By MS/MS	By MS/MS
AVLLDLEPR	DVFFYQADDEHYIPRAVLLDLEPRVIHSIL	EHYIPRAVLLDLEPRVIHSILNSPYAKLYN	R	A	V	P	R	V	1	1	0	1	0	0	1	0	0	0	3	0	0	0	1	0	0	0	0	1	0	0	9	0	1024.59	TBG1_HUMAN;TBG2_HUMAN	TBG1_HUMAN	64	72	yes	no	2	0.007525	99.755	By MS/MS	By MS/MS	By MS/MS	By MS/MS	By MS/MS	By MS/MS	By MS/MS
AVLLVGLCDSGK	LVFWKLIRSRRSSQRAVLLVGLCDSGKTLL	SQRAVLLVGLCDSGKTLLFVRLLTGLYRDT	R	A	V	G	K	T	1	0	0	1	1	0	0	2	0	0	3	1	0	0	0	1	0	0	0	2	0	0	12	0	1230.66	SRPRB_HUMAN	SRPRB_HUMAN	66	77	yes	yes	2	0.031573	70.977			By MS/MS
AVLNPLCQVDYR	PIQYEPVLCSRTTCRAVLNPLCQVDYRAKL	TCRAVLNPLCQVDYRAKLWACNFCYQRNQF	R	A	V	Y	R	A	1	1	1	1	1	1	0	0	0	0	2	0	0	0	1	0	0	0	1	2	0	0	12	0	1446.73	SC23B_HUMAN;SC23A_HUMAN	SC23A_HUMAN	68	79	no	no	2	0.0018987	98.943	By matching	By matching		By MS/MS	By MS/MS	By matching
AVLPEGQDVTSGFSR	LELTYEHFKSEEILRAVLPEGQDVTSGFSR	AVLPEGQDVTSGFSRIGHIAHLNLRDHQLS	R	A	V	S	R	I	1	1	0	1	0	1	1	2	0	0	1	0	0	1	1	2	1	0	0	2	0	0	15	0	1561.77	TRM5_HUMAN	TRM5_HUMAN	188	202	yes	yes	2	0.00017333	127.37	By MS/MS	By MS/MS	By MS/MS	By MS/MS	By MS/MS	By MS/MS
AVLQEEQANLWFSK	EEEEENPLLVPLEEKAVLQEEQANLWFSKG	KAVLQEEQANLWFSKGSFAGIEDDADEALE	K	A	V	S	K	G	2	0	1	0	0	2	2	0	0	0	2	1	0	1	0	1	0	1	0	1	0	0	14	0	1661.84	SPB1_HUMAN	SPB1_HUMAN	519	532	yes	yes	2	9.5831e-07	168.02	By MS/MS		By MS/MS	By MS/MS
AVLSAEQLRDEEVHAGLGELLR	LVSLGGKATTASQAKAVLSAEQLRDEEVHA	LRDEEVHAGLGELLRSLSNSTARNVTWKLG	K	A	V	L	R	S	3	2	0	1	0	1	4	2	1	0	5	0	0	0	0	1	0	0	0	2	0	0	22	1	2404.27	SERPH_HUMAN	SERPH_HUMAN	95	116	yes	yes	4	4.0155e-05	91.729	By matching	By MS/MS	By MS/MS	By MS/MS	By MS/MS	By MS/MS	By MS/MS
AVLSCIAPSAK	YATLIENDSNPEVRRAVLSCIAPSAKTLPK	EVRRAVLSCIAPSAKTLPKIVGRTKDVKEA	R	A	V	A	K	T	3	0	0	0	1	0	0	0	0	1	1	1	0	0	1	2	0	0	0	1	0	0	11	0	1115.6	CND3_HUMAN	CND3_HUMAN	198	208	yes	yes	2	0.0022248	104.89	By matching	By matching	By MS/MS	By MS/MS	By MS/MS	By MS/MS	By matching
AVLVDLEPGTMDSVR	NVYYNEATGGKYVPRAVLVDLEPGTMDSVR	AVLVDLEPGTMDSVRSGPFGQIFRPDNFVF	R	A	V	V	R	S	1	1	0	2	0	0	1	1	0	0	2	0	1	0	1	1	1	0	0	3	0	0	15	0	1600.81	TBB4B_HUMAN;TBB8_HUMAN;TBB4A_HUMAN	TBB4B_HUMAN	63	77	no	no	2	0.020764	75.229		By MS/MS
AVNPFLADVDK	AFEALGTALKVVGEKAVNPFLADVDKLKLD	VGEKAVNPFLADVDKLKLDKIKECSEKVEL	K	A	V	D	K	L	2	0	1	2	0	0	0	0	0	0	1	1	0	1	1	0	0	0	0	2	0	0	11	0	1187.62	CKAP5_HUMAN	CKAP5_HUMAN	474	484	yes	yes	2	0.032225	71.349	By matching	By matching	By matching	By matching	By matching	By matching	By MS/MS
AVNTQALSGAGILR	DPDLRQFLESSELPRAVNTQALSGAGILRM	RAVNTQALSGAGILRMVNKAADAVNKMTIK	R	A	V	L	R	M	3	1	1	0	0	1	0	2	0	1	2	0	0	0	0	1	1	0	0	1	0	0	14	0	1369.77	SNX2_HUMAN	SNX2_HUMAN	270	283	yes	yes	2	1.6165e-16	205.13				By MS/MS	By MS/MS	By MS/MS
AVNYVGAGTVEFIMDSK	EVRKKLGEAAVRAAKAVNYVGAGTVEFIMD	NYVGAGTVEFIMDSKHNFCFMEMNTRLQVE	K	A	V	S	K	H	2	0	1	1	0	0	1	2	0	1	0	1	1	1	0	1	1	0	1	3	0	0	17	0	1799.88	MCCA_HUMAN	MCCA_HUMAN	312	328	yes	yes	2	0.0032344	89.231
AVPETRPNHTIYINNLNEK	______________________________	TRPNHTIYINNLNEKIKKDELKKSLYAIFS	M	A	V	E	K	I	1	1	4	0	0	0	2	0	1	2	1	1	0	0	2	0	2	0	1	1	0	0	19	1	2222.14	SNRPA_HUMAN	SNRPA_HUMAN	2	20	yes	yes	3	1.075e-15	175.8	By MS/MS	By MS/MS	By MS/MS	By MS/MS	By MS/MS	By MS/MS
AVQEDEVGVPGSNSADLLR	HEGGENISASPLTSKAVQEDEVGVPGSNSA	DEVGVPGSNSADLLRWTTATTMKVLSNTTT	K	A	V	L	R	W	2	1	1	2	0	1	2	2	0	0	2	0	0	0	1	2	0	0	0	3	0	0	19	0	1954.96	NBAS_HUMAN	NBAS_HUMAN	1390	1408	yes	yes	2	1.2895e-08	143.64	By matching						By MS/MS
AVQEIMQEK	GKGVIVAKSKEEACKAVQEIMQEKAFGAAG	KEEACKAVQEIMQEKAFGAAGETIVIEELL	K	A	V	E	K	A	1	0	0	0	0	2	2	0	0	1	0	1	1	0	0	0	0	0	0	1	0	0	9	0	1074.54	PUR2_HUMAN	PUR2_HUMAN	170	178	yes	yes	2	0.01163	87.323	By MS/MS	By MS/MS	By MS/MS	By MS/MS	By MS/MS	By MS/MS	By MS/MS
AVQELVHPVVDR	AHPQLKQCVRQAIERAVQELVHPVVDRSIK	IERAVQELVHPVVDRSIKIAMTTCEQIVRK	R	A	V	D	R	S	1	1	0	1	0	1	1	0	1	0	1	0	0	0	1	0	0	0	0	4	0	0	12	0	1360.75	CNOT1_HUMAN	CNOT1_HUMAN	1400	1411	yes	yes	3	0.0088756	65.563	By matching	By matching		By matching	By matching	By MS/MS	By matching
AVQFGTGELCDAISAVEEK	LRKKELDEEESIRKKAVQFGTGELCDAISA	GTGELCDAISAVEEKVSYLRPLDFEEAREL	K	A	V	E	K	V	3	0	0	1	1	1	3	2	0	1	1	1	0	1	0	1	1	0	0	2	0	0	19	0	2022.96	KBP_HUMAN	KBP_HUMAN	362	380	yes	yes	2;3	1.3521e-37	223.06	By MS/MS	By MS/MS	By MS/MS	By MS/MS	By MS/MS	By MS/MS	By MS/MS
AVQGAQQPSLYQIR	SHFKRKFIIHRGKRKAVQGAQQPSLYQIRT	KAVQGAQQPSLYQIRTNGSALCTRCIQINT	K	A	V	I	R	T	2	1	0	0	0	4	0	1	0	1	1	0	0	0	1	1	0	0	1	1	0	0	14	0	1557.83	FLII_HUMAN	FLII_HUMAN	1047	1060	yes	yes	2	3.9302e-23	218.6			By MS/MS	By matching			By matching
AVQGFFTSNNATR	LPSTSRRLNHYVLYKAVQGFFTSNNATRDF	YKAVQGFFTSNNATRDFLLPFLEEPMDTEA	K	A	V	T	R	D	2	1	2	0	0	1	0	1	0	0	0	0	0	2	0	1	2	0	0	1	0	0	13	0	1411.68	PSMD3_HUMAN	PSMD3_HUMAN	116	128	yes	yes	2	3.3991e-10	176.48	By MS/MS	By MS/MS	By MS/MS	By MS/MS	By MS/MS	By matching	By MS/MS
AVQLENELENFTK	QLEKIQNNSKLLRNKAVQLENELENFTKQF	NKAVQLENELENFTKQFLPSSNEES_____	K	A	V	T	K	Q	1	0	2	0	0	1	3	0	0	0	2	1	0	1	0	0	1	0	0	1	0	0	13	0	1533.77	MFN1_HUMAN	MFN1_HUMAN	719	731	yes	yes	2	4.4633e-07	169.52			By matching	By matching	By matching	By MS/MS
AVQYNEPLK	NMYGSQESLTKVFERAVQYNEPLKVFLHLA	TKVFERAVQYNEPLKVFLHLADIYAKSEKF	R	A	V	L	K	V	1	0	1	0	0	1	1	0	0	0	1	1	0	0	1	0	0	0	1	1	0	0	9	0	1060.56	RRP5_HUMAN	RRP5_HUMAN	1684	1692	yes	yes	2	0.0069715	101.28	By MS/MS	By MS/MS	By MS/MS	By MS/MS	By MS/MS	By MS/MS	By matching
AVSEEQQPALK	HPPKPAKPEKNRINKAVSEEQQPALKGKKG	RINKAVSEEQQPALKGKKGKEEKSKGKAKP	K	A	V	L	K	G	2	0	0	0	0	2	2	0	0	0	1	1	0	0	1	1	0	0	0	1	0	0	11	0	1198.62	ABCF1_HUMAN	ABCF1_HUMAN	164	174	yes	yes	2	9.9379e-05	150.17			By MS/MS	By MS/MS	By MS/MS	By MS/MS
AVSEGLHPDAK	AFFFHDTPKEEEWFKAVSEGLHPDAKYAKV	EWFKAVSEGLHPDAKYAKVKLIRLVGIMLL	K	A	V	A	K	Y	2	0	0	1	0	0	1	1	1	0	1	1	0	0	1	1	0	0	0	1	0	0	11	0	1122.57	I5P2_HUMAN	I5P2_HUMAN	405	415	yes	yes	2	0.0032434	94.114	By matching	By matching	By matching	By matching	By matching	By matching	By MS/MS
AVSELELLGFIK	TSEEMNEIIHARFIRAVSELELLGFIKPTK	FIRAVSELELLGFIKPTKQKTDHVARLTWG	R	A	V	I	K	P	1	0	0	0	0	0	2	1	0	1	3	1	0	1	0	1	0	0	0	1	0	0	12	0	1317.75	ORC3_HUMAN	ORC3_HUMAN	683	694	yes	yes	2	0.0066131	87.806	By matching	By MS/MS	By MS/MS	By matching	By matching	By matching	By matching
AVSELELLGFIKPTK	TSEEMNEIIHARFIRAVSELELLGFIKPTK	AVSELELLGFIKPTKQKTDHVARLTWGGC_	R	A	V	T	K	Q	1	0	0	0	0	0	2	1	0	1	3	2	0	1	1	1	1	0	0	1	0	0	15	1	1643.95	ORC3_HUMAN	ORC3_HUMAN	683	697	yes	yes	3	0.0092929	74.772					By MS/MS	By MS/MS	By MS/MS
AVSISTEPPTYLR	SEVEEILDGNDEKYKAVSISTEPPTYLREQ	YKAVSISTEPPTYLREQKAKRNSQWVPTLP	K	A	V	L	R	E	1	1	0	0	0	0	1	0	0	1	1	0	0	0	2	2	2	0	1	1	0	0	13	0	1432.76	SNF5_HUMAN	SNF5_HUMAN	109	121	yes	yes	2	0.0016303	107.24	By MS/MS	By MS/MS		By MS/MS	By MS/MS	By MS/MS
AVTEQGAELSNEER	AEQAERYDDMATCMKAVTEQGAELSNEERN	KAVTEQGAELSNEERNLLSVAYKNVVGGRR	K	A	V	E	R	N	2	1	1	0	0	1	4	1	0	0	1	0	0	0	0	1	1	0	0	1	0	0	14	0	1531.71	1433T_HUMAN	1433T_HUMAN	28	41	yes	yes	2	1.9009e-142	338.12	By MS/MS	By MS/MS	By MS/MS	By MS/MS	By MS/MS	By MS/MS	By MS/MS
AVTEQGHELSNEER	AEQAERYDDMAAAMKAVTEQGHELSNEERN	KAVTEQGHELSNEERNLLSVAYKNVVGARR	K	A	V	E	R	N	1	1	1	0	0	1	4	1	1	0	1	0	0	0	0	1	1	0	0	1	0	0	14	0	1597.73	1433B_HUMAN	1433B_HUMAN	30	43	yes	yes	3	0.0088243	71.692	By matching	By matching	By matching	By MS/MS	By MS/MS	By matching
AVTEVLAR	DDFKEMEKKVDVTSKAVTEVLARTIEYLQP	KVDVTSKAVTEVLARTIEYLQPNPASRAKL	K	A	V	A	R	T	2	1	0	0	0	0	1	0	0	0	1	0	0	0	0	0	1	0	0	2	0	0	8	0	857.497	SH3G1_HUMAN	SH3G1_HUMAN	46	53	yes	yes	2	0.046452	73.637						By MS/MS
AVTGWLESLR	______________________________	______________________________	M	A	V	L	R	T	1	1	0	0	0	0	1	1	0	0	2	0	0	0	0	1	1	1	0	1	0	0	10	0	1130.61	DPCD_HUMAN	DPCD_HUMAN	2	11	yes	yes	2	2.3121e-08	186.16	By MS/MS	By MS/MS	By MS/MS	By MS/MS	By MS/MS	By MS/MS	By MS/MS
AVTTVTQSTPVPGPSVPPPEELQVSPGPR	SSSAITTTVSSTLTRAVTTVTQSTPVPGPS	SVPPPEELQVSPGPRQQLPPRQLLQSASTA	R	A	V	P	R	Q	1	1	0	0	0	2	2	2	0	0	1	0	0	0	8	3	4	0	0	5	0	0	29	0	2923.53	HCFC1_HUMAN	HCFC1_HUMAN	1483	1511	yes	yes	3	1.5839e-11	100.17	By matching			By MS/MS	By MS/MS
AVVGVVAGGGR	KLPSGSKKVISSANRAVVGVVAGGGRIDKP	SANRAVVGVVAGGGRIDKPILKAGRAYHKY	R	A	V	G	R	I	2	1	0	0	0	0	0	4	0	0	0	0	0	0	0	0	0	0	0	4	0	0	11	0	940.545	RL8_HUMAN	RL8_HUMAN	164	174	yes	yes	2	0.0012567	125.58	By MS/MS	By MS/MS	By MS/MS	By MS/MS	By MS/MS	By MS/MS	By MS/MS
AVVIVDDR	ELLEEAFSQFGPIERAVVIVDDRGRSTGKG	QFGPIERAVVIVDDRGRSTGKGIVEFASKP	R	A	V	D	R	G	1	1	0	2	0	0	0	0	0	1	0	0	0	0	0	0	0	0	0	3	0	0	8	0	885.492	NONO_HUMAN;SFPQ_HUMAN	SFPQ_HUMAN	400	407	no	no	2	0.00078753	143.85	By MS/MS	By MS/MS	By MS/MS	By MS/MS	By MS/MS	By MS/MS	By MS/MS
AVVQVFEGTSGIDAK	GTKRSGQVLEVSGSKAVVQVFEGTSGIDAK	AVVQVFEGTSGIDAKKTSCEFTGDILRTPV	K	A	V	A	K	K	2	0	0	1	0	1	1	2	0	1	0	1	0	1	0	1	1	0	0	3	0	0	15	0	1519.79	VATB2_HUMAN	VATB2_HUMAN	94	108	yes	yes	2	5.9852e-07	163.78				By MS/MS	By MS/MS	By MS/MS
AVVVNAAQLASYSQSK	GVLTLWRGCIPTMARAVVVNAAQLASYSQS	VVVNAAQLASYSQSKQFLLDSGYFSDNILC	R	A	V	S	K	Q	4	0	1	0	0	2	0	0	0	0	1	1	0	0	0	3	0	0	1	3	0	0	16	0	1634.86	M2OM_HUMAN	M2OM_HUMAN	191	206	yes	yes	2;3	3.4579e-44	237.76	By MS/MS	By MS/MS	By MS/MS	By MS/MS	By MS/MS	By MS/MS	By matching
AVYDEQGTVDEDSPVLTQDRDWEAYWR	ILGKVYSVLSDREQRAVYDEQGTVDEDSPV	SPVLTQDRDWEAYWRLLFKKISLEDIQAFE	R	A	V	W	R	L	2	2	0	5	0	2	3	1	0	0	1	0	0	0	1	1	2	2	2	3	0	0	27	1	3242.44	DNJC9_HUMAN	DNJC9_HUMAN	76	102	yes	yes	3	9.6679e-11	107.83		By MS/MS	By MS/MS		By MS/MS
AVYGAYILGILQEEEEEEK	GSWLDGRLEALGVDRAVYGAYILGILQEEE	AYILGILQEEEEEEKLDALQGILSAFLEED	R	A	V	E	K	L	2	0	0	0	0	1	6	2	0	2	2	1	0	0	0	0	0	0	2	1	0	0	19	0	2182.07	CCD43_HUMAN	CCD43_HUMAN	38	56	yes	yes	2;3	1.3567e-11	159.34	By MS/MS	By MS/MS	By MS/MS	By MS/MS	By MS/MS	By MS/MS
AVYSTNCPVWEEAFR	PMVQLSIQDVTQESKAVYSTNCPVWEEAFR	AVYSTNCPVWEEAFRFFLQDPQSQELDVQV	K	A	V	F	R	F	2	1	1	0	1	0	2	0	0	0	0	0	0	1	1	1	1	1	1	2	0	0	15	0	1827.83	ESYT1_HUMAN	ESYT1_HUMAN	516	530	yes	yes	2	1.3336e-05	156.14		By matching			By MS/MS	By matching
AVYTLYQQR	MQIQPNREDTETLIKAVYTLYQQRGLILPV	TETLIKAVYTLYQQRGLILPVRTLLLKFFS	K	A	V	Q	R	G	1	1	0	0	0	2	0	0	0	0	1	0	0	0	0	0	1	0	2	1	0	0	9	0	1140.59	TEX10_HUMAN	TEX10_HUMAN	505	513	yes	yes	2	0.0072951	117.16	By MS/MS	By MS/MS	By MS/MS	By MS/MS	By MS/MS	By MS/MS	By MS/MS
AVYTTTLDYNCR	TRFLSTTIVYPKYPKAVYTTTLDYNCRKTL	YPKAVYTTTLDYNCRKTLRRFLSSVELEAA	K	A	V	C	R	K	1	1	1	1	1	0	0	0	0	0	1	0	0	0	0	0	3	0	2	1	0	0	12	0	1475.67	RFLB_HUMAN	RFLB_HUMAN	176	187	yes	yes	2	0.0054045	104.48				By MS/MS	By MS/MS	By MS/MS
AWALGQGLECFETSVK	TDLAGRRAVDSAEARAWALGQGLECFETSV	WALGQGLECFETSVKEMENFEAPFHCLAKQ	R	A	W	V	K	E	2	0	0	0	1	1	2	2	0	0	2	1	0	1	0	1	1	1	0	1	0	0	16	0	1794.86	IFT27_HUMAN	IFT27_HUMAN	140	155	yes	yes	2	0.00065979	106.79	By matching		By matching	By MS/MS	By matching	By matching
AWDDFFPGSDR	______________________________	APLRAWDDFFPGSDRFARPDFRDISKWNNR	R	A	W	D	R	F	1	1	0	3	0	0	0	1	0	0	0	0	0	2	1	1	0	1	0	0	0	0	11	0	1311.55	PRAF3_HUMAN	PRAF3_HUMAN	10	20	yes	yes	2	0.0009254	130.66	By MS/MS	By MS/MS	By MS/MS	By MS/MS	By MS/MS	By MS/MS	By MS/MS
AWEEYYK	EPPQPPPTGQSDYTKAWEEYYKKIGQQPQQ	TGQSDYTKAWEEYYKKIGQQPQQPGAPPQQ	K	A	W	Y	K	K	1	0	0	0	0	0	2	0	0	0	0	1	0	0	0	0	0	1	2	0	0	0	7	0	987.434	FUBP2_HUMAN;FUBP1_HUMAN	FUBP2_HUMAN	621	627	no	no	2	0.040985	110.36	By MS/MS	By MS/MS	By MS/MS	By MS/MS	By MS/MS	By MS/MS
AWEGNYLASKPDTPQTSGTFVPVANELK	VEMLKGQRADLGLQRAWEGNYLASKPDTPQ	PQTSGTFVPVANELKRKDKYMNVLFSCHVR	R	A	W	L	K	R	3	0	2	1	0	1	2	2	0	0	2	2	0	1	3	2	3	1	1	2	0	0	28	1	3019.49	MYO1D_HUMAN	MYO1D_HUMAN	822	849	yes	yes	3;4	1.2454e-108	274.46	By MS/MS	By MS/MS	By MS/MS	By MS/MS	By MS/MS	By MS/MS	By MS/MS
AWENSPNVR	PTTFSLTFKMESARKAWENSPNVREKGSPV	MESARKAWENSPNVREKGSPVTSTAPPIAT	K	A	W	V	R	E	1	1	2	0	0	0	1	0	0	0	0	0	0	0	1	1	0	1	0	1	0	0	9	0	1071.51	PRC2C_HUMAN	PRC2C_HUMAN	2256	2264	yes	yes	2	0.035962	77.282	By matching	By MS/MS	By MS/MS	By matching	By matching	By MS/MS
AWTQVLLGQAEDK	EIERILGVRLQAGLRAWTQVLLGQAEDKAE	LRAWTQVLLGQAEDKAEVDMDTDAPQVSHK	R	A	W	D	K	A	2	0	0	1	0	2	1	1	0	0	2	1	0	0	0	0	1	1	0	1	0	0	13	0	1457.75	DYHC1_HUMAN	DYHC1_HUMAN	921	933	yes	yes	2	7.0959e-06	158.08	By matching	By MS/MS	By matching	By MS/MS	By MS/MS	By MS/MS	By matching
AWTVEQLR	______________________________	AAAVPQRAWTVEQLRSEQLPKKDIIKFLQE	R	A	W	L	R	S	1	1	0	0	0	1	1	0	0	0	1	0	0	0	0	0	1	1	0	1	0	0	8	0	1001.53	FKBP3_HUMAN	FKBP3_HUMAN	9	16	yes	yes	2	0.025206	90.862	By MS/MS	By MS/MS	By MS/MS	By MS/MS	By MS/MS	By MS/MS
AYAALTDEESR	PDKGGDEVMFMRIAKAYAALTDEESRKNWE	RIAKAYAALTDEESRKNWEEFGNPDGPQAT	K	A	Y	S	R	K	3	1	0	1	0	0	2	0	0	0	1	0	0	0	0	1	1	0	1	0	0	0	11	0	1224.56	SEC63_HUMAN	SEC63_HUMAN	148	158	yes	yes	2	0.00042781	138.98	By MS/MS			By MS/MS	By MS/MS	By MS/MS
AYAALTDEESRK	PDKGGDEVMFMRIAKAYAALTDEESRKNWE	IAKAYAALTDEESRKNWEEFGNPDGPQATS	K	A	Y	R	K	N	3	1	0	1	0	0	2	0	0	0	1	1	0	0	0	1	1	0	1	0	0	0	12	1	1352.66	SEC63_HUMAN	SEC63_HUMAN	148	159	yes	yes	3	0.0028431	86.911	By MS/MS	By MS/MS	By MS/MS	By MS/MS		By MS/MS	By MS/MS
AYAQQLTEWAR	SDLMNCLHERARIEKAYAQQLTEWARRWRQ	RIEKAYAQQLTEWARRWRQLVEKGPQYGTV	K	A	Y	A	R	R	3	1	0	0	0	2	1	0	0	0	1	0	0	0	0	0	1	1	1	0	0	0	11	0	1335.66	PACN2_HUMAN	PACN2_HUMAN	54	64	yes	yes	2	0.0085656	90.108	By MS/MS	By matching	By matching		By matching	By matching
AYAYLFK	______________________________	______________________________	M	A	Y	F	K	Y	2	0	0	0	0	0	0	0	0	0	1	1	0	1	0	0	0	0	2	0	0	0	7	0	874.459	RAB2A_HUMAN	RAB2A_HUMAN	2	8	yes	yes	2	0.031885	56.89
AYCEGCYVATLEK	RAQLRGQHFYAVERRAYCEGCYVATLEKCA	RRAYCEGCYVATLEKCATCSQPILDRILRA	R	A	Y	E	K	C	2	0	0	0	2	0	2	1	0	0	1	1	0	0	0	0	1	0	2	1	0	0	13	0	1562.67	TRIP6_HUMAN	TRIP6_HUMAN	326	338	yes	yes	2	0.001315	128.51	By MS/MS		By MS/MS	By MS/MS	By MS/MS	By MS/MS
AYDGTTYLPGIVGLNNIK	KQQIANLDKQAKLSRAYDGTTYLPGIVGLN	GTTYLPGIVGLNNIKANDYANAVLQALSNV	R	A	Y	I	K	A	1	0	2	1	0	0	0	3	0	2	2	1	0	0	1	0	2	0	2	1	0	0	18	0	1908	SNUT2_HUMAN	SNUT2_HUMAN	214	231	yes	yes	2;3	1.3002e-20	201	By MS/MS	By MS/MS	By MS/MS	By MS/MS	By MS/MS	By MS/MS	By matching
AYGGAYDVMSSK	FAEATVPKVTVITRKAYGGAYDVMSSKHLC	TRKAYGGAYDVMSSKHLCGDTNYAWPTAEI	K	A	Y	S	K	H	2	0	0	1	0	0	0	2	0	0	0	1	1	0	0	2	0	0	2	1	0	0	12	0	1247.55	PCCB_HUMAN	PCCB_HUMAN	434	445	yes	yes	2	0.0017182	102.52							By MS/MS
AYGVCFVDTSLGK	LSLKEKEEDSSGHTRAYGVCFVDTSLGKFF	TRAYGVCFVDTSLGKFFIGQFSDDRHCSRF	R	A	Y	G	K	F	1	0	0	1	1	0	0	2	0	0	1	1	0	1	0	1	1	0	1	2	0	0	13	0	1415.68	MSH6_HUMAN	MSH6_HUMAN	555	567	yes	yes	2	0.015089	78.513	By matching	By matching	By matching	By MS/MS	By MS/MS	By matching	By matching
AYHEQLSVAEITNACFEPANQMVK	HFPLATYAPVISAEKAYHEQLSVAEITNAC	EITNACFEPANQMVKCDPRHGKYMACCLLY	K	A	Y	V	K	C	4	0	2	0	1	2	3	0	1	1	1	1	1	1	1	1	1	0	1	2	0	0	24	0	2749.28	TBA1A_HUMAN;TBA3D_HUMAN;TBA3C_HUMAN;TBA3E_HUMAN;TBA1B_HUMAN;TBA4A_HUMAN	TBA1B_HUMAN	281	304	no	no	3	6.2158e-51	225.3	By MS/MS	By MS/MS	By MS/MS	By MS/MS	By MS/MS	By MS/MS	By MS/MS
AYHSGYGAHGSK	______________________________	______________________________	M	A	Y	S	K	H	2	0	0	0	0	0	0	3	2	0	0	1	0	0	0	2	0	0	2	0	0	0	12	0	1233.55	YIF1A_HUMAN	YIF1A_HUMAN	2	13	yes	yes	3	0.00066538	104.17		By MS/MS	By matching	By MS/MS	By MS/MS	By MS/MS
AYIDSFR	TERALHHGIDLEKIKAYIDSFRFGAPPHAG	GIDLEKIKAYIDSFRFGAPPHAGGGIGLER	K	A	Y	F	R	F	1	1	0	1	0	0	0	0	0	1	0	0	0	1	0	1	0	0	1	0	0	0	7	0	870.424	SYDC_HUMAN	SYDC_HUMAN	454	460	yes	yes	2	0.039131	111.28		By MS/MS		By matching	By matching	By matching	By MS/MS
AYILNLVK	VSDYAQMDRVLREERAYILNLVKQIKKTGC	RVLREERAYILNLVKQIKKTGCNVLLIQKS	R	A	Y	V	K	Q	1	0	1	0	0	0	0	0	0	1	2	1	0	0	0	0	0	0	1	1	0	0	8	0	932.569	TCPD_HUMAN	TCPD_HUMAN	281	288	yes	yes	2	0.03299	82.913	By MS/MS	By MS/MS	By MS/MS		By MS/MS	By MS/MS	By MS/MS
AYIQENLELVEK	HGGGPTVTAGLPLPKAYIQENLELVEKGFS	LPKAYIQENLELVEKGFSNLKKQIENARMF	K	A	Y	E	K	G	1	0	1	0	0	1	3	0	0	1	2	1	0	0	0	0	0	0	1	1	0	0	12	0	1447.76	C1TC_HUMAN	C1TC_HUMAN	722	733	yes	yes	2	0.00070234	125.75	By matching	By MS/MS	By matching	By MS/MS	By MS/MS	By MS/MS	By MS/MS
AYIVQLQIEDLTR	MPTVIPPGLTREQERAYIVQLQIEDLTRKL	ERAYIVQLQIEDLTRKLRTGDLGIPPNPED	R	A	Y	T	R	K	1	1	0	1	0	2	1	0	0	2	2	0	0	0	0	0	1	0	1	1	0	0	13	0	1560.85	SF01_HUMAN	SF01_HUMAN	51	63	yes	yes	2	4.9325e-23	218.52	By MS/MS	By MS/MS	By MS/MS	By MS/MS	By MS/MS	By MS/MS
AYLQQLR	IYAKPANKQEDEVMRAYLQQLRQETGLRLC	KQEDEVMRAYLQQLRQETGLRLCEKVFDPQ	R	A	Y	L	R	Q	1	1	0	0	0	2	0	0	0	0	2	0	0	0	0	0	0	0	1	0	0	0	7	0	890.497	ARPC3_HUMAN	ARPC3_HUMAN	131	137	yes	yes	2	0.035851	114.67	By matching	By matching	By MS/MS	By MS/MS	By matching	By matching	By MS/MS
AYNMVDIIHSVVDER	LVPELDTIVPLESTKAYNMVDIIHSVVDER	AYNMVDIIHSVVDEREFFEIMPNYAKNIIV	K	A	Y	E	R	E	1	1	1	2	0	0	1	0	1	2	0	0	1	0	0	1	0	0	1	3	0	0	15	0	1759.86	PCCB_HUMAN	PCCB_HUMAN	313	327	yes	yes	3	5.5344e-06	152.89							By MS/MS
AYPLADAHLTK	______________________________	VNPKAYPLADAHLTKKLLDLVQQSCNYKQL	K	A	Y	T	K	K	3	0	0	1	0	0	0	0	1	0	2	1	0	0	1	0	1	0	1	0	0	0	11	0	1198.63	NH2L1_HUMAN	NH2L1_HUMAN	10	20	yes	yes	3	0.031438	50.207	By MS/MS	By matching	By MS/MS		By MS/MS	By MS/MS	By MS/MS
AYPVSGSPEYLTEDLPDSIQVGGR	KGFINMPSVAKFVTKAYPVSGSPEYLTEDL	YLTEDLPDSIQVGGRISPQTVWDYVEKIKA	K	A	Y	G	R	I	1	1	0	2	0	1	2	3	0	1	2	0	0	0	3	3	1	0	2	2	0	0	24	0	2549.23	PHF3_HUMAN	PHF3_HUMAN	1225	1248	yes	yes	2	0.00010711	79.022			By MS/MS
AYQCVVLLQGK	ESKKRFDTEEEFKKRAYQCVVLLQGKNPDI	FKKRAYQCVVLLQGKNPDITKAWKLICDVS	R	A	Y	G	K	N	1	0	0	0	1	2	0	1	0	0	2	1	0	0	0	0	0	0	1	2	0	0	11	0	1277.68	SYRC_HUMAN	SYRC_HUMAN	290	300	yes	yes	2	0.0013747	123.98	By MS/MS	By MS/MS		By MS/MS	By MS/MS
AYQHGGVTGLSQY	IDVALSQDSTYQGERAYQHGGVTGLSQY__	ERAYQHGGVTGLSQY_______________	R	A	Y	Q	Y	-	1	0	0	0	0	2	0	3	1	0	1	0	0	0	0	1	1	0	2	1	0	0	13	0	1379.65	RENT1_HUMAN	RENT1_HUMAN	1117	1129	yes	yes	2	8.9543e-05	143.89	By MS/MS	By MS/MS	By MS/MS	By matching	By MS/MS	By MS/MS	By MS/MS
AYSDPSTGEPATYGELQQR	EETSRALSAPRADAKAYSDPSTGEPATYGE	PSTGEPATYGELQQRCRPDQLTGLSLLPLS	K	A	Y	Q	R	C	2	1	0	1	0	2	2	2	0	0	1	0	0	0	2	2	2	0	2	0	0	0	19	0	2068.93	PLEC_HUMAN	PLEC_HUMAN	3317	3335	yes	yes	2	2.034e-92	287.04	By MS/MS	By MS/MS	By MS/MS	By MS/MS	By MS/MS	By MS/MS	By MS/MS
AYSDQAIVNLLK	KALLDNTKDKNTVVRAYSDQAIVNLLKMRQ	VVRAYSDQAIVNLLKMRQGEEVFQSLSKIL	R	A	Y	L	K	M	2	0	1	1	0	1	0	0	0	1	2	1	0	0	0	1	0	0	1	1	0	0	12	0	1333.72	GCN1_HUMAN	GCN1_HUMAN	2610	2621	yes	yes	2	1.2492e-05	156.18	By MS/MS	By MS/MS	By matching	By MS/MS	By MS/MS	By MS/MS	By MS/MS
AYSEALAAFGNGALFVEK	RVVHSYEELEENYTRAYSEALAAFGNGALF	EALAAFGNGALFVEKFIEKPRHIEVQILGD	R	A	Y	E	K	F	5	0	1	0	0	0	2	2	0	0	2	1	0	2	0	1	0	0	1	1	0	0	18	0	1856.93	PYC_HUMAN	PYC_HUMAN	220	237	yes	yes	2;3	3.6134e-21	199.08	By MS/MS	By MS/MS		By matching		By matching	By MS/MS
AYTGFSSNSER	STRETPSQENGPTAKAYTGFSSNSERGTEA	PTAKAYTGFSSNSERGTEAGQVGEPGIPTG	K	A	Y	E	R	G	1	1	1	0	0	0	1	1	0	0	0	0	0	1	0	3	1	0	1	0	0	0	11	0	1217.53	PPM1G_HUMAN	PPM1G_HUMAN	210	220	yes	yes	2	0.0049394	90.919	By MS/MS	By MS/MS	By MS/MS	By matching		By matching
AYTNFDAER	EGDHSTPPSAYGSVKAYTNFDAERDALNIE	AYGSVKAYTNFDAERDALNIETAIKTKGVD	K	A	Y	E	R	D	2	1	1	1	0	0	1	0	0	0	0	0	0	1	0	0	1	0	1	0	0	0	9	0	1085.48	ANXA2_HUMAN;AXA2L_HUMAN	ANXA2_HUMAN	29	37	yes	no	2	0.054869	71.501						By MS/MS
AYVEANQMLGDLIK	AHSMGLGSKFKEVKKAYVEANQMLGDLIKV	KAYVEANQMLGDLIKVTPSSKIVGDLAQFM	K	A	Y	I	K	V	2	0	1	1	0	1	1	1	0	1	2	1	1	0	0	0	0	0	1	1	0	0	14	0	1563.8	PYC_HUMAN	PYC_HUMAN	893	906	yes	yes	2;3	2.0589e-23	220.23		By matching			By matching	By matching	By MS/MS
AYVESICSNNFDSFLHETHENK	QMKEEGKLLFYATSRAYVESICSNNFDSFL	SNNFDSFLHETHENKYGKGIYFAKDAIYSH	R	A	Y	N	K	Y	1	0	3	1	1	0	3	0	2	1	1	1	0	2	0	3	1	0	1	1	0	0	22	0	2640.16	ZCCHV_HUMAN	ZCCHV_HUMAN	792	813	yes	yes	4	2.6035e-14	128.01	By MS/MS	By MS/MS	By MS/MS		By MS/MS	By MS/MS
CAADLGLNK	DDESLLGHLMIVGKKCAADLGLNKGYRMVV	MIVGKKCAADLGLNKGYRMVVNEGSDGGQS	K	C	A	N	K	G	2	0	1	1	1	0	0	1	0	0	2	1	0	0	0	0	0	0	0	0	0	0	9	0	960.47	HINT1_HUMAN	HINT1_HUMAN	84	92	yes	yes	2	0.0021857	125.81	By MS/MS	By MS/MS	By MS/MS	By MS/MS	By MS/MS	By MS/MS
CAALVATAEENLCCEELSSK	TLLRTWSELYRAFARCAALVATAEENLCCE	ATAEENLCCEELSSKIMSSLEDEGFSNLLF	R	C	A	S	K	I	4	0	1	0	3	0	4	0	0	0	3	1	0	0	0	2	1	0	0	1	0	0	20	0	2253.99	RIF1_HUMAN	RIF1_HUMAN	718	737	yes	yes	2	9.1197e-33	209.21	By MS/MS			By MS/MS
CACASHVAK	VLINWVGEDVPDARKCACASHVAKVAEFFQ	VPDARKCACASHVAKVAEFFQGVDVIVNAS	K	C	A	A	K	V	3	0	0	0	2	0	0	0	1	0	0	1	0	0	0	1	0	0	0	1	0	0	9	0	1002.44	DREB_HUMAN	DREB_HUMAN	96	104	yes	yes	2;3	0.0008324	153.04	By MS/MS	By MS/MS	By MS/MS	By MS/MS	By MS/MS	By MS/MS	By MS/MS
CADFGMAADK	DPGSFVESDMFVEHRCADFGMAADKNKFPG	FVEHRCADFGMAADKNKFPGDSVVTGRGRI	R	C	A	D	K	N	3	0	0	2	1	0	0	1	0	0	0	1	1	1	0	0	0	0	0	0	0	0	10	0	1084.43	PCCB_HUMAN	PCCB_HUMAN	90	99	yes	yes	2	0.026338	73.985							By MS/MS
CAELEEELK	DLERAEERAELSEGKCAELEEELKTVTNNL	ELSEGKCAELEEELKTVTNNLKSLEAQAEK	K	C	A	L	K	T	1	0	0	0	1	0	4	0	0	0	2	1	0	0	0	0	0	0	0	0	0	0	9	0	1119.51	TPM1_HUMAN	TPM1_HUMAN	190	198	yes	yes	2	0.039397	79.059	By matching	By matching	By matching	By MS/MS			By matching
CAGCDELIFSNEYTQAENQNWHLK	KLYCGRHYCDSEKPRCAGCDELIFSNEYTQ	SNEYTQAENQNWHLKHFCCFDCDSILAGEI	R	C	A	L	K	H	2	0	3	1	2	2	3	1	1	1	2	1	0	1	0	1	1	1	1	0	0	0	24	0	2926.26	TES_HUMAN	TES_HUMAN	301	324	yes	yes	3	3.106e-63	251.69	By MS/MS	By MS/MS	By MS/MS	By MS/MS	By MS/MS	By MS/MS
CAGNEDIITLR	LAMGVNLTSMSKILKCAGNEDIITLRAEDN	KILKCAGNEDIITLRAEDNADTLALVFEAP	K	C	A	L	R	A	1	1	1	1	1	0	1	1	0	2	1	0	0	0	0	0	1	0	0	0	0	0	11	0	1260.61	PCNA_HUMAN	PCNA_HUMAN	81	91	yes	yes	2	1.4386e-06	172.88						By MS/MS
CAGPTPEAELQALAR	GNLLASDRNPPTGLRCAGPTPEAELQALAR	CAGPTPEAELQALARDNTQLLINQLWQLPT	R	C	A	A	R	D	4	1	0	0	1	1	2	1	0	0	2	0	0	0	2	0	1	0	0	0	0	0	15	0	1582.78	RRS1_HUMAN	RRS1_HUMAN	52	66	yes	yes	2	0.036186	63.864	By MS/MS					By matching
CALGWDHQEK	GFGGKFGVQTDRQDKCALGWDHQEKLQLHE	DRQDKCALGWDHQEKLQLHESQKDYKTGFG	K	C	A	E	K	L	1	0	0	1	1	1	1	1	1	0	1	1	0	0	0	0	0	1	0	0	0	0	10	0	1242.55	SRC8_HUMAN	SRC8_HUMAN	246	255	yes	yes	2;3	0.00037378	129.42	By matching	By MS/MS	By MS/MS	By MS/MS	By MS/MS	By MS/MS	By matching
CATCSQPILDR	RRAYCEGCYVATLEKCATCSQPILDRILRA	TLEKCATCSQPILDRILRAMGKAYHPGCFT	K	C	A	D	R	I	1	1	0	1	2	1	0	0	0	1	1	0	0	0	1	1	1	0	0	0	0	0	11	0	1319.6	TRIP6_HUMAN	TRIP6_HUMAN	339	349	yes	yes	2	0.012706	79.489	By matching	By matching	By matching	By matching	By MS/MS	By matching
CATITPDEAR	IDSALATQKYSVAVKCATITPDEARVEEFK	SVAVKCATITPDEARVEEFKLKKMWKSPNG	K	C	A	A	R	V	2	1	0	1	1	0	1	0	0	1	0	0	0	0	1	0	2	0	0	0	0	0	10	0	1132.52	IDHP_HUMAN	IDHP_HUMAN	113	122	yes	yes	2	0.065124	62.823						By matching
CAVGSILSEGEESPSPELIDLYQK	VYYDNPHMVPPDKCRCAVGSILSEGEESPS	GEESPSPELIDLYQKFGFKVFSFPAPSHVV	R	C	A	Q	K	F	1	0	0	1	1	1	4	2	0	2	3	1	0	0	2	4	0	0	1	1	0	0	24	0	2620.26	TX264_HUMAN	TX264_HUMAN	94	117	yes	yes	2;3	2.9315e-51	236.55	By MS/MS	By MS/MS	By MS/MS	By MS/MS	By MS/MS	By MS/MS	By matching
CAVSEAAIILNSCVEPK	PKQLAVISPEKYDIKCAVSEAAIILNSCVE	VSEAAIILNSCVEPKMQVTITLTSPIIREE	K	C	A	P	K	M	3	0	1	0	2	0	2	0	0	2	1	1	0	0	1	2	0	0	0	2	0	0	17	0	1859.91	ZFR_HUMAN	ZFR_HUMAN	844	860	yes	yes	3	0.018501	50.131	By matching	By matching		By MS/MS		By matching
CCLTYCFNKPEDK	GVFMASHFDRHYCGKCCLTYCFNKPEDK__	GKCCLTYCFNKPEDK_______________	K	C	C	D	K	-	0	0	1	1	3	0	1	0	0	0	1	2	0	1	1	0	1	0	1	0	0	0	13	1	1733.72	RS27A_HUMAN	RS27A_HUMAN	144	156	yes	yes	2;3	7.8185e-99	307.55	By MS/MS	By MS/MS	By MS/MS	By MS/MS	By MS/MS	By MS/MS	By MS/MS
CCSGAIIVLTK	PTEATAVGAVEASFKCCSGAIIVLTKSGRS	ASFKCCSGAIIVLTKSGRSAHQVARYRPRA	K	C	C	T	K	S	1	0	0	0	2	0	0	1	0	2	1	1	0	0	0	1	1	0	0	1	0	0	11	0	1220.63	KPYM_HUMAN	KPYM_HUMAN	423	433	yes	yes	2	1.0302e-05	160.75	By MS/MS	By MS/MS	By MS/MS	By MS/MS	By MS/MS	By MS/MS	By MS/MS
CDCYTGADLSALVR	LDADVNLEAIAGDLRCDCYTGADLSALVRE	RCDCYTGADLSALVREASICALRQEMARQK	R	C	D	V	R	E	2	1	0	2	2	0	0	1	0	0	2	0	0	0	0	1	1	0	1	1	0	0	14	0	1599.7	NVL_HUMAN	NVL_HUMAN	785	798	yes	yes	2	0.015762	83.182			By MS/MS
CDENILWLDYK	GATLKITLDNAYMEKCDENILWLDYKNICK	YMEKCDENILWLDYKNICKVVEVGSKIYVD	K	C	D	Y	K	N	0	0	1	2	1	0	1	0	0	1	2	1	0	0	0	0	0	1	1	0	0	0	11	0	1467.67	KPYM_HUMAN	KPYM_HUMAN	152	162	yes	yes	2	3.2422e-18	209.21	By MS/MS	By MS/MS	By MS/MS	By MS/MS	By MS/MS	By MS/MS	By MS/MS
CDEPILSNR	HRYVWLVYEQDRPLKCDEPILSNRSGDHRG	QDRPLKCDEPILSNRSGDHRGKFKVASFRK	K	C	D	N	R	S	0	1	1	1	1	0	1	0	0	1	1	0	0	0	1	1	0	0	0	0	0	0	9	0	1102.51	PEBP1_HUMAN	PEBP1_HUMAN	133	141	yes	yes	2	0.038179	76.605	By MS/MS			By MS/MS		By MS/MS
CDFITQVEEEISR	GQQSVKESKEHSCTKCDFITQVEEEISRHY	TKCDFITQVEEEISRHYRRAHSCYKCRQCS	K	C	D	S	R	H	0	1	0	1	1	1	3	0	0	2	0	0	0	1	0	1	1	0	0	1	0	0	13	0	1624.74	TRPS1_HUMAN	TRPS1_HUMAN	671	683	yes	yes	2	0.0010029	115.18	By MS/MS	By MS/MS	By MS/MS	By MS/MS	By MS/MS	By MS/MS
CDFTEDQTAEFK	______________________________	______________________________	M	C	D	F	K	E	1	0	0	2	1	1	2	0	0	0	0	1	0	2	0	0	2	0	0	0	0	0	12	0	1489.6	MYL6_HUMAN	MYL6_HUMAN	2	13	yes	yes	2	6.1483e-15	198.25	By MS/MS	By MS/MS	By MS/MS	By MS/MS	By MS/MS	By MS/MS	By MS/MS
CDFTGTLIVVPDVSK	ILRAEAVESAQAGDKCDFTGTLIVVPDVSK	CDFTGTLIVVPDVSKLSTPGARAETNSRVS	K	C	D	S	K	L	0	0	0	2	1	0	0	1	0	1	1	1	0	1	1	1	2	0	0	3	0	0	15	0	1649.83	MCM6_HUMAN	MCM6_HUMAN	242	256	yes	yes	2;3	2.8961e-05	152.47	By MS/MS	By MS/MS	By MS/MS	By MS/MS	By MS/MS	By MS/MS	By MS/MS
CDGLIDSLVHYVR	NMSSAGADGRKAMRRCDGLIDSLVHYVRGT	RRCDGLIDSLVHYVRGTIADYQPDDKATEN	R	C	D	V	R	G	0	1	0	2	1	0	0	1	1	1	2	0	0	0	0	1	0	0	1	2	0	0	13	0	1545.76	PKP2_HUMAN	PKP2_HUMAN	579	591	yes	yes	3	0.064163	37.55
CDIEEATNQLLDVNLHENQK	______________________________	ATNQLLDVNLHENQKSVQVTESDLGSESEL	M	C	D	Q	K	S	1	0	3	2	1	2	3	0	1	1	3	1	0	0	0	0	1	0	0	1	0	0	20	0	2382.11	THUM3_HUMAN	THUM3_HUMAN	2	21	yes	yes	3	3.2223e-26	204.29			By MS/MS	By MS/MS	By MS/MS	By MS/MS	By MS/MS
CDLCQEVLADIGFVK	VIKAMNNSWHPECFRCDLCQEVLADIGFVK	CDLCQEVLADIGFVKNAGRHLCRPCHNREK	R	C	D	V	K	N	1	0	0	2	2	1	1	1	0	1	2	1	0	1	0	0	0	0	0	2	0	0	15	0	1765.84	LIMS1_HUMAN	LIMS1_HUMAN	97	111	yes	yes	3	0.0049874	80.632		By matching	By matching	By matching	By MS/MS	By matching	By matching
CDLFIQEGAR	KMGHTVTVWNRTAEKCDLFIQEGARLGRTP	RTAEKCDLFIQEGARLGRTPAEVVSTCDIT	K	C	D	A	R	L	1	1	0	1	1	1	1	1	0	1	1	0	0	1	0	0	0	0	0	0	0	0	10	0	1207.57	GLYR1_HUMAN	GLYR1_HUMAN	303	312	yes	yes	2	0.018274	80.755
CDLISIPK	VKKNILDSKPTANKKCDLISIPKKTTDTAS	KPTANKKCDLISIPKKTTDTASVQNEAKLD	K	C	D	P	K	K	0	0	0	1	1	0	0	0	0	2	1	1	0	0	1	1	0	0	0	0	0	0	8	0	944.5	COR1C_HUMAN	COR1C_HUMAN	420	427	yes	yes	2	0.032646	83.265		By MS/MS	By matching		By matching	By matching	By matching
CDNFTSSWR	LLWSQRMVEGYQGLRCDNFTSSWRDGRLFN	GYQGLRCDNFTSSWRDGRLFNAIIHRHKPL	R	C	D	W	R	D	0	1	1	1	1	0	0	0	0	0	0	0	0	1	0	2	1	1	0	0	0	0	9	0	1171.47	PLEC_HUMAN	PLEC_HUMAN	317	325	yes	yes	2	0.06759	66.692		By matching	By matching	By matching	By MS/MS	By matching
CDPVDYSNSPEALR	YEFLMSGWLSTYTWRCDPVDYSNSPEALRM	RCDPVDYSNSPEALRMVRVAWLFLFSKFIE	R	C	D	L	R	M	1	1	1	2	1	0	1	0	0	0	1	0	0	0	2	2	0	0	1	1	0	0	14	0	1621.7	ELOV1_HUMAN	ELOV1_HUMAN	93	106	yes	yes	2	4.5994e-16	203.02	By matching	By MS/MS	By MS/MS		By MS/MS
CDPVFDFGTGPR	VYGFMPAKATIFNLKCDPVFDFGTGPRNAA	NLKCDPVFDFGTGPRNAAYYSPHGHILVLA	K	C	D	P	R	N	0	1	0	2	1	0	0	2	0	0	0	0	0	2	2	0	1	0	0	1	0	0	12	0	1366.6	EIF2A_HUMAN	EIF2A_HUMAN	306	317	yes	yes	2	0.013095	79.311	By MS/MS	By MS/MS	By MS/MS	By MS/MS		By matching
CDTCQQYFSR	MERHKRTHSGEKPYKCDTCQQYFSRTDRLL	EKPYKCDTCQQYFSRTDRLLKHRRTCGEVI	K	C	D	S	R	T	0	1	0	1	2	2	0	0	0	0	0	0	0	1	0	1	1	0	1	0	0	0	10	0	1363.53	ZN281_HUMAN	ZN281_HUMAN	347	356	yes	yes	2	0.044611	70.1						By MS/MS
CDVDIRK	ESCGIHETTFNSIMKCDVDIRKDLYANTVL	TTFNSIMKCDVDIRKDLYANTVLSGGTTMY	K	C	D	R	K	D	0	1	0	2	1	0	0	0	0	1	0	1	0	0	0	0	0	0	0	1	0	0	7	1	904.444	ACTB_HUMAN;ACTBL_HUMAN;ACTG_HUMAN	ACTG_HUMAN	285	291	no	no	2;3	1.2381e-09	197.16	By MS/MS	By MS/MS	By MS/MS	By MS/MS	By MS/MS	By MS/MS	By MS/MS
CDVSFLQSEDGSGK	FAKVMHETVKDLAPKCDVSFLQSEDGSGKG	KCDVSFLQSEDGSGKGAALITAVACRIREA	K	C	D	G	K	G	0	0	0	2	1	1	1	2	0	0	1	1	0	1	0	3	0	0	0	1	0	0	14	0	1527.65	HXK2_HUMAN	HXK2_HUMAN	886	899	yes	yes	2	0.0023933	105.2				By MS/MS	By MS/MS	By MS/MS
CEAEEAEPPAATQPQTSETQTSHLPESER	HVTQRLQPERGSPKKCEAEEAEPPAATQPQ	QTSETQTSHLPESERIHHTVEEKEEVTMDT	K	C	E	E	R	I	4	1	0	0	1	3	7	0	1	0	1	0	0	0	4	3	4	0	0	0	0	0	29	0	3209.41	ACINU_HUMAN	ACINU_HUMAN	733	761	yes	yes	3	1.7967e-61	211.33		By MS/MS	By MS/MS
CEDCGGLLSEGDNQGCYPLDGHILCK	RIVALDRDFHVHCYRCEDCGGLLSEGDNQG	DNQGCYPLDGHILCKTCNSARIRVLTAKAS	R	C	E	C	K	T	0	0	1	3	4	1	2	5	1	1	4	1	0	0	1	1	0	0	1	0	0	0	26	0	2966.23	LPP_HUMAN	LPP_HUMAN	569	594	yes	yes	3	1.4642e-09	110.9				By MS/MS		By matching
CEDCGKPLSIEADDNGCFPLDGHVLCR	RVVALDKNFHMKCYKCEDCGKPLSIEADDN	DDNGCFPLDGHVLCRKCHTARAQT______	K	C	E	C	R	K	1	1	1	4	4	0	2	3	1	1	3	1	0	1	2	1	0	0	0	1	0	0	27	1	3133.34	ZYX_HUMAN	ZYX_HUMAN	537	563	yes	yes	4	0.061485	22.654				By MS/MS		By matching
CEECGLLLSSEGECQGCYPLDGHILCK	RIVALDRSFHIGCYKCEECGLLLSSEGECQ	ECQGCYPLDGHILCKACSAWRIQELSATVT	K	C	E	C	K	A	0	0	0	1	5	1	4	4	1	1	5	1	0	0	1	2	0	0	1	0	0	0	27	0	3183.34	TRIP6_HUMAN	TRIP6_HUMAN	432	458	yes	yes	3	2.5292e-20	136.77		By MS/MS		By MS/MS	By MS/MS	By matching
CEEYPLTR	QAIGIEVELNEIESRCEEYPLTRAFCQLIS	LNEIESRCEEYPLTRAFCQLISTLVESSFP	R	C	E	T	R	A	0	1	0	0	1	0	2	0	0	0	1	0	0	0	1	0	1	0	1	0	0	0	8	0	1066.48	NU205_HUMAN	NU205_HUMAN	698	705	yes	yes	2	0.00059274	148.38	By MS/MS	By MS/MS	By MS/MS	By MS/MS	By MS/MS	By MS/MS	By MS/MS
CEFEEVQGFLDQVAHK	TPVKAGRLVVEMGGRCEFEEVQGFLDQVAH	EFEEVQGFLDQVAHKLPFAAKAVSRGTLEK	R	C	E	H	K	L	1	0	0	1	1	2	3	1	1	0	1	1	0	2	0	0	0	0	0	2	0	0	16	0	1934.88	RM16_HUMAN	RM16_HUMAN	167	182	yes	yes	3	2.6468e-12	181.58	By matching	By MS/MS	By MS/MS	By matching	By MS/MS	By MS/MS	By MS/MS
CEFQDAYVLLSEK	GYISPYFINTSKGQKCEFQDAYVLLSEKKI	QKCEFQDAYVLLSEKKISSIQSIVPALEIA	K	C	E	E	K	K	1	0	0	1	1	1	2	0	0	0	2	1	0	1	0	1	0	0	1	1	0	0	13	0	1600.74	CH60_HUMAN	CH60_HUMAN	237	249	yes	yes	2;3	6.2406e-83	286.85	By MS/MS	By MS/MS	By MS/MS	By MS/MS	By MS/MS	By MS/MS	By MS/MS
CEGINISGNFYR	VAKQVLLGRKVVVVRCEGINISGNFYRNKL	VVRCEGINISGNFYRNKLKYLAFLRKRMNT	R	C	E	Y	R	N	0	1	2	0	1	0	1	2	0	2	0	0	0	1	0	1	0	0	1	0	0	0	12	0	1428.65	RL13A_HUMAN	RL13A_HUMAN	38	49	yes	yes	2	1.8919e-77	290.43	By MS/MS	By MS/MS	By MS/MS	By MS/MS	By MS/MS	By MS/MS	By MS/MS
CELCDVSCTGADAYAAHIR	SSSNSSTRGTQNQLRCELCDVSCTGADAYA	DVSCTGADAYAAHIRGAKHQKVVKLHTKLG	R	C	E	I	R	G	4	1	0	2	3	0	1	1	1	1	1	0	0	0	0	1	1	0	1	1	0	0	19	0	2167.91	ZFR_HUMAN	ZFR_HUMAN	384	402	yes	yes	3	5.7282e-29	206.74	By MS/MS	By MS/MS	By MS/MS	By MS/MS	By MS/MS	By MS/MS
CELLYEGPPDDEAAMGIK	ITIHLPSPVTAQKYRCELLYEGPPDDEAAM	LYEGPPDDEAAMGIKSCDPKGPLMMYISKM	R	C	E	I	K	S	2	0	0	2	1	0	3	2	0	1	2	1	1	0	2	0	0	0	1	0	0	0	18	0	2006.9	EF2_HUMAN	EF2_HUMAN	369	386	yes	yes	2	1.5002e-06	131.69					By MS/MS	By MS/MS
CEPIVMTVPR	SKCEIARFYKLHERKCEPIVMTVPRKSDLF	LHERKCEPIVMTVPRKSDLFQDDLYPDTAG	K	C	E	P	R	K	0	1	0	0	1	0	1	0	0	1	0	0	1	0	2	0	1	0	0	2	0	0	10	0	1200.6	COR1B_HUMAN	COR1B_HUMAN	345	354	yes	yes	2	0.067073	66.435		By MS/MS			By matching
CESAFLSK	YARTDGKVFQFLNAKCESAFLSKRNPRQIN	FQFLNAKCESAFLSKRNPRQINWTVLYRRK	K	C	E	S	K	R	1	0	0	0	1	0	1	0	0	0	1	1	0	1	0	2	0	0	0	0	0	0	8	0	940.432	RL24_HUMAN	RL24_HUMAN	36	43	yes	yes	2	1.6127e-06	176.09	By MS/MS	By MS/MS	By MS/MS	By MS/MS	By MS/MS	By MS/MS	By MS/MS
CESAPGCGVWQRPVIDNPNYK	DMDGEWEAPQIANPRCESAPGCGVWQRPVI	CGVWQRPVIDNPNYKGKWKPPMIDNPSYQG	R	C	E	Y	K	G	1	1	2	1	2	1	1	2	0	1	0	1	0	0	3	1	0	1	1	2	0	0	21	1	2446.12	CALX_HUMAN	CALX_HUMAN	360	380	yes	yes	3	7.0586e-08	113.49							By MS/MS
CESLLGLDPATCSR	QPDQPNYGFPLDLLRCESLLGLDPATCSRV	RCESLLGLDPATCSRVLNKNYTLLVSMAPL	R	C	E	S	R	V	1	1	0	1	2	0	1	1	0	0	3	0	0	0	1	2	1	0	0	0	0	0	14	0	1577.72	F91A1_HUMAN	F91A1_HUMAN	479	492	yes	yes	2	0.0029229	100.72			By MS/MS		By matching	By MS/MS
CEVLQYSAR	ENAYKKTFLPEMSEKCEVLQYSAREAQDSK	PEMSEKCEVLQYSAREAQDSKKVVEDIEYL	K	C	E	A	R	E	1	1	0	0	1	1	1	0	0	0	1	0	0	0	0	1	0	0	1	1	0	0	9	0	1124.53	NDUAA_HUMAN	NDUAA_HUMAN	253	261	yes	yes	2	0.00072755	154.49	By MS/MS	By MS/MS		By MS/MS	By MS/MS	By MS/MS	By MS/MS
CEYPAACNALETLLIHR	EASVDKVTRLVRDSKCEYPAACNALETLLI	YPAACNALETLLIHRDLLRTPLFDQIIDML	K	C	E	H	R	D	3	1	1	0	2	0	2	0	1	1	3	0	0	0	1	0	1	0	1	0	0	0	17	0	2029.97	P5CS_HUMAN	P5CS_HUMAN	606	622	yes	yes	3	1.3804e-06	139.04				By MS/MS	By MS/MS		By matching
CFGTGAAGNR	FLESIAMHDIIAAEKCFGTGAAGNRTSPQE	IAAEKCFGTGAAGNRTSPQEGERYNYSKCT	K	C	F	N	R	T	2	1	1	0	1	0	0	3	0	0	0	0	0	1	0	0	1	0	0	0	0	0	10	0	1009.44	PRKDC_HUMAN	PRKDC_HUMAN	1312	1321	yes	yes	2	0.00047415	148.04		By MS/MS	By MS/MS	By MS/MS	By MS/MS	By MS/MS	By MS/MS
CFIVGADNVGSK	NYFLKIIQLLDDYPKCFIVGADNVGSKQMQ	YPKCFIVGADNVGSKQMQQIRMSLRGKAVV	K	C	F	S	K	Q	1	0	1	1	1	0	0	2	0	1	0	1	0	1	0	1	0	0	0	2	0	0	12	0	1265.61	RLA0_HUMAN;RLA0L_HUMAN	RLA0_HUMAN	27	38	yes	no	2	0.000865	121.6	By MS/MS	By MS/MS	By MS/MS	By MS/MS	By MS/MS	By MS/MS	By MS/MS
CFSLAATR	LKDFAKALETNTHVKCFSLAATRSNDPVAT	ETNTHVKCFSLAATRSNDPVATAFAEMLKV	K	C	F	T	R	S	2	1	0	0	1	0	0	0	0	0	1	0	0	1	0	1	1	0	0	0	0	0	8	0	924.449	TMOD3_HUMAN	TMOD3_HUMAN	231	238	yes	yes	2	0.0034667	129.68	By MS/MS	By MS/MS	By MS/MS	By MS/MS	By MS/MS	By MS/MS	By MS/MS
CFSPGVIEVQEVQGK	LLEPVEGEAAEELSRCFSPGVIEVQEVQGK	CFSPGVIEVQEVQGKKVARVANPRLDTFSR	R	C	F	G	K	K	0	0	0	0	1	2	2	2	0	1	0	1	0	1	1	1	0	0	0	3	0	0	15	0	1675.82	RPAC1_HUMAN	RPAC1_HUMAN	256	270	yes	yes	2	9.6285e-05	138.63	By MS/MS	By MS/MS	By MS/MS	By MS/MS	By MS/MS	By MS/MS	By MS/MS
CGADWEEYIK	LIEQVKHSNHKWMSKCGADWEEYIKMGKWV	KWMSKCGADWEEYIKMGKWVYHNHIFWTLP	K	C	G	I	K	M	1	0	0	1	1	0	2	1	0	1	0	1	0	0	0	0	0	1	1	0	0	0	10	0	1269.53	ARMT1_HUMAN	ARMT1_HUMAN	315	324	yes	yes	2	0.013235	87.308				By MS/MS	By MS/MS	By MS/MS
CGDLEEELK	ELERAEERAEVSELKCGDLEEELKNVTNNL	EVSELKCGDLEEELKNVTNNLKSLEAASEK	K	C	G	L	K	N	0	0	0	1	1	0	3	1	0	0	2	1	0	0	0	0	0	0	0	0	0	0	9	0	1091.48	TPM4_HUMAN	TPM4_HUMAN	154	162	no	no	2	2.5326e-32	250.99	By MS/MS	By MS/MS	By MS/MS	By MS/MS	By MS/MS	By MS/MS	By MS/MS
CGDLLAASQVVNR	VEGHPVWALIYYCMRCGDLLAASQVVNRAQ	MRCGDLLAASQVVNRAQHQLGEFKTWFQEY	R	C	G	N	R	A	2	1	1	1	1	1	0	1	0	0	2	0	0	0	0	1	0	0	0	2	0	0	13	0	1401.7	NUP93_HUMAN	NUP93_HUMAN	328	340	yes	yes	2	1.6452e-08	180.07			By MS/MS	By MS/MS	By MS/MS	By MS/MS	By MS/MS
CGEEIAVQFVDMVK	SCPHLGASTKEAQSRCGEEIAVQFVDMVKG	RCGEEIAVQFVDMVKGKSLTGVVNAQALTS	R	C	G	V	K	G	1	0	0	1	1	1	2	1	0	1	0	1	1	1	0	0	0	0	0	3	0	0	14	0	1623.76	SERA_HUMAN	SERA_HUMAN	295	308	yes	yes	2;3	0.00054704	103.44	By MS/MS	By MS/MS	By MS/MS	By matching	By MS/MS	By MS/MS	By MS/MS
CGETGHVAINCSK	FGHIQKDCTKVKCYRCGETGHVAINCSKTS	YRCGETGHVAINCSKTSEVNCYRCGESGHL	R	C	G	S	K	T	1	0	1	0	2	0	1	2	1	1	0	1	0	0	0	1	1	0	0	1	0	0	13	0	1431.62	CNBP_HUMAN	CNBP_HUMAN	140	152	yes	yes	3	0.00012764	122.78	By matching	By MS/MS		By MS/MS	By MS/MS	By MS/MS	By matching
CGFCHVGEEENEAR	DRSPHRSSPSDTRPKCGFCHVGEEENEARG	KCGFCHVGEEENEARGKLHIFNAKKAAAHY	K	C	G	A	R	G	1	1	1	0	2	0	4	2	1	0	0	0	0	1	0	0	0	0	0	1	0	0	14	0	1692.66	PHF6_HUMAN	PHF6_HUMAN	212	225	yes	yes	2;3	8.4569e-32	232.19	By MS/MS	By MS/MS	By MS/MS	By MS/MS	By MS/MS	By MS/MS	By MS/MS
CGFQDDVAYGK	DLPSDKEAVKKLIERCGFQDDVAYGKTKIF	LIERCGFQDDVAYGKTKIFIRTPRTLFTLE	R	C	G	G	K	T	1	0	0	2	1	1	0	2	0	0	0	1	0	1	0	0	0	0	1	1	0	0	11	0	1258.53	MYO1D_HUMAN	MYO1D_HUMAN	666	676	yes	yes	2	1.048e-25	225.87	By MS/MS	By MS/MS	By MS/MS	By matching	By MS/MS	By MS/MS	By MS/MS
CGGIQYLQNAIESR	GAEILPRQFEEIWERCGGIQYLQNAIESRQ	RCGGIQYLQNAIESRQARPTYATAMLQSLL	R	C	G	S	R	Q	1	1	1	0	1	2	1	2	0	2	1	0	0	0	0	1	0	0	1	0	0	0	14	0	1607.77	MYO6_HUMAN	MYO6_HUMAN	1265	1278	yes	yes	2	5.6244e-23	217.14	By MS/MS	By MS/MS	By MS/MS	By MS/MS	By MS/MS	By MS/MS	By MS/MS
CGILHPGEDFLCLEGK	VTGDNINTARAIATKCGILHPGEDFLCLEG	GILHPGEDFLCLEGKDFNRRIRNEKGEIEQ	K	C	G	G	K	D	0	0	0	1	2	0	2	3	1	1	3	1	0	1	1	0	0	0	0	0	0	0	16	0	1843.86	AT2B1_HUMAN	AT2B1_HUMAN	722	737	yes	yes	3	0.00052387	90.561		By matching		By matching	By matching	By matching
CGLDLIVQAK	ERPSPVQLKAIPLGRCGLDLIVQAKSGTGK	IPLGRCGLDLIVQAKSGTGKTCVFSTIALD	R	C	G	A	K	S	1	0	0	1	1	1	0	1	0	1	2	1	0	0	0	0	0	0	0	1	0	0	10	0	1115.6	DDX20_HUMAN	DDX20_HUMAN	98	107	yes	yes	2	0.026127	78.516				By matching	By matching
CGLPLFYQSQPK	RPEGIERQYRKKCAKCGLPLFYQSQPKNAP	CAKCGLPLFYQSQPKNAPVTFIVDGAVVKF	K	C	G	P	K	N	0	0	0	0	1	2	0	1	0	0	2	1	0	1	2	1	0	0	1	0	0	0	12	0	1436.71	CX056_HUMAN	CX056_HUMAN	96	107	yes	yes	2	5.2629e-05	145.46	By MS/MS	By MS/MS	By MS/MS	By MS/MS	By MS/MS	By MS/MS
CGNVNFAR	NFRVSDGDWICPDKKCGNVNFARRTSCNRC	WICPDKKCGNVNFARRTSCNRCGREKTTEA	K	C	G	A	R	R	1	1	2	0	1	0	0	1	0	0	0	0	0	1	0	0	0	0	0	1	0	0	8	0	936.424	ZRAB2_HUMAN	ZRAB2_HUMAN	20	27	yes	yes	2	3.9219e-05	170.31	By matching	By MS/MS	By MS/MS	By MS/MS	By MS/MS	By MS/MS
CGPLIDLCR	ILNEKVNTPTTTVYRCGPLIDLCRGPHVRH	TTTVYRCGPLIDLCRGPHVRHTGKIKALKI	R	C	G	C	R	G	0	1	0	1	2	0	0	1	0	1	2	0	0	0	1	0	0	0	0	0	0	0	9	0	1102.53	SYTC_HUMAN	SYTC_HUMAN	254	262	yes	yes	2	0.024533	81.548				By matching	By matching	By MS/MS
CGQEEHDVLLSNEEDRK	GFELHFWRKICRNCKCGQEEHDVLLSNEED	QEEHDVLLSNEEDRKVGKLFEDTKYTTLIA	K	C	G	R	K	V	0	1	1	2	1	1	4	1	1	0	2	1	0	0	0	1	0	0	0	1	0	0	17	1	2056.91	TES_HUMAN	TES_HUMAN	46	62	yes	yes	3;4	0.0032961	71.909	By matching	By MS/MS	By matching	By MS/MS	By MS/MS	By MS/MS
CGQLGVGNYK	AIDERGRLLTFGCNKCGQLGVGNYKKRLGI	FGCNKCGQLGVGNYKKRLGINLLGGPLGGK	K	C	G	Y	K	K	0	0	1	0	1	1	0	3	0	0	1	1	0	0	0	0	0	0	1	1	0	0	10	0	1094.52	NEK9_HUMAN	NEK9_HUMAN	626	635	yes	yes	2	0.040453	71.501				By MS/MS
CGSGPVHISGQHLVAVEEDAESEDEEEEDVK	LGGFEITPPVVLRLKCGSGPVHISGQHLVA	EEDAESEDEEEEDVKLLSISGKRSAPGGGS	K	C	G	V	K	L	2	0	0	3	1	1	8	3	2	1	1	1	0	0	1	3	0	0	0	4	0	0	31	0	3379.46	NPM_HUMAN	NPM_HUMAN	104	134	yes	yes	4	2.2102e-70	208.58	By matching		By MS/MS	By MS/MS
CGSVLVR	KIGKPHTVPCKVTGRCGSVLVRLIPAPRGT	VPCKVTGRCGSVLVRLIPAPRGTGIVSAPV	R	C	G	V	R	L	0	1	0	0	1	0	0	1	0	0	1	0	0	0	0	1	0	0	0	2	0	0	7	0	789.417	RS2_HUMAN	RS2_HUMAN	188	194	yes	yes	2	0.00052756	164.78	By MS/MS	By MS/MS	By MS/MS	By MS/MS	By MS/MS	By MS/MS	By MS/MS
CGTGIVGVFVK	AASIGNAQKLPMCDKCGTGIVGVFVKLRDR	MCDKCGTGIVGVFVKLRDRHRHPECYVCTD	K	C	G	V	K	L	0	0	0	0	1	0	0	3	0	1	0	1	0	1	0	0	1	0	0	3	0	0	11	0	1135.61	PDLI1_HUMAN	PDLI1_HUMAN	263	273	yes	yes	2	1.6094e-08	182.29	By MS/MS	By MS/MS	By MS/MS	By MS/MS	By MS/MS	By MS/MS
CGTLGAQPDGEPAALAAAAAAEPPFYK	YLLLSRLILESKRRRCGTLGAQPDGEPAAL	AALAAAAAAEPPFYKDVWQVIVKPRGLGHR	R	C	G	Y	K	D	9	0	0	1	1	1	2	3	0	0	2	1	0	1	4	0	1	0	1	0	0	0	27	0	2643.26	IRS4_HUMAN	IRS4_HUMAN	206	232	yes	yes	2;3	2.5718e-28	158.29	By MS/MS	By MS/MS	By MS/MS	By MS/MS	By MS/MS	By MS/MS	By MS/MS
CGVISPR	RAGKIVVNLTGRLNKCGVISPRFDVQLKDL	NLTGRLNKCGVISPRFDVQLKDLEKWQNNL	K	C	G	P	R	F	0	1	0	0	1	0	0	1	0	1	0	0	0	0	1	1	0	0	0	1	0	0	7	0	787.401	RS15A_HUMAN	RS15A_HUMAN	72	78	yes	yes	2	0.053653	104.11	By MS/MS	By MS/MS	By MS/MS	By MS/MS	By MS/MS	By MS/MS	By MS/MS
CGVTSVPDIR	VLEVSRSIGDGQYKRCGVTSVPDIRRCQLT	GQYKRCGVTSVPDIRRCQLTPNDRFILLAC	R	C	G	I	R	R	0	1	0	1	1	0	0	1	0	1	0	0	0	0	1	1	1	0	0	2	0	0	10	0	1102.54	ILKAP_HUMAN	ILKAP_HUMAN	301	310	yes	yes	2	0.0042196	99.802	By matching	By matching		By MS/MS	By MS/MS	By matching
CHAIIDEQPLIFK	NREKARGLGKYICQKCHAIIDEQPLIFKND	QKCHAIIDEQPLIFKNDPYHPDHFNCANCG	K	C	H	F	K	N	1	0	0	1	1	1	1	0	1	3	1	1	0	1	1	0	0	0	0	0	0	0	13	0	1582.82	LIMS1_HUMAN	LIMS1_HUMAN	138	150	yes	yes	3	0.033438	48.115	By matching	By MS/MS	By MS/MS	By matching	By matching	By matching	By matching
CHDGTIEFTSIDAHNGVAPSR	CPEGVHKEYKEDPKRCHDGTIEFTSIDAHN	EFTSIDAHNGVAPSRRGDLEILGYCMIQWL	R	C	H	S	R	R	2	1	1	2	1	0	1	2	2	2	0	0	0	1	1	2	2	0	0	1	0	0	21	0	2283.03	VRK1_HUMAN	VRK1_HUMAN	220	240	yes	yes	4	1.2164e-08	119.38	By matching	By MS/MS	By MS/MS	By matching	By matching	By matching	By MS/MS
CHDYYTTEFLYNLYSSEGK	MKTDIQRGLVLRNEKCHDYYTTEFLYNLYS	YTTEFLYNLYSSEGKGVFDCRTNVLGHLQQ	K	C	H	G	K	G	0	0	1	1	1	0	2	1	1	0	2	1	0	1	0	2	2	0	4	0	0	0	19	0	2389.02	PFKAL_HUMAN	PFKAL_HUMAN	630	648	yes	yes	3	0.00051093	79.88		By matching		By MS/MS	By matching	By MS/MS
CIAFGNEGVYVAAVR	KELSFVLDYINQSPKCIAFGNEGVYVAAVR	CIAFGNEGVYVAAVREFYLSVYFFKKKTTS	K	C	I	V	R	E	3	1	1	0	1	0	1	2	0	1	0	0	0	1	0	0	0	0	1	3	0	0	15	0	1624.8	WDR75_HUMAN	WDR75_HUMAN	160	174	yes	yes	2	0.00038612	146.11			By MS/MS
CIAVGESDGSIWNPDGIDPK	VGLHSMRYLHRFGAKCIAVGESDGSIWNPD	ESDGSIWNPDGIDPKELEDFKLQHGSILGF	K	C	I	P	K	E	1	0	1	3	1	0	1	3	0	3	0	1	0	0	2	2	0	1	0	1	0	0	20	0	2128.97	DHE4_HUMAN;DHE3_HUMAN	DHE4_HUMAN	327	346	yes	no	2	0.043525	58.626
CIELCCGSVK	KRAVAGDASESALLKCIELCCGSVKEMRER	SALLKCIELCCGSVKEMRERYAKIVEIPFN	K	C	I	V	K	E	0	0	0	0	3	0	1	1	0	1	1	1	0	0	0	1	0	0	0	1	0	0	10	0	1224.53	AT1A1_HUMAN	AT1A1_HUMAN	459	468	yes	yes	2	0.003685	102.61	By MS/MS	By MS/MS		By MS/MS	By MS/MS	By MS/MS	By MS/MS
CIFYDTEHLK	CQNGKYAVIGTYDGRCIFYDTEHLKYHTQI	TYDGRCIFYDTEHLKYHTQIHVRSTRGRNK	R	C	I	L	K	Y	0	0	0	1	1	0	1	0	1	1	1	1	0	1	0	0	1	0	1	0	0	0	10	0	1324.61	WDR44_HUMAN	WDR44_HUMAN	716	725	yes	yes	3	0.019361	65.719				By matching	By MS/MS	By MS/MS
CIIPNHEK	KLMATLRNTNPNFVRCIIPNHEKRAGKLDP	TNPNFVRCIIPNHEKRAGKLDPHLVLDQLR	R	C	I	E	K	R	0	0	1	0	1	0	1	0	1	2	0	1	0	0	1	0	0	0	0	0	0	0	8	0	1009.5	MYH9_HUMAN;MYH10_HUMAN;MYH11_HUMAN	MYH10_HUMAN	678	685	no	no	2;3	7.9197e-05	165.52	By MS/MS	By MS/MS	By MS/MS	By MS/MS	By MS/MS	By MS/MS	By MS/MS
CIIVEEGK	KRKKAVIFCLSADKKCIIVEEGKEILVGDV	CLSADKKCIIVEEGKEILVGDVGVTITDPF	K	C	I	G	K	E	0	0	0	0	1	0	2	1	0	2	0	1	0	0	0	0	0	0	0	1	0	0	8	0	946.479	DEST_HUMAN	DEST_HUMAN	46	53	yes	yes	2	0.016728	114.6	By matching	By MS/MS	By MS/MS	By MS/MS	By MS/MS	By MS/MS	By MS/MS
CIKPNDFK	LLMETLNATTPHYVRCIKPNDFKFPFTFDE	TTPHYVRCIKPNDFKFPFTFDEKRAVQQLR	R	C	I	F	K	F	0	0	1	1	1	0	0	0	0	1	0	2	0	1	1	0	0	0	0	0	0	0	8	1	1020.51	MYO5A_HUMAN	MYO5A_HUMAN	660	667	yes	yes	3	0.065571	61.582	By MS/MS		By MS/MS	By MS/MS	By MS/MS	By MS/MS	By matching
CIPALDSLTPANEDQK	VEEGIVLGGGCALLRCIPALDSLTPANEDQ	IPALDSLTPANEDQKIGIEIIKRTLKIPAM	R	C	I	Q	K	I	2	0	1	2	1	1	1	0	0	1	2	1	0	0	2	1	1	0	0	0	0	0	16	0	1770.85	CH60_HUMAN	CH60_HUMAN	447	462	yes	yes	2;3	4.7649e-57	261.22	By MS/MS	By MS/MS	By MS/MS	By MS/MS	By MS/MS	By MS/MS	By MS/MS
CISEVQANNVVLGQYVGNPDGEGEATK	TNSDDVRDEKVKVLKCISEVQANNVVLGQY	GQYVGNPDGEGEATKGYLDDPTVPRGSTTA	K	C	I	T	K	G	2	0	3	1	1	2	3	4	0	1	1	1	0	0	1	1	1	0	1	4	0	0	27	0	2847.33	G6PD_HUMAN	G6PD_HUMAN	294	320	yes	yes	3	2.7299e-11	108.49					By MS/MS	By MS/MS
CITDPQTGLCLLPLK	PNTEENLTYLQLMERCITDPQTGLCLLPLK	CITDPQTGLCLLPLKEKKRERKTSSKSSVR	R	C	I	L	K	E	0	0	0	1	2	1	0	1	0	1	4	1	0	0	2	0	2	0	0	0	0	0	15	0	1727.89	PLEC_HUMAN	PLEC_HUMAN	4245	4259	yes	yes	2	9.856e-11	182.71	By MS/MS	By MS/MS	By MS/MS	By MS/MS	By MS/MS	By MS/MS	By MS/MS
CITDTLQELVNQSK	IVGLQAFQERLNSYKCITDTLQELVNQSKA	KCITDTLQELVNQSKAAPQSPSVPKKPGPP	K	C	I	S	K	A	0	0	1	1	1	2	1	0	0	1	2	1	0	0	0	1	2	0	0	1	0	0	14	0	1647.81	NU155_HUMAN	NU155_HUMAN	974	987	yes	yes	2;3	0.00010177	125.61	By MS/MS	By MS/MS	By MS/MS	By MS/MS	By MS/MS	By MS/MS	By matching
CIVNNVSAETVQTVR	QGFSTVWQGLECAAKCIVNNVSAETVQTVR	CIVNNVSAETVQTVRYKYGYNAGEATHHAV	K	C	I	V	R	Y	1	1	2	0	1	1	1	0	0	1	0	0	0	0	0	1	2	0	0	4	0	0	15	0	1688.85	SPART_HUMAN	SPART_HUMAN	562	576	yes	yes	2	4.3451e-10	184.03					By MS/MS
CIVPNHEK	RLMATLSNTNPSFVRCIVPNHEKRAGKLEP	TNPSFVRCIVPNHEKRAGKLEPRLVLDQLR	R	C	I	E	K	R	0	0	1	0	1	0	1	0	1	1	0	1	0	0	1	0	0	0	0	1	0	0	8	0	995.486	MYH14_HUMAN	MYH14_HUMAN	695	702	yes	yes	2;3	0.0052319	90.37	By MS/MS	By MS/MS	By MS/MS	By MS/MS	By MS/MS	By MS/MS	By MS/MS
CIYNLLQSSSPAVK	KVCHANPSERARFIRCIYNLLQSSSPAVKY	RCIYNLLQSSSPAVKYEAAGTLVTLSSAPT	R	C	I	V	K	Y	1	0	1	0	1	1	0	0	0	1	2	1	0	0	1	3	0	0	1	1	0	0	14	0	1578.81	COPB_HUMAN	COPB_HUMAN	248	261	yes	yes	2;3	2.5097e-10	183.33	By matching	By MS/MS	By MS/MS	By MS/MS	By MS/MS	By MS/MS	By matching
CLAAEDVVFIGPDTHAIQAMGDK	HPGYGFLSENKEFARCLAAEDVVFIGPDTH	FIGPDTHAIQAMGDKIESKLLAKKAEVNTI	R	C	L	D	K	I	4	0	0	3	1	1	1	2	1	2	1	1	1	1	1	0	1	0	0	2	0	0	23	0	2457.17	PCCA_HUMAN	PCCA_HUMAN	155	177	yes	yes	3	1.2257e-14	131.35							By MS/MS
CLALATHDNPLR	MSVIREWGSGSDTLRCLALATHDNPLRREE	TLRCLALATHDNPLRREEMHLEDSANFIKY	R	C	L	L	R	R	2	1	1	1	1	0	0	0	1	0	3	0	0	0	1	0	1	0	0	0	0	0	12	0	1379.7	AT2A2_HUMAN	AT2A2_HUMAN	560	571	yes	yes	3	0.00038099	99.5		By matching			By MS/MS		By matching
CLASGQILYEGLEYCEER	VLSLHLLQLAFGNRKCLASGQILYEGLEYC	SGQILYEGLEYCEERYTLDLTGGMFPLRGQ	K	C	L	E	R	Y	1	1	0	0	2	1	4	2	0	1	3	0	0	0	0	1	0	0	2	0	0	0	18	0	2188.98	ELYS_HUMAN	ELYS_HUMAN	313	330	yes	yes	3	0.013334	67.644				By MS/MS	By matching
CLATGPGIASTVK	SPYRIRATQTGDASKCLATGPGIASTVKTG	SKCLATGPGIASTVKTGEEVGFVVDAKTAG	K	C	L	V	K	T	2	0	0	0	1	0	0	2	0	1	1	1	0	0	1	1	2	0	0	1	0	0	13	0	1273.67	FLNB_HUMAN	FLNB_HUMAN	1617	1629	yes	yes	2	0.059902	66.595
CLDALAALR	SGMVKDPPDVLDRQKCLDALAALRHAKWFQ	VLDRQKCLDALAALRHAKWFQARANGLQSC	K	C	L	L	R	H	3	1	0	1	1	0	0	0	0	0	3	0	0	0	0	0	0	0	0	0	0	0	9	0	1001.53	ZFR_HUMAN	ZFR_HUMAN	899	907	yes	yes	2	0.006565	102.41	By MS/MS	By MS/MS	By MS/MS	By matching	By MS/MS	By MS/MS	By MS/MS
CLDILEDYLIQR	KAGGHRVLIFSQMVRCLDILEDYLIQRRYP	MVRCLDILEDYLIQRRYPYERIDGRVRGNL	R	C	L	Q	R	R	0	1	0	2	1	1	1	0	0	2	3	0	0	0	0	0	0	0	1	0	0	0	12	0	1549.78	CHD7_HUMAN;CHD6_HUMAN	CHD7_HUMAN	1318	1329	no	no	2	0.00037676	134.59	By matching	By MS/MS	By MS/MS	By matching	By matching	By matching	By MS/MS
CLDSEVVTFEILSDDYSK	VRCYDTYQLSLKFERCLDSEVVTFEILSDD	SEVVTFEILSDDYSKIVFLHNDRYIEFHSQ	R	C	L	S	K	I	0	0	0	3	1	0	2	0	0	1	2	1	0	1	0	3	1	0	1	2	0	0	18	0	2118.97	NOL10_HUMAN	NOL10_HUMAN	92	109	yes	yes	2	1.8832e-14	178.58	By MS/MS	By MS/MS	By MS/MS	By MS/MS	By MS/MS	By MS/MS	By MS/MS
CLEEFELLGK	IRTIRNAMKIRDVTKCLEEFELLGKAYGKA	RDVTKCLEEFELLGKAYGKAKSIVDKEGVP	K	C	L	G	K	A	0	0	0	0	1	0	3	1	0	0	3	1	0	1	0	0	0	0	0	0	0	0	10	0	1236.61	EIF3C_HUMAN;EIFCL_HUMAN	EIF3C_HUMAN	79	88	yes	no	2	0.00051874	146.79	By MS/MS	By MS/MS	By MS/MS	By MS/MS	By MS/MS	By MS/MS	By MS/MS
CLELFSELAEDK	QSKILKVIRKNIVKKCLELFSELAEDKENY	VKKCLELFSELAEDKENYKKFYEAFSKNLK	K	C	L	D	K	E	1	0	0	1	1	0	3	0	0	0	3	1	0	1	0	1	0	0	0	0	0	0	12	0	1452.68	HS90B_HUMAN	HS90B_HUMAN	412	423	yes	yes	2;3	1.3521e-20	211.78	By MS/MS	By MS/MS	By MS/MS	By MS/MS	By MS/MS	By MS/MS	By MS/MS
CLELFTELAEDK	QSKILKVIRKNLVKKCLELFTELAEDKENY	VKKCLELFTELAEDKENYKKFYEQFSKNIK	K	C	L	D	K	E	1	0	0	1	1	0	3	0	0	0	3	1	0	1	0	0	1	0	0	0	0	0	12	0	1466.7	HS90A_HUMAN	HS90A_HUMAN	420	431	yes	yes	2	1.1135e-49	259.34	By MS/MS	By MS/MS	By MS/MS	By MS/MS	By MS/MS	By MS/MS	By MS/MS
CLEPTVALLR	EQSPPGSATLGSHTKCLEPTVALLRWLSQP	GSHTKCLEPTVALLRWLSQPLDGSENCSVL	K	C	L	L	R	W	1	1	0	0	1	0	1	0	0	0	3	0	0	0	1	0	1	0	0	1	0	0	10	0	1170.64	CIP2A_HUMAN	CIP2A_HUMAN	337	346	yes	yes	2	0.051831	66.621	By MS/MS	By matching	By matching	By MS/MS	By matching	By matching	By matching
CLGPLVSK	LLEDKNGEVQNLAVKCLGPLVSKVKEYQVE	VQNLAVKCLGPLVSKVKEYQVETIVDTLCT	K	C	L	S	K	V	0	0	0	0	1	0	0	1	0	0	2	1	0	0	1	1	0	0	0	1	0	0	8	0	872.479	CAND1_HUMAN	CAND1_HUMAN	71	78	yes	yes	2	0.071028	78.324	By matching	By matching	By MS/MS	By matching	By matching	By matching	By matching
CLHPLANETFVAK	YKNRFWHDTCFRCAKCLHPLANETFVAKDN	AKCLHPLANETFVAKDNKILCNKCTTREDS	K	C	L	A	K	D	2	0	1	0	1	0	1	0	1	0	2	1	0	1	1	0	1	0	0	1	0	0	13	0	1498.76	FHL1_HUMAN	FHL1_HUMAN	71	83	yes	yes	3	0.0034952	76.357	By MS/MS	By MS/MS	By matching	By MS/MS	By matching	By MS/MS
CLHSLTDK	LVENCPKGAETLVTRCLHSLTDKVPPSPEL	AETLVTRCLHSLTDKVPPSPELVKRVRDLY	R	C	L	D	K	V	0	0	0	1	1	0	0	0	1	0	2	1	0	0	0	1	1	0	0	0	0	0	8	0	972.47	SYMPK_HUMAN	SYMPK_HUMAN	859	866	yes	yes	3	0.033935	52.937				By matching	By MS/MS		By MS/MS
CLHSVGQPLTGQGEPVSQWPCNPEK	GTPVLQALGDGDFVKCLHSVGQPLTGQGEP	GQGEPVSQWPCNPEKTLIGHVPDQREIISF	K	C	L	E	K	T	0	0	1	0	2	3	2	3	1	0	2	1	0	0	4	2	1	1	0	2	0	0	25	0	2804.3	PCKGM_HUMAN	PCKGM_HUMAN	210	234	yes	yes	3	3.7395e-34	179.33			By MS/MS		By MS/MS		By MS/MS
CLIATGGTPR	NMVKLNDGSQITYEKCLIATGGTPRSLSAI	ITYEKCLIATGGTPRSLSAIDRAGAEVKSR	K	C	L	P	R	S	1	1	0	0	1	0	0	2	0	1	1	0	0	0	1	0	2	0	0	0	0	0	10	0	1044.54	AIFM1_HUMAN	AIFM1_HUMAN	256	265	yes	yes	2	0.017529	82.75	By matching			By matching	By MS/MS
CLILWDDILPNSK	DFVKPEFLLLRTLARCLILWDDILPNSKWV	ARCLILWDDILPNSKWVDSNVPQIIRENSI	R	C	L	S	K	W	0	0	1	2	1	0	0	0	0	2	3	1	0	0	1	1	0	1	0	0	0	0	13	0	1585.82	APC1_HUMAN	APC1_HUMAN	1412	1424	yes	yes	2	0.025509	72.006		By MS/MS	By matching
CLLAASPENEAGGLK	GCAFAQFMTQEAAQKCLLAASPENEAGGLK	CLLAASPENEAGGLKLDGRQLKVDLAVTRD	K	C	L	L	K	L	3	0	1	0	1	0	2	2	0	0	3	1	0	0	1	1	0	0	0	0	0	0	15	0	1528.76	RBM28_HUMAN	RBM28_HUMAN	392	406	yes	yes	2	0.00015742	128.51			By MS/MS	By MS/MS	By MS/MS	By MS/MS
CLLETLALAPHEEYIQR	CVVYFEEKDLLKAERCLLETLALAPHEEYI	LETLALAPHEEYIQRHLNIVRDKISSSSFI	R	C	L	Q	R	H	2	1	0	0	1	1	3	0	1	1	4	0	0	0	1	0	1	0	1	0	0	0	17	0	2055.05	TMTC3_HUMAN	TMTC3_HUMAN	794	810	yes	yes	3	0.0008417	79.013
CLLIDYNPDSQELDFR	PSINVHKVNLNTIKRCLLIDYNPDSQELDF	LLIDYNPDSQELDFRHYSIKVVPVGASRGM	R	C	L	F	R	H	0	1	1	3	1	1	1	0	0	1	3	0	0	1	1	1	0	0	1	0	0	0	16	0	1996.92	SSF1_HUMAN	SSF1_HUMAN	180	195	yes	yes	2	8.4803e-88	296.52	By MS/MS	By MS/MS	By MS/MS	By MS/MS	By MS/MS	By MS/MS	By MS/MS
CLLQIQASSGESK	GVFTTGIMTPGERIKCLLQIQASSGESKYT	IKCLLQIQASSGESKYTGTLDCAKKLYQEF	K	C	L	S	K	Y	1	0	0	0	1	2	1	1	0	1	2	1	0	0	0	3	0	0	0	0	0	0	13	0	1419.7	MCAT_HUMAN	MCAT_HUMAN	136	148	yes	yes	2	6.4896e-07	167.12	By MS/MS	By matching	By MS/MS	By MS/MS	By MS/MS	By MS/MS	By MS/MS
CLMDQATDPNILGR	AQEPESGLSEETQVKCLMDQATDPNILGRT	KCLMDQATDPNILGRTWEGWEPWM______	K	C	L	G	R	T	1	1	1	2	1	1	0	1	0	1	2	0	1	0	1	0	1	0	0	0	0	0	14	0	1602.75	PRKDC_HUMAN	PRKDC_HUMAN	4106	4119	yes	yes	2	0.00020026	139.86	By MS/MS	By MS/MS	By MS/MS	By MS/MS	By MS/MS	By MS/MS	By MS/MS
CLQDNNWDYTR	AFSTQSGMNLEWSQKCLQDNNWDYTRSAQA	WSQKCLQDNNWDYTRSAQAFTHLKAKGEIP	K	C	L	T	R	S	0	1	2	2	1	1	0	0	0	0	1	0	0	0	0	0	1	1	1	0	0	0	11	0	1483.62	NXF1_HUMAN	NXF1_HUMAN	588	598	yes	yes	2	0.0054726	103.7						By MS/MS
CLQEGAEISSPAVER	QCQEVLHHISMIPAKCLQEGAEISSPAVER	CLQEGAEISSPAVERLISSLLRTCDLEEFQ	K	C	L	E	R	L	2	1	0	0	1	1	3	1	0	1	1	0	0	0	1	2	0	0	0	1	0	0	15	0	1644.78	RNZ2_HUMAN	RNZ2_HUMAN	609	623	yes	yes	2	0.0098788	84.718				By MS/MS
CLQNPSSDIR	GGGQLPAKLSSLFVKCLQNPSSDIRLVAEK	SLFVKCLQNPSSDIRLVAEKMIWWANKDPL	K	C	L	I	R	L	0	1	1	1	1	1	0	0	0	1	1	0	0	0	1	2	0	0	0	0	0	0	10	0	1188.56	GCN1_HUMAN	GCN1_HUMAN	2558	2567	yes	yes	2	0.0013408	120.15	By MS/MS	By MS/MS	By MS/MS	By MS/MS	By MS/MS	By MS/MS	By MS/MS
CLQSLCDLR	FFEACGRQAHPVMRKCLQSLCDLRLSPHFP	HPVMRKCLQSLCDLRLSPHFPHTAALDQAV	K	C	L	L	R	L	0	1	0	1	2	1	0	0	0	0	3	0	0	0	0	1	0	0	0	0	0	0	9	0	1163.54	RRP12_HUMAN	RRP12_HUMAN	512	520	yes	yes	2	0.029468	101.54	By matching	By MS/MS	By matching	By MS/MS	By matching	By matching	By matching
CLSEQIADAYSSFR	ILLLTAARDAEEALRCLSEQIADAYSSFRS	RCLSEQIADAYSSFRSVRAIRIDGTDKATQ	R	C	L	F	R	S	2	1	0	1	1	1	1	0	0	1	1	0	0	1	0	3	0	0	1	0	0	0	14	0	1645.74	TOIP1_HUMAN	TOIP1_HUMAN	424	437	yes	yes	2;3	6.738e-05	128.35	By MS/MS	By MS/MS	By MS/MS	By MS/MS	By MS/MS	By MS/MS	By MS/MS
CLTPLVPEDLRK	AQPLWNNRLLKLFTRCLTPLVPEDLRKRRK	FTRCLTPLVPEDLRKRRKGGEADNLDEFLK	R	C	L	R	K	R	0	1	0	1	1	0	1	0	0	0	3	1	0	0	2	0	1	0	0	1	0	0	12	1	1439.78	RAD21_HUMAN	RAD21_HUMAN	392	403	yes	yes	3	0.0097416	74.237				By MS/MS
CMLQDREDQSILCTGESGAGK	EMPPHIYAISESAYRCMLQDREDQSILCTG	EDQSILCTGESGAGKTENTKKVIQYLAHVA	R	C	M	G	K	T	1	1	0	2	2	2	2	3	0	1	2	1	1	0	0	2	1	0	0	0	0	0	21	1	2354.03	MYH10_HUMAN	MYH10_HUMAN	164	184	yes	yes	2;3	1.6349e-262	406.37	By MS/MS	By MS/MS	By MS/MS	By MS/MS	By MS/MS	By MS/MS	By MS/MS
CMQLTDFILK	DGPCTQVRRQAMPFKCMQLTDFILKFPHSA	AMPFKCMQLTDFILKFPHSAHQKYVRQAWQ	K	C	M	L	K	F	0	0	0	1	1	1	0	0	0	1	2	1	1	1	0	0	1	0	0	0	0	0	10	0	1267.63	RL14_HUMAN	RL14_HUMAN	54	63	yes	yes	2	7.1512e-05	161.27	By matching	By matching	By matching	By MS/MS	By MS/MS	By MS/MS	By MS/MS
CNALVTSVDSAPAAVK	VKSPVEKKEKKSKSKCNALVTSVDSAPAAV	NALVTSVDSAPAAVKSESQSLPKKVSLSSD	K	C	N	V	K	S	4	0	1	1	1	0	0	0	0	0	1	1	0	0	1	2	1	0	0	3	0	0	16	0	1601.81	R51A1_HUMAN	R51A1_HUMAN	254	269	yes	yes	2	0.00016548	122.42	By MS/MS		By MS/MS
CNEIINWLDK	QGKINDEDKQKILDKCNEIINWLDKNQTAE	KILDKCNEIINWLDKNQTAEKEEFEHQQKE	K	C	N	D	K	N	0	0	2	1	1	0	1	0	0	2	1	1	0	0	0	0	0	1	0	0	0	0	10	0	1303.62	HSP7C_HUMAN	HSP7C_HUMAN	574	583	yes	yes	2	9.8317e-12	199.54	By MS/MS	By MS/MS	By MS/MS	By MS/MS	By MS/MS	By MS/MS	By MS/MS
CNENYTTDFIFNLYSEEGK	MKTTVKRGLVLRNEKCNENYTTDFIFNLYS	YTTDFIFNLYSEEGKGIFDSRKNVLGHMQQ	K	C	N	G	K	G	0	0	3	1	1	0	3	1	0	1	1	1	0	2	0	1	2	0	2	0	0	0	19	0	2343	PFKAM_HUMAN	PFKAM_HUMAN	631	649	yes	yes	2	9.262e-05	103.85						By matching
CNFESNFPR	NHVAAHGQSLLKCPRCNFESNFPRGFKKHL	LLKCPRCNFESNFPRGFKKHLTHCQSRHNE	R	C	N	P	R	G	0	1	2	0	1	0	1	0	0	0	0	0	0	2	1	1	0	0	0	0	0	0	9	0	1169.49	CHAP1_HUMAN	CHAP1_HUMAN	770	778	yes	yes	2	0.017916	87.696	By matching	By MS/MS	By MS/MS	By matching	By matching	By MS/MS	By matching
CNGVLEGIR	RAGKLDPHLVLDQLRCNGVLEGIRICRQGF	VLDQLRCNGVLEGIRICRQGFPNRIVFQEF	R	C	N	I	R	I	0	1	1	0	1	0	1	2	0	1	1	0	0	0	0	0	0	0	0	1	0	0	9	0	1016.51	MYH14_HUMAN;MYH7_HUMAN;MYH8_HUMAN;MYH4_HUMAN;MYH1_HUMAN;MYH3_HUMAN;MYH2_HUMAN;MYH7B_HUMAN;MYH9_HUMAN;MYH10_HUMAN;MYH6_HUMAN;MYH11_HUMAN	MYH10_HUMAN	701	709	no	no	2	4.3834e-10	196.77	By MS/MS	By MS/MS	By MS/MS	By MS/MS	By MS/MS	By MS/MS	By MS/MS
CNLVPTDEITVYYK	MAREVINRIQKLRKKCNLVPTDEITVYYKA	KCNLVPTDEITVYYKAKSEGTYLNSVIESH	K	C	N	Y	K	A	0	0	1	1	1	0	1	0	0	1	1	1	0	0	1	0	2	0	2	2	0	0	14	0	1713.83	SYIC_HUMAN	SYIC_HUMAN	1001	1014	yes	yes	2	0.0013648	114.86	By MS/MS	By MS/MS	By MS/MS	By MS/MS	By MS/MS	By MS/MS	By MS/MS
CNNVLYIR	IDGALSGHLGEVLIRCNNVLYIRGVEEEEE	LGEVLIRCNNVLYIRGVEEEEEDGEMRE__	R	C	N	I	R	G	0	1	2	0	1	0	0	0	0	1	1	0	0	0	0	0	0	0	1	1	0	0	8	0	1050.53	RUXF_HUMAN	RUXF_HUMAN	66	73	yes	yes	2	9.746e-06	173.85	By MS/MS	By matching	By MS/MS	By MS/MS	By MS/MS	By MS/MS	By matching
CNSLEEIK	SWFENAEEDLTDPVRCNSLEEIKALREAHD	DLTDPVRCNSLEEIKALREAHDAFRSSLSS	R	C	N	I	K	A	0	0	1	0	1	0	2	0	0	1	1	1	0	0	0	1	0	0	0	0	0	0	8	0	991.464	SPTN1_HUMAN	SPTN1_HUMAN	2120	2127	yes	yes	2	3.6175e-24	209.11	By MS/MS		By MS/MS	By MS/MS	By MS/MS	By MS/MS
CNTCGEPITDR	GAPYCEGCYTDTLEKCNTCGEPITDRMLRA	TLEKCNTCGEPITDRMLRATGKAYHPHCFT	K	C	N	D	R	M	0	1	1	1	2	0	1	1	0	1	0	0	0	0	1	0	2	0	0	0	0	0	11	0	1321.54	ZYX_HUMAN	ZYX_HUMAN	444	454	yes	yes	2	0.00079266	132.88			By MS/MS	By MS/MS	By MS/MS	By MS/MS
CNTLITLIER	DWFLKSRTAMELQRRCNTLITLIERENMEL	ELQRRCNTLITLIERENMELEEKEKAEKKK	R	C	N	E	R	E	0	1	1	0	1	0	1	0	0	2	2	0	0	0	0	0	2	0	0	0	0	0	10	0	1231.66	SMCA5_HUMAN	SMCA5_HUMAN	1001	1010	yes	yes	2	8.0665e-10	179.51	By MS/MS	By MS/MS	By MS/MS	By MS/MS	By MS/MS	By MS/MS	By MS/MS
CNTNTAIELK	VEYKSAVEKKLAEYKCNTNTAIELKLVRFP	LAEYKCNTNTAIELKLVRFPEDLENDIRTF	K	C	N	L	K	L	1	0	2	0	1	0	1	0	0	1	1	1	0	0	0	0	2	0	0	0	0	0	10	0	1162.57	HAT1_HUMAN	HAT1_HUMAN	27	36	yes	yes	2	0.0042414	99.688	By MS/MS	By MS/MS	By MS/MS	By MS/MS	By MS/MS	By MS/MS
CNVIITQPR	QLLLERYVTEGRGARCNVIITQPRRISAVS	EGRGARCNVIITQPRRISAVSVAQRVSHEL	R	C	N	P	R	R	0	1	1	0	1	1	0	0	0	2	0	0	0	0	1	0	1	0	0	1	0	0	9	0	1099.58	DHX30_HUMAN	DHX30_HUMAN	484	492	yes	yes	2	0.0031865	111.74	By MS/MS	By MS/MS	By MS/MS	By MS/MS	By MS/MS	By MS/MS	By MS/MS
CNVSFLLSEDGSGK	FSRIMHQTVKELSPKCNVSFLLSEDGSGKG	KCNVSFLLSEDGSGKGAALITAVGVRLRTE	K	C	N	G	K	G	0	0	1	1	1	0	1	2	0	0	2	1	0	1	0	3	0	0	0	1	0	0	14	0	1511.69	HXK1_HUMAN	HXK1_HUMAN	886	899	yes	yes	2	0.0012059	116.84	By matching	By matching		By matching	By matching	By matching	By MS/MS
CNVWILDGDLYHK	LYLNVHDEDRDDQTRCNVWILDGDLYHKGL	TRCNVWILDGDLYHKGLLKFSLDAVSLKDT	R	C	N	H	K	G	0	0	1	2	1	0	0	1	1	1	2	1	0	0	0	0	0	1	1	1	0	0	13	0	1631.78	DC1L1_HUMAN;DC1L2_HUMAN	DC1L1_HUMAN	117	129	no	no	3	0.00052375	97.86	By matching	By matching	By matching	By MS/MS	By MS/MS	By MS/MS	By matching
CPEALFQPCFLGMESCGIHETTFNSIMK	LPDGQVITIGNERFRCPEALFQPCFLGMES	ESCGIHETTFNSIMKSDVDIRKDLYTNTVL	R	C	P	M	K	S	1	0	1	0	3	1	3	2	1	2	2	1	2	3	2	2	2	0	0	0	0	0	28	0	3303.45	POTEE_HUMAN;POTEI_HUMAN;POTEF_HUMAN;POTEJ_HUMAN	POTEE_HUMAN	957	984	no	no	3	0.017496	31.384					By MS/MS		By matching
CPEALFQPSFLGMESCGIHETTFNSIMK	LPDGQVITIGNERFRCPEALFQPSFLGMES	ESCGIHETTFNSIMKCDVDIRKDLYANTVL	R	C	P	M	K	C	1	0	1	0	2	1	3	2	1	2	2	1	2	3	2	3	2	0	0	0	0	0	28	0	3230.45	ACTB_HUMAN;ACTG_HUMAN	ACTG_HUMAN	257	284	no	no	3;4	1.1243e-37	168.96	By matching	By MS/MS	By MS/MS	By MS/MS	By MS/MS	By MS/MS	By MS/MS
CPENAFFLDHVR	IRRLIRGFVLRHAPRCPENAFFLDHVRTSF	APRCPENAFFLDHVRTSFLLNLRRQLPQNV	R	C	P	V	R	T	1	1	1	1	1	0	1	0	1	0	1	0	0	2	1	0	0	0	0	1	0	0	12	0	1503.69	MYO1C_HUMAN	MYO1C_HUMAN	802	813	yes	yes	2;3	2.7735e-29	225.79	By MS/MS	By matching	By matching	By MS/MS	By matching	By matching	By matching
CPFTGNVSIR	KTPKEAIEGTYIDKKCPFTGNVSIRGRILS	YIDKKCPFTGNVSIRGRILSGVVTKMKMQR	K	C	P	I	R	G	0	1	1	0	1	0	0	1	0	1	0	0	0	1	1	1	1	0	0	1	0	0	10	0	1149.56	RS11_HUMAN	RS11_HUMAN	60	69	yes	yes	2	0.00022507	155.07	By MS/MS	By MS/MS	By MS/MS	By MS/MS	By MS/MS	By MS/MS	By MS/MS
CPILSLQDVVK	VVTPALVCLSQLLTKCPILSLQDVVKGLFV	LLTKCPILSLQDVVKGLFVCCLFLEYVALS	K	C	P	V	K	G	0	0	0	1	1	1	0	0	0	1	2	1	0	0	1	1	0	0	0	2	0	0	11	0	1270.7	NOP14_HUMAN	NOP14_HUMAN	580	590	yes	yes	2	0.013711	79.07	By MS/MS	By MS/MS		By MS/MS	By MS/MS	By MS/MS
CPLLTAQFFEQSEEGGNDPFR	KLKDELLKFCFKSLKCPLLTAQFFEQSEEG	QFFEQSEEGGNDPFRYFASEIIGFLSAIGH	K	C	P	F	R	Y	1	1	1	1	1	2	3	2	0	0	2	0	0	3	2	1	1	0	0	0	0	0	21	0	2441.1	GLMN_HUMAN	GLMN_HUMAN	218	238	yes	yes	3	0.00022593	81.016					By MS/MS	By MS/MS	By MS/MS
CPLSGACYSPEFK	AASYRPIYRGKPVEKCPLSGACYSPEFKGQ	EKCPLSGACYSPEFKGQICRVTTVTEIGKD	K	C	P	F	K	G	1	0	0	0	2	0	1	1	0	0	1	1	0	1	2	2	0	0	1	0	0	0	13	0	1514.65	COPA_HUMAN	COPA_HUMAN	1185	1197	yes	yes	2	9.4628e-05	143.24	By matching	By matching		By MS/MS	By MS/MS	By matching
CPPGVVPACHNSK	AMAAVGLSWEECKQRCPPGVVPACHNSKDT	QRCPPGVVPACHNSKDTVTISGPQAPVFEF	R	C	P	S	K	D	1	0	1	0	2	0	0	1	1	0	0	1	0	0	3	1	0	0	0	2	0	0	13	0	1421.65	FAS_HUMAN	FAS_HUMAN	634	646	yes	yes	2;3	0.00039474	141.95	By MS/MS	By MS/MS	By MS/MS	By MS/MS	By MS/MS	By MS/MS
CPQVEEAIVQSGQK	VVLEVLDARDPLGCRCPQVEEAIVQSGQKK	RCPQVEEAIVQSGQKKLVLILNKSDLVPKE	R	C	P	Q	K	K	1	0	0	0	1	3	2	1	0	1	0	1	0	0	1	1	0	0	0	2	0	0	14	0	1571.76	GNL3_HUMAN	GNL3_HUMAN	158	171	yes	yes	2	8.4858e-08	174.21	By MS/MS	By MS/MS	By MS/MS	By MS/MS	By MS/MS	By MS/MS	By MS/MS
CPSILGGLAPEK	GEPFIQACMTFLKRRCPSILGGLAPEKDQP	KRRCPSILGGLAPEKDQPKSAQLPPETLAT	R	C	P	E	K	D	1	0	0	0	1	0	1	2	0	1	2	1	0	0	2	1	0	0	0	0	0	0	12	0	1240.65	CNOT1_HUMAN	CNOT1_HUMAN	624	635	yes	yes	2	0.051181	71.03	By MS/MS
CPSTHSEELHDCIQK	LQTGNLLNWGRLRKKCPSTHSEELHDCIQK	CPSTHSEELHDCIQKTLNEWSSQINPDLVR	K	C	P	Q	K	T	0	0	0	1	2	1	2	0	2	1	1	1	0	0	1	2	1	0	0	0	0	0	15	0	1839.79	GSH0_HUMAN	GSH0_HUMAN	35	49	yes	yes	4	0.069558	29.467					By MS/MS	By MS/MS	By MS/MS
CPTDELSLTNCAVVNEK	______________________________	TDELSLTNCAVVNEKDFQSGQHVIVRTSPN	R	C	P	E	K	D	1	0	2	1	2	0	2	0	0	0	2	1	0	0	1	1	2	0	0	2	0	0	17	0	1948.89	NSF_HUMAN	NSF_HUMAN	11	27	yes	yes	2	6.1931e-45	241.51					By MS/MS
CPVVLAPLLYPEK	DAFLKTLRRDFPQERCPVVLAPLLYPEKRD	ERCPVVLAPLLYPEKRDILMDRILPDSGGV	R	C	P	E	K	R	1	0	0	0	1	0	1	0	0	0	3	1	0	0	3	0	0	0	1	2	0	0	13	0	1497.83	CNOT1_HUMAN	CNOT1_HUMAN	219	231	yes	yes	2	0.016786	96.89				By matching	By MS/MS	By MS/MS
CQAAEPQIITGSHDTTIR	VHTLSGHTNAVATVRCQAAEPQIITGSHDT	AEPQIITGSHDTTIRLWDLVAGKTRVTLTN	R	C	Q	I	R	L	2	1	0	1	1	2	1	1	1	3	0	0	0	0	1	1	3	0	0	0	0	0	18	0	1996.96	PLRG1_HUMAN	PLRG1_HUMAN	338	355	yes	yes	3	0.003353	63.998	By MS/MS		By MS/MS	By MS/MS	By MS/MS
CQEAQNGSESEVWTHQSK	GITGADANFSVWIKRCQEAQNGSESEVWTH	AQNGSESEVWTHQSKIKYDWYQTESQVVIT	R	C	Q	S	K	I	1	0	1	0	1	3	3	1	1	0	0	1	0	0	0	3	1	1	0	1	0	0	18	0	2103.89	SGT1_HUMAN	SGT1_HUMAN	154	171	yes	yes	3	1.5049e-15	185.85	By MS/MS		By matching	By MS/MS	By matching
CQEVISWLDANTLAEK	KGKISEADKKKVLDKCQEVISWLDANTLAE	QEVISWLDANTLAEKDEFEHKRKELEQVCN	K	C	Q	E	K	D	2	0	1	1	1	1	2	0	0	1	2	1	0	0	0	1	1	1	0	1	0	0	16	0	1875.9	HS71B_HUMAN;HS71A_HUMAN	HS71B_HUMAN	574	589	yes	no	2;3	1.2068e-27	198.29	By MS/MS	By MS/MS	By MS/MS	By MS/MS	By MS/MS	By MS/MS	By MS/MS
CQEVISWLDANTLAEKDEFEHK	KGKISEADKKKVLDKCQEVISWLDANTLAE	LDANTLAEKDEFEHKRKELEQVCNPIISGL	K	C	Q	H	K	R	2	0	1	2	1	1	4	0	1	1	2	2	0	1	0	1	1	1	0	1	0	0	22	1	2661.24	HS71B_HUMAN;HS71A_HUMAN	HS71B_HUMAN	574	595	yes	no	4	1.155e-14	137.42	By MS/MS	By MS/MS	By MS/MS	By MS/MS	By MS/MS	By MS/MS	By MS/MS
CQHLQAEK	ICHDLEARVEEEEERCQHLQAEKKKMQQNI	VEEEEERCQHLQAEKKKMQQNIQELEEQLE	R	C	Q	E	K	K	1	0	0	0	1	2	1	0	1	0	1	1	0	0	0	0	0	0	0	0	0	0	8	0	1012.48	MYH9_HUMAN	MYH9_HUMAN	931	938	yes	yes	2;3	4.8702e-31	247.16	By MS/MS	By MS/MS	By MS/MS	By MS/MS	By MS/MS	By MS/MS	By MS/MS
CQLEINFNTLQTK	RDYRRVHKPPKVQEKCQLEINFNTLQTKLR	EKCQLEINFNTLQTKLRLSNRPAFMPSEGK	K	C	Q	T	K	L	0	0	2	0	1	2	1	0	0	1	2	1	0	1	0	0	2	0	0	0	0	0	13	0	1607.8	ACTN4_HUMAN;ACTN2_HUMAN;ACTN3_HUMAN;ACTN1_HUMAN	ACTN4_HUMAN	351	363	no	no	2;3	5.1639e-54	263.3	By MS/MS	By MS/MS	By MS/MS	By MS/MS	By MS/MS	By MS/MS	By MS/MS
CQNALQQVVAR	MPVIMIIMRDHTYAKCQNALQQVVARQGRP	TYAKCQNALQQVVARQGRPVVICDKEDTET	K	C	Q	A	R	Q	2	1	1	0	1	3	0	0	0	0	1	0	0	0	0	0	0	0	0	2	0	0	11	0	1285.66	GFPT1_HUMAN	GFPT1_HUMAN	620	630	yes	yes	2	0.0015878	121.09	By matching	By MS/MS	By matching	By MS/MS	By MS/MS	By matching	By MS/MS
CQNEQLQTAVTQQVSQIQQHK	DLQLEELRQQVSTLKCQNEQLQTAVTQQVS	QTAVTQQVSQIQQHKDQYNLLKIQLGKDNQ	K	C	Q	H	K	D	1	0	1	0	1	8	1	0	1	1	1	1	0	0	0	1	2	0	0	2	0	0	21	0	2495.22	USO1_HUMAN	USO1_HUMAN	678	698	yes	yes	3	1.0232e-82	278.27	By MS/MS	By MS/MS	By MS/MS	By MS/MS	By MS/MS	By MS/MS	By MS/MS
CQNIYLTTGYAGSK	KNKKLLTDGYACEVRCQNIYLTTGYAGSKN	RCQNIYLTTGYAGSKNGSRDRATELAVKLL	R	C	Q	S	K	N	1	0	1	0	1	1	0	2	0	1	1	1	0	0	0	1	2	0	2	0	0	0	14	0	1574.74	NKRF_HUMAN	NKRF_HUMAN	246	259	yes	yes	2	1.6491e-06	163.12	By MS/MS	By matching	By MS/MS	By MS/MS	By MS/MS	By MS/MS	By MS/MS
CQPVFSFGNSEQTK	TSLVFGKKADNEEPKCQPVFSFGNSEQTKD	KCQPVFSFGNSEQTKDENSSKSTFSFSMTK	K	C	Q	T	K	D	0	0	1	0	1	2	1	1	0	0	0	1	0	2	1	2	1	0	0	1	0	0	14	0	1627.73	NU153_HUMAN	NU153_HUMAN	1129	1142	yes	yes	2	2.2102e-23	220.1		By MS/MS	By MS/MS	By MS/MS	By MS/MS	By MS/MS
CQVFEETQIGGER	IQTSVNALSADVLGRCQVFEETQIGGERYN	GRCQVFEETQIGGERYNFFTGCPKAKTCTF	R	C	Q	E	R	Y	0	1	0	0	1	2	3	2	0	1	0	0	0	1	0	0	1	0	0	1	0	0	13	0	1551.7	TCPH_HUMAN	TCPH_HUMAN	345	357	yes	yes	2	8.6695e-23	215.87		By MS/MS	By MS/MS	By MS/MS	By MS/MS	By MS/MS	By MS/MS
CRPLEENTADNEK	VKKLNGKLYLDGSEKCRPLEENTADNEKEC	EKCRPLEENTADNEKECIIVWEKKPTVEEK	K	C	R	E	K	E	1	1	2	1	1	0	3	0	0	0	1	1	0	0	1	0	1	0	0	0	0	0	13	1	1574.7	RBP2_HUMAN	RBP2_HUMAN	2696	2708	yes	yes	3	0.00060356	115.24	By MS/MS	By MS/MS	By MS/MS	By MS/MS	By MS/MS	By MS/MS	By MS/MS
CSACNVWR	DEVEFSVILNQRTGKCSACNVWRVCEGPKA	LNQRTGKCSACNVWRVCEGPKAVAAPRPDR	K	C	S	W	R	V	1	1	1	0	2	0	0	0	0	0	0	0	0	0	0	1	0	1	0	1	0	0	8	0	1051.43	CSDE1_HUMAN	CSDE1_HUMAN	730	737	yes	yes	2	0.018916	97.602	By matching	By matching	By matching	By MS/MS	By MS/MS	By MS/MS
CSAIWSEDGCIYPATIASIDFK	KNTAASLQQWKVGDKCSAIWSEDGCIYPAT	DGCIYPATIASIDFKRETCVVVYTGYGNRE	K	C	S	F	K	R	3	0	0	2	2	0	1	1	0	4	0	1	0	1	1	3	1	1	1	0	0	0	22	0	2503.14	SMN_HUMAN	SMN_HUMAN	98	119	yes	yes	2	0.0099714	65.472
CSDAAGYPHATHDLEGPPLDAYSIQGQHTISPLDLAK	MPASSPVICAGGQDRCSDAAGYPHATHDLE	SIQGQHTISPLDLAKLNQVARQQSHFAMMH	R	C	S	A	K	L	5	0	0	4	1	2	1	3	3	2	4	1	0	0	4	3	2	0	2	0	0	0	37	0	3944.86	PCBP1_HUMAN	PCBP1_HUMAN	201	237	yes	yes	5	2.244e-51	166.56	By MS/MS	By MS/MS	By MS/MS	By MS/MS	By MS/MS	By MS/MS
CSDFTEEICR	KDGKSLTKDLGGNAKCSDFTEEICRRVKDL	GGNAKCSDFTEEICRRVKDLD_________	K	C	S	C	R	R	0	1	0	1	2	0	2	0	0	1	0	0	0	1	0	1	1	0	0	0	0	0	10	0	1315.52	IDH3A_HUMAN	IDH3A_HUMAN	351	360	yes	yes	2	0.0034174	104.01	By matching	By MS/MS	By MS/MS	By matching	By matching	By MS/MS	By MS/MS
CSEGSFLLTTFPR	VEFSGKPAARKALDRCSEGSFLLTTFPRPV	DRCSEGSFLLTTFPRPVTVEPMDQLDDEEG	R	C	S	P	R	P	0	1	0	0	1	0	1	1	0	0	2	0	0	2	1	2	2	0	0	0	0	0	13	0	1513.72	NONO_HUMAN	NONO_HUMAN	208	220	yes	yes	2;3	9.0926e-84	298.67	By MS/MS	By MS/MS	By MS/MS	By MS/MS	By MS/MS	By MS/MS	By MS/MS
CSEGSFLLTTFPRPVTVEPMDQLDDEEGLPEK	VEFSGKPAARKALDRCSEGSFLLTTFPRPV	EPMDQLDDEEGLPEKLVIKNQQFHKEREQP	R	C	S	E	K	L	0	1	0	3	1	1	5	2	0	0	4	1	1	2	4	2	3	0	0	2	0	0	32	1	3635.7	NONO_HUMAN	NONO_HUMAN	208	239	yes	yes	3	1.446e-16	109.62		By MS/MS		By MS/MS	By MS/MS	By MS/MS	By matching
CSEGVFLLTTTPR	VEFASKPAARKAFERCSEGVFLLTTTPRPV	ERCSEGVFLLTTTPRPVIVEPLEQLDDEDG	R	C	S	P	R	P	0	1	0	0	1	0	1	1	0	0	2	0	0	1	1	1	3	0	0	1	0	0	13	0	1479.74	SFPQ_HUMAN	SFPQ_HUMAN	431	443	yes	yes	2;3	9.8642e-54	257.92	By MS/MS	By MS/MS	By MS/MS	By matching	By MS/MS	By MS/MS
CSGPGLSPGMVR	FKVPVHDVTDASKVKCSGPGLSPGMVRANL	KVKCSGPGLSPGMVRANLPQSFQVDTSKAG	K	C	S	V	R	A	0	1	0	0	1	0	0	3	0	0	1	0	1	0	2	2	0	0	0	1	0	0	12	0	1216.57	FLNA_HUMAN	FLNA_HUMAN	1453	1464	yes	yes	2	0.042485	66.056			By MS/MS	By matching		By MS/MS
CSILAAANPAYGR	ISIAKAGILTTLNARCSILAAANPAYGRYN	ARCSILAAANPAYGRYNPRRSLEQNIQLPA	R	C	S	G	R	Y	4	1	1	0	1	0	0	1	0	1	1	0	0	0	1	1	0	0	1	0	0	0	13	0	1362.67	MCM7_HUMAN	MCM7_HUMAN	482	494	yes	yes	2	0.00025702	134.59		By MS/MS	By matching	By MS/MS	By MS/MS		By MS/MS
CSILSPELALPTGSR	VADARLPSAADMQSRCSILSPELALPTGSR	CSILSPELALPTGSRALTTRSHAALHILGC	R	C	S	S	R	A	1	1	0	0	1	0	1	1	0	1	3	0	0	0	2	3	1	0	0	0	0	0	15	0	1599.83	MYCB2_HUMAN	MYCB2_HUMAN	1169	1183	yes	yes	2	0.010434	102.4			By MS/MS				By MS/MS
CSLGLFPPPPPR	______________________________	______________________________	M	C	S	P	R	G	0	1	0	0	1	0	0	1	0	0	2	0	0	1	5	1	0	0	0	0	0	0	12	0	1336.7	AAAS_HUMAN	AAAS_HUMAN	2	13	yes	yes	2	0.00058215	98.249	By matching	By matching	By MS/MS	By MS/MS	By matching	By MS/MS	By MS/MS
CSLLDPFAAVR	AALAPHLDDALRALRCSLLDPFAAVRRESC	RALRCSLLDPFAAVRRESCSCAAALAQATP	R	C	S	V	R	R	2	1	0	1	1	0	0	0	0	0	2	0	0	1	1	1	0	0	0	1	0	0	11	0	1247.63	DAAF5_HUMAN	DAAF5_HUMAN	173	183	yes	yes	2	0.00011568	148.52				By MS/MS	By MS/MS	By matching
CSLQAAAILDANDAHQTETSSSQVK	LPDVQELITQVRSEKCSLQAAAILDANDAH	ANDAHQTETSSSQVKDNKPLVERFETFCLD	K	C	S	V	K	D	5	0	1	2	1	3	1	0	1	1	2	1	0	0	0	4	2	0	0	1	0	0	25	0	2644.24	SRP68_HUMAN	SRP68_HUMAN	525	549	yes	yes	3	2.3906e-40	192.12	By MS/MS	By MS/MS		By MS/MS	By MS/MS
CSNPLDTSVK	ELRGLGLSPDLVVCRCSNPLDTSVKEKISM	LVVCRCSNPLDTSVKEKISMFCHVEPEQVI	R	C	S	V	K	E	0	0	1	1	1	0	0	0	0	0	1	1	0	0	1	2	1	0	0	1	0	0	10	0	1119.52	PYRG1_HUMAN	PYRG1_HUMAN	218	227	yes	yes	2	0.0038683	101.65	By MS/MS	By MS/MS	By MS/MS	By MS/MS	By MS/MS	By MS/MS	By MS/MS
CSPFDEFNLWR	QNNLLDMYSLLKFLRCSPFDEFNLWRSQVD	KFLRCSPFDEFNLWRSQVDNGSKKGGERLS	R	C	S	W	R	S	0	1	1	1	1	0	1	0	0	0	1	0	0	2	1	1	0	1	0	0	0	0	11	0	1469.64	TTF2_HUMAN	TTF2_HUMAN	785	795	yes	yes	2	0.0076935	85.731		By MS/MS		By MS/MS	By MS/MS	By MS/MS
CSPIGVYTSGK	DPGTAKSQLLKFVEKCSPIGVYTSGKGSSA	FVEKCSPIGVYTSGKGSSAAGLTASVMRDP	K	C	S	G	K	G	0	0	0	0	1	0	0	2	0	1	0	1	0	0	1	2	1	0	1	1	0	0	11	0	1167.56	MCM5_HUMAN	MCM5_HUMAN	397	407	yes	yes	2	0.03469	75.197						By MS/MS
CSTLIVTDLAAR	PTARKINLAKFTLGKCSTLIVTDLAARGLD	LGKCSTLIVTDLAARGLDIPLLDNVINYSF	K	C	S	A	R	G	2	1	0	1	1	0	0	0	0	1	2	0	0	0	0	1	2	0	0	1	0	0	12	0	1318.69	DDX54_HUMAN	DDX54_HUMAN	389	400	yes	yes	2	0.020928	73.841	By matching	By matching		By MS/MS	By matching	By matching
CSVLAAANPVYGR	VTIAKAGIHARLNARCSVLAAANPVYGRYD	ARCSVLAAANPVYGRYDQYKTPMENIGLQD	R	C	S	G	R	Y	3	1	1	0	1	0	0	1	0	0	1	0	0	0	1	1	0	0	1	2	0	0	13	0	1376.69	MCM3_HUMAN	MCM3_HUMAN	446	458	yes	yes	2	0.0025326	98.249	By MS/MS			By matching	By MS/MS	By MS/MS	By matching
CSVTLLNETDILSQYLEK	SRQFESLPATHIRGKCSVTLLNETDILSQY	TLLNETDILSQYLEKEDCFFYSLVFDPVQK	K	C	S	E	K	E	0	0	1	1	1	1	2	0	0	1	4	1	0	0	0	2	2	0	1	1	0	0	18	0	2125.06	MTA2_HUMAN	MTA2_HUMAN	106	123	yes	yes	2;3	8.7905e-11	169.62	By MS/MS	By MS/MS	By MS/MS	By MS/MS	By MS/MS	By MS/MS	By MS/MS
CTAEQTLQSDFLK	LDLLDHMLTLDPSKRCTAEQTLQSDFLKDV	KRCTAEQTLQSDFLKDVELSKMAPPDLPHW	R	C	T	L	K	D	1	0	0	1	1	2	1	0	0	0	2	1	0	1	0	1	2	0	0	0	0	0	13	0	1539.72	CDK12_HUMAN	CDK12_HUMAN	1009	1021	yes	yes	2	0.005212	90.306		By matching	By MS/MS
CTDFDDISLLHAK	VQTESLQERFAVLPKCTDFDDISLLHAKNA	PKCTDFDDISLLHAKNAVSSEDSKRQINQK	K	C	T	A	K	N	1	0	0	3	1	0	0	0	1	1	2	1	0	1	0	1	1	0	0	0	0	0	13	0	1533.71	MSH3_HUMAN	MSH3_HUMAN	166	178	yes	yes	3	0.021854	62.908	By MS/MS	By MS/MS		By matching	By matching	By MS/MS
CTELNQAWSSLGK	LIQSHPESAEDLQEKCTELNQAWSSLGKRA	EKCTELNQAWSSLGKRADQRKAKLGDSHDL	K	C	T	G	K	R	1	0	1	0	1	1	1	1	0	0	2	1	0	0	0	2	1	1	0	0	0	0	13	0	1492.7	SPTN1_HUMAN	SPTN1_HUMAN	1314	1326	yes	yes	2	9.4872e-84	298.58	By MS/MS	By MS/MS		By MS/MS	By MS/MS	By MS/MS	By MS/MS
CTGGEVGATSALAPK	PPKFDPNEIKVVYLRCTGGEVGATSALAPK	CTGGEVGATSALAPKIGPLGLSPKKVGDDI	R	C	T	P	K	I	3	0	0	0	1	0	1	3	0	0	1	1	0	0	1	1	2	0	0	1	0	0	15	0	1417.69	RL12_HUMAN	RL12_HUMAN	17	31	yes	yes	2	3.2874e-05	151.55	By MS/MS	By MS/MS	By MS/MS	By MS/MS	By MS/MS	By MS/MS	By MS/MS
CTHWAEGGK	ISRLSREHGAFDAVKCTHWAEGGKGALALA	AFDAVKCTHWAEGGKGALALAQAVQRAAQA	K	C	T	G	K	G	1	0	0	0	1	0	1	2	1	0	0	1	0	0	0	0	1	1	0	0	0	0	9	0	1044.44	C1TC_HUMAN	C1TC_HUMAN	785	793	yes	yes	3	0.015612	64.841	By MS/MS	By MS/MS			By MS/MS	By matching	By matching
CTLCSQPGATIGCEIK	IKTVLQEIKRGKRMKCTLCSQPGATIGCEI	TLCSQPGATIGCEIKACVKTYHYHCGVQDK	K	C	T	I	K	A	1	0	0	0	3	1	1	2	0	2	1	1	0	0	1	1	2	0	0	0	0	0	16	0	1793.81	PHF6_HUMAN	PHF6_HUMAN	280	295	yes	yes	2	4.9569e-17	193.28	By MS/MS	By MS/MS	By MS/MS	By MS/MS	By MS/MS	By MS/MS	By MS/MS
CTLTNIPQTQALLNK	NADLKKLNCSPDSFRCTLTNIPQTQALLNK	CTLTNIPQTQALLNKAKLPLGLLLHPFRDL	R	C	T	N	K	A	1	0	2	0	1	2	0	0	0	1	3	1	0	0	1	0	3	0	0	0	0	0	15	0	1713.91	SC24B_HUMAN	SC24B_HUMAN	562	576	yes	yes	2	0.00010729	136.81	By MS/MS			By matching		By MS/MS
CTSAEEFVQR	SERHVAQFLIGTAQRCTSAEEFVQRLRDTD	GTAQRCTSAEEFVQRLRDTDTLDLSGPARD	R	C	T	Q	R	L	1	1	0	0	1	1	2	0	0	0	0	0	0	1	0	1	1	0	0	1	0	0	10	0	1225.54	DHX16_HUMAN	DHX16_HUMAN	37	46	yes	yes	2	0.014721	85.731			By MS/MS
CTTLIEQQFTYGK	DTLKMHIAKILTTVKCTTLIEQQFTYGKID	VKCTTLIEQQFTYGKIDLGFGTKVADSELC	K	C	T	G	K	I	0	0	0	0	1	2	1	1	0	1	1	1	0	1	0	0	3	0	1	0	0	0	13	0	1587.76	CIP2A_HUMAN	CIP2A_HUMAN	445	457	yes	yes	2	9.1799e-05	143.5	By matching	By MS/MS	By MS/MS	By matching	By MS/MS	By matching	By matching
CTVFHGAQVEDAFR	LVQAGIRDGVVRPLKCTVFHGAQVEDAFRY	KCTVFHGAQVEDAFRYMAQGKHIGKVVVQV	K	C	T	F	R	Y	2	1	0	1	1	1	1	1	1	0	0	0	0	2	0	0	1	0	0	2	0	0	14	0	1635.75	FAS_HUMAN	FAS_HUMAN	1828	1841	yes	yes	2;3	1.1314e-23	217.2	By MS/MS	By MS/MS	By MS/MS	By MS/MS	By MS/MS	By MS/MS	By matching
CTVIAAANPIGGR	ISISKAGIVTSLQARCTVIAAANPIGGRYD	ARCTVIAAANPIGGRYDPSLTFSENVDLTE	R	C	T	G	R	Y	3	1	1	0	1	0	0	2	0	2	0	0	0	0	1	0	1	0	0	1	0	0	13	0	1298.68	MCM2_HUMAN	MCM2_HUMAN	624	636	yes	yes	2	0.0013661	109.88	By MS/MS	By MS/MS		By MS/MS	By MS/MS	By MS/MS	By MS/MS
CTVSLDFIR	TLVGHDDQLDGPKYKCTVSLDFIRAIARTV	DGPKYKCTVSLDFIRAIARTVNFDIIKYLY	K	C	T	I	R	A	0	1	0	1	1	0	0	0	0	1	1	0	0	1	0	1	1	0	0	1	0	0	9	0	1109.55	ORC5_HUMAN	ORC5_HUMAN	409	417	yes	yes	2	0.0031865	111.74	By MS/MS			By MS/MS	By MS/MS	By MS/MS	By MS/MS
CTYAVGNHDFIEAYK	VLEPPYDEMFAAHLRCTYAVGNHDFIEAYK	CTYAVGNHDFIEAYKCQTVIVQSFLRAFQA	R	C	T	Y	K	C	2	0	1	1	1	0	1	1	1	1	0	1	0	1	0	0	1	0	2	1	0	0	15	0	1786.8	PCID2_HUMAN	PCID2_HUMAN	68	82	yes	yes	3	0.0018559	78.69	By matching	By matching		By matching	By matching	By matching
CTYLVLDEADR	RLIDFLESGKTNLRRCTYLVLDEADRMLDM	NLRRCTYLVLDEADRMLDMGFEPQIRKIVD	R	C	T	D	R	M	1	1	0	2	1	0	1	0	0	0	2	0	0	0	0	0	1	0	1	1	0	0	11	0	1353.62	DDX17_HUMAN	DDX17_HUMAN	319	329	yes	yes	2	0.0012644	125.48	By MS/MS	By MS/MS	By MS/MS	By MS/MS	By MS/MS	By MS/MS	By matching
CVAALTR	STALTHKQSYYSIAKCVAALTRACPKEGPA	QSYYSIAKCVAALTRACPKEGPAVVGQFIQ	K	C	V	T	R	A	2	1	0	0	1	0	0	0	0	0	1	0	0	0	0	0	1	0	0	1	0	0	7	0	789.417	CAND1_HUMAN	CAND1_HUMAN	802	808	yes	yes	2	0.056248	94.407							By MS/MS
CVACQNPDKPSPSTSVPAPASFK	DCSSCLVRNEANATRCVACQNPDKPSPSTS	KPSPSTSVPAPASFKFGTSETSKAPKSGFE	R	C	V	F	K	F	3	0	1	1	2	1	0	0	0	0	0	2	0	1	5	4	1	0	0	2	0	0	23	1	2444.15	RBP2_HUMAN	RBP2_HUMAN	1563	1585	yes	yes	3	1.5678e-09	114.88	By matching	By MS/MS	By MS/MS		By MS/MS	By MS/MS	By MS/MS
CVANNQVETLEK	GIRARSARLQWFCDRCVANNQVETLEKLVE	CDRCVANNQVETLEKLVELTQKLFECDRDQ	R	C	V	E	K	L	1	0	2	0	1	1	2	0	0	0	1	1	0	0	0	0	1	0	0	2	0	0	12	0	1403.67	LPPRC_HUMAN	LPPRC_HUMAN	930	941	yes	yes	2	1.6473e-05	155.11	By MS/MS	By MS/MS	By MS/MS	By MS/MS	By MS/MS	By MS/MS	By matching
CVDFQTLK	KCPLDPYFIMPDKCKCVDFQTLKLQELPDA	IMPDKCKCVDFQTLKLQELPDAVPHGEMPR	K	C	V	L	K	L	0	0	0	1	1	1	0	0	0	0	1	1	0	1	0	0	1	0	0	1	0	0	8	0	1009.49	MCM5_HUMAN	MCM5_HUMAN	221	228	yes	yes	2	0.021278	94.874	By MS/MS	By MS/MS	By MS/MS	By MS/MS	By MS/MS	By MS/MS	By MS/MS
CVEDPETGLCLLPLTDK	PNTHENLTYLQLLERCVEDPETGLCLLPLT	EDPETGLCLLPLTDKAAKGGELVYTDSEAR	R	C	V	D	K	A	0	0	0	2	2	0	2	1	0	0	4	1	0	0	2	0	2	0	0	1	0	0	17	0	1958.93	PLEC_HUMAN	PLEC_HUMAN	3008	3024	yes	yes	3	1.2276e-06	140.22	By matching	By matching	By MS/MS	By MS/MS	By MS/MS	By MS/MS	By MS/MS
CVICGGPGVSDAYYCK	VRICDECNYGSYQGRCVICGGPGVSDAYYC	VICGGPGVSDAYYCKECTIQEKDRDGCPKI	R	C	V	C	K	E	1	0	0	1	3	0	0	3	0	1	0	1	0	0	1	1	0	0	2	2	0	0	16	0	1804.76	PHF5A_HUMAN	PHF5A_HUMAN	58	73	yes	yes	2	2.048e-11	176.42	By MS/MS	By MS/MS	By MS/MS	By MS/MS	By MS/MS	By MS/MS	By MS/MS
CVICNECLDGVPFTVDSENK	ILQALGKSYHPGCFRCVICNECLDGVPFTV	ECLDGVPFTVDSENKIYCVRDYHKVLAPKC	R	C	V	N	K	I	0	0	2	2	3	0	2	1	0	1	1	1	0	1	1	1	1	0	0	3	0	0	20	0	2355.02	LIMD1_HUMAN	LIMD1_HUMAN	563	582	yes	yes	2	4.2139e-27	196.58				By MS/MS	By MS/MS	By MS/MS
CVIEGNNCTFVR	PTLDSLKTLADAEDKCVIEGNNCTFVRDLS	EDKCVIEGNNCTFVRDLSRIKPSQNTETLE	K	C	V	V	R	D	0	1	2	0	2	0	1	1	0	1	0	0	0	1	0	0	1	0	0	2	0	0	12	0	1467.66	PAPD1_HUMAN	PAPD1_HUMAN	412	423	yes	yes	2	0.0014822	107.21		By MS/MS		By MS/MS	By MS/MS	By MS/MS	By matching
CVIFEIPGAPDDEAVR	VETKEECEKYGKVGKCVIFEIPGAPDDEAV	VIFEIPGAPDDEAVRIFLEFERVESAIKAV	K	C	V	V	R	I	2	1	0	2	1	0	2	1	0	2	0	0	0	1	2	0	0	0	0	2	0	0	16	0	1786.86	SPF45_HUMAN	SPF45_HUMAN	339	354	yes	yes	2	0.0014998	95.018	By matching	By matching	By matching	By MS/MS	By matching	By matching
CVLLSNLSSTSHVPEVDPGSAELQK	LVNCLRREPGGNRLRCVLLSNLSSTSHVPE	SHVPEVDPGSAELQKVLQGDLVMNVYRDGA	R	C	V	Q	K	V	1	0	1	1	1	1	2	1	1	0	4	1	0	0	2	5	1	0	0	3	0	0	25	0	2666.32	FAS_HUMAN	FAS_HUMAN	1471	1495	yes	yes	3;4	0.0085007	42.746	By matching	By matching	By MS/MS	By matching	By MS/MS	By matching
CVLPEEDSGELAK	RLWQTVVGKTYGLWKCVLPEEDSGELAKPK	WKCVLPEEDSGELAKPKIGFPETTEEELEE	K	C	V	A	K	P	1	0	0	1	1	0	3	1	0	0	2	1	0	0	1	1	0	0	0	1	0	0	13	0	1445.67	STRAP_HUMAN	STRAP_HUMAN	305	317	yes	yes	2	0.035889	66.595	By MS/MS	By MS/MS	By MS/MS	By matching	By MS/MS	By MS/MS
CVLVWEGTAK	DDEESDEEAVKKTNKCVLVWEGTAKDRSFG	KKTNKCVLVWEGTAKDRSFGEMKFKQCPTE	K	C	V	A	K	D	1	0	0	0	1	0	1	1	0	0	1	1	0	0	0	0	1	1	0	2	0	0	10	0	1161.59	PRPF3_HUMAN	PRPF3_HUMAN	630	639	yes	yes	2	0.0083997	92.439			By MS/MS
CVQEAEETLLIDIASNSGCK	EQHVQDIIPINSHFRCVQEAEETLLIDIAS	EETLLIDIASNSGCKIRVQGDWIRERRFEI	R	C	V	C	K	I	2	0	1	1	2	1	3	1	0	2	2	1	0	0	0	2	1	0	0	1	0	0	20	0	2236.04	OCRL_HUMAN	OCRL_HUMAN	64	83	yes	yes	3	0.01073	52.03	By MS/MS		By MS/MS	By MS/MS	By matching
CVSELVIESR	LRDEKDSQGENMFLRCVSELVIESREFDMI	NMFLRCVSELVIESREFDMILGKLENDGSR	R	C	V	S	R	E	0	1	0	0	1	0	2	0	0	1	1	0	0	0	0	2	0	0	0	2	0	0	10	0	1190.6	NUP93_HUMAN	NUP93_HUMAN	569	578	yes	yes	2	0.00071761	136.57	By matching	By MS/MS	By MS/MS	By MS/MS	By matching	By MS/MS	By MS/MS
CVVILPDSVR	AVAVKAAQELQEGQRCVVILPDSVRNYMTK	QEGQRCVVILPDSVRNYMTKFLSDRWMLQK	R	C	V	V	R	N	0	1	0	1	1	0	0	0	0	1	1	0	0	0	1	1	0	0	0	3	0	0	10	0	1156.63	CBSL_HUMAN;CBS_HUMAN	CBSL_HUMAN	370	379	yes	no	2	0.0047063	97.635				By MS/MS	By MS/MS	By MS/MS
CVVSSLGITDR	LLHLPELFSPGMLVRCVVSSLGITDRGKKS	MLVRCVVSSLGITDRGKKSVKLSLNPKNVN	R	C	V	D	R	G	0	1	0	1	1	0	0	1	0	1	1	0	0	0	0	2	1	0	0	2	0	0	11	0	1205.61	RRP5_HUMAN	RRP5_HUMAN	151	161	yes	yes	2	0.0021928	99.653	By MS/MS	By matching	By matching	By MS/MS	By MS/MS	By MS/MS	By matching
CWEVQDSGQTIPK	PGNFLIAGSWANDVRCWEVQDSGQTIPKAQ	VRCWEVQDSGQTIPKAQQMHTGPVLDVCWS	R	C	W	P	K	A	0	0	0	1	1	2	1	1	0	1	0	1	0	0	1	1	1	1	0	1	0	0	13	0	1546.71	RAE1L_HUMAN	RAE1L_HUMAN	68	80	yes	yes	2	0.0016492	107.06	By MS/MS	By MS/MS	By MS/MS	By MS/MS	By MS/MS	By MS/MS
CYIVATVDR	TYADDCLVQRVTQHKCYIVATVDRDLKRRI	RVTQHKCYIVATVDRDLKRRIRKIPGVPIM	K	C	Y	D	R	D	1	1	0	1	1	0	0	0	0	1	0	0	0	0	0	0	1	0	1	2	0	0	9	0	1095.54	FCF1_HUMAN	FCF1_HUMAN	154	162	yes	yes	2	0.032522	78.334				By MS/MS	By matching	By matching	By MS/MS
CYLDPSLNSLVYQNILK	YCYDVTISDGVYQEKCYLDPSLNSLVYQNI	LDPSLNSLVYQNILKVGIQMRISRVSCLYN	K	C	Y	L	K	V	0	0	2	1	1	1	0	0	0	1	4	1	0	0	1	2	0	0	2	1	0	0	17	0	2039.04	RADX_HUMAN	RADX_HUMAN	108	124	yes	yes	2;3	1.0316e-06	155.15	By MS/MS	By MS/MS	By MS/MS	By matching	By MS/MS	By matching	By matching
CYLFGGLANDSEDPK	PCPRLGHSFSLVGNKCYLFGGLANDSEDPK	CYLFGGLANDSEDPKNNIPRYLNDLYILEL	K	C	Y	P	K	N	1	0	1	2	1	0	1	2	0	0	2	1	0	1	1	1	0	0	1	0	0	0	15	0	1684.74	HCFC1_HUMAN	HCFC1_HUMAN	149	163	yes	yes	2	4.6774e-05	148.28	By MS/MS	By MS/MS	By MS/MS	By MS/MS	By MS/MS	By MS/MS	By MS/MS
CYLGATCAYDAAK	GTVLERDGHYAVAAKCYLGATCAYDAAKVL	AKCYLGATCAYDAAKVLAKKGDAASLRTAA	K	C	Y	A	K	V	4	0	0	1	2	0	0	1	0	0	1	1	0	0	0	0	1	0	2	0	0	0	13	0	1462.62	GEMI5_HUMAN	GEMI5_HUMAN	1045	1057	yes	yes	2	0.017573	76.143				By MS/MS
CYLVTGEGQK	WCQVNVGSCRFMLGRCYLVTGEGQKALECF	FMLGRCYLVTGEGQKALECFCQAASEVGKE	R	C	Y	Q	K	A	0	0	0	0	1	1	1	2	0	0	1	1	0	0	0	0	1	0	1	1	0	0	10	0	1153.54	NU160_HUMAN	NU160_HUMAN	916	925	yes	yes	2	0.00070247	137.9	By matching	By MS/MS	By MS/MS	By MS/MS	By MS/MS	By MS/MS	By MS/MS
CYSCGEFGHIQK	PGHLARDCDHADEQKCYSCGEFGHIQKDCT	EQKCYSCGEFGHIQKDCTKVKCYRCGETGH	K	C	Y	Q	K	D	0	0	0	0	2	1	1	2	1	1	0	1	0	1	0	1	0	0	1	0	0	0	12	0	1484.62	CNBP_HUMAN	CNBP_HUMAN	119	130	yes	yes	3	0.0041312	76.068	By matching	By matching	By MS/MS	By MS/MS	By MS/MS	By MS/MS
CYVQPQWVFDSVNAR	QIVDRPGQQTSVIGRCYVQPQWVFDSVNAR	CYVQPQWVFDSVNARLLLPVAEYFSGVQLP	R	C	Y	A	R	L	1	1	1	1	1	2	0	0	0	0	0	0	0	1	1	1	0	1	1	3	0	0	15	0	1867.87	PESC_HUMAN	PESC_HUMAN	391	405	yes	yes	2	0.0044608	118.28					By MS/MS	By MS/MS
CYYSNTDAVIYVVDSCDRDR	VWDLGGQTSIRPYWRCYYSNTDAVIYVVDS	TDAVIYVVDSCDRDRIGISKSELVAMLEEE	R	C	Y	D	R	I	1	2	1	4	2	0	0	0	0	1	0	0	0	0	0	2	1	0	3	3	0	0	20	1	2470.05	ARL1_HUMAN	ARL1_HUMAN	80	99	yes	yes	3	2.0391e-20	199.56	By MS/MS	By MS/MS	By MS/MS	By matching	By MS/MS	By matching	By matching
DAAAEYDELAEPQDFQDDPDIIAFR	AKVVVPPKELVLAGKDAAAEYDELAEPQDF	EPQDFQDDPDIIAFRKANKVGIFIKVTPQR	K	D	A	F	R	K	5	1	0	6	0	2	3	0	0	2	1	0	0	2	2	0	0	0	1	0	0	0	25	0	2853.26	DCTN4_HUMAN	DCTN4_HUMAN	371	395	yes	yes	2;3	1.169e-29	172.91	By MS/MS	By MS/MS	By MS/MS	By MS/MS	By MS/MS	By MS/MS	By MS/MS
DAAFATLVSDR	NNRLGSALSWSIRAKDAAFATLVSDRFLRD	IRAKDAAFATLVSDRFLRDYCERGCFSDLD	K	D	A	D	R	F	3	1	0	2	0	0	0	0	0	0	1	0	0	1	0	1	1	0	0	1	0	0	11	0	1164.58	NUP85_HUMAN	NUP85_HUMAN	495	505	yes	yes	2	0.0010983	127.76	By MS/MS	By MS/MS		By MS/MS	By MS/MS	By MS/MS	By MS/MS
DAAFEALGTALK	AALLKHINDSAPEVRDAAFEALGTALKVVG	EVRDAAFEALGTALKVVGEKAVNPFLADVD	R	D	A	L	K	V	4	0	0	1	0	0	1	1	0	0	2	1	0	1	0	0	1	0	0	0	0	0	12	0	1205.63	CKAP5_HUMAN	CKAP5_HUMAN	457	468	yes	yes	2	0.0015228	106.4	By MS/MS	By MS/MS	By MS/MS	By MS/MS	By MS/MS	By MS/MS	By matching
DAAFQNVLTHVCLD	QQDLHRAIEKMKKSKDAAFQNVLTHVCLD_	KDAAFQNVLTHVCLD_______________	K	D	A	L	D	-	2	0	1	2	1	1	0	0	1	0	2	0	0	1	0	0	1	0	0	2	0	0	14	0	1601.75	ATAD1_HUMAN	ATAD1_HUMAN	348	361	yes	yes	2	6.9379e-07	169.89	By MS/MS	By MS/MS	By MS/MS	By MS/MS	By MS/MS	By MS/MS	By MS/MS
DAAIYLVTSLASK	LQEYAKNPSVNWKHKDAAIYLVTSLASKAQ	HKDAAIYLVTSLASKAQTQKHGITQANELV	K	D	A	S	K	A	3	0	0	1	0	0	0	0	0	1	2	1	0	0	0	2	1	0	1	1	0	0	13	0	1350.74	XPO2_HUMAN	XPO2_HUMAN	428	440	yes	yes	2	0.0021161	111.63	By matching	By MS/MS	By MS/MS	By MS/MS	By MS/MS	By MS/MS	By MS/MS
DAALAVAEAMADK	PKLKELNLSFCEIKRDAALAVAEAMADKAE	KRDAALAVAEAMADKAELEKLDLNGNTLGE	R	D	A	D	K	A	6	0	0	2	0	0	1	0	0	0	1	1	1	0	0	0	0	0	0	1	0	0	13	0	1274.62	RAGP1_HUMAN	RAGP1_HUMAN	308	320	yes	yes	2	0.014792	78.692	By MS/MS	By MS/MS	By matching	By MS/MS
DAALLEAAR	AALVVHCYSKSPSNKDAALLEAARANNMQE	KSPSNKDAALLEAARANNMQEVSRLLSEGA	K	D	A	A	R	A	4	1	0	1	0	0	1	0	0	0	2	0	0	0	0	0	0	0	0	0	0	0	9	0	928.498	CLPB_HUMAN	CLPB_HUMAN	135	143	yes	yes	2	0.061092	69.598	By matching	By matching	By MS/MS		By matching	By MS/MS	By MS/MS
DAANLLNDALAIR	LNILALVYRDQNKYKDAANLLNDALAIREK	YKDAANLLNDALAIREKTLGKDHPAVAATL	K	D	A	I	R	E	4	1	2	2	0	0	0	0	0	1	3	0	0	0	0	0	0	0	0	0	0	0	13	0	1368.74	KLC1_HUMAN	KLC1_HUMAN	273	285	yes	yes	2	8.5709e-05	144.55	By MS/MS	By MS/MS	By matching	By MS/MS	By MS/MS	By MS/MS
DAASLESQLQDTQELLQEETR	TLLEEAEKKGIKFAKDAASLESQLQDTQEL	SQLQDTQELLQEETRQKLNLSSRIRQLEEE	K	D	A	T	R	Q	2	1	0	2	0	4	4	0	0	0	4	0	0	0	0	2	2	0	0	0	0	0	21	0	2403.14	MYH10_HUMAN	MYH10_HUMAN	1309	1329	yes	yes	2;3;4	0	521.11	By MS/MS	By MS/MS	By MS/MS	By MS/MS	By MS/MS	By MS/MS	By MS/MS
DADPILISLR	GPEAALEAEEWVSGRDADPILISLREAYVP	WVSGRDADPILISLREAYVPSKQRDLKISR	R	D	A	L	R	E	1	1	0	2	0	0	0	0	0	2	2	0	0	0	1	1	0	0	0	0	0	0	10	0	1111.62	COR1B_HUMAN	COR1B_HUMAN	384	393	yes	yes	2	0.0013302	120.31	By MS/MS	By MS/MS	By MS/MS	By MS/MS	By MS/MS	By MS/MS
DADSITLFDVQQK	CDEIFYAGTGNLLLRDADSITLFDVQQKRT	LRDADSITLFDVQQKRTLASVKISKVKYVI	R	D	A	Q	K	R	1	0	0	3	0	2	0	0	0	1	1	1	0	1	0	1	1	0	0	1	0	0	13	0	1478.73	COPA_HUMAN	COPA_HUMAN	468	480	yes	yes	2	2.94e-05	154.24							By MS/MS
DAEALSQR	GTIESLEEAKKKLLKDAEALSQRLEEKALA	AKKKLLKDAEALSQRLEEKALAYDKLEKTK	K	D	A	Q	R	L	2	1	0	1	0	1	1	0	0	0	1	0	0	0	0	1	0	0	0	0	0	0	8	0	888.43	MYH10_HUMAN	MYH10_HUMAN	1400	1407	yes	yes	2	4.7067e-05	169.37		By matching	By matching	By MS/MS	By MS/MS	By matching	By matching
DAEAWFNEK	NMRSQYEQLAEQNRKDAEAWFNEKSKELTT	AEQNRKDAEAWFNEKSKELTTEIDNNIEQI	K	D	A	E	K	S	2	0	1	1	0	0	2	0	0	0	0	1	0	1	0	0	0	1	0	0	0	0	9	0	1108.48	CON__P13645;K1C10_HUMAN;CON__Q7Z3Y7;K1C28_HUMAN;CON__Q148H6;K1C27_HUMAN;CON__Q7Z3Y8;CON__Q7Z3Z0;K1C25_HUMAN	CON__P13645	335	343	yes	no	2	0.0084845	125.31		By matching		By matching	By MS/MS	By matching
DAEDALHNLDR	RRPRGFAYVQFEDVRDAEDALHNLDRKWIC	EDVRDAEDALHNLDRKWICGRQIEIQFAQG	R	D	A	D	R	K	2	1	1	3	0	0	1	0	1	0	2	0	0	0	0	0	0	0	0	0	0	0	11	0	1267.58	SRS10_HUMAN	SRS10_HUMAN	63	73	yes	yes	3	0.00044607	99.215	By MS/MS	By matching	By matching	By matching	By matching	By MS/MS	By matching
DAEDALHNLDRK	RRPRGFAYVQFEDVRDAEDALHNLDRKWIC	DVRDAEDALHNLDRKWICGRQIEIQFAQGD	R	D	A	R	K	W	2	1	1	3	0	0	1	0	1	0	2	1	0	0	0	0	0	0	0	0	0	0	12	1	1395.67	SRS10_HUMAN	SRS10_HUMAN	63	74	yes	yes	3	0.00070628	101.6	By matching	By matching	By MS/MS	By MS/MS	By matching	By MS/MS	By matching
DAEGILEDLQSYR	ESEKEIYNQVNVVLKDAEGILEDLQSYRGA	LKDAEGILEDLQSYRGAGHEIREAIQHPAD	K	D	A	Y	R	G	1	1	0	2	0	1	2	1	0	1	2	0	0	0	0	1	0	0	1	0	0	0	13	0	1507.72	CYRIB_HUMAN	CYRIB_HUMAN	45	57	yes	yes	2	0.0014835	129	By matching	By matching	By matching	By matching	By matching	By matching	By matching
DAELAGSPELLEFLGTR	ERRAVFNEILRCVSKDAELAGSPELLEFLG	ELAGSPELLEFLGTRSPGAAGLTSRDSSVL	K	D	A	T	R	S	2	1	0	1	0	0	3	2	0	0	4	0	0	1	1	1	1	0	0	0	0	0	17	0	1816.92	H1BP3_HUMAN	H1BP3_HUMAN	122	138	yes	yes	2;3	1.6969e-12	185.59	By MS/MS	By MS/MS	By MS/MS	By MS/MS	By MS/MS	By MS/MS	By MS/MS
DAFDTLFDHAPDK	EITGNTEALSGRHERDAFDTLFDHAPDKLN	ERDAFDTLFDHAPDKLNVVKKTLITFVNKH	R	D	A	D	K	L	2	0	0	4	0	0	0	0	1	0	1	1	0	2	1	0	1	0	0	0	0	0	13	0	1490.67	PARVA_HUMAN;PARVB_HUMAN	PARVA_HUMAN	248	260	yes	no	3	0.00029165	109.22	By MS/MS	By MS/MS	By MS/MS	By MS/MS	By MS/MS	By MS/MS	By matching
DAFITQAQEQQIELLEIPEHSDIK	VIPVPISCSTTDDIKDAFITQAQEQQIELL	QQIELLEIPEHSDIKQIAQPGAAYFYVELD	K	D	A	I	K	Q	2	0	0	2	0	4	4	0	1	4	2	1	0	1	1	1	1	0	0	0	0	0	24	0	2794.4	C19L1_HUMAN	C19L1_HUMAN	434	457	yes	yes	3	8.3667e-11	114.63	By MS/MS	By MS/MS	By MS/MS	By MS/MS	By MS/MS	By MS/MS
DAFLGSFLYEYSR	FAEDKDVCKNYQEAKDAFLGSFLYEYSRRH	AKDAFLGSFLYEYSRRHPEYAVSVLLRLAK	K	D	A	S	R	R	1	1	0	1	0	0	1	1	0	0	2	0	0	2	0	2	0	0	2	0	0	0	13	0	1566.74	CON__P02769	CON__P02769	347	359	yes	yes	2	0.0017259	106.29				By MS/MS	By matching		By matching
DAFLVFR	SGPSPGAKFSHILQKDAFLVFRSLCKLSMK	KFSHILQKDAFLVFRSLCKLSMKPLSDGPP	K	D	A	F	R	S	1	1	0	1	0	0	0	0	0	0	1	0	0	2	0	0	0	0	0	1	0	0	7	0	866.465	BIG1_HUMAN	BIG1_HUMAN	422	428	no	no	2	0.057383	93.593				By MS/MS
DAFPEAIIVKPSDIFGR	SRYLRNKAVGEKVVRDAFPEAIIVKPSDIF	FPEAIIVKPSDIFGREDRFLNSFASMHRFG	R	D	A	G	R	E	2	1	0	2	0	0	1	1	0	3	0	1	0	2	2	1	0	0	0	1	0	0	17	1	1873.99	NDUA9_HUMAN	NDUA9_HUMAN	193	209	yes	yes	3	0.021056	61.167		By matching		By matching		By MS/MS	By MS/MS
DAFQEEYYR	DDECSAWLHKLYQEKDAFQEEYYRTGTFPE	KLYQEKDAFQEEYYRTGTFPETPMVPPRRP	K	D	A	Y	R	T	1	1	0	1	0	1	2	0	0	0	0	0	0	1	0	0	0	0	2	0	0	0	9	0	1219.51	PLCD_HUMAN	PLCD_HUMAN	282	290	yes	yes	2	0.011009	94.114	By matching		By matching	By MS/MS	By MS/MS	By MS/MS	By MS/MS
DAFQNAYLELGGLGER	ILLHGKEQPLDEELKDAFQNAYLELGGLGE	AFQNAYLELGGLGERVLGFCHLFLPDEQFP	K	D	A	E	R	V	2	1	1	1	0	1	2	3	0	0	3	0	0	1	0	0	0	0	1	0	0	0	16	0	1751.85	AT1A1_HUMAN	AT1A1_HUMAN	536	551	yes	yes	2;3	2.3028e-71	276.41	By MS/MS	By MS/MS	By MS/MS	By MS/MS	By MS/MS	By MS/MS	By MS/MS
DAFVYAIK	MPATYCEIDLDKEKRDAFVYAIKNHYWYQM	DLDKEKRDAFVYAIKNHYWYQMYIDDLPIW	R	D	A	I	K	N	2	0	0	1	0	0	0	0	0	1	0	1	0	1	0	0	0	0	1	1	0	0	8	0	925.491	TM9S3_HUMAN	TM9S3_HUMAN	118	125	yes	yes	2	0.056947	69.998
DAGEGGLSLAIEGPSK	HGVVNKPATFTVNTKDAGEGGLSLAIEGPS	AGEGGLSLAIEGPSKAEISCTDNQDGTCSV	K	D	A	S	K	A	2	0	0	1	0	0	2	4	0	1	2	1	0	0	1	2	0	0	0	0	0	0	16	0	1499.75	FLNA_HUMAN	FLNA_HUMAN	1892	1907	yes	yes	2	1.9527e-24	211.38	By MS/MS	By matching	By MS/MS	By MS/MS	By MS/MS	By matching
DAGEGLLAVQITDPEGK	GVPASLPVEFTIDAKDAGEGLLAVQITDPE	GEGLLAVQITDPEGKPKKTHIQDNHDGTYT	K	D	A	G	K	P	2	0	0	2	0	1	2	3	0	1	2	1	0	0	1	0	1	0	0	1	0	0	17	0	1711.86	FLNA_HUMAN	FLNA_HUMAN	1574	1590	yes	yes	2	0.00026177	123.28						By MS/MS
DAGEGLLAVQITDPEGKPK	GVPASLPVEFTIDAKDAGEGLLAVQITDPE	GLLAVQITDPEGKPKKTHIQDNHDGTYTVA	K	D	A	P	K	K	2	0	0	2	0	1	2	3	0	1	2	2	0	0	2	0	1	0	0	1	0	0	19	1	1937.01	FLNA_HUMAN	FLNA_HUMAN	1574	1592	yes	yes	3	0.00018596	95.094	By MS/MS	By matching	By matching	By matching	By MS/MS	By MS/MS	By matching
DAGEGLLAVQITDQEGKPK	GVPASLPVDFAIDARDAGEGLLAVQITDQE	GLLAVQITDQEGKPKRAIVHDNKDGTYAVT	R	D	A	P	K	R	2	0	0	2	0	2	2	3	0	1	2	2	0	0	1	0	1	0	0	1	0	0	19	1	1968.02	FLNB_HUMAN	FLNB_HUMAN	1546	1564	yes	yes	2	0.00030251	114.56						By MS/MS
DAGIEPGPDTYLALLNAYAEK	AGDMENAENILTVMRDAGIEPGPDTYLALL	GPDTYLALLNAYAEKGDIDHVKQTLEKVEK	R	D	A	E	K	G	4	0	1	2	0	0	2	2	0	1	3	1	0	0	2	0	1	0	2	0	0	0	21	0	2220.09	LPPRC_HUMAN	LPPRC_HUMAN	260	280	yes	yes	2;3	4.3812e-17	174.62	By MS/MS		By MS/MS	By MS/MS	By MS/MS	By matching	By MS/MS
DAGQISGLNVLR	TVPAYFNDSQRQATKDAGQISGLNVLRVIN	ATKDAGQISGLNVLRVINEPTAAALAYGLD	K	D	A	L	R	V	1	1	1	1	0	1	0	2	0	1	2	0	0	0	0	1	0	0	0	1	0	0	12	0	1241.67	GRP75_HUMAN	GRP75_HUMAN	207	218	yes	yes	2	3.5757e-10	187.41	By MS/MS	By MS/MS	By matching	By MS/MS	By MS/MS	By MS/MS
DAGTIAGLNVLR	TVPAYFNDSQRQATKDAGTIAGLNVLRIIN	ATKDAGTIAGLNVLRIINEPTAAAIAYGLD	K	D	A	L	R	I	2	1	1	1	0	0	0	2	0	1	2	0	0	0	0	0	1	0	0	1	0	0	12	0	1198.67	HSP7C_HUMAN	HSP7C_HUMAN	160	171	yes	yes	2	4.3808e-08	174.41	By MS/MS	By MS/MS	By MS/MS	By MS/MS	By MS/MS	By MS/MS	By MS/MS
DAGVIAGLNVLR	TVPAYFNDSQRQATKDAGVIAGLNVLRIIN	ATKDAGVIAGLNVLRIINEPTAAAIAYGLD	K	D	A	L	R	I	2	1	1	1	0	0	0	2	0	1	2	0	0	0	0	0	0	0	0	2	0	0	12	0	1196.69	HS71B_HUMAN;HS71A_HUMAN	HS71B_HUMAN	160	171	no	no	2	0.011436	82.645	By matching	By MS/MS	By matching	By matching	By matching	By matching	By MS/MS
DAGYGGISLAVEGPSK	EGRTFEMSDFIVDTRDAGYGGISLAVEGPS	AGYGGISLAVEGPSKVDIQTEDLEDGTCKV	R	D	A	S	K	V	2	0	0	1	0	0	1	4	0	1	1	1	0	0	1	2	0	0	1	1	0	0	16	0	1519.75	FLNB_HUMAN	FLNB_HUMAN	2029	2044	yes	yes	2	4.7336e-05	131.32	By matching	By matching		By MS/MS	By MS/MS	By matching	By MS/MS
DAHLLVESK	IRNLLESYHVPELIKDAHLLVESKNLDFQK	VPELIKDAHLLVESKNLDFQKTVQLTSSEL	K	D	A	S	K	N	1	0	0	1	0	0	1	0	1	0	2	1	0	0	0	1	0	0	0	1	0	0	9	0	1010.54	LPPRC_HUMAN	LPPRC_HUMAN	641	649	yes	yes	3	0.0038239	86.898	By matching	By matching	By MS/MS		By matching	By matching	By MS/MS
DAHNALLDIQSSGR	MVQLGICAFRQGLTKDAHNALLDIQSSGRA	KDAHNALLDIQSSGRAKELLGQGLLLRSLQ	K	D	A	G	R	A	2	1	1	2	0	1	0	1	1	1	2	0	0	0	0	2	0	0	0	0	0	0	14	0	1495.74	EIF3C_HUMAN;EIFCL_HUMAN	EIF3C_HUMAN	628	641	yes	no	2;3	0.0010828	118.37			By MS/MS	By matching	By matching	By MS/MS	By matching
DAHQSLLATR	VRNHPGLLLMDTTFRDAHQSLLATRVRTHD	DTTFRDAHQSLLATRVRTHDLKKIAPYVAH	R	D	A	T	R	V	2	1	0	1	0	1	0	0	1	0	2	0	0	0	0	1	1	0	0	0	0	0	10	0	1110.58	PYC_HUMAN	PYC_HUMAN	572	581	yes	yes	2;3	2.7793e-05	169.58	By matching	By MS/MS	By matching	By matching	By matching	By matching	By MS/MS
DAHSIHGTNPQYLVEK	______________________________	AHSIHGTNPQYLVEKIIRTRIYESKYWKEE	K	D	A	E	K	I	1	0	1	1	0	1	1	1	2	1	1	1	0	0	1	1	1	0	1	1	0	0	16	0	1807.89	PR38A_HUMAN	PR38A_HUMAN	8	23	yes	yes	3	0.00010623	109.36	By MS/MS	By MS/MS	By MS/MS
DAIAALGLLQK	LRSLLEVVVLSRNSRDAIAALGLLQKAVEG	RNSRDAIAALGLLQKAVEGLLDATSGADAD	R	D	A	Q	K	A	3	0	0	1	0	1	0	1	0	1	3	1	0	0	0	0	0	0	0	0	0	0	11	0	1111.66	CNOT1_HUMAN	CNOT1_HUMAN	1654	1664	yes	yes	2	0.0018237	118.5	By matching	By MS/MS	By MS/MS		By MS/MS	By MS/MS	By matching
DAIAILDGIPSR	KYKMAECYTMLKQDKDAIAILDGIPSRQRT	QDKDAIAILDGIPSRQRTPKINMMLANLYK	K	D	A	S	R	Q	2	1	0	2	0	0	0	1	0	3	1	0	0	0	1	1	0	0	0	0	0	0	12	0	1239.68	APC7_HUMAN	APC7_HUMAN	154	165	yes	yes	2	0.012247	79.693	By matching	By MS/MS	By matching	By MS/MS	By MS/MS	By MS/MS	By MS/MS
DAIDPLLFK	DSETQSCSFQNGKKKDAIDPLLFKYKVQPT	QNGKKKDAIDPLLFKYKVQPTKKELHESAI	K	D	A	F	K	Y	1	0	0	2	0	0	0	0	0	1	2	1	0	1	1	0	0	0	0	0	0	0	9	0	1030.57	BAZ1A_HUMAN	BAZ1A_HUMAN	183	191	yes	yes	2	0.0055771	105.14	By MS/MS	By MS/MS	By MS/MS	By MS/MS	By MS/MS	By MS/MS	By MS/MS
DAIEELVK	GMGEAVQEFVDKEEKDAIEELVKYQLEKTQ	FVDKEEKDAIEELVKYQLEKTQRFLKERHI	K	D	A	V	K	Y	1	0	0	1	0	0	2	0	0	1	1	1	0	0	0	0	0	0	0	1	0	0	8	0	915.491	MRE11_HUMAN	MRE11_HUMAN	468	475	yes	yes	2	0.050994	75.738	By MS/MS	By MS/MS	By MS/MS	By MS/MS		By MS/MS
DAITQALFLR	DVINESGLYRLKGHKDAITQALFLREKNLL	LKGHKDAITQALFLREKNLLVTSGKDTMVK	K	D	A	L	R	E	2	1	0	1	0	1	0	0	0	1	2	0	0	1	0	0	1	0	0	0	0	0	10	0	1146.64	WDR3_HUMAN	WDR3_HUMAN	150	159	yes	yes	2	1.621e-11	195.17	By MS/MS	By MS/MS	By MS/MS	By MS/MS	By MS/MS	By MS/MS	By matching
DAIYSDSSSLVTDLK	SSVISKDGELYMFGKDAIYSDSSSLVTDLK	DAIYSDSSSLVTDLKGHFVTQVAMGKAHTC	K	D	A	L	K	G	1	0	0	3	0	0	0	0	0	1	2	1	0	0	0	4	1	0	1	1	0	0	15	0	1612.78	MYCB2_HUMAN	MYCB2_HUMAN	665	679	yes	yes	2	0.044587	62.338		By MS/MS
DALDGPAAEAEPEHSFDGLR	TASQVAATKTLPNGRDALDGPAAEAEPEHS	PAAEAEPEHSFDGLRRKVSAQRLQEAGILS	R	D	A	L	R	R	4	1	0	3	0	0	3	2	1	0	2	0	0	1	2	1	0	0	0	0	0	0	20	0	2095.94	PLEC_HUMAN	PLEC_HUMAN	2768	2787	yes	yes	3	1.65e-11	140.06	By MS/MS	By MS/MS	By MS/MS	By MS/MS	By MS/MS	By MS/MS	By matching
DALECLEQAEEIIQQEHSDK	YNLLAYVKHLKGQNKDALECLEQAEEIIQQ	LEQAEEIIQQEHSDKEEVRSLVTWGNYAWV	K	D	A	D	K	E	2	0	0	2	1	3	5	0	1	2	2	1	0	0	0	1	0	0	0	0	0	0	20	0	2384.08	IFIT5_HUMAN	IFIT5_HUMAN	69	88	yes	yes	3	0.0006963	77.08		By matching	By matching	By MS/MS	By matching	By matching	By matching
DALLLWCQMK	ISVETEDNKEKKSAKDALLLWCQMKTAGYP	KKSAKDALLLWCQMKTAGYPNVNIHNFTTS	K	D	A	M	K	T	1	0	0	1	1	1	0	0	0	0	3	1	1	0	0	0	0	1	0	0	0	0	10	0	1276.63	SPTB2_HUMAN;SPTB1_HUMAN;SPTN2_HUMAN	SPTB2_HUMAN	177	186	no	no	2	0.0024267	109.21	By MS/MS	By MS/MS	By MS/MS	By MS/MS	By MS/MS	By matching	By MS/MS
DALLSALSIQNYHLECNETK	NTRWSQFRELVDRKKDALLSALSIQNYHLE	ALSIQNYHLECNETKSWIREKTKVIESTQD	K	D	A	T	K	S	2	0	2	1	1	1	2	0	1	1	4	1	0	0	0	2	1	0	1	0	0	0	20	0	2318.12	SPTB2_HUMAN	SPTB2_HUMAN	949	968	yes	yes	2;3	4.6384e-207	367.11	By MS/MS	By MS/MS	By MS/MS	By MS/MS	By MS/MS	By MS/MS	By MS/MS
DALNIETAIK	AYGSVKAYTNFDAERDALNIETAIKTKGVD	FDAERDALNIETAIKTKGVDEVTIVNILTN	R	D	A	I	K	T	2	0	1	1	0	0	1	0	0	2	1	1	0	0	0	0	1	0	0	0	0	0	10	0	1086.59	ANXA2_HUMAN;AXA2L_HUMAN	ANXA2_HUMAN	38	47	yes	no	2	0.023985	79.148				By matching	By MS/MS	By MS/MS
DALNLAQMQEQTLQLEQQSK	AAKAARELEHSRYAKDALNLAQMQEQTLQL	AQMQEQTLQLEQQSKLKMRLEALSLLHTLV	K	D	A	S	K	L	2	0	1	1	0	6	2	0	0	0	4	1	1	0	0	1	1	0	0	0	0	0	20	0	2315.14	ATD3A_HUMAN;ATD3C_HUMAN	ATD3A_HUMAN	73	92	yes	no	3	0.00069556	77.087	By matching		By matching	By matching	By MS/MS	By MS/MS
DALPELLGLEAGSR	RRRATVVVGDLHPLRDALPELLGLEAGSRR	RDALPELLGLEAGSRRQARSRESNKPRPSE	R	D	A	S	R	R	2	1	0	1	0	0	2	2	0	0	4	0	0	0	1	1	0	0	0	0	0	0	14	0	1439.76	F207A_HUMAN	F207A_HUMAN	149	162	yes	yes	2	0.0082755	79.492	By MS/MS	By MS/MS	By MS/MS	By MS/MS	By MS/MS	By MS/MS	By MS/MS
DALQPQTTDAEATIFFTR	GLPELTSIQDLKYVRDALQPQTTDAEATIF	QPQTTDAEATIFFTRLIESSLGSIATKFNF	R	D	A	T	R	L	3	1	0	2	0	2	1	0	0	1	1	0	0	2	1	0	4	0	0	0	0	0	18	0	2023.99	P3C2A_HUMAN	P3C2A_HUMAN	1356	1373	yes	yes	3	0.012754	54.103	By matching	By matching	By MS/MS	By matching	By matching		By MS/MS
DALQQNPGAFR	STCSLCQEENEDVVRDALQQNPGAFRLAPA	DVVRDALQQNPGAFRLAPALPAWPHRGLST	R	D	A	F	R	L	2	1	1	1	0	2	0	1	0	0	1	0	0	1	1	0	0	0	0	0	0	0	11	0	1215.6	NSUN5_HUMAN	NSUN5_HUMAN	372	382	yes	yes	2	0.021969	78.334
DALSDLALHFLNK	KTGCNVLLIQKSILRDALSDLALHFLNKMK	LRDALSDLALHFLNKMKIMVIKDIEREDIE	R	D	A	N	K	M	2	0	1	2	0	0	0	0	1	0	4	1	0	1	0	1	0	0	0	0	0	0	13	0	1455.77	TCPD_HUMAN	TCPD_HUMAN	307	319	yes	yes	2;3	2.5647e-83	295	By MS/MS	By MS/MS	By MS/MS	By MS/MS	By MS/MS	By MS/MS	By MS/MS
DALTQINVHYGGVQNLCSR	CTVMELRKLMELRSRDALTQINVHYGGVQN	QINVHYGGVQNLCSRLKTSPVEGLSGNPAD	R	D	A	S	R	L	1	1	2	1	1	2	0	2	1	1	2	0	0	0	0	1	1	0	1	2	0	0	19	0	2144.04	AT2B4_HUMAN	AT2B4_HUMAN	39	57	yes	yes	2	0.050362	65.842						By MS/MS
DANGNSFATR	NRERHPGSFDVVHVKDANGNSFATRLSNIF	VVHVKDANGNSFATRLSNIFVIGKGNKPWI	K	D	A	T	R	L	2	1	2	1	0	0	0	1	0	0	0	0	0	1	0	1	1	0	0	0	0	0	10	0	1051.47	RS4X_HUMAN;RS4Y2_HUMAN;RS4Y1_HUMAN	RS4X_HUMAN	212	221	yes	no	2	0.0041405	99.815	By MS/MS			By MS/MS	By MS/MS	By MS/MS
DANLYISGLPR	TIKVSYARPSSEVIKDANLYISGLPRTMTQ	EVIKDANLYISGLPRTMTQKDVEDMFSRFG	K	D	A	P	R	T	1	1	1	1	0	0	0	1	0	1	2	0	0	0	1	1	0	0	1	0	0	0	11	0	1217.64	ELAV1_HUMAN	ELAV1_HUMAN	105	115	yes	yes	2	0.00048756	137.98	By MS/MS	By matching	By matching	By MS/MS	By MS/MS	By MS/MS	By MS/MS
DANNGNLQLR	ILFKEKAKEALGKAKDANNGNLQLRNKEVT	LGKAKDANNGNLQLRNKEVTWEVLEGEVEK	K	D	A	L	R	N	1	1	3	1	0	1	0	1	0	0	2	0	0	0	0	0	0	0	0	0	0	0	10	0	1113.55	LA_HUMAN	LA_HUMAN	288	297	yes	yes	2	0.015538	87.181	By matching	By MS/MS	By MS/MS	By matching		By MS/MS
DAPPLLPSDTGQGYR	GMHREVYALLYSDKKDAPPLLPSDTGQGYR	DAPPLLPSDTGQGYRTVKAKLGSKKVRPWK	K	D	A	Y	R	T	1	1	0	2	0	1	0	2	0	0	2	0	0	0	3	1	1	0	1	0	0	0	15	0	1585.77	DMAP1_HUMAN	DMAP1_HUMAN	67	81	yes	yes	2	0.046073	62.14	By MS/MS		By MS/MS			By matching
DAPQPYELNTAINCR	GEGASQQPRHRGQNRDAPQPYELNTAINCR	DAPQPYELNTAINCRDEVVSPLPSALQGPS	R	D	A	C	R	D	2	1	2	1	1	1	1	0	0	1	1	0	0	0	2	0	1	0	1	0	0	0	15	0	1760.82	MEPCE_HUMAN	MEPCE_HUMAN	311	325	yes	yes	2	0.00016188	127.78	By MS/MS	By MS/MS			By MS/MS	By MS/MS
DAQEFAADVR	DLSTVKRKMENRDYRDAQEFAADVRLMFSN	NRDYRDAQEFAADVRLMFSNCYKYNPPDHD	R	D	A	V	R	L	3	1	0	2	0	1	1	0	0	0	0	0	0	1	0	0	0	0	0	1	0	0	10	0	1120.51	BRD2_HUMAN	BRD2_HUMAN	410	419	yes	yes	2	0.0017984	113.62	By matching	By MS/MS	By MS/MS	By matching
[truncated: 12,459 more rows]
[truncated: 41 more columns]

## Sheet: PKA_peptide
Table S1. CK2 and PKA interactors identified in the BioID experiments.
(B) Identified peptides from PKA interactors
[truncated: 13,920 more rows]
[truncated: 41 more columns]

## Sheet: CK2_protein
Table S1. CK2 and PKA interactors identified in the BioID experiments.
[truncated: 1,715 more rows]

[truncated: 1 more sheets: PKA_protein]
