# Supplementary material for: Identification of Endogenous Kinase Substrates by Proximity Labeling Combined with Kinase Perturbation and Phosphorylation Motifs
Source: Mol Cell Proteomics. 2021 Jun 27;20:100119. doi: 10.1016/j.mcpro.2021.100119 (PMC8325102; doi:10.1016/j.mcpro.2021.100119)
Supplement: Supplemental Table S2 [file mmc3.xlsx]

## Sheet: (A) CK2_GO_BP
Table S2. GO enrichment analysis of identified CK2 and PKA interactors in the BioID experiments.
(A) GO biological process of identified CK2 interactors
Category	Term	Count	%	PValue	Genes	List Total	Pop Hits	Pop Total	Fold Enrichment	Bonferroni	Benjamini	FDR
GOTERM_BP_DIRECT	GO:0000398~mRNA splicing, via spliceosome	49	12.25	2.32729e-07	PRPF3_HUMAN, HNRPL_HUMAN, CWC27_HUMAN, SF3A1_HUMAN, BUD31_HUMAN, SMD1_HUMAN, U5S1_HUMAN, GPKOW_HUMAN, PR40A_HUMAN, ROA2_HUMAN, SRRM2_HUMAN, SF01_HUMAN, SRSF6_HUMAN, PHF5A_HUMAN, FIP1_HUMAN, PININ_HUMAN, SMD2_HUMAN, CWC15_HUMAN, T2FB_HUMAN, DDX46_HUMAN, BUD13_HUMAN, PRP19_HUMAN, SART3_HUMAN, SRS11_HUMAN, RBM8A_HUMAN, THOC4_HUMAN, ROA1_HUMAN, PABP1_HUMAN, DNJC8_HUMAN, HNRPQ_HUMAN, SNW1_HUMAN, SMD3_…	371	108	1614	1.97379	0.000367411	0.000367479	0.000367479
GOTERM_BP_DIRECT	GO:0006397~mRNA processing	32	8	4.29725e-06	RBM27_HUMAN, PRPF3_HUMAN, SRS11_HUMAN, RBM8A_HUMAN, ROA1_HUMAN, HNRPL_HUMAN, ZRAB2_HUMAN, RBM25_HUMAN, SF3A1_HUMAN, CDK12_HUMAN, NSRP1_HUMAN, RBM10_HUMAN, C1QBP_HUMAN, SFPQ_HUMAN, U5S1_HUMAN, PP1R8_HUMAN, PR38A_HUMAN, PUF60_HUMAN, CPSF6_HUMAN, ROA2_HUMAN, SF3B2_HUMAN, RBM26_HUMAN, SPF30_HUMAN, ACINU_HUMAN, HNRPR_HUMAN, ZC3HE_HUMAN, U2AF2_HUMAN, TR150_HUMAN, CPSF5_HUMAN, SRSF1_HUMAN, RBBP6_HUMAN, …	371	64	1614	2.1752	0.00676241	0.00339268	0.00339268
GOTERM_BP_DIRECT	GO:0098609~cell-cell adhesion	57	14.25	1.99579e-05	MARE1_HUMAN, CALD1_HUMAN, ANLN_HUMAN, SNX9_HUMAN, SEPT7_HUMAN, IF4G2_HUMAN, RUVB1_HUMAN, UBAP2_HUMAN, LARP1_HUMAN, TES_HUMAN, SLK_HUMAN, EPN4_HUMAN, PDLI5_HUMAN, CNN3_HUMAN, PIMT_HUMAN, DBNL_HUMAN, PUR6_HUMAN, PDLI1_HUMAN, LAP2B_HUMAN, RAGP1_HUMAN, CRKL_HUMAN, EP15R_HUMAN, ZCCHV_HUMAN, DNJB1_HUMAN, IF5_HUMAN, YKT6_HUMAN, SRC8_HUMAN, SEPT2_HUMAN, FAS_HUMAN, SEPT9_HUMAN, MRE11_HUMAN, EF2_HUMAN, EIF…	371	150	1614	1.65315	0.0310225	0.0105045	0.0105045
GOTERM_BP_DIRECT	GO:0007265~Ras protein signal transduction	9	2.25	0.00146141	TIF1B_HUMAN, G3BP2_HUMAN, SDCB1_HUMAN, P53_HUMAN, G3BP1_HUMAN, BRAP_HUMAN, JUN_HUMAN, CRKL_HUMAN, SHOT1_HUMAN	371	12	1614	3.2628	0.900664	0.517794	0.517794
GOTERM_BP_DIRECT	GO:0006366~transcription from RNA polymerase II promoter	19	4.75	0.0020775	NUCKS_HUMAN, CCNK_HUMAN, BTF3_HUMAN, CCNT1_HUMAN, P53_HUMAN, NELFE_HUMAN, SSRP1_HUMAN, AFF4_HUMAN, ELOA1_HUMAN, TCRG1_HUMAN, T2FB_HUMAN, FUBP1_HUMAN, SP16H_HUMAN, TAF2_HUMAN, HCFC1_HUMAN, JUN_HUMAN, SPT5H_HUMAN, T2FA_HUMAN, HNRPK_HUMAN	371	41	1614	2.01604	0.962514	0.517794	0.517794
GOTERM_BP_DIRECT	GO:0006369~termination of RNA polymerase II transcription	14	3.5	0.00212748	REN3B_HUMAN, SRS11_HUMAN, RBM8A_HUMAN, THOC4_HUMAN, ZC11A_HUMAN, SRSF6_HUMAN, FIP1_HUMAN, U2AF2_HUMAN, PDIP3_HUMAN, PAPOA_HUMAN, CPSF5_HUMAN, SRSF1_HUMAN, SMD3_HUMAN, SLU7_HUMAN	371	26	1614	2.34253	0.965364	0.517794	0.517794
GOTERM_BP_DIRECT	GO:0045944~positive regulation of transcription from RNA polymerase II promoter	31	7.75	0.00229548	NUCKS_HUMAN, CCNK_HUMAN, HS105_HUMAN, CCNT1_HUMAN, ARF4_HUMAN, EXOS9_HUMAN, TIF1B_HUMAN, CDC73_HUMAN, TOP2A_HUMAN, SNW1_HUMAN, TAF2_HUMAN, JUN_HUMAN, RTF1_HUMAN, HMGB1_HUMAN, NUCL_HUMAN, P53_HUMAN, NELFE_HUMAN, BRD4_HUMAN, H2AZ_HUMAN, IMA7_HUMAN, MYPT1_HUMAN, SAFB1_HUMAN, TR150_HUMAN, DDX41_HUMAN, TBL1R_HUMAN, MED1_HUMAN, AATF_HUMAN, HDAC2_HUMAN, HCFC1_HUMAN, SPT5H_HUMAN, HNRPK_HUMAN	371	81	1614	1.66497	0.97345	0.517794	0.517794
GOTERM_BP_DIRECT	GO:0031124~mRNA 3'-end processing	13	3.25	0.00316128	REN3B_HUMAN, SRS11_HUMAN, RBM8A_HUMAN, THOC4_HUMAN, ZC11A_HUMAN, SRSF6_HUMAN, FIP1_HUMAN, U2AF2_HUMAN, PDIP3_HUMAN, PAPOA_HUMAN, CPSF5_HUMAN, SRSF1_HUMAN, SLU7_HUMAN	371	24	1614	2.35647	0.993259	0.623957	0.623957
GOTERM_BP_DIRECT	GO:0000387~spliceosomal snRNP assembly	8	2	0.0043768	SMD2_HUMAN, SART3_HUMAN, SMD1_HUMAN, STRAP_HUMAN, SMD3_HUMAN, SNUT1_HUMAN, ANM5_HUMAN, ANM7_HUMAN	371	11	1614	3.16393	0.999018	0.743061	0.743061
GOTERM_BP_DIRECT	GO:0006368~transcription elongation from RNA polymerase II promoter	12	3	0.0047059	CCNK_HUMAN, RTF1_HUMAN, CDC73_HUMAN, CCNT1_HUMAN, NELFE_HUMAN, T2FB_HUMAN, SP16H_HUMAN, TAF2_HUMAN, SSRP1_HUMAN, ELOA1_HUMAN, T2FA_HUMAN, SPT5H_HUMAN	371	22	1614	2.37295	0.999417	0.743061	0.743061
GOTERM_BP_DIRECT	GO:0008380~RNA splicing	23	5.75	0.00797946	PRPF3_HUMAN, SF3B2_HUMAN, SRS11_HUMAN, RBM8A_HUMAN, MPP10_HUMAN, ACINU_HUMAN, ZRAB2_HUMAN, RBM25_HUMAN, CDK12_HUMAN, NSRP1_HUMAN, RBM10_HUMAN, SMD2_HUMAN, TR150_HUMAN, C1QBP_HUMAN, SMD1_HUMAN, HNRPQ_HUMAN, SFPQ_HUMAN, U5S1_HUMAN, PP1R8_HUMAN, PR38A_HUMAN, SMD3_HUMAN, RU17_HUMAN, PUF60_HUMAN	371	59	1614	1.69592	0.999997	1	1
GOTERM_BP_DIRECT	GO:0006406~mRNA export from nucleus	20	5	0.00833715	REN3B_HUMAN, SRS11_HUMAN, RBM8A_HUMAN, THOC4_HUMAN, ZC11A_HUMAN, NUP50_HUMAN, TPR_HUMAN, SRSF6_HUMAN, FIP1_HUMAN, U2AF2_HUMAN, PDIP3_HUMAN, NU153_HUMAN, SRSF1_HUMAN, RAE1L_HUMAN, IF5A1_HUMAN, BUD13_HUMAN, NUP37_HUMAN, AGFG1_HUMAN, SLU7_HUMAN, ROA2_HUMAN	371	49	1614	1.77568	0.999998	1	1
GOTERM_BP_DIRECT	GO:1901796~regulation of signal transduction by p53 class mediator	14	3.5	0.0098501	NBN_HUMAN, P53_HUMAN, RFA1_HUMAN, MRE11_HUMAN, SSRP1_HUMAN, CSK22_HUMAN, TPX2_HUMAN, CSK21_HUMAN, HDAC2_HUMAN, SP16H_HUMAN, TAF2_HUMAN, CDK5_HUMAN, ANM5_HUMAN, CSK2B_HUMAN	371	30	1614	2.03019	1	1	1
GOTERM_BP_DIRECT	GO:0006334~nucleosome assembly	10	2.5	0.0105079	AN32E_HUMAN, NASP_HUMAN, BRD2_HUMAN, NP1L1_HUMAN, SART3_HUMAN, NP1L4_HUMAN, SET_HUMAN, NPM_HUMAN, H12_HUMAN, RSF1_HUMAN	371	18	1614	2.41689	1	1	1
GOTERM_BP_DIRECT	GO:0048025~negative regulation of mRNA splicing, via spliceosome	8	2	0.0147718	U2AF2_HUMAN, C1QBP_HUMAN, SFSWA_HUMAN, ACINU_HUMAN, SRSF6_HUMAN, RBM10_HUMAN, HNRPK_HUMAN, ROA2_HUMAN	371	13	1614	2.67717	1	1	1
GOTERM_BP_DIRECT	GO:0006355~regulation of transcription, DNA-templated	38	9.5	0.015647	CCNK_HUMAN, NACA_HUMAN, BTF3_HUMAN, RUVB1_HUMAN, ZRAB2_HUMAN, AFF4_HUMAN, CSK22_HUMAN, EDF1_HUMAN, CD11A_HUMAN, MOV10_HUMAN, HINT1_HUMAN, CSK21_HUMAN, YLPM1_HUMAN, SFSWA_HUMAN, PP1R8_HUMAN, S30BP_HUMAN, ANM5_HUMAN, PUF60_HUMAN, HNRDL_HUMAN, PDLI1_HUMAN, P53_HUMAN, NELFE_HUMAN, LAP2B_HUMAN, TLE3_HUMAN, SF01_HUMAN, SSRP1_HUMAN, LIMD1_HUMAN, PSPC1_HUMAN, ELOA1_HUMAN, ANM7_HUMAN, RSF1_HUMAN, PININ_HU…	371	117	1614	1.41295	1	1	1
GOTERM_BP_DIRECT	GO:0007049~cell cycle	17	4.25	0.0180973	PP1A_HUMAN, SEPT2_HUMAN, ERH_HUMAN, CCNT1_HUMAN, SEPT9_HUMAN, P53_HUMAN, PCNP_HUMAN, CC124_HUMAN, NASP_HUMAN, CYTSA_HUMAN, CDC73_HUMAN, SEP11_HUMAN, CDK5_HUMAN, HCFC1_HUMAN, PR40A_HUMAN, SPT5H_HUMAN, UBP22_HUMAN	371	42	1614	1.76088	1	1	1
GOTERM_BP_DIRECT	GO:0032968~positive regulation of transcription elongation from RNA polymerase II promoter	6	1.5	0.0185986	RTF1_HUMAN, CDC73_HUMAN, T2FB_HUMAN, BRD4_HUMAN, SP16H_HUMAN, T2FA_HUMAN	371	8	1614	3.2628	1	1	1
GOTERM_BP_DIRECT	GO:0000380~alternative mRNA splicing, via spliceosome	6	1.5	0.0185986	SFPQ_HUMAN, SRSF1_HUMAN, SFSWA_HUMAN, SPF45_HUMAN, SRSF6_HUMAN, SLU7_HUMAN	371	8	1614	3.2628	1	1	1
GOTERM_BP_DIRECT	GO:0043086~negative regulation of catalytic activity	8	2	0.0238382	AN32E_HUMAN, SET_HUMAN, PP1R8_HUMAN, PP1RA_HUMAN, HNRPR_HUMAN, MYPT1_HUMAN, ANXA2_HUMAN, NOSIP_HUMAN	371	14	1614	2.48595	1	1	1
GOTERM_BP_DIRECT	GO:0045727~positive regulation of translation	9	2.25	0.0239918	LAR4B_HUMAN, REN3B_HUMAN, PDIP3_HUMAN, ABCF1_HUMAN, IF4G2_HUMAN, EF2_HUMAN, NPM_HUMAN, LARP1_HUMAN, PABP1_HUMAN	371	17	1614	2.30316	1	1	1
GOTERM_BP_DIRECT	GO:0006405~RNA export from nucleus	12	3	0.0283686	REN3B_HUMAN, U2AF2_HUMAN, PDIP3_HUMAN, RBM8A_HUMAN, SRS11_HUMAN, ZC11A_HUMAN, THOC4_HUMAN, ROA1_HUMAN, SRSF1_HUMAN, TPR_HUMAN, SRSF6_HUMAN, SLU7_HUMAN	371	27	1614	1.93351	1	1	1
GOTERM_BP_DIRECT	GO:0000122~negative regulation of transcription from RNA polymerase II promoter	24	6	0.0338396	RTF1_HUMAN, HMGB1_HUMAN, P53_HUMAN, LYRIC_HUMAN, TPR_HUMAN, STRAP_HUMAN, P66A_HUMAN, RBM10_HUMAN, TIF1B_HUMAN, DACH1_HUMAN, TBL1R_HUMAN, NSD2_HUMAN, CDC73_HUMAN, C1QBP_HUMAN, TCRG1_HUMAN, SFPQ_HUMAN, ORC2_HUMAN, MED1_HUMAN, HDAC2_HUMAN, SNW1_HUMAN, HCFC1_HUMAN, H12_HUMAN, ROA2_HUMAN, SPT5H_HUMAN	371	70	1614	1.49157	1	1	1
GOTERM_BP_DIRECT	GO:0016567~protein ubiquitination	9	2.25	0.034779	TIF1B_HUMAN, VCIP1_HUMAN, XIAP_HUMAN, UBC12_HUMAN, PCNP_HUMAN, MED1_HUMAN, BRAP_HUMAN, ATG3_HUMAN, NOSIP_HUMAN	371	18	1614	2.1752	1	1	1
GOTERM_BP_DIRECT	GO:0000381~regulation of alternative mRNA splicing, via spliceosome	8	2	0.0361049	TR150_HUMAN, RBM8A_HUMAN, HNRPL_HUMAN, SF3A1_HUMAN, RBM25_HUMAN, SRSF6_HUMAN, NSRP1_HUMAN, RBM10_HUMAN	371	15	1614	2.32022	1	1	1
GOTERM_BP_DIRECT	GO:0043388~positive regulation of DNA binding	4	1	0.0397066	TIF1B_HUMAN, HMGB1_HUMAN, EDF1_HUMAN, NDKA_HUMAN	371	4	1614	4.3504	1	1	1
GOTERM_BP_DIRECT	GO:0006915~apoptotic process	20	5	0.0446344	PSME3_HUMAN, RTN4_HUMAN, SPF30_HUMAN, P53_HUMAN, E41L3_HUMAN, CSK22_HUMAN, CD11A_HUMAN, TPX2_HUMAN, XIAP_HUMAN, DDX41_HUMAN, C1QBP_HUMAN, CPIN1_HUMAN, CSK21_HUMAN, SLK_HUMAN, PAK2_HUMAN, IF5A1_HUMAN, PDCD5_HUMAN, BCLF1_HUMAN, S30BP_HUMAN, PUF60_HUMAN	371	57	1614	1.52646	1	1	1
GOTERM_BP_DIRECT	GO:0007067~mitotic nuclear division	21	5.25	0.0472096	MARE1_HUMAN, CCNK_HUMAN, SEPT2_HUMAN, SNX9_HUMAN, ANLN_HUMAN, CDCA2_HUMAN, SGT1_HUMAN, SEPT7_HUMAN, TPR_HUMAN, RUVB1_HUMAN, MYPT1_HUMAN, ZN830_HUMAN, NUDC_HUMAN, CD11A_HUMAN, VCIP1_HUMAN, TPX2_HUMAN, CENPC_HUMAN, NUP37_HUMAN, CD2AP_HUMAN, EMAL4_HUMAN, RCC2_HUMAN	371	61	1614	1.49768	1	1	1
GOTERM_BP_DIRECT	GO:0006396~RNA processing	16	4	0.0484001	HNRDL_HUMAN, SART3_HUMAN, MPP10_HUMAN, HNRPL_HUMAN, LA_HUMAN, SF3A1_HUMAN, CHERP_HUMAN, EXOS9_HUMAN, SMD1_HUMAN, SR140_HUMAN, HNRPQ_HUMAN, SFSWA_HUMAN, SMD3_HUMAN, PABP4_HUMAN, HNRL1_HUMAN, HNRPK_HUMAN	371	43	1614	1.61876	1	1	1
GOTERM_BP_DIRECT	GO:0007229~integrin-mediated signaling pathway	5	1.25	0.0525856	ZYX_HUMAN, PTN11_HUMAN, FERM2_HUMAN, RCC2_HUMAN, ILKAP_HUMAN	371	7	1614	3.10743	1	1	1
GOTERM_BP_DIRECT	GO:0043923~positive regulation by host of viral transcription	5	1.25	0.0525856	NUCKS_HUMAN, CHD1_HUMAN, CCNT1_HUMAN, SNW1_HUMAN, JUN_HUMAN	371	7	1614	3.10743	1	1	1
GOTERM_BP_DIRECT	GO:0007179~transforming growth factor beta receptor signaling pathway	6	1.5	0.0556322	ZYX_HUMAN, UBC12_HUMAN, TAB1_HUMAN, FERM2_HUMAN, UBP15_HUMAN, JUN_HUMAN	371	10	1614	2.61024	1	1	1
GOTERM_BP_DIRECT	GO:0016055~Wnt signaling pathway	9	2.25	0.065132	RTF1_HUMAN, XIAP_HUMAN, CDC73_HUMAN, CSK21_HUMAN, TLE3_HUMAN, FERM2_HUMAN, TNIK_HUMAN, CSK22_HUMAN, CSK2B_HUMAN	371	20	1614	1.95768	1	1	1
GOTERM_BP_DIRECT	GO:0042981~regulation of apoptotic process	10	2.5	0.0761672	AN32E_HUMAN, PAIRB_HUMAN, RTN4_HUMAN, P53_HUMAN, H1BP3_HUMAN, SLK_HUMAN, CDK5_HUMAN, RBM25_HUMAN, RBM10_HUMAN, NDKA_HUMAN	371	24	1614	1.81267	1	1	1
GOTERM_BP_DIRECT	GO:1900364~negative regulation of mRNA polyadenylation	4	1	0.0825313	CCNT1_HUMAN, NELFE_HUMAN, ZC3HE_HUMAN, SPT5H_HUMAN	371	5	1614	3.48032	1	1	1
GOTERM_BP_DIRECT	GO:0050434~positive regulation of viral transcription	6	1.5	0.0833662	CCNT1_HUMAN, NELFE_HUMAN, T2FB_HUMAN, RSF1_HUMAN, T2FA_HUMAN, SPT5H_HUMAN	371	11	1614	2.37295	1	1	1

## Sheet: (B) CK2_GO_CC
Table S2. GO enrichment analysis of identified CK2 and PKA interactors in the BioID experiments.
(B) GO cellular component of identified CK2 interactors
Category	Term	Count	%	PValue	Genes	List Total	Pop Hits	Pop Total	Fold Enrichment	Bonferroni	Benjamini	FDR
GOTERM_CC_DIRECT	GO:0005634~nucleus	222	55.5	1.21744e-07	SGT1_HUMAN, DUT_HUMAN, LYRIC_HUMAN, NUDT5_HUMAN, UBAP2_HUMAN, FHL1_HUMAN, MDC1_HUMAN, CSK21_HUMAN, S30BP_HUMAN, SAHH_HUMAN, SPF30_HUMAN, TPR_HUMAN, PTN11_HUMAN, NSF1C_HUMAN, NPM_HUMAN, RSF1_HUMAN, P4R3A_HUMAN, NADAP_HUMAN, CWC15_HUMAN, WDR82_HUMAN, AATF_HUMAN, TKT_HUMAN, IF5_HUMAN, PPM1G_HUMAN, SART3_HUMAN, SRS11_HUMAN, SEPT2_HUMAN, BTF3_HUMAN, ROA1_HUMAN, MRE11_HUMAN, LA_HUMAN, RBM10_HUMAN, EXOS…	387	752	1647	1.25637	4.6992e-05	3.91873e-05	3.87812e-05
GOTERM_CC_DIRECT	GO:0005737~cytoplasm	228	57	2.03043e-07	SNX9_HUMAN, LYRIC_HUMAN, YTHD3_HUMAN, UBAP2_HUMAN, SNP29_HUMAN, FHL1_HUMAN, PR40A_HUMAN, G3BP2_HUMAN, SAHH_HUMAN, SPF30_HUMAN, TPR_HUMAN, PTN11_HUMAN, NSF1C_HUMAN, NPM_HUMAN, P4R3A_HUMAN, NADAP_HUMAN, AATF_HUMAN, IF5_HUMAN, PPM1G_HUMAN, YKT6_HUMAN, WDHD1_HUMAN, SART3_HUMAN, SEPT2_HUMAN, BTF3_HUMAN, SRC8_HUMAN, SEPT9_HUMAN, ROA1_HUMAN, MRE11_HUMAN, NMT1_HUMAN, TIPRL_HUMAN, EXOS9_HUMAN, VCIP1_HUMAN…	387	781	1647	1.24241	7.83715e-05	3.91873e-05	3.87812e-05
GOTERM_CC_DIRECT	GO:0016607~nuclear speck	36	9	6.66568e-07	RBM27_HUMAN, PRPF3_HUMAN, SART3_HUMAN, RBM8A_HUMAN, THOC4_HUMAN, RBM25_HUMAN, CDK12_HUMAN, ZC3HD_HUMAN, NSRP1_HUMAN, ATX2L_HUMAN, SRP54_HUMAN, DDX42_HUMAN, YLPM1_HUMAN, U5S1_HUMAN, PP1R8_HUMAN, PR40A_HUMAN, SRRM2_HUMAN, SPF30_HUMAN, ACINU_HUMAN, ZC3HE_HUMAN, SRSF6_HUMAN, PSPC1_HUMAN, PHF5A_HUMAN, P66A_HUMAN, ZN830_HUMAN, PININ_HUMAN, U2AF2_HUMAN, PDIP3_HUMAN, TR150_HUMAN, SRSF1_HUMAN, DDX46_HUMAN…	387	70	1647	2.1887	0.000257262	8.57651e-05	8.48763e-05
GOTERM_CC_DIRECT	GO:0071013~catalytic step 2 spliceosome	27	6.75	7.96575e-06	RBM8A_HUMAN, THOC4_HUMAN, ROA1_HUMAN, CWC27_HUMAN, SF3A1_HUMAN, PABP1_HUMAN, SMD1_HUMAN, HNRPQ_HUMAN, U5S1_HUMAN, SNW1_HUMAN, SMD3_HUMAN, ROA2_HUMAN, SRRM2_HUMAN, SF3B2_HUMAN, HNRPR_HUMAN, SNUT1_HUMAN, PHF5A_HUMAN, RU2B_HUMAN, PININ_HUMAN, SMD2_HUMAN, DDX41_HUMAN, CWC15_HUMAN, SRSF1_HUMAN, PRP19_HUMAN, SLU7_HUMAN, CDC5L_HUMAN, HNRPK_HUMAN	387	50	1647	2.29814	0.00307007	0.000768695	0.000760729
GOTERM_CC_DIRECT	GO:0005913~cell-cell adherens junction	62	15.5	3.92352e-05	MARE1_HUMAN, CALD1_HUMAN, ANLN_HUMAN, SNX9_HUMAN, SEPT7_HUMAN, IF4G2_HUMAN, RUVB1_HUMAN, UBAP2_HUMAN, LARP1_HUMAN, TES_HUMAN, SLK_HUMAN, EPN4_HUMAN, PDLI5_HUMAN, CNN3_HUMAN, PIMT_HUMAN, DBNL_HUMAN, PUR6_HUMAN, PDLI1_HUMAN, LAP2B_HUMAN, RAGP1_HUMAN, CRKL_HUMAN, TLN1_HUMAN, EP15R_HUMAN, ZCCHV_HUMAN, CLIC1_HUMAN, DNJB1_HUMAN, IF5_HUMAN, YKT6_HUMAN, SRC8_HUMAN, SEPT2_HUMAN, FAS_HUMAN, SEPT9_HUMAN, MR…	387	167	1647	1.58	0.015031	0.00302896	0.00299757
GOTERM_CC_DIRECT	GO:0005681~spliceosomal complex	23	5.75	0.000138331	HNRDL_HUMAN, PRPF3_HUMAN, SF3B2_HUMAN, SPF30_HUMAN, ROA1_HUMAN, SF01_HUMAN, SPF45_HUMAN, HNRPR_HUMAN, SF3A1_HUMAN, RBM25_HUMAN, RU2B_HUMAN, SMD2_HUMAN, U2AF2_HUMAN, BUD31_HUMAN, DDX41_HUMAN, CWC15_HUMAN, U5S1_HUMAN, SNW1_HUMAN, PP1R8_HUMAN, SMD3_HUMAN, RU17_HUMAN, SLU7_HUMAN, ROA2_HUMAN	387	45	1647	2.17519	0.0519986	0.00889926	0.00880704
GOTERM_CC_DIRECT	GO:0005654~nucleoplasm	179	44.75	0.000364774	CCNK_HUMAN, DUT_HUMAN, SF3A1_HUMAN, MDC1_HUMAN, GTSE1_HUMAN, CSK21_HUMAN, EPN4_HUMAN, NHP2_HUMAN, TAF2_HUMAN, GPKOW_HUMAN, S30BP_HUMAN, BUB3_HUMAN, PR40A_HUMAN, CPSF6_HUMAN, PP1A_HUMAN, SRRM2_HUMAN, TPR_HUMAN, ATX2_HUMAN, NPM_HUMAN, NSF1C_HUMAN, MYPT1_HUMAN, PHF5A_HUMAN, RSF1_HUMAN, ZN830_HUMAN, PININ_HUMAN, SMD2_HUMAN, NADAP_HUMAN, CWC15_HUMAN, TKT_HUMAN, PRP19_HUMAN, PPM1G_HUMAN, SPT5H_HUMAN, S…	387	636	1647	1.19778	0.131362	0.0201147	0.0199062
GOTERM_CC_DIRECT	GO:0015030~Cajal body	10	2.5	0.00766427	SRRM2_HUMAN, PRPF3_HUMAN, LSG1_HUMAN, PHAX_HUMAN, SART3_HUMAN, DDX42_HUMAN, SPF30_HUMAN, U5S1_HUMAN, DDX46_HUMAN, SNUT1_HUMAN	387	17	1647	2.50342	0.948687	0.369801	0.365969
GOTERM_CC_DIRECT	GO:0034709~methylosome	5	1.25	0.0121333	SMD2_HUMAN, SMD1_HUMAN, ERH_HUMAN, SMD3_HUMAN, ANM5_HUMAN	387	5	1647	4.25581	0.991014	0.486461	0.481419
GOTERM_CC_DIRECT	GO:0019013~viral nucleocapsid	11	2.75	0.0126026	HNRDL_HUMAN, SMD1_HUMAN, HNRPQ_HUMAN, HNRPL_HUMAN, ROA1_HUMAN, U5S1_HUMAN, HNRPR_HUMAN, HNRL1_HUMAN, RU17_HUMAN, RU2B_HUMAN, HNRPK_HUMAN	387	21	1647	2.22924	0.99252	0.486461	0.481419
GOTERM_CC_DIRECT	GO:0035145~exon-exon junction complex	7	1.75	0.0140388	REN3B_HUMAN, PININ_HUMAN, PDIP3_HUMAN, TR150_HUMAN, RBM8A_HUMAN, THOC4_HUMAN, SRSF1_HUMAN	387	10	1647	2.97907	0.995735	0.492633	0.487528
GOTERM_CC_DIRECT	GO:0005686~U2 snRNP	7	1.75	0.024878	SMD2_HUMAN, SF3B2_HUMAN, SMD1_HUMAN, SMD3_HUMAN, SF3A1_HUMAN, PHF5A_HUMAN, RU2B_HUMAN	387	11	1647	2.70825	0.99994	0.800242	0.791949
GOTERM_CC_DIRECT	GO:0005685~U1 snRNP	5	1.25	0.0296908	SMD2_HUMAN, SMD1_HUMAN, SMD3_HUMAN, RU17_HUMAN, PR40A_HUMAN	387	6	1647	3.54651	0.999991	0.881589	0.872453
GOTERM_CC_DIRECT	GO:0071011~precatalytic spliceosome	7	1.75	0.0401342	SMD2_HUMAN, SF3B2_HUMAN, SMD1_HUMAN, PR38A_HUMAN, SMD3_HUMAN, PHF5A_HUMAN, RU17_HUMAN	387	12	1647	2.48256	1	1	0.992208
GOTERM_CC_DIRECT	GO:0030529~intracellular ribonucleoprotein complex	26	6.5	0.0410157	ROA1_HUMAN, HNRPL_HUMAN, LS14B_HUMAN, EF2_HUMAN, LA_HUMAN, PABP1_HUMAN, NSRP1_HUMAN, SMD1_HUMAN, HNRPQ_HUMAN, U5S1_HUMAN, ILF2_HUMAN, PUF60_HUMAN, CPSF6_HUMAN, ROA2_HUMAN, HNRDL_HUMAN, NUCL_HUMAN, G3BP2_HUMAN, ATX2_HUMAN, HNRPR_HUMAN, NPM_HUMAN, RU2B_HUMAN, ILF3_HUMAN, G3BP1_HUMAN, HNRL1_HUMAN, PABP4_HUMAN, HNRPK_HUMAN	387	77	1647	1.43703	1	1	0.992208
GOTERM_CC_DIRECT	GO:0000243~commitment complex	4	1	0.0422423	U2AF2_HUMAN, SMD1_HUMAN, SMD3_HUMAN, RU17_HUMAN	387	4	1647	4.25581	1	1	0.992208
GOTERM_CC_DIRECT	GO:0002102~podosome	5	1.25	0.0566315	SRC8_HUMAN, PLSL_HUMAN, SH3G1_HUMAN, DBNL_HUMAN, HNRPK_HUMAN	387	7	1647	3.03987	1	1	0.992208
GOTERM_CC_DIRECT	GO:0042788~polysomal ribosome	4	1	0.0874058	LAR4B_HUMAN, ABCF1_HUMAN, NUFP2_HUMAN, EF2_HUMAN	387	5	1647	3.40465	1	1	0.992208
GOTERM_CC_DIRECT	GO:0016281~eukaryotic translation initiation factor 4F complex	4	1	0.0874058	IF4B_HUMAN, IF4G2_HUMAN, IF4G1_HUMAN, IF4H_HUMAN	387	5	1647	3.40465	1	1	0.992208
GOTERM_CC_DIRECT	GO:0005669~transcription factor TFIID complex	4	1	0.0874058	P53_HUMAN, TAF2_HUMAN, EDF1_HUMAN, T2FA_HUMAN	387	5	1647	3.40465	1	1	0.992208
GOTERM_CC_DIRECT	GO:0005930~axoneme	4	1	0.0874058	MAP4_HUMAN, SEPT2_HUMAN, SEPT9_HUMAN, SEPT7_HUMAN	387	5	1647	3.40465	1	1	0.992208

## Sheet: (C) PKA_GO_BP
Table S2. GO enrichment analysis of identified CK2 and PKA interactors in the BioID experiments.
(C) GO biological process of identified PKA interactors
Category	Term	Count	%	PValue	Genes	List Total	Pop Hits	Pop Total	Fold Enrichment	Bonferroni	Benjamini	FDR
GOTERM_BP_DIRECT	GO:0098609~cell-cell adhesion	66	18.1818	2.08777e-10	MARE1_HUMAN, CALD1_HUMAN, SNX9_HUMAN, SEPT7_HUMAN, IF4G2_HUMAN, ICAL_HUMAN, RUVB1_HUMAN, UBAP2_HUMAN, LARP1_HUMAN, TES_HUMAN, SLK_HUMAN, PDLI5_HUMAN, CNN3_HUMAN, PIMT_HUMAN, RADI_HUMAN, AHNK_HUMAN, DBNL_HUMAN, 1433Z_HUMAN, PUR6_HUMAN, RANG_HUMAN, PDLI1_HUMAN, LAP2B_HUMAN, RAGP1_HUMAN, KINH_HUMAN, EP15R_HUMAN, DNJB1_HUMAN, IF5_HUMAN, YKT6_HUMAN, SRC8_HUMAN, SEPT2_HUMAN, FAS_HUMAN, SEPT9_HUMAN, RHG…	336	152	1577	2.03795	3.08989e-07	3.08989e-07	3.08989e-07
GOTERM_BP_DIRECT	GO:0000398~mRNA splicing, via spliceosome	39	10.7438	0.000299894	PRPF3_HUMAN, SART3_HUMAN, SRS11_HUMAN, THOC4_HUMAN, CPSF7_HUMAN, ROA1_HUMAN, HNRPL_HUMAN, SF3A1_HUMAN, PABP1_HUMAN, DNJC8_HUMAN, SMD1_HUMAN, HNRPQ_HUMAN, U5S1_HUMAN, SNW1_HUMAN, SMD3_HUMAN, GPKOW_HUMAN, PR40A_HUMAN, T2FA_HUMAN, ROA2_HUMAN, SF3B2_HUMAN, SYF1_HUMAN, SF01_HUMAN, PPIL1_HUMAN, HNRPR_HUMAN, SNUT1_HUMAN, PSPC1_HUMAN, RU2B_HUMAN, FIP1_HUMAN, PININ_HUMAN, SMD2_HUMAN, U2AF2_HUMAN, PAPOA_HU…	336	107	1577	1.7107	0.358477	0.221922	0.221922
GOTERM_BP_DIRECT	GO:0006397~mRNA processing	24	6.61157	0.000894156	KAPCA_HUMAN, RBM27_HUMAN, PRPF3_HUMAN, SF3B2_HUMAN, SRS11_HUMAN, FUBP2_HUMAN, RBM26_HUMAN, SPF30_HUMAN, ROA1_HUMAN, HNRPL_HUMAN, ACINU_HUMAN, HNRPR_HUMAN, ZRAB2_HUMAN, ZC3HE_HUMAN, SF3A1_HUMAN, RBM10_HUMAN, U2AF2_HUMAN, TR150_HUMAN, SFPQ_HUMAN, CPSF5_HUMAN, U5S1_HUMAN, PR38A_HUMAN, PUF60_HUMAN, ROA2_HUMAN	336	58	1577	1.94212	0.733916	0.441117	0.441117
GOTERM_BP_DIRECT	GO:0007265~Ras protein signal transduction	8	2.20386	0.00274478	TIF1B_HUMAN, G3BP2_HUMAN, GBB1_HUMAN, SDCB1_HUMAN, G3BP1_HUMAN, BRAP_HUMAN, JUN_HUMAN, SHOT1_HUMAN	336	11	1577	3.41342	0.982886	1	1
GOTERM_BP_DIRECT	GO:0032968~positive regulation of transcription elongation from RNA polymerase II promoter	5	1.37741	0.00834864	RTF1_HUMAN, CDC73_HUMAN, T2FB_HUMAN, BRD4_HUMAN, T2FA_HUMAN	336	5	1577	4.69345	0.999996	1	1
GOTERM_BP_DIRECT	GO:0006930~substrate-dependent cell migration, cell extension	5	1.37741	0.0208631	SRC8_HUMAN, NCK1_HUMAN, SDCB1_HUMAN, CD2AP_HUMAN, SHOT1_HUMAN	336	6	1577	3.91121	1	1	1
GOTERM_BP_DIRECT	GO:0007049~cell cycle	15	4.13223	0.0238699	PP1A_HUMAN, SEPT2_HUMAN, ERH_HUMAN, CCNT1_HUMAN, SEPT9_HUMAN, PCNP_HUMAN, CC124_HUMAN, NASP_HUMAN, CYTSA_HUMAN, CDC73_HUMAN, PIN1_HUMAN, RBBP4_HUMAN, SEP11_HUMAN, HCFC1_HUMAN, PR40A_HUMAN	336	39	1577	1.80517	1	1	1
GOTERM_BP_DIRECT	GO:0000387~spliceosomal snRNP assembly	7	1.92837	0.0253562	SMD2_HUMAN, SART3_HUMAN, SMD1_HUMAN, STRAP_HUMAN, SMD3_HUMAN, SNUT1_HUMAN, ANM5_HUMAN	336	12	1577	2.73785	1	1	1
GOTERM_BP_DIRECT	GO:0043547~positive regulation of GTPase activity	16	4.40771	0.0257158	ARFG1_HUMAN, RANG_HUMAN, SNX9_HUMAN, NCK1_HUMAN, RHG01_HUMAN, RB3GP_HUMAN, RAGP1_HUMAN, ARF4_HUMAN, SMAP1_HUMAN, PIN1_HUMAN, ARFG3_HUMAN, OCRL_HUMAN, AGFG1_HUMAN, JUN_HUMAN, AFAD_HUMAN, ARFG2_HUMAN	336	43	1577	1.7464	1	1	1
GOTERM_BP_DIRECT	GO:0007275~multicellular organism development	13	3.58127	0.0320083	PDLI7_HUMAN, LS14B_HUMAN, TSNAX_HUMAN, LIMD1_HUMAN, NOSIP_HUMAN, ZFR_HUMAN, EDF1_HUMAN, NUDC_HUMAN, DACH1_HUMAN, RN114_HUMAN, CFDP1_HUMAN, AGFG1_HUMAN, LS14A_HUMAN	336	33	1577	1.84894	1	1	1
GOTERM_BP_DIRECT	GO:0043388~positive regulation of DNA binding	4	1.10193	0.0320507	TIF1B_HUMAN, HMGB1_HUMAN, EDF1_HUMAN, NDKA_HUMAN	336	4	1577	4.69345	1	1	1
GOTERM_BP_DIRECT	GO:0045944~positive regulation of transcription from RNA polymerase II promoter	24	6.61157	0.0375823	NUCKS_HUMAN, CCNK_HUMAN, EGLN1_HUMAN, HS105_HUMAN, RTF1_HUMAN, HMGB1_HUMAN, NUCL_HUMAN, NCK1_HUMAN, CCNT1_HUMAN, NELFE_HUMAN, BRD4_HUMAN, MYPT1_HUMAN, SAFB1_HUMAN, ARF4_HUMAN, DHX36_HUMAN, TIF1B_HUMAN, TR150_HUMAN, TBL1R_HUMAN, CDC73_HUMAN, PIN1_HUMAN, SNW1_HUMAN, HCFC1_HUMAN, JUN_HUMAN, HNRPK_HUMAN	336	76	1577	1.48214	1	1	1
GOTERM_BP_DIRECT	GO:0007179~transforming growth factor beta receptor signaling pathway	6	1.65289	0.0412067	ZYX_HUMAN, UBC12_HUMAN, TAB1_HUMAN, FERM2_HUMAN, UBP15_HUMAN, JUN_HUMAN	336	10	1577	2.81607	1	1	1
GOTERM_BP_DIRECT	GO:0006369~termination of RNA polymerase II transcription	10	2.75482	0.0638123	FIP1_HUMAN, U2AF2_HUMAN, PDIP3_HUMAN, PAPOA_HUMAN, SRS11_HUMAN, CPSF7_HUMAN, THOC4_HUMAN, CPSF5_HUMAN, SMD3_HUMAN, CSTF2_HUMAN	336	25	1577	1.87738	1	1	1
GOTERM_BP_DIRECT	GO:0030324~lung development	4	1.10193	0.0676039	PP1A_HUMAN, HMGB1_HUMAN, AL1A2_HUMAN, TAB1_HUMAN	336	5	1577	3.75476	1	1	1
GOTERM_BP_DIRECT	GO:0051764~actin crosslink formation	4	1.10193	0.0676039	FLNA_HUMAN, PLSI_HUMAN, PLST_HUMAN, PLSL_HUMAN	336	5	1577	3.75476	1	1	1
GOTERM_BP_DIRECT	GO:0007601~visual perception	5	1.37741	0.067902	PGTB2_HUMAN, PHLP_HUMAN, ABLM1_HUMAN, NOB1_HUMAN, WDR36_HUMAN	336	8	1577	2.93341	1	1	1
GOTERM_BP_DIRECT	GO:0045727~positive regulation of translation	7	1.92837	0.0774928	PDIP3_HUMAN, ABCF1_HUMAN, IF4G2_HUMAN, EF2_HUMAN, NPM_HUMAN, LARP1_HUMAN, PABP1_HUMAN	336	15	1577	2.19028	1	1	1
GOTERM_BP_DIRECT	GO:0007165~signal transduction	24	6.61157	0.08235	RANG_HUMAN, STMN1_HUMAN, GBB1_HUMAN, HAP28_HUMAN, RHG01_HUMAN, DPYL2_HUMAN, NPM_HUMAN, LIMD1_HUMAN, RAGP1_HUMAN, MYPT1_HUMAN, ZYX_HUMAN, RAPH1_HUMAN, PHLP_HUMAN, HINT1_HUMAN, PAK2_HUMAN, SH3G1_HUMAN, CLIC1_HUMAN, CD2AP_HUMAN, OCRL_HUMAN, AFAD_HUMAN, HBS1L_HUMAN, DPYL5_HUMAN, 1433Z_HUMAN, HNRPK_HUMAN	336	82	1577	1.37369	1	1	1
GOTERM_BP_DIRECT	GO:0006378~mRNA polyadenylation	6	1.65289	0.0894272	SAHH2_HUMAN, PAPOA_HUMAN, CDC73_HUMAN, CPSF5_HUMAN, PABP1_HUMAN, CSTF2_HUMAN	336	12	1577	2.34673	1	1	1
GOTERM_BP_DIRECT	GO:0030334~regulation of cell migration	6	1.65289	0.0894272	RTN4_HUMAN, NCK1_HUMAN, FLNA_HUMAN, SLK_HUMAN, PTN23_HUMAN, RCC2_HUMAN	336	12	1577	2.34673	1	1	1
GOTERM_BP_DIRECT	GO:0000245~spliceosomal complex assembly	6	1.65289	0.0894272	SMD2_HUMAN, SART3_HUMAN, SMD1_HUMAN, SF01_HUMAN, SMD3_HUMAN, PRP19_HUMAN	336	12	1577	2.34673	1	1	1
GOTERM_BP_DIRECT	GO:0031124~mRNA 3'-end processing	9	2.47934	0.0941271	FIP1_HUMAN, U2AF2_HUMAN, PDIP3_HUMAN, PAPOA_HUMAN, SRS11_HUMAN, CPSF7_HUMAN, THOC4_HUMAN, CPSF5_HUMAN, CSTF2_HUMAN	336	23	1577	1.83657	1	1	1

## Sheet: (D) PKA_GO_CC
Table S2. GO enrichment analysis of identified CK2 and PKA interactors in the BioID experiments.
(D) GO cellular component of identified PKA interactors
Category	Term	Count	%	PValue	Genes	List Total	Pop Hits	Pop Total	Fold Enrichment	Bonferroni	Benjamini	FDR
GOTERM_CC_DIRECT	GO:0005737~cytoplasm	228	62.8099	1.32955e-12	NCK1_HUMAN, SNX9_HUMAN, LYRIC_HUMAN, CCD50_HUMAN, YTHD3_HUMAN, UBAP2_HUMAN, SNP29_HUMAN, FHL1_HUMAN, SNP23_HUMAN, PR40A_HUMAN, G3BP2_HUMAN, SAHH_HUMAN, SPF30_HUMAN, STAU1_HUMAN, PTN23_HUMAN, PTN11_HUMAN, NSF1C_HUMAN, NPM_HUMAN, PRDX2_HUMAN, RENT1_HUMAN, IF5_HUMAN, YKT6_HUMAN, WDHD1_HUMAN, SART3_HUMAN, SEPT2_HUMAN, SRC8_HUMAN, SEPT9_HUMAN, ROA1_HUMAN, RHG01_HUMAN, MRE11_HUMAN, NMT1_HUMAN, CHM2B_HU…	351	777	1610	1.34596	5.38444e-10	5.38466e-10	5.35807e-10
GOTERM_CC_DIRECT	GO:0005913~cell-cell adherens junction	73	20.1102	7.74417e-11	MARE1_HUMAN, CALD1_HUMAN, NCK1_HUMAN, SNX9_HUMAN, SEPT7_HUMAN, IF4G2_HUMAN, ICAL_HUMAN, RUVB1_HUMAN, UBAP2_HUMAN, LARP1_HUMAN, TES_HUMAN, SLK_HUMAN, PDLI5_HUMAN, CNN3_HUMAN, PIMT_HUMAN, RADI_HUMAN, AHNK_HUMAN, DBNL_HUMAN, 1433Z_HUMAN, PUR6_HUMAN, RANG_HUMAN, PDLI1_HUMAN, LAP2B_HUMAN, RAGP1_HUMAN, TLN1_HUMAN, KINH_HUMAN, EP15R_HUMAN, CLIC1_HUMAN, DNJB1_HUMAN, IF5_HUMAN, YKT6_HUMAN, SRC8_HUMAN, SEP…	351	169	1610	1.98132	3.13639e-08	1.56819e-08	1.56045e-08
GOTERM_CC_DIRECT	GO:0005886~plasma membrane	71	19.5592	0.00141382	KAPCA_HUMAN, CALD1_HUMAN, NCK1_HUMAN, GBB1_HUMAN, SNX9_HUMAN, CC124_HUMAN, SEPT7_HUMAN, SNP29_HUMAN, FHL1_HUMAN, UBP14_HUMAN, SMAP1_HUMAN, TES_HUMAN, SNP23_HUMAN, RADI_HUMAN, AHNK_HUMAN, DBNL_HUMAN, PP1A_HUMAN, STAU1_HUMAN, NSF1C_HUMAN, E41L3_HUMAN, PININ_HUMAN, KAP2_HUMAN, EHBP1_HUMAN, PP6R3_HUMAN, TLN1_HUMAN, EP15R_HUMAN, CLIC1_HUMAN, CSDE1_HUMAN, IF5_HUMAN, ARFG2_HUMAN, 41_HUMAN, E41L2_HUMAN, …	351	237	1610	1.37413	0.43617	0.15843	0.157648
GOTERM_CC_DIRECT	GO:0071013~catalytic step 2 spliceosome	22	6.06061	0.00156474	SF3B2_HUMAN, THOC4_HUMAN, ROA1_HUMAN, SYF1_HUMAN, PPIL1_HUMAN, HNRPR_HUMAN, SNUT1_HUMAN, SF3A1_HUMAN, PABP1_HUMAN, RU2B_HUMAN, PININ_HUMAN, SMD2_HUMAN, SMD1_HUMAN, HNRPQ_HUMAN, ROA3_HUMAN, U5S1_HUMAN, SNW1_HUMAN, SMD3_HUMAN, PRP19_HUMAN, ROA2_HUMAN, HNRPK_HUMAN, CDC5L_HUMAN	351	52	1610	1.94061	0.469649	0.15843	0.157648
GOTERM_CC_DIRECT	GO:0048471~perinuclear region of cytoplasm	31	8.53994	0.00338794	ANXA6_HUMAN, SEPT2_HUMAN, SEPT9_HUMAN, LYRIC_HUMAN, RHG01_HUMAN, TSNAX_HUMAN, CHERP_HUMAN, TPD52_HUMAN, CKAP4_HUMAN, WDR44_HUMAN, AL1A2_HUMAN, SC23A_HUMAN, SLK_HUMAN, IF4H_HUMAN, SHOT1_HUMAN, PAIRB_HUMAN, EZRI_HUMAN, 1433B_HUMAN, NDKA_HUMAN, FLNA_HUMAN, SET_HUMAN, PAK2_HUMAN, KINH_HUMAN, FXR1_HUMAN, COR1B_HUMAN, CLIC1_HUMAN, CD2AP_HUMAN, ANXA2_HUMAN, TPD54_HUMAN, DNJA1_HUMAN, CDC5L_HUMAN	351	87	1610	1.63441	0.74702	0.274423	0.273068
GOTERM_CC_DIRECT	GO:0019013~viral nucleocapsid	11	3.0303	0.00723946	HNRDL_HUMAN, SMD1_HUMAN, HNRPQ_HUMAN, ROA3_HUMAN, HNRPL_HUMAN, ROA1_HUMAN, U5S1_HUMAN, HNRPR_HUMAN, AHNK_HUMAN, RU2B_HUMAN, HNRPK_HUMAN	351	21	1610	2.40266	0.947274	0.488664	0.48625
GOTERM_CC_DIRECT	GO:0034709~methylosome	5	1.37741	0.0091187	SMD2_HUMAN, SMD1_HUMAN, ERH_HUMAN, SMD3_HUMAN, ANM5_HUMAN	351	5	1610	4.58689	0.975523	0.513817	0.51128
GOTERM_CC_DIRECT	GO:0005634~nucleus	180	49.5868	0.0101495	CCNK_HUMAN, NUCKS_HUMAN, KAPCA_HUMAN, NCK1_HUMAN, SGT1_HUMAN, LYRIC_HUMAN, PUS7_HUMAN, NUDT5_HUMAN, UBAP2_HUMAN, MDC1_HUMAN, FHL1_HUMAN, PRC2A_HUMAN, DHX36_HUMAN, TFCP2_HUMAN, PDCD5_HUMAN, AHNK_HUMAN, PP1A_HUMAN, SAHH_HUMAN, SPF30_HUMAN, PTN23_HUMAN, PTN11_HUMAN, NPM_HUMAN, NSF1C_HUMAN, RENT1_HUMAN, ROA3_HUMAN, PIN1_HUMAN, RBBP4_HUMAN, TKT_HUMAN, IF5A1_HUMAN, IF5_HUMAN, PRP19_HUMAN, RED_HUMAN, SA…	351	733	1610	1.12639	0.983942	0.513817	0.51128
GOTERM_CC_DIRECT	GO:0016607~nuclear speck	22	6.06061	0.0168857	KAPCA_HUMAN, RBM27_HUMAN, PRPF3_HUMAN, SART3_HUMAN, THOC4_HUMAN, SPF30_HUMAN, ACINU_HUMAN, ZC3HE_HUMAN, PSPC1_HUMAN, PININ_HUMAN, ATX2L_HUMAN, U2AF2_HUMAN, PDIP3_HUMAN, TR150_HUMAN, DDX42_HUMAN, PIN1_HUMAN, YLPM1_HUMAN, U5S1_HUMAN, BCLF1_HUMAN, PRP19_HUMAN, PR40A_HUMAN, CDC5L_HUMAN	351	62	1610	1.62761	0.998989	0.698349	0.6949
GOTERM_CC_DIRECT	GO:0019898~extrinsic component of membrane	7	1.92837	0.0172432	41_HUMAN, E41L2_HUMAN, EZRI_HUMAN, RADI_HUMAN, E41L3_HUMAN, NMT1_HUMAN, SNX1_HUMAN	351	11	1610	2.91893	0.999128	0.698349	0.6949
GOTERM_CC_DIRECT	GO:0031982~vesicle	9	2.47934	0.0362269	EZRI_HUMAN, TAGL2_HUMAN, KINH_HUMAN, TKT_HUMAN, CLIC1_HUMAN, AHNK_HUMAN, ANXA2_HUMAN, SNX1_HUMAN, CHM4B_HUMAN	351	19	1610	2.17274	1	1	0.997525
GOTERM_CC_DIRECT	GO:0010494~cytoplasmic stress granule	7	1.92837	0.0431557	ATX2L_HUMAN, FUBP2_HUMAN, STAU1_HUMAN, G3BP1_HUMAN, NUFP2_HUMAN, PABP1_HUMAN, LS14A_HUMAN	351	13	1610	2.46987	1	1	0.997525
GOTERM_CC_DIRECT	GO:0005911~cell-cell junction	12	3.30579	0.0433219	PININ_HUMAN, PP1A_HUMAN, NCK1_HUMAN, PDLI7_HUMAN, FLNA_HUMAN, SNP23_HUMAN, TLN1_HUMAN, LIMD1_HUMAN, ADDG_HUMAN, ANXA2_HUMAN, E41L3_HUMAN, AFAD_HUMAN	351	30	1610	1.83476	1	1	0.997525
GOTERM_CC_DIRECT	GO:0001726~ruffle	10	2.75482	0.0435732	SRC8_HUMAN, SNX9_HUMAN, EZRI_HUMAN, PDLI7_HUMAN, TLN1_HUMAN, PLSL_HUMAN, CD2AP_HUMAN, RADI_HUMAN, DBNL_HUMAN, ANXA2_HUMAN	351	23	1610	1.9943	1	1	0.997525
GOTERM_CC_DIRECT	GO:0002102~podosome	5	1.37741	0.0439514	SRC8_HUMAN, PLSL_HUMAN, SH3G1_HUMAN, DBNL_HUMAN, HNRPK_HUMAN	351	7	1610	3.27635	1	1	0.997525
GOTERM_CC_DIRECT	GO:0001725~stress fiber	9	2.47934	0.065091	ZYX_HUMAN, SEPT9_HUMAN, SEP11_HUMAN, ABLM1_HUMAN, PDLI7_HUMAN, SEPT7_HUMAN, PLSL_HUMAN, FERM2_HUMAN, COR1B_HUMAN	351	21	1610	1.96581	1	1	0.997525
GOTERM_CC_DIRECT	GO:0005681~spliceosomal complex	16	4.40771	0.066412	HNRDL_HUMAN, PRPF3_HUMAN, SF3B2_HUMAN, SPF30_HUMAN, ROA1_HUMAN, SF01_HUMAN, SPF45_HUMAN, HNRPR_HUMAN, SF3A1_HUMAN, RU2B_HUMAN, SMD2_HUMAN, U2AF2_HUMAN, U5S1_HUMAN, SNW1_HUMAN, SMD3_HUMAN, ROA2_HUMAN	351	47	1610	1.5615	1	1	0.997525
GOTERM_CC_DIRECT	GO:0016281~eukaryotic translation initiation factor 4F complex	4	1.10193	0.0718436	IF4B_HUMAN, IF4G2_HUMAN, IF4G1_HUMAN, IF4H_HUMAN	351	5	1610	3.66952	1	1	0.997525
GOTERM_CC_DIRECT	GO:0005930~axoneme	4	1.10193	0.0718436	MAP4_HUMAN, SEPT2_HUMAN, SEPT9_HUMAN, SEPT7_HUMAN	351	5	1610	3.66952	1	1	0.997525
GOTERM_CC_DIRECT	GO:0035145~exon-exon junction complex	5	1.37741	0.0731418	PININ_HUMAN, PDIP3_HUMAN, TR150_HUMAN, RENT1_HUMAN, THOC4_HUMAN	351	8	1610	2.86681	1	1	0.997525
GOTERM_CC_DIRECT	GO:0005819~spindle	11	3.0303	0.078066	HAUS6_HUMAN, CE170_HUMAN, MARE1_HUMAN, TPX2_HUMAN, CYTSA_HUMAN, SEPT2_HUMAN, CBX3_HUMAN, CDC27_HUMAN, SEPT7_HUMAN, KIF23_HUMAN, PRP19_HUMAN	351	29	1610	1.73986	1	1	0.997525
GOTERM_CC_DIRECT	GO:0015629~actin cytoskeleton	18	4.95868	0.0925745	SEPT2_HUMAN, CALD1_HUMAN, ABLM1_HUMAN, SEPT9_HUMAN, EZRI_HUMAN, PDLI7_HUMAN, SEPT7_HUMAN, MYPT1_HUMAN, NMT1_HUMAN, FLNA_HUMAN, PDLI5_HUMAN, CNN3_HUMAN, PLSL_HUMAN, SYTC_HUMAN, CD2AP_HUMAN, COR1B_HUMAN, AHNK_HUMAN, CRK_HUMAN	351	57	1610	1.44849	1	1	0.997525
GOTERM_CC_DIRECT	GO:0014069~postsynaptic density	8	2.20386	0.096876	ARFG1_HUMAN, MAP4_HUMAN, RTN4_HUMAN, PDLI5_HUMAN, CNN3_HUMAN, ADDG_HUMAN, DBNL_HUMAN, E41L3_HUMAN	351	19	1610	1.93132	1	1	0.997525
GOTERM_CC_DIRECT	GO:0043197~dendritic spine	6	1.65289	0.0971386	PP1A_HUMAN, SRC8_HUMAN, SEP11_HUMAN, CNN3_HUMAN, FXR1_HUMAN, ARF4_HUMAN	351	12	1610	2.29345	1	1	0.997525
GOTERM_CC_DIRECT	GO:0005844~polysome	6	1.65289	0.0971386	PFD3_HUMAN, IF4B_HUMAN, FXR1_HUMAN, FXR2_HUMAN, IF4G1_HUMAN, IF4H_HUMAN	351	12	1610	2.29345	1	1	0.997525
GOTERM_CC_DIRECT	GO:0005686~U2 snRNP	6	1.65289	0.0971386	SMD2_HUMAN, SF3B2_HUMAN, SMD1_HUMAN, SMD3_HUMAN, SF3A1_HUMAN, RU2B_HUMAN	351	12	1610	2.29345	1	1	0.997525
