# Supplementary material for: Identification of Endogenous Kinase Substrates by Proximity Labeling Combined with Kinase Perturbation and Phosphorylation Motifs
Source: Mol Cell Proteomics. 2021 Jun 27;20:100119. doi: 10.1016/j.mcpro.2021.100119 (PMC8325102; doi:10.1016/j.mcpro.2021.100119)
Supplement: Supplemental Table S3 [file mmc4.xlsx]

## Sheet: CX-4945_phosphopeptide
Table S3. Phosphosites identified in kinase-perturbed phosphoproteome analysis.
(A) Identified phosphopeptides from CX-4945 treated cells
Sequence	Length	Modifications	Modified sequence	Oxidation (M) Probabilities	Phospho (STY) Probabilities	Oxidation (M) Score Diffs	Phospho (STY) Score Diffs	Acetyl (Protein N-term)	Oxidation (M)	Phospho (STY)	Missed cleavages	Proteins	Leading proteins	Leading razor protein	Type	Raw file	MS/MS m/z	Charge	m/z	Mass	Uncalibrated - Calibrated m/z [ppm]	Uncalibrated - Calibrated m/z [Da]	Mass error [ppm]	Mass error [Da]	Uncalibrated mass error [ppm]	Uncalibrated mass error [Da]	Max intensity m/z 0	Retention time	Retention length	Calibrated retention time	Calibrated retention time start	Calibrated retention time finish	Retention time calibration	Match time difference	Match m/z difference	Match q-value	Match score	Number of data points	Number of scans	Number of isotopic peaks	PIF	Fraction of total spectrum	Base peak fraction	PEP	MS/MS count	MS/MS scan number	Score	Delta score	Combinatorics
AAAAAAAAAAGAAGGRGSGPGR	22	Acetyl (Protein N-term),Phospho (STY)	_(Acetyl (Protein N-term))AAAAAAAAAAGAAGGRGS(Phospho (STY))GPGR_		AAAAAAAAAAGAAGGRGS(1)GPGR		AAAAAAAAAAGAAGGRGS(47)GPGR	1	0	1	1	PABP2_HUMAN	PABP2_HUMAN	PABP2_HUMAN	MULTI-MSMS	191228TN_12_CX4945_fr4	611.625	3	611.29	1830.85	0.022131	1.3529e-05	0.63218	0.00038644	0.65431	0.00039997	611.625	55.764	0.68502	57.178	56.841	57.526	1.4147					25	13	3	0.972121	0.000482594	0.00378762	0.00022583	1	25302	46.663	12.051	1
AAAAAAAATMALAAPSSPTPESPTMLTK	28	Oxidation (M),2 Phospho (STY)	_AAAAAAAATMALAAPSS(Phospho (STY))PTPES(Phospho (STY))PTM(Oxidation (M))LTK_	AAAAAAAATMALAAPSSPTPESPTM(1)LTK	AAAAAAAATMALAAPS(0.21)S(0.572)PT(0.224)PES(0.785)PT(0.189)MLT(0.019)K	AAAAAAAATM(-71)ALAAPSSPTPESPTM(71)LTK	AAAAAAAAT(-65)MALAAPS(-4.4)S(4.4)PT(-4.5)PES(6.4)PT(-6.4)MLT(-17)K	0	1	2	0	INCE_HUMAN	INCE_HUMAN	INCE_HUMAN	MULTI-MSMS	191228TN_08_CX4945_fr7	809.398	4	694.565	2774.23	-0.05397	-3.7486e-05	164970	114.58	164970	114.58	809.398	92.243	0.83213	92.623	92.167	92.999	0.38007					76	22	5	0.493585	0.00100396	0.0130033	0.00026454	1	46347	85.884	56.281	42
AAAAAAAGDSDSWDADAFSVEDPVRK	26	Acetyl (Protein N-term),Phospho (STY)	_(Acetyl (Protein N-term))AAAAAAAGDS(Phospho (STY))DSWDADAFSVEDPVRK_		AAAAAAAGDS(0.865)DS(0.135)WDADAFSVEDPVRK		AAAAAAAGDS(8.1)DS(-8.1)WDADAFS(-60)VEDPVRK	1	0	1	1	EIF3J_HUMAN	EIF3J_HUMAN	EIF3J_HUMAN	MULTI-MSMS	191228TN_02_CX4945_fr1	982.446	3	905.724	2714.15	0.10863	9.8386e-05	84339	76.388	84339	76.388	982.446	88.252	1.6078	88.252	87.733	89.34	0					234	53	6	0.967138	0.00587062	0.198623	6.0068e-21	2	52227	89.859	60.76	3
AAAAAAAGDSDSWDADAFSVEDPVRK	26	Acetyl (Protein N-term),Phospho (STY)	_(Acetyl (Protein N-term))AAAAAAAGDS(Phospho (STY))DSWDADAFSVEDPVRK_		AAAAAAAGDS(0.5)DS(0.5)WDADAFSVEDPVRK		AAAAAAAGDS(0)DS(0)WDADAFS(-40)VEDPVRK	1	0	1	1	EIF3J_HUMAN	EIF3J_HUMAN	EIF3J_HUMAN	MULTI-MSMS	191228TN_03_CX4945_fr2	982.446	3	905.724	2714.15	-0.17471	-0.00015824	84339	76.387	84338	76.387	982.446	87.903	2.1442	88.282	87.236	89.381	0.3787					178	43	7	0.960107	0.0226179	0.727049	3.9475e-32	1	41381	66.308	32.883	3
AAAAAAAGDSDSWDADAFSVEDPVRK	26	Acetyl (Protein N-term),Phospho (STY)	_(Acetyl (Protein N-term))AAAAAAAGDS(Phospho (STY))DSWDADAFSVEDPVRK_		AAAAAAAGDS(0.862)DS(0.138)WDADAFSVEDPVRK		AAAAAAAGDS(8)DS(-8)WDADAFS(-51)VEDPVRK	1	0	1	1	EIF3J_HUMAN	EIF3J_HUMAN	EIF3J_HUMAN	MULTI-MSMS	191228TN_04_CX4945_fr3	982.445	3	905.724	2714.15	-0.11939	-0.00010813	84338	76.387	84338	76.387	982.445	87.753	4.4502	88.276	87.396	91.846	0.52301					280	88	7	0.975557	0.00836261	0.116478	1.1487e-20	1	44771	73.405	37.658	3
AAAAAAAGDSDSWDADAFSVEDPVRK	26	Acetyl (Protein N-term),Phospho (STY)	_(Acetyl (Protein N-term))AAAAAAAGDSDS(Phospho (STY))WDADAFSVEDPVRK_		AAAAAAAGDS(0.266)DS(0.734)WDADAFSVEDPVRK		AAAAAAAGDS(-4.4)DS(4.4)WDADAFS(-37)VEDPVRK	1	0	1	1	EIF3J_HUMAN	EIF3J_HUMAN	EIF3J_HUMAN	MULTI-MSMS	191228TN_10_CX4945_fr2	982.446	3	905.724	2714.15	-0.022555	-2.0429e-05	84339	76.387	84338	76.387	982.446	87.984	2.7116	88.565	87.616	90.328	0.58063					182	55	6	0.970977	0.012469	0.239281	2.6186e-27	1	40759	78.456	39.678	3
AAAAAAAGDSDSWDADAFSVEDPVRK	26	Acetyl (Protein N-term),Phospho (STY)	_(Acetyl (Protein N-term))AAAAAAAGDS(Phospho (STY))DSWDADAFSVEDPVRK_		AAAAAAAGDS(0.5)DS(0.5)WDADAFSVEDPVRK		AAAAAAAGDS(0)DS(0)WDADAFS(-42)VEDPVRK	1	0	1	1	EIF3J_HUMAN	EIF3J_HUMAN	EIF3J_HUMAN	MULTI-MSMS	191228TN_12_CX4945_fr4	982.446	3	905.724	2714.15	-0.21204	-0.00019205	84336	76.385	84336	76.385	982.444	87.982	2.527	88.319	87.561	90.088	0.33741					169	49	6	0.917293	0.00243676	0.0340741	4.9665e-10	1	43967	62.999	33.797	3
AAAAAAAGDSDSWDADAFSVEDPVRK	26	Acetyl (Protein N-term),Phospho (STY)	_(Acetyl (Protein N-term))AAAAAAAGDS(Phospho (STY))DSWDADAFSVEDPVRK_					1	0	1	1	EIF3J_HUMAN	EIF3J_HUMAN	EIF3J_HUMAN	MULTI-MATCH	191228TN_03_CX4945_fr2		4	679.545	2714.15	0.29719	0.00020195	84307	57.29	84307	57.291	737.086	87.902	1.647	88.281	87.683	89.33	0.3787	-0.15381	-0.0007836	NaN	144.72	140	33	7	NaN	NaN	NaN	NaN	0		NaN	NaN	0
AAAAAAAGDSDSWDADAFSVEDPVRK	26	Acetyl (Protein N-term),Phospho (STY)	_(Acetyl (Protein N-term))AAAAAAAGDS(Phospho (STY))DSWDADAFSVEDPVRK_					1	0	1	1	EIF3J_HUMAN	EIF3J_HUMAN	EIF3J_HUMAN	MULTI-MATCH	191228TN_04_CX4945_fr3		4	679.545	2714.15	-0.1463	-9.9415e-05	84307	57.291	84307	57.291	737.086	87.768	3.541	88.291	87.643	91.184	0.52301	-0.1434	0.00026954	NaN	144.72	272	70	7	NaN	NaN	NaN	NaN	0		NaN	NaN	0
AAAAAAAGDSDSWDADAFSVEDPVRK	26	Acetyl (Protein N-term),Phospho (STY)	_(Acetyl (Protein N-term))AAAAAAAGDS(Phospho (STY))DSWDADAFSVEDPVRK_					1	0	1	1	EIF3J_HUMAN	EIF3J_HUMAN	EIF3J_HUMAN	MULTI-MATCH-MSMS	191228TN_05_CX4945_fr4		4	679.545	2714.15	-0.045148	-3.068e-05	84307	57.29	84307	57.29	737.086	87.837	1.9262	88.427	87.807	89.733	0.59029	-0.00732	-0.0012168	NaN	144.72	92	38	4	NaN	NaN	NaN	NaN	0		NaN	NaN	0
AAAAAAAGDSDSWDADAFSVEDPVRK	26	Acetyl (Protein N-term),Phospho (STY)	_(Acetyl (Protein N-term))AAAAAAAGDSDS(Phospho (STY))WDADAFSVEDPVRK_					1	0	1	1	EIF3J_HUMAN	EIF3J_HUMAN	EIF3J_HUMAN	MULTI-MATCH-MSMS	191228TN_09_CX4945_fr1		3	905.724	2714.15	0.5139	0.00046545	84339	76.388	84339	76.388	982.446	88.209	2.1969	88.653	88.114	90.311	0.44364	0.24601	0.00051685	NaN	172.99	217	74	6	NaN	NaN	NaN	NaN	0		NaN	NaN	0
AAAAAAAGDSDSWDADAFSVEDPVRK	26	Acetyl (Protein N-term),Phospho (STY)	_(Acetyl (Protein N-term))AAAAAAAGDS(Phospho (STY))DSWDADAFSVEDPVRK_					1	0	1	1	EIF3J_HUMAN	EIF3J_HUMAN	EIF3J_HUMAN	MULTI-MATCH	191228TN_10_CX4945_fr2		4	679.545	2714.15	-0.054363	-3.6942e-05	84307	57.291	84307	57.291	737.086	87.96	1.4936	88.54	88.067	89.561	0.58063	0.10577	0.0003579	NaN	144.72	127	30	6	NaN	NaN	NaN	NaN	0		NaN	NaN	0
AAAAAAGPSPGSGPGDSPEGPEGEAPER	28	Acetyl (Protein N-term),Phospho (STY)	_(Acetyl (Protein N-term))AAAAAAGPS(Phospho (STY))PGSGPGDSPEGPEGEAPER_		AAAAAAGPS(0.872)PGS(0.114)GPGDS(0.014)PEGPEGEAPER		AAAAAAGPS(8.8)PGS(-8.8)GPGDS(-18)PEGPEGEAPER	1	0	1	0	VPS51_HUMAN	VPS51_HUMAN	VPS51_HUMAN	MULTI-MSMS	191228TN_02_CX4945_fr1	871.036	3	871.036	2610.09	-0.74637	-0.00065012	0.61661	0.00053709	-0.12976	-0.00011303	871.371	42.125	0.78014	42.125	41.663	42.443	0					65	18	5	0.869276	0.0016949	0.0115366	0.00028649	1	19346	41.214	11.792	3
AAAAAAGPSPGSGPGDSPEGPEGEAPER	28	Acetyl (Protein N-term),Phospho (STY)	_(Acetyl (Protein N-term))AAAAAAGPSPGS(Phospho (STY))GPGDSPEGPEGEAPER_		AAAAAAGPS(0.106)PGS(0.447)GPGDS(0.447)PEGPEGEAPER		AAAAAAGPS(-6.3)PGS(0)GPGDS(0)PEGPEGEAPER	1	0	1	0	VPS51_HUMAN	VPS51_HUMAN	VPS51_HUMAN	MSMS	191228TN_10_CX4945_fr2	871.036	3	871.036	2610.09	NaN	NaN	NaN	NaN	NaN	NaN	NaN	43.432	1	44.572	44.072	45.072	1.1397								NaN	NaN	NaN	0.00013424	1	17760	41.084	14.936	3
AAAAAAGPSPGSGPGDSPEGPEGEAPER	28	Acetyl (Protein N-term),Phospho (STY)	_(Acetyl (Protein N-term))AAAAAAGPSPGS(Phospho (STY))GPGDSPEGPEGEAPER_					1	0	1	0	VPS51_HUMAN	VPS51_HUMAN	VPS51_HUMAN	MULTI-MATCH	191228TN_03_CX4945_fr2		3	871.036	2610.09	-0.54257	-0.00047259	0.90343	0.00078692	0.36086	0.00031433	871.371	42.545	0.35935	42.778	42.524	42.883	0.23281	0.32612	0.0006399	NaN	79.445	15	6	3	NaN	NaN	NaN	NaN	0		NaN	NaN	0
AAAAAAGPSPGSGPGDSPEGPEGEAPERR	29	Acetyl (Protein N-term),Phospho (STY)	_(Acetyl (Protein N-term))AAAAAAGPSPGSGPGDS(Phospho (STY))PEGPEGEAPERR_					1	0	1	1	VPS51_HUMAN	VPS51_HUMAN	VPS51_HUMAN	MULTI-MATCH	191228TN_10_CX4945_fr2		3	923.07	2766.19	-0.073431	-6.7782e-05	1.8165	0.0016768	1.7431	0.001609	923.072	35.943	1.0618	37.145	36.485	37.547	1.2021	0.083076	0.0010413	NaN	65.753	51	20	4	NaN	NaN	NaN	NaN	0		NaN	NaN	0
AAAAAALSGAGTPPAGGGAGGGGAGGGGSPPGGWAVAR	38	Acetyl (Protein N-term),Phospho (STY)	_(Acetyl (Protein N-term))AAAAAALSGAGTPPAGGGAGGGGAGGGGS(Phospho (STY))PPGGWAVAR_		AAAAAALS(0.001)GAGT(0.001)PPAGGGAGGGGAGGGGS(0.997)PPGGWAVAR		AAAAAALS(-28)GAGT(-29)PPAGGGAGGGGAGGGGS(28)PPGGWAVAR	1	0	1	0	FOXK2_HUMAN	FOXK2_HUMAN	FOXK2_HUMAN	MULTI-MSMS	191228TN_06_CX4945_fr5	767.61	4	767.36	3065.41	-0.10457	-8.0246e-05	-0.026605	-2.0415e-05	-0.13118	-0.00010066	767.611	85.051	2.3927	85.648	84.723	87.116	0.59739					232	48	6	0.981925	0.0087142	0.167147	1.2759e-16	2	40657	47.605	18.453	3
AAAAAALSGAGTPPAGGGAGGGGAGGGGSPPGGWAVAR	38	Acetyl (Protein N-term),Phospho (STY)	_(Acetyl (Protein N-term))AAAAAALSGAGTPPAGGGAGGGGAGGGGS(Phospho (STY))PPGGWAVAR_					1	0	1	0	FOXK2_HUMAN	FOXK2_HUMAN	FOXK2_HUMAN	MULTI-MATCH-MSMS	191228TN_06_CX4945_fr5		3	1022.81	3065.41	-0.076408	-7.8151e-05	0.0047856	4.8947e-06	-0.071622	-7.3256e-05	1023.15	85.021	2.1366	85.618	84.773	86.909	0.59739	-0.052995	-6.7333e-05	NaN	96.634	208	43	6	NaN	NaN	NaN	NaN	0		NaN	NaN	0
AAAAAALSGAGTPPAGGGAGGGGAGGGGSPPGGWAVAR	38	Acetyl (Protein N-term),Phospho (STY)	_(Acetyl (Protein N-term))AAAAAALSGAGTPPAGGGAGGGGAGGGGS(Phospho (STY))PPGGWAVAR_					1	0	1	0	FOXK2_HUMAN	FOXK2_HUMAN	FOXK2_HUMAN	MULTI-MATCH	191228TN_07_CX4945_fr6		3	1022.81	3065.41	-0.21578	-0.00022071	0.030179	3.0867e-05	-0.1856	-0.00018984	1023.15	85.104	1.2378	85.446	84.958	86.196	0.34189	-0.22494	1.0585e-05	NaN	96.634	79	24	4	NaN	NaN	NaN	NaN	0		NaN	NaN	0
AAAAAALSGAGTPPAGGGAGGGGAGGGGSPPGGWAVAR	38	Acetyl (Protein N-term),2 Phospho (STY)	_(Acetyl (Protein N-term))AAAAAALS(Phospho (STY))GAGTPPAGGGAGGGGAGGGGS(Phospho (STY))PPGGWAVAR_		AAAAAALS(0.938)GAGT(0.066)PPAGGGAGGGGAGGGGS(0.996)PPGGWAVAR		AAAAAALS(12)GAGT(-12)PPAGGGAGGGGAGGGGS(24)PPGGWAVAR	1	0	2	0	FOXK2_HUMAN	FOXK2_HUMAN	FOXK2_HUMAN	MULTI-MSMS	191228TN_11_CX4945_fr3	787.602	4	787.351	3145.38	0.49867	0.00039263	-0.36899	-0.00029052	0.12969	0.00010211	787.602	95.789	3.1112	96.218	94.519	97.631	0.42924					300	61	7	0.939673	0.0133329	0.498933	2.8902e-07	1	47656	42.339	19.046	3
AAAAAALSGAGTPPAGGGAGGGGAGGGGSPPGGWAVAR	38	Acetyl (Protein N-term),2 Phospho (STY)	_(Acetyl (Protein N-term))AAAAAALSGAGT(Phospho (STY))PPAGGGAGGGGAGGGGS(Phospho (STY))PPGGWAVAR_		AAAAAALS(0.099)GAGT(0.901)PPAGGGAGGGGAGGGGS(1)PPGGWAVAR		AAAAAALS(-9.6)GAGT(9.6)PPAGGGAGGGGAGGGGS(46)PPGGWAVAR	1	0	2	0	FOXK2_HUMAN	FOXK2_HUMAN	FOXK2_HUMAN	MULTI-MSMS	191228TN_12_CX4945_fr4	1049.8	3	1049.47	3145.38	-0.034704	-3.6421e-05	0.34919	0.00036647	0.31449	0.00033005	1049.8	95.863	2.2753	96.175	94.934	97.21	0.31261					182	44	6	0.99396	0.00579211	0.212165	2.8886e-77	3	47636	62.039	42.171	3
AAAAAATAPPSPGPAQPGPR	20	Phospho (STY)	_AAAAAATAPPS(Phospho (STY))PGPAQPGPR_		AAAAAATAPPS(1)PGPAQPGPR		AAAAAAT(-79)APPS(79)PGPAQPGPR	0	0	1	0	SAMD1_HUMAN	SAMD1_HUMAN	SAMD1_HUMAN	MULTI-MSMS	191228TN_05_CX4945_fr4	689.019	3	612.632	1834.87	-0.16084	-9.8538e-05	124690	76.388	124690	76.388	689.354	32.275	1.1778	33.208	32.662	33.84	0.93318					136	27	6	0.919729	0.00666482	0.135328	1.6813e-05	2	11875	113.11	84.341	2
AAAAAATAPPSPGPAQPGPR	20	Phospho (STY)	_AAAAAATAPPS(Phospho (STY))PGPAQPGPR_		AAAAAATAPPS(1)PGPAQPGPR		AAAAAAT(-89)APPS(89)PGPAQPGPR	0	0	1	0	SAMD1_HUMAN	SAMD1_HUMAN	SAMD1_HUMAN	MULTI-MSMS	191228TN_12_CX4945_fr4	689.355	3	612.632	1834.87	-0.26581	-0.00016285	124690	76.388	124690	76.388	689.019	32.234	1.7016	33.932	32.985	34.687	1.6974					143	35	6	0.906191	0.00651756	0.101464	5.3782e-07	1	11240	125.86	73.789	2
AAAAAATAPPSPGPAQPGPR	20	Phospho (STY)	_AAAAAATAPPS(Phospho (STY))PGPAQPGPR_					0	0	1	0	SAMD1_HUMAN	SAMD1_HUMAN	SAMD1_HUMAN	MULTI-MATCH	191228TN_04_CX4945_fr3		3	612.632	1834.87	0.04441	2.7207e-05	124690	76.388	124690	76.388	689.019	32.322	0.70857	32.94	32.628	33.337	0.61811	-0.51972	-0.00056378	NaN	125.86	25	13	2	NaN	NaN	NaN	NaN	0		NaN	NaN	0
AAAAAATAPPSPGPAQPGPR	20	Phospho (STY)	_AAAAAATAPPS(Phospho (STY))PGPAQPGPR_					0	0	1	0	SAMD1_HUMAN	SAMD1_HUMAN	SAMD1_HUMAN	MULTI-MATCH	191228TN_11_CX4945_fr3		3	612.632	1834.87	-0.18441	-0.00011297	124690	76.388	124690	76.388	689.353	32.258	0.79716	33.759	33.447	34.244	1.5013	0.29957	3.7727e-05	NaN	125.86	38	15	4	NaN	NaN	NaN	NaN	0		NaN	NaN	0
AAAAALSGSPPQTEKPTHYR	20	Phospho (STY)	_AAAAALSGS(Phospho (STY))PPQTEKPTHYR_		AAAAALS(0.038)GS(0.952)PPQT(0.009)EKPT(0.001)HY(0.001)R		AAAAALS(-14)GS(14)PPQT(-20)EKPT(-31)HY(-31)R	0	0	1	1	UNKL_HUMAN	UNKL_HUMAN	UNKL_HUMAN	MULTI-MSMS	191228TN_06_CX4945_fr5	648.841	4	534.009	2132.01	0.10102	5.3948e-05	214570	114.58	214570	114.58	648.841	37.91	0.87411	39.055	38.522	39.396	1.145					77	26	5	0.940446	0.00195069	0.0152618	0.011191	1	13860	57.973	35.759	5
AAAAALSGSPPQTEKPTHYR	20	Phospho (STY)	_AAAAALSGS(Phospho (STY))PPQTEKPTHYR_		AAAAALS(0.026)GS(0.972)PPQT(0.001)EKPT(0.001)HYR		AAAAALS(-16)GS(16)PPQT(-28)EKPT(-33)HY(-38)R	0	0	1	1	UNKL_HUMAN	UNKL_HUMAN	UNKL_HUMAN	MULTI-MSMS	191228TN_07_CX4945_fr6	648.841	4	534.009	2132.01	-0.093344	-4.9846e-05	214570	114.58	214570	114.58	648.841	37.788	1.4837	39.125	37.925	39.408	1.337					145	38	5	0.931469	0.00260732	0.0350834	0.0045906	1	13590	64.537	36.185	5
AAAAALSGSPPQTEKPTHYR	20	Phospho (STY)	_AAAAALSGS(Phospho (STY))PPQTEKPTHYR_					0	0	1	1	UNKL_HUMAN	UNKL_HUMAN	UNKL_HUMAN	MULTI-MATCH-MSMS	191228TN_13_CX4945_fr5		4	534.009	2132.01	-0.041742	-2.2291e-05	214570	114.58	214570	114.58	648.841	37.596	0.85808	39.184	38.655	39.513	1.5875	0.026606	-0.00046516	NaN	64.537	71	23	5	NaN	NaN	NaN	NaN	0		NaN	NaN	0
AAAAALSGSPPQTEKPTHYR	20	Phospho (STY)	_AAAAALSGS(Phospho (STY))PPQTEKPTHYR_					0	0	1	1	UNKL_HUMAN	UNKL_HUMAN	UNKL_HUMAN	MULTI-MATCH-MSMS	191228TN_14_CX4945_fr6		4	534.009	2132.01	0.08178	4.3671e-05	214570	114.58	214570	114.58	648.841	37.587	1.6326	39.264	37.94	39.573	1.6773	0.1072	-3.9654e-05	NaN	64.537	137	39	5	NaN	NaN	NaN	NaN	0		NaN	NaN	0
AAAAGLGHPASPGGSEDGPPGSEEEDAAR	29	Phospho (STY)	_AAAAGLGHPAS(Phospho (STY))PGGSEDGPPGSEEEDAAR_		AAAAGLGHPAS(0.99)PGGS(0.01)EDGPPGS(0.001)EEEDAAR		AAAAGLGHPAS(20)PGGS(-20)EDGPPGS(-32)EEEDAAR	0	0	1	0	ARI3A_HUMAN	ARI3A_HUMAN	ARI3A_HUMAN	MULTI-MSMS	191228TN_02_CX4945_fr1	991.109	3	914.054	2739.14	-0.46194	-0.00042224	83570	76.387	83569	76.387	990.776	38.437	0.9978	38.437	37.95	38.947	0					53	22	4	0.681092	0.000792924	0.00536659	0.0049239	1	16953	58.332	28.566	3
AAAAGLGHPASPGGSEDGPPGSEEEDAAR	29	Phospho (STY)	_AAAAGLGHPAS(Phospho (STY))PGGSEDGPPGSEEEDAAR_		AAAAGLGHPAS(1)PGGSEDGPPGSEEEDAAR		AAAAGLGHPAS(35)PGGS(-35)EDGPPGS(-79)EEEDAAR	0	0	1	0	ARI3A_HUMAN	ARI3A_HUMAN	ARI3A_HUMAN	MULTI-MSMS	191228TN_03_CX4945_fr2	990.776	3	914.054	2739.14	-0.28576	-0.0002612	83570	76.388	83570	76.387	990.776	38.215	0.61826	38.555	38.287	38.906	0.33929					33	12	3	0.940656	0.000714713	0.00761891	2.4089e-40	1	14728	172.77	131.92	3
AAAAGLGHPASPGGSEDGPPGSEEEDAAR	29	Phospho (STY)	_AAAAGLGHPAS(Phospho (STY))PGGSEDGPPGSEEEDAAR_		AAAAGLGHPAS(0.998)PGGS(0.002)EDGPPGSEEEDAAR		AAAAGLGHPAS(28)PGGS(-28)EDGPPGS(-94)EEEDAAR	0	0	1	0	ARI3A_HUMAN	ARI3A_HUMAN	ARI3A_HUMAN	MULTI-MSMS	191228TN_09_CX4945_fr1	990.776	3	914.054	2739.14	-0.53562	-0.00048958	83570	76.388	83570	76.387	991.111	37.271	0.67074	38.497	38.201	38.872	1.2263					38	15	3	0.949043	0.00109561	0.00726254	2.719e-46	1	16164	178.17	134.12	3
AAAAGLGHPASPGGSEDGPPGSEEEDAAR	29	Phospho (STY)	_AAAAGLGHPAS(Phospho (STY))PGGSEDGPPGSEEEDAAR_		AAAAGLGHPAS(0.997)PGGS(0.003)EDGPPGSEEEDAAR		AAAAGLGHPAS(25)PGGS(-25)EDGPPGS(-85)EEEDAAR	0	0	1	0	ARI3A_HUMAN	ARI3A_HUMAN	ARI3A_HUMAN	MULTI-MSMS	191228TN_10_CX4945_fr2	990.776	3	914.054	2739.14	0.073313	6.7012e-05	83570	76.387	83570	76.387	990.776	37.542	0.50953	38.738	38.404	38.913	1.1956					29	9	4	0.948837	0.000706069	0.00456732	1.7084e-32	2	14527	158.11	108.49	3
AAAAGLGHPASPGGSEDGPPGSEEEDAAR	29	2 Phospho (STY)	_AAAAGLGHPAS(Phospho (STY))PGGSEDGPPGS(Phospho (STY))EEEDAAR_		AAAAGLGHPAS(0.996)PGGS(0.033)EDGPPGS(0.97)EEEDAAR		AAAAGLGHPAS(24)PGGS(-15)EDGPPGS(15)EEEDAAR	0	0	2	0	ARI3A_HUMAN	ARI3A_HUMAN	ARI3A_HUMAN	MULTI-MSMS	191228TN_02_CX4945_fr1	1017.43	3	940.71	2819.11	-0.46275	-0.00043531	81202	76.387	81201	76.387	1017.43	42.181	1.338	42.181	41.567	42.905	0					93	32	4	0.806505	0.000974382	0.0112827	0.0098162	1	19269	56.954	20.7	3
AAAAGLGHPASPGGSEDGPPGSEEEDAAR	29	2 Phospho (STY)	_AAAAGLGHPAS(Phospho (STY))PGGS(Phospho (STY))EDGPPGSEEEDAAR_		AAAAGLGHPAS(1)PGGS(1)EDGPPGSEEEDAAR		AAAAGLGHPAS(70)PGGS(40)EDGPPGS(-40)EEEDAAR	0	0	2	0	ARI3A_HUMAN	ARI3A_HUMAN	ARI3A_HUMAN	MULTI-MSMS	191228TN_02_CX4945_fr1	1017.43	3	940.71	2819.11	-0.76681	-0.00072135	81202	76.387	81201	76.387	1017.43	43.287	0.95868	43.287	42.771	43.73	7.1054e-15					79	27	4	0.923103	0.000687605	0.00382837	9.9611e-07	1	20117	110.06	71.325	3
AAAAGLGHPASPGGSEDGPPGSEEEDAAR	29	2 Phospho (STY)	_AAAAGLGHPAS(Phospho (STY))PGGS(Phospho (STY))EDGPPGSEEEDAAR_		AAAAGLGHPAS(1)PGGS(0.999)EDGPPGS(0.001)EEEDAAR		AAAAGLGHPAS(92)PGGS(33)EDGPPGS(-33)EEEDAAR	0	0	2	0	ARI3A_HUMAN	ARI3A_HUMAN	ARI3A_HUMAN	MULTI-MSMS	191228TN_03_CX4945_fr2	1017.43	3	940.71	2819.11	-0.098084	-9.2269e-05	81202	76.388	81202	76.387	1017.43	43.378	1.0152	43.581	42.904	43.92	0.20301					38	19	4	0.92863	0.000291751	0.000878054	3.7251e-20	2	17696	137.21	97.906	3
AAAAGLGHPASPGGSEDGPPGSEEEDAAR	29	2 Phospho (STY)	_AAAAGLGHPAS(Phospho (STY))PGGSEDGPPGS(Phospho (STY))EEEDAAR_		AAAAGLGHPAS(0.975)PGGS(0.062)EDGPPGS(0.964)EEEDAAR		AAAAGLGHPAS(16)PGGS(-14)EDGPPGS(14)EEEDAAR	0	0	2	0	ARI3A_HUMAN	ARI3A_HUMAN	ARI3A_HUMAN	MULTI-MSMS	191228TN_09_CX4945_fr1	1017.43	3	940.71	2819.11	0.11903	0.00011197	81202	76.388	81202	76.388	1017.43	41.642	0.83404	42.884	42.43	43.264	1.2423					50	22	3	0.9204	0.000806957	0.025891	0.022551	1	18973	51.475	17.826	3
AAAAGLGHPASPGGSEDGPPGSEEEDAAR	29	2 Phospho (STY)	_AAAAGLGHPAS(Phospho (STY))PGGS(Phospho (STY))EDGPPGSEEEDAAR_		AAAAGLGHPAS(1)PGGS(1)EDGPPGSEEEDAAR		AAAAGLGHPAS(44)PGGS(41)EDGPPGS(-41)EEEDAAR	0	0	2	0	ARI3A_HUMAN	ARI3A_HUMAN	ARI3A_HUMAN	MULTI-MSMS	191228TN_09_CX4945_fr1	763.326	4	705.784	2819.11	-0.23484	-0.00016575	81174	57.291	81173	57.291	763.326	42.964	0.89377	44.206	43.664	44.558	1.2423					81	22	5	0.574161	0.0002739	0.00326488	0.0093584	1	20218	51.811	11.929	3
AAAAGLGHPASPGGSEDGPPGSEEEDAAR	29	2 Phospho (STY)	_AAAAGLGHPAS(Phospho (STY))PGGS(Phospho (STY))EDGPPGSEEEDAAR_		AAAAGLGHPAS(1)PGGS(0.874)EDGPPGS(0.126)EEEDAAR		AAAAGLGHPAS(47)PGGS(8.4)EDGPPGS(-8.4)EEEDAAR	0	0	2	0	ARI3A_HUMAN	ARI3A_HUMAN	ARI3A_HUMAN	MULTI-MSMS	191228TN_10_CX4945_fr2	1017.77	3	940.71	2819.11	0.025238	2.3742e-05	81202	76.388	81202	76.388	1017.43	43.371	0.85711	44.51	43.922	44.779	1.1397					37	16	3	0.477568	0.000157145	0.00146655	4.2549e-05	1	17574	98.887	56.27	3
AAAAGLGHPASPGGSEDGPPGSEEEDAAR	29	2 Phospho (STY)	_AAAAGLGHPAS(Phospho (STY))PGGS(Phospho (STY))EDGPPGSEEEDAAR_					0	0	2	0	ARI3A_HUMAN	ARI3A_HUMAN	ARI3A_HUMAN	MULTI-MATCH	191228TN_09_CX4945_fr1		3	940.71	2819.11	-0.20477	-0.00019263	81202	76.388	81202	76.388	1017.77	42.991	1.0522	44.234	43.567	44.62	1.2423	-0.13835	0.00035889	NaN	98.887	70	27	4	NaN	NaN	NaN	NaN	0		NaN	NaN	0
AAAAGLGHPASPGGSEDGPPGSEEEDAAR	29	3 Phospho (STY)	_AAAAGLGHPAS(Phospho (STY))PGGS(Phospho (STY))EDGPPGS(Phospho (STY))EEEDAAR_		AAAAGLGHPAS(1)PGGS(1)EDGPPGS(1)EEEDAAR		AAAAGLGHPAS(100)PGGS(100)EDGPPGS(100)EEEDAAR	0	0	3	0	ARI3A_HUMAN	ARI3A_HUMAN	ARI3A_HUMAN	MULTI-MSMS	191228TN_03_CX4945_fr2	1044.09	3	967.365	2899.07	-0.41939	-0.0004057	78965	76.388	78965	76.388	1044.42	47.526	0.89575	47.683	47.134	48.029	0.15662					25	17	2	0.716342	0.000419711	0.00283153	0.00034461	2	19772	103.09	72.311	1
AAAAGLGHPASPGGSEDGPPGSEEEDAAR	29	3 Phospho (STY)	_AAAAGLGHPAS(Phospho (STY))PGGS(Phospho (STY))EDGPPGS(Phospho (STY))EEEDAAR_		AAAAGLGHPAS(1)PGGS(1)EDGPPGS(1)EEEDAAR		AAAAGLGHPAS(82)PGGS(82)EDGPPGS(82)EEEDAAR	0	0	3	0	ARI3A_HUMAN	ARI3A_HUMAN	ARI3A_HUMAN	MULTI-MSMS	191228TN_09_CX4945_fr1	1044.09	3	967.365	2899.07	-0.04441	-4.2961e-05	78965	76.388	78965	76.388	1044.09	48.244	1.4374	49.451	48.938	50.376	1.2077					147	43	5	0.968192	0.00119007	0.00903694	0.0064646	3	23479	82.486	46.808	1
AAAAGPGAALSPRPCDSDPATPGAQSPK	28	Acetyl (Protein N-term),Phospho (STY)	_(Acetyl (Protein N-term))AAAAGPGAALS(Phospho (STY))PRPCDSDPATPGAQSPK_		AAAAGPGAALS(0.911)PRPCDS(0.059)DPAT(0.029)PGAQS(0.001)PK		AAAAGPGAALS(12)PRPCDS(-12)DPAT(-15)PGAQS(-33)PK	1	0	1	1	PHF10_HUMAN	PHF10_HUMAN	PHF10_HUMAN	MSMS	191228TN_04_CX4945_fr3	990.474	3	914.085	2739.23	NaN	NaN	NaN	NaN	NaN	NaN	NaN	49.224	1	49.886	49.386	50.386	0.66178								NaN	NaN	NaN	1.7186e-06	1	21939	57.432	31.284	4
AAAAGSAPSQAGPGSAPSSAASGASSPAPASGPAPSAVSSSSPTPPVR	48	Phospho (STY)	_AAAAGSAPSQAGPGSAPSSAASGASSPAPASGPAPSAVSSSSPT(Phospho (STY))PPVR_		AAAAGSAPSQAGPGSAPSSAASGAS(0.001)S(0.001)PAPAS(0.037)GPAPS(0.108)AVS(0.131)S(0.131)S(0.108)S(0.089)PT(0.394)PPVR		AAAAGS(-66)APS(-64)QAGPGS(-58)APS(-56)S(-53)AAS(-43)GAS(-25)S(-25)PAPAS(-10)GPAPS(-5.6)AVS(-4.8)S(-4.8)S(-5.6)S(-6.5)PT(4.8)PPVR	0	0	1	0	ARMC5_HUMAN	ARMC5_HUMAN	ARMC5_HUMAN	MULTI-MSMS	191228TN_06_CX4945_fr5	1096.53	4	1038.49	4149.92	-0.21273	-0.00022091	55168	57.291	55167	57.291	1096.53	43.98	0.58701	45.087	44.727	45.314	1.1071					53	12	6	0.901673	0.000603789	0.025172	5.2348e-10	1	17132	71.22	47.755	15
AAAAGSAPSQAGPGSAPSSAASGASSPAPASGPAPSAVSSSSPTPPVR	48	Phospho (STY)	_AAAAGSAPSQAGPGSAPSSAASGAS(Phospho (STY))SPAPASGPAPSAVSSSSPTPPVR_		AAAAGSAPSQAGPGSAPSSAAS(0.001)GAS(0.484)S(0.484)PAPAS(0.032)GPAPSAVSSSSPTPPVR		AAAAGS(-81)APS(-76)QAGPGS(-59)APS(-44)S(-44)AAS(-29)GAS(0)S(0)PAPAS(-12)GPAPS(-32)AVS(-42)S(-46)S(-50)S(-54)PT(-59)PPVR	0	0	1	0	ARMC5_HUMAN	ARMC5_HUMAN	ARMC5_HUMAN	MULTI-MSMS	191228TN_06_CX4945_fr5	1096.28	4	1038.49	4149.92	-0.36805	-0.00038221	55168	57.291	55168	57.291	1096.28	44.686	0.6303	45.789	45.44	46.07	1.1028					55	13	6	0.957259	0.000980034	0.0275038	2.7756e-26	1	17542	115.53	88.872	15
AAAAGSAPSQAGPGSAPSSAASGASSPAPASGPAPSAVSSSSPTPPVR	48	Phospho (STY)	_AAAAGSAPSQAGPGSAPSSAASGASSPAPASGPAPSAVS(Phospho (STY))SSSPTPPVR_		AAAAGSAPSQAGPGSAPSSAASGASS(0.001)PAPAS(0.004)GPAPS(0.041)AVS(0.215)S(0.215)S(0.175)S(0.175)PT(0.175)PPVR		AAAAGS(-50)APS(-47)QAGPGS(-45)APS(-41)S(-41)AAS(-35)GAS(-29)S(-25)PAPAS(-18)GPAPS(-7.3)AVS(0)S(0)S(-0.91)S(-0.91)PT(-0.91)PPVR	0	0	1	0	ARMC5_HUMAN	ARMC5_HUMAN	ARMC5_HUMAN	MULTI-MSMS	191228TN_13_CX4945_fr5	877.225	5	830.992	4149.92	-0.37325	-0.00031017	55155	45.833	55154	45.833	877.226	44.004	0.67153	45.471	45.247	45.919	1.4667					60	14	6	0.843262	0.000879095	0.0257434	4.0645e-06	1	16604	57.062	36.61	15
AAAAGSAPSQAGPGSAPSSAASGASSPAPASGPAPSAVSSSSPTPPVR	48	Phospho (STY)	_AAAAGSAPSQAGPGSAPSSAASGASSPAPASGPAPSAVS(Phospho (STY))SSSPTPPVR_		AAAAGSAPSQAGPGSAPSSAASGASSPAPAS(0.003)GPAPS(0.212)AVS(0.312)S(0.312)S(0.085)S(0.058)PT(0.017)PPVR		AAAAGS(-110)APS(-100)QAGPGS(-94)APS(-84)S(-84)AAS(-78)GAS(-56)S(-56)PAPAS(-20)GPAPS(-1.7)AVS(0)S(0)S(-5.7)S(-7.3)PT(-13)PPVR	0	0	1	0	ARMC5_HUMAN	ARMC5_HUMAN	ARMC5_HUMAN	MULTI-MSMS	191228TN_13_CX4945_fr5	1096.28	4	1038.49	4149.92	0.11157	0.00011586	55168	57.291	55168	57.291	1096.28	44.08	0.62348	45.546	45.247	45.871	1.4667					50	13	6	0.981221	0.00104283	0.041762	9.0856e-27	1	16634	121.18	82.693	15
AAAAGSAPSQAGPGSAPSSAASGASSPAPASGPAPSAVSSSSPTPPVR	48	Phospho (STY)	_AAAAGSAPSQAGPGSAPSSAASGAS(Phospho (STY))SPAPASGPAPSAVSSSSPTPPVR_		AAAAGSAPSQAGPGS(0.006)APS(0.071)S(0.071)AAS(0.184)GAS(0.328)S(0.328)PAPAS(0.011)GPAPSAVSSSSPTPPVR		AAAAGS(-49)APS(-44)QAGPGS(-18)APS(-6.6)S(-6.6)AAS(-2.5)GAS(0)S(0)PAPAS(-15)GPAPS(-35)AVS(-43)S(-44)S(-44)S(-46)PT(-49)PPVR	0	0	1	0	ARMC5_HUMAN	ARMC5_HUMAN	ARMC5_HUMAN	MULTI-MSMS	191228TN_13_CX4945_fr5	1096.28	4	1038.49	4149.92	-0.073866	-7.6709e-05	55168	57.291	55168	57.291	1096.28	44.82	0.70118	46.254	45.838	46.539	1.4338					57	14	7	0.988511	0.000275355	0.00340756	1.3746e-17	1	16977	89.634	68.538	15
AAAAPGASPSPGGDAAWSEAGPGPR	25	Phospho (STY)	_AAAAPGAS(Phospho (STY))PSPGGDAAWSEAGPGPR_		AAAAPGAS(0.696)PS(0.304)PGGDAAWSEAGPGPR		AAAAPGAS(3.6)PS(-3.6)PGGDAAWS(-65)EAGPGPR	0	0	1	0	MSH6_HUMAN	MSH6_HUMAN	MSH6_HUMAN	MULTI-MSMS	191228TN_04_CX4945_fr3	839.06	3	762.338	2283.99	0.21265	0.00016211	100200	76.388	100200	76.388	839.059	51.65	0.90793	52.312	51.9	52.808	0.6616					78	17	5	0.978935	0.00377433	0.102075	1.3308e-06	1	23326	110.62	74.489	3
AAAAPGASPSPGGDAAWSEAGPGPR	25	Phospho (STY)	_AAAAPGASPS(Phospho (STY))PGGDAAWSEAGPGPR_		AAAAPGAS(0.349)PS(0.651)PGGDAAWSEAGPGPR		AAAAPGAS(-2.7)PS(2.7)PGGDAAWS(-57)EAGPGPR	0	0	1	0	MSH6_HUMAN	MSH6_HUMAN	MSH6_HUMAN	MULTI-MSMS	191228TN_05_CX4945_fr4	839.059	3	762.338	2283.99	-0.12805	-9.7616e-05	100200	76.388	100200	76.388	839.394	51.748	0.787	52.736	52.172	52.959	0.98756					39	16	3	0.628879	0.000949353	0.0321942	0.0004199	1	23451	86.136	53.807	3
AAAAPGASPSPGGDAAWSEAGPGPR	25	Phospho (STY)	_AAAAPGASPS(Phospho (STY))PGGDAAWSEAGPGPR_		AAAAPGAS(0.382)PS(0.618)PGGDAAWSEAGPGPR		AAAAPGAS(-2.1)PS(2.1)PGGDAAWS(-62)EAGPGPR	0	0	1	0	MSH6_HUMAN	MSH6_HUMAN	MSH6_HUMAN	MULTI-MSMS	191228TN_11_CX4945_fr3	838.726	3	762.338	2283.99	-0.33849	-0.00025805	100200	76.388	100200	76.387	839.06	51.652	0.96148	52.976	52.486	53.447	1.3236					83	19	5	0.83694	0.00149463	0.0336839	9.0425e-05	1	23172	96.54	66.96	3
AAAAPGASPSPGGDAAWSEAGPGPR	25	Phospho (STY)	_AAAAPGASPS(Phospho (STY))PGGDAAWSEAGPGPR_		AAAAPGAS(0.12)PS(0.88)PGGDAAWSEAGPGPR		AAAAPGAS(-8.7)PS(8.7)PGGDAAWS(-46)EAGPGPR	0	0	1	0	MSH6_HUMAN	MSH6_HUMAN	MSH6_HUMAN	MULTI-MSMS	191228TN_12_CX4945_fr4	839.059	3	762.338	2283.99	-0.55853	-0.00042579	100200	76.388	100200	76.388	838.726	51.77	0.73143	53.207	52.771	53.503	1.4375					48	16	4	0.938972	0.00080032	0.00818049	0.0012314	1	22889	78.976	53.566	3
AAAAPGASPSPGGDAAWSEAGPGPR	25	Phospho (STY)	_AAAAPGAS(Phospho (STY))PSPGGDAAWSEAGPGPR_					0	0	1	0	MSH6_HUMAN	MSH6_HUMAN	MSH6_HUMAN	MULTI-MATCH	191228TN_03_CX4945_fr2		3	762.338	2283.99	-0.10631	-8.1044e-05	100200	76.388	100200	76.388	839.06	51.944	0.60887	52.109	51.829	52.438	0.16432	-0.58231	0.0005799	NaN	110.62	29	11	4	NaN	NaN	NaN	NaN	0		NaN	NaN	0
AAAAPGASPSPGGDAAWSEAGPGPR	25	Phospho (STY)	_AAAAPGAS(Phospho (STY))PSPGGDAAWSEAGPGPR_					0	0	1	0	MSH6_HUMAN	MSH6_HUMAN	MSH6_HUMAN	MULTI-MATCH	191228TN_10_CX4945_fr2		3	762.338	2283.99	-0.28316	-0.00021586	100200	76.388	100200	76.387	839.059	51.731	0.35847	52.806	52.525	52.883	1.0751	0.11524	-0.00041404	NaN	110.62	10	6	2	NaN	NaN	NaN	NaN	0		NaN	NaN	0
AAAAPGASPSPGGDAAWSEAGPGPRPLAR	29	Phospho (STY)	_AAAAPGASPS(Phospho (STY))PGGDAAWSEAGPGPRPLAR_		AAAAPGAS(0.188)PS(0.812)PGGDAAWSEAGPGPRPLAR		AAAAPGAS(-6.4)PS(6.4)PGGDAAWS(-46)EAGPGPRPLAR	0	0	1	1	MSH6_HUMAN	MSH6_HUMAN	MSH6_HUMAN	MULTI-MSMS	191228TN_06_CX4945_fr5	984.818	3	908.096	2721.27	0.082312	7.4747e-05	84119	76.388	84119	76.388	984.818	53.022	0.78267	54.071	53.715	54.498	1.0492					50	16	4	0.919016	0.000869161	0.00550006	0.00012375	1	22348	88.627	52.05	3
AAAAPGASPSPGGDAAWSEAGPGPRPLAR	29	Phospho (STY)	_AAAAPGASPS(Phospho (STY))PGGDAAWSEAGPGPRPLAR_		AAAAPGAS(0.482)PS(0.518)PGGDAAWSEAGPGPRPLAR		AAAAPGAS(-0.32)PS(0.32)PGGDAAWS(-43)EAGPGPRPLAR	0	0	1	1	MSH6_HUMAN	MSH6_HUMAN	MSH6_HUMAN	MULTI-MSMS	191228TN_13_CX4945_fr5	984.481	3	908.096	2721.27	0.090837	8.2489e-05	84119	76.388	84119	76.388	984.483	53.032	0.73836	54.349	53.954	54.693	1.3175					45	14	4	0.990454	0.00132955	0.0303686	0.0014538	1	21768	76.259	39.331	3
AAAASAAEAGIATTGTEDSDDALLK	25	Phospho (STY)	_AAAASAAEAGIATTGTEDS(Phospho (STY))DDALLK_		AAAASAAEAGIATTGT(0.028)EDS(0.972)DDALLK		AAAAS(-120)AAEAGIAT(-56)T(-40)GT(-15)EDS(15)DDALLK	0	0	1	0	PSMD4_HUMAN	PSMD4_HUMAN	PSMD4_HUMAN	MULTI-MSMS	191228TN_04_CX4945_fr3	953.808	3	800.699	2399.07	-0.17731	-0.00014197	190800	152.78	190800	152.78	953.809	72.85	0.8192	73.542	73.276	74.095	0.6921					41	15	4	0.977895	0.00184314	0.0169646	7.4889e-25	1	36178	158.53	111.78	5
AAAASAAEAGIATTGTEDSDDALLK	25	Phospho (STY)	_AAAASAAEAGIATTGT(Phospho (STY))EDSDDALLK_		AAAASAAEAGIAT(0.007)T(0.006)GT(0.493)EDS(0.493)DDALLK		AAAAS(-46)AAEAGIAT(-19)T(-19)GT(0)EDS(0)DDALLK	0	0	1	0	PSMD4_HUMAN	PSMD4_HUMAN	PSMD4_HUMAN	MULTI-MSMS	191228TN_11_CX4945_fr3	954.143	3	800.699	2399.07	-0.18823	-0.00015071	190800	152.78	190800	152.78	953.809	72.613	0.87463	73.916	73.666	74.541	1.3022					24	16	2	0.547962	0.00018645	0.00940259	0.043662	1	35868	55.228	17.556	5
AAAATGGTGPGAGIGAATGTGGSSEPSACSDHPIPGCSLK	40	2 Phospho (STY)	_AAAATGGTGPGAGIGAATGTGGS(Phospho (STY))SEPSACSDHPIPGCS(Phospho (STY))LK_		AAAATGGTGPGAGIGAAT(0.056)GT(0.058)GGS(0.285)S(0.285)EPS(0.285)ACS(0.278)DHPIPGCS(0.753)LK		AAAAT(-33)GGT(-33)GPGAGIGAAT(-8.1)GT(-7.9)GGS(0)S(0)EPS(0)ACS(0)DHPIPGCS(7.1)LK	0	0	2	0	HXD9_HUMAN	HXD9_HUMAN	HXD9_HUMAN	MULTI-MSMS	191228TN_04_CX4945_fr3	1044.23	4	929.146	3712.55	-0.058213	-5.4089e-05	123320	114.58	123320	114.58	1044.23	49.7	0.91582	50.362	50.074	50.99	0.6616					40	17	4	0.881985	0.000374983	0.0029448	0.00202	1	22306	44.968	8.0679	36
AAAIGIDLGTTYSCVGVFQHGK	22	Unmodified	_AAAIGIDLGTTYSCVGVFQHGK_					0	0	0	0	HS71B_HUMAN;HS71A_HUMAN	HS71B_HUMAN	HS71B_HUMAN	MULTI-MSMS	191228TN_08_CX4945_fr7	681.87	4	567.039	2264.13	-0.6939	-0.00039347	202070	114.58	202070	114.58	682.373	80.204	0.45188	81.775	81.605	82.057	1.5713					30	10	4	0.769361	0.000685531	0.0172752	0.0031578	1	39538	70.117	39.379	1
AAAIGIDLGTTYSCVGVFQHGK	22	Unmodified	_AAAIGIDLGTTYSCVGVFQHGK_					0	0	0	0	HS71B_HUMAN;HS71A_HUMAN	HS71B_HUMAN	HS71B_HUMAN	MULTI-MATCH	191228TN_15_CX4945_fr7		4	567.039	2264.13	-0.125	-7.0879e-05	202070	114.58	202070	114.58	681.871	80.124	0.48472	81.735	81.493	81.978	1.6112	-0.01986	-0.0010389	NaN	70.117	30	9	4	NaN	NaN	NaN	NaN	0		NaN	NaN	0
AAAITDMADLEELSRLSPLPPGSPGSAAR	29	Acetyl (Protein N-term),2 Phospho (STY)	_(Acetyl (Protein N-term))AAAITDMADLEELSRLS(Phospho (STY))PLPPGS(Phospho (STY))PGSAAR_		AAAITDMADLEELS(0.003)RLS(0.995)PLPPGS(0.823)PGS(0.178)AAR		AAAIT(-50)DMADLEELS(-25)RLS(25)PLPPGS(6.7)PGS(-6.7)AAR	1	0	2	1	AEBP2_HUMAN	AEBP2_HUMAN	AEBP2_HUMAN	MULTI-MSMS	191228TN_04_CX4945_fr3	1032.81	3	1032.48	3094.41	0.16328	0.00016858	-0.42279	-0.00043652	-0.25952	-0.00026794	1032.81	124.05	0.22375	124.52	124.44	124.67	0.47032					12	4	3	0.915888	0.00327218	0.0456369	1.2147e-20	1	61660	78.717	20.558	10
AAAITDMADLEELSRLSPLPPGSPGSAAR	29	Acetyl (Protein N-term),2 Phospho (STY)	_(Acetyl (Protein N-term))AAAITDMADLEELSRLS(Phospho (STY))PLPPGS(Phospho (STY))PGSAAR_		AAAIT(0.001)DMADLEELS(0.121)RLS(0.875)PLPPGS(0.783)PGS(0.22)AAR		AAAIT(-33)DMADLEELS(-9.5)RLS(9.5)PLPPGS(6)PGS(-6)AAR	1	0	2	1	AEBP2_HUMAN	AEBP2_HUMAN	AEBP2_HUMAN	MULTI-MSMS	191228TN_05_CX4945_fr4	1032.81	3	1032.48	3094.41	-0.028232	-2.9149e-05	-0.068263	-7.048e-05	-0.096495	-9.9629e-05	1032.81	124.09	0.24754	124.64	124.51	124.76	0.54698					11	4	3	0.97649	0.00138303	0.0216779	0.00043415	1	62252	48.097	21.622	10
AAAITDMADLEELSRLSPLPPGSPGSAAR	29	Acetyl (Protein N-term),2 Phospho (STY)	_(Acetyl (Protein N-term))AAAITDMADLEELSRLS(Phospho (STY))PLPPGSPGS(Phospho (STY))AAR_		AAAITDMADLEELS(0.008)RLS(0.974)PLPPGS(0.448)PGS(0.569)AAR		AAAIT(-40)DMADLEELS(-21)RLS(15)PLPPGS(-1.1)PGS(1.1)AAR	1	0	2	1	AEBP2_HUMAN	AEBP2_HUMAN	AEBP2_HUMAN	MULTI-MSMS	191228TN_11_CX4945_fr3	1032.81	3	1032.48	3094.41	0.39552	0.00040836	-0.29316	-0.00030268	0.10236	0.00010568	1032.81	124.13	0.22485	124.57	124.46	124.69	0.43766					9	4	3	0.885709	0.00185293	0.0307253	1.4553e-07	1	60691	65.753	23.046	10
AAAITDMADLEELSRLSPLPPGSPGSAAR	29	Acetyl (Protein N-term),2 Phospho (STY)	_(Acetyl (Protein N-term))AAAITDMADLEELSRLS(Phospho (STY))PLPPGS(Phospho (STY))PGSAAR_					1	0	2	1	AEBP2_HUMAN	AEBP2_HUMAN	AEBP2_HUMAN	MULTI-MATCH	191228TN_02_CX4945_fr1		3	1032.48	3094.41	-0.3481	-0.0003594	0.29109	0.00030054	-0.05701	-5.8862e-05	1032.48	123.99	0.28307	123.99	123.88	124.16	0	-0.40354	0.00088628	NaN	137.04	18	6	4	NaN	NaN	NaN	NaN	0		NaN	NaN	0
AAAITDMADLEELSRLSPLPPGSPGSAAR	29	Acetyl (Protein N-term),2 Phospho (STY)	_(Acetyl (Protein N-term))AAAITDMADLEELSRLS(Phospho (STY))PLPPGS(Phospho (STY))PGSAAR_					1	0	2	1	AEBP2_HUMAN	AEBP2_HUMAN	AEBP2_HUMAN	MULTI-MATCH	191228TN_03_CX4945_fr2		3	1032.48	3094.41	0.006335	6.5408e-06	0.37443	0.00038659	0.38077	0.00039313	1032.81	124.04	0.11063	124.1	124.01	124.12	0.060728	-0.29631	0.0011444	NaN	137.04	4	2	2	NaN	NaN	NaN	NaN	0		NaN	NaN	0
AAAITDMADLEELSRLSPLPPGSPGSAAR	29	Acetyl (Protein N-term),2 Phospho (STY)	_(Acetyl (Protein N-term))AAAITDMADLEELSRLS(Phospho (STY))PLPPGS(Phospho (STY))PGSAAR_					1	0	2	1	AEBP2_HUMAN	AEBP2_HUMAN	AEBP2_HUMAN	MULTI-MATCH	191228TN_09_CX4945_fr1		3	1032.48	3094.41	-0.17705	-0.00018281	-0.050798	-5.2447e-05	-0.22785	-0.00023525	1032.81	124.12	0.55374	124.46	124.2	124.75	0.34176	0.061516	-0.00017268	NaN	137.04	29	12	5	NaN	NaN	NaN	NaN	0		NaN	NaN	0
AAAITDMADLEELSRLSPLPPGSPGSAAR	29	Acetyl (Protein N-term),2 Phospho (STY)	_(Acetyl (Protein N-term))AAAITDMADLEELSRLS(Phospho (STY))PLPPGS(Phospho (STY))PGSAAR_					1	0	2	1	AEBP2_HUMAN	AEBP2_HUMAN	AEBP2_HUMAN	MULTI-MATCH	191228TN_12_CX4945_fr4		3	1032.48	3094.41	-0.97334	-0.0010049	1.02	0.0010531	0.046615	4.8129e-05	1032.81	124.12	0.30534	124.49	124.32	124.62	0.36816	0.096758	0.0031439	NaN	137.04	11	5	3	NaN	NaN	NaN	NaN	0		NaN	NaN	0
AAALQALQAQAPTSPPPPPPPLK	23	Phospho (STY)	_AAALQALQAQAPTS(Phospho (STY))PPPPPPPLK_		AAALQALQAQAPT(0.137)S(0.863)PPPPPPPLK		AAALQALQAQAPT(-8)S(8)PPPPPPPLK	0	0	1	0	ZN579_HUMAN	ZN579_HUMAN	ZN579_HUMAN	MULTI-MSMS	191228TN_08_CX4945_fr7	700.896	4	586.063	2340.22	-0.10214	-5.9863e-05	195510	114.58	195510	114.58	700.896	77.837	3.3238	79.419	77.929	81.253	1.5821					373	77	6	0.989851	0.0262774	0.497279	2.7906e-09	3	38271	127.49	96.033	2
AAALQALQAQAPTSPPPPPPPLK	23	Phospho (STY)	_AAALQALQAQAPTS(Phospho (STY))PPPPPPPLK_		AAALQALQAQAPT(0.04)S(0.96)PPPPPPPLK		AAALQALQAQAPT(-14)S(14)PPPPPPPLK	0	0	1	0	ZN579_HUMAN	ZN579_HUMAN	ZN579_HUMAN	MULTI-MSMS	191228TN_08_CX4945_fr7	934.192	3	781.082	2340.22	-0.32968	-0.00025751	195590	152.78	195590	152.78	934.192	77.857	2.4416	79.439	78.105	80.546	1.5821					240	56	6	0.928812	0.00290214	0.142538	5.2416e-09	1	37621	127.49	96.377	2
AAALQALQAQAPTSPPPPPPPLK	23	Phospho (STY)	_AAALQALQAQAPTS(Phospho (STY))PPPPPPPLK_		AAALQALQAQAPT(0.173)S(0.827)PPPPPPPLK		AAALQALQAQAPT(-6.8)S(6.8)PPPPPPPLK	0	0	1	0	ZN579_HUMAN	ZN579_HUMAN	ZN579_HUMAN	MULTI-MSMS	191228TN_08_CX4945_fr7	560.918	5	469.052	2340.22	0.063494	2.9782e-05	195430	91.665	195430	91.665	560.918	77.842	3.0483	79.424	78.058	81.106	1.5821					327	70	7	0.97892	0.0136413	0.175311	0.00020693	1	37939	87.323	68.387	2
AAALQALQAQAPTSPPPPPPPLK	23	Phospho (STY)	_AAALQALQAQAPT(Phospho (STY))SPPPPPPPLK_		AAALQALQAQAPT(0.5)S(0.5)PPPPPPPLK		AAALQALQAQAPT(0)S(0)PPPPPPPLK	0	0	1	0	ZN579_HUMAN	ZN579_HUMAN	ZN579_HUMAN	MULTI-MSMS	191228TN_15_CX4945_fr7	700.895	4	586.063	2340.22	-0.1952	-0.0001144	195510	114.58	195510	114.58	700.896	78.215	3.3429	79.828	77.963	81.305	1.6132					363	75	7	0.968749	0.0247138	0.161379	9.0861e-08	3	37260	118.72	88.537	2
AAALQALQAQAPTSPPPPPPPLK	23	Phospho (STY)	_AAALQALQAQAPT(Phospho (STY))SPPPPPPPLK_		AAALQALQAQAPT(0.5)S(0.5)PPPPPPPLK		AAALQALQAQAPT(0)S(0)PPPPPPPLK	0	0	1	0	ZN579_HUMAN	ZN579_HUMAN	ZN579_HUMAN	MULTI-MSMS	191228TN_15_CX4945_fr7	560.918	5	469.052	2340.22	0.09063	4.251e-05	195430	91.665	195430	91.665	560.918	78.064	3.04	79.677	78.316	81.356	1.6132					316	68	6	0.797366	0.00265518	0.123295	0.0015998	1	36883	77.037	50.547	2
AAALQALQAQAPTSPPPPPPPLK	23	Phospho (STY)	_AAALQALQAQAPTS(Phospho (STY))PPPPPPPLK_		AAALQALQAQAPT(0.011)S(0.989)PPPPPPPLK		AAALQALQAQAPT(-20)S(20)PPPPPPPLK	0	0	1	0	ZN579_HUMAN	ZN579_HUMAN	ZN579_HUMAN	MULTI-MSMS	191228TN_15_CX4945_fr7	934.191	3	781.082	2340.22	0.01635	1.2771e-05	195590	152.78	195590	152.78	934.192	78.217	2.6301	79.83	78.225	80.855	1.6132					240	60	5	0.938761	0.00760617	0.178308	8.1851e-25	2	37588	170.22	134.87	2
AAALSLSTLASPK	13	2 Phospho (STY)	_AAALS(Phospho (STY))LSTLAS(Phospho (STY))PK_		AAALS(0.848)LS(0.126)T(0.038)LAS(0.988)PK		AAALS(8.3)LS(-8.3)T(-15)LAS(20)PK	0	0	2	0	EFNB1_HUMAN	EFNB1_HUMAN	EFNB1_HUMAN	MULTI-MSMS	191228TN_05_CX4945_fr4	616.662	3	463.886	1388.64	0.091292	4.2349e-05	329340	152.78	329340	152.78	616.661	81.897	0.68208	82.768	82.385	83.067	0.8711					37	13	4	0.855509	0.00063426	0.0156113	0.0078613	1	41722	79.492	24.231	6
AAALSLSTLASPK	13	2 Phospho (STY)	_AAALS(Phospho (STY))LSTLAS(Phospho (STY))PK_		AAALS(0.776)LS(0.219)T(0.005)LAS(1)PK		AAALS(5.5)LS(-5.5)T(-22)LAS(54)PK	0	0	2	0	EFNB1_HUMAN	EFNB1_HUMAN	EFNB1_HUMAN	MULTI-MSMS	191228TN_12_CX4945_fr4	616.662	3	463.886	1388.64	-0.53198	-0.00024678	329340	152.78	329340	152.78	616.661	82.239	0.67652	83.61	83.262	83.939	1.371					29	12	3	0.980939	0.000961016	0.0155295	0.0031018	1	40763	93.839	43.737	6
AAALSLSTLASPK	13	2 Phospho (STY)	_AAALS(Phospho (STY))LSTLAS(Phospho (STY))PK_					0	0	2	0	EFNB1_HUMAN	EFNB1_HUMAN	EFNB1_HUMAN	MULTI-MATCH	191228TN_06_CX4945_fr5		3	463.886	1388.64	0.075806	3.5165e-05	329340	152.78	329340	152.78	616.661	82.014	0.80347	83.013	82.566	83.369	0.9991	0.12281	6.1709e-05	NaN	79.492	31	15	3	NaN	NaN	NaN	NaN	0		NaN	NaN	0
AAALSLSTLASPK	13	2 Phospho (STY)	_AAALS(Phospho (STY))LSTLAS(Phospho (STY))PK_					0	0	2	0	EFNB1_HUMAN	EFNB1_HUMAN	EFNB1_HUMAN	MULTI-MATCH-MSMS	191228TN_13_CX4945_fr5		3	463.886	1388.64	0.14461	6.7081e-05	329340	152.78	329340	152.78	616.661	82.296	0.6655	83.682	83.369	84.034	1.3856	0.035885	-0.00051923	NaN	93.839	21	12	2	NaN	NaN	NaN	NaN	0		NaN	NaN	0
AAALSLSTLASPK	13	Phospho (STY)	_AAALSLSTLAS(Phospho (STY))PK_		AAALSLSTLAS(1)PK		AAALS(-69)LS(-55)T(-45)LAS(45)PK	0	0	1	0	EFNB1_HUMAN	EFNB1_HUMAN	EFNB1_HUMAN	MULTI-MSMS	191228TN_15_CX4945_fr7	590.006	3	437.23	1308.67	-0.2833	-0.00012387	349420	152.78	349420	152.78	590.006	73.3	0.71265	74.912	74.566	75.278	1.6118					50	17	5	0.516236	0.00167604	0.0671992	0.0032936	1	34609	85.973	23.241	4
AAALSLSTLASPK	13	Phospho (STY)	_AAALSLSTLAS(Phospho (STY))PK_					0	0	1	0	EFNB1_HUMAN	EFNB1_HUMAN	EFNB1_HUMAN	MULTI-MATCH	191228TN_07_CX4945_fr6		3	437.23	1308.67	0.39837	0.00017418	349420	152.78	349420	152.78	590.006	73.6	0.64068	74.898	74.485	75.126	1.2979	-0.011647	-0.00054633	NaN	85.973	17	12	2	NaN	NaN	NaN	NaN	0		NaN	NaN	0
AAALSLSTLASPK	13	Phospho (STY)	_AAALSLSTLAS(Phospho (STY))PK_					0	0	1	0	EFNB1_HUMAN	EFNB1_HUMAN	EFNB1_HUMAN	MULTI-MATCH-MSMS	191228TN_08_CX4945_fr7		3	437.23	1308.67	-0.46057	-0.00020137	349420	152.78	349420	152.78	590.006	73.347	0.72646	74.918	74.529	75.256	1.5718	0.0092235	0.00021382	NaN	85.973	54	19	4	NaN	NaN	NaN	NaN	0		NaN	NaN	0
AAAPGTLEPDAAAATPAAPSPASLPLAPGCALR	33	Phospho (STY)	_AAAPGTLEPDAAAATPAAPS(Phospho (STY))PASLPLAPGCALR_		AAAPGTLEPDAAAATPAAPS(0.802)PAS(0.198)LPLAPGCALR		AAAPGT(-82)LEPDAAAAT(-35)PAAPS(6.1)PAS(-6.1)LPLAPGCALR	0	0	1	0	RFLB_HUMAN	RFLB_HUMAN	RFLB_HUMAN	MULTI-MSMS	191228TN_07_CX4945_fr6	841.431	4	784.14	3132.53	-0.11486	-9.007e-05	73063	57.292	73063	57.292	841.932	82.704	1.2975	83.07	82.252	83.549	0.36568					109	25	7	0.821073	0.00134836	0.0701387	2.0252e-07	1	38069	99.954	71.621	4
AAAPGTLEPDAAAATPAAPSPASLPLAPGCALR	33	Phospho (STY)	_AAAPGTLEPDAAAATPAAPS(Phospho (STY))PASLPLAPGCALR_		AAAPGTLEPDAAAAT(0.006)PAAPS(0.791)PAS(0.203)LPLAPGCALR		AAAPGT(-39)LEPDAAAAT(-21)PAAPS(5.9)PAS(-5.9)LPLAPGCALR	0	0	1	0	RFLB_HUMAN	RFLB_HUMAN	RFLB_HUMAN	MULTI-MSMS	191228TN_14_CX4945_fr6	841.934	4	784.14	3132.53	-0.10453	-8.197e-05	73062	57.291	73061	57.29	841.681	82.977	1.0222	83.267	82.645	83.667	0.28939					71	19	5	0.614633	0.00163272	0.0306427	0.0010199	1	37061	53.184	27.359	4
AAAPGTLEPDAAAATPAAPSPASLPLAPGCALR	33	Phospho (STY)	_AAAPGTLEPDAAAATPAAPS(Phospho (STY))PASLPLAPGCALR_					0	0	1	0	RFLB_HUMAN	RFLB_HUMAN	RFLB_HUMAN	MULTI-MATCH	191228TN_06_CX4945_fr5		4	784.14	3132.53	-0.29532	-0.00023157	73065	57.293	73064	57.293	841.934	82.662	1.1484	83.442	82.913	84.062	0.77957	0.1825	0.0062709	NaN	99.954	95	22	7	NaN	NaN	NaN	NaN	0		NaN	NaN	0
AAAVAAPLAAGGEEAAATTSVPGSPGLPGR	30	Acetyl (Protein N-term),Phospho (STY)	_(Acetyl (Protein N-term))AAAVAAPLAAGGEEAAATTSVPGS(Phospho (STY))PGLPGR_		AAAVAAPLAAGGEEAAAT(0.039)T(0.039)S(0.034)VPGS(0.887)PGLPGR		AAAVAAPLAAGGEEAAAT(-14)T(-14)S(-14)VPGS(14)PGLPGR	1	0	1	0	LRCH4_HUMAN	LRCH4_HUMAN	LRCH4_HUMAN	MULTI-MSMS	191228TN_04_CX4945_fr3	914.117	3	913.783	2738.33	-0.65565	-0.00059912	0.5357	0.00048951	-0.11995	-0.00010961	914.118	85.745	1.5306	86.287	85.731	87.261	0.54214					147	30	6	0.908882	0.00420739	0.0274927	4.0569e-06	2	43331	50.189	18.974	4
AADAEAEVASLNR	13	Unmodified	_AADAEAEVASLNR_					0	0	0	0	TPM3_HUMAN	TPM3_HUMAN	TPM3_HUMAN	MULTI-MSMS	191228TN_10_CX4945_fr2	515.941	3	439.553	1315.64	-0.25665	-0.00011281	173790	76.388	173790	76.388	515.941	42.385	0.55957	43.541	43.227	43.787	1.1559					27	10	4	0.889333	0.000602726	0.00825662	0.0007636	1	17227	128.36	66.598	1
AADAEAEVASLNR	13	Unmodified	_AADAEAEVASLNR_					0	0	0	0	TPM3_HUMAN	TPM3_HUMAN	TPM3_HUMAN	MULTI-MATCH	191228TN_03_CX4945_fr2		3	439.553	1315.64	-0.83476	-0.00036692	173790	76.388	173780	76.388	515.941	43.632	0.46066	43.835	43.56	44.02	0.20301	0.14696	0.00022345	NaN	128.36	19	8	3	NaN	NaN	NaN	NaN	0		NaN	NaN	0
AADDDNGDGTSLFDVFSASPLK	22	Acetyl (Protein N-term),Phospho (STY)	_(Acetyl (Protein N-term))AADDDNGDGTSLFDVFSAS(Phospho (STY))PLK_		AADDDNGDGTSLFDVFS(0.077)AS(0.923)PLK		AADDDNGDGT(-95)S(-90)LFDVFS(-11)AS(11)PLK	1	0	1	0	C8AP2_HUMAN	C8AP2_HUMAN	C8AP2_HUMAN	MULTI-MSMS	191228TN_02_CX4945_fr1	865.391	3	788.669	2362.98	-0.48997	-0.00038643	96857	76.388	96857	76.388	865.391	123.8	0.23393	123.8	123.65	123.88	0					30	8	5	0.978633	0.00499917	0.187693	2.4167e-87	1	76516	123.64	59.444	4
AADDDNGDGTSLFDVFSASPLK	22	Acetyl (Protein N-term),Phospho (STY)	_(Acetyl (Protein N-term))AADDDNGDGTSLFDVFSAS(Phospho (STY))PLK_		AADDDNGDGTSLFDVFS(0.117)AS(0.883)PLK		AADDDNGDGT(-60)S(-60)LFDVFS(-8.8)AS(8.8)PLK	1	0	1	0	C8AP2_HUMAN	C8AP2_HUMAN	C8AP2_HUMAN	MULTI-MSMS	191228TN_09_CX4945_fr1	865.39	3	788.669	2362.98	-0.65548	-0.00051696	96856	76.388	96856	76.387	865.39	124.12	0.23445	124.46	124.34	124.58	0.34176					13	4	5	0.959735	0.00187123	0.0688314	7.3784e-09	1	76159	82.755	37.83	4
AADISLDNLVEGK	13	Phospho (STY)	_AADIS(Phospho (STY))LDNLVEGK_		AADIS(1)LDNLVEGK		AADIS(100)LDNLVEGK	0	0	1	0	TP53B_HUMAN	TP53B_HUMAN	TP53B_HUMAN	MULTI-MSMS	191228TN_04_CX4945_fr3	628.336	3	475.56	1423.66	-0.10124	-4.8146e-05	321250	152.78	321250	152.78	628.336	85.303	0.77272	85.87	85.503	86.276	0.56723					52	15	5	0.93148	0.00101075	0.00242868	0.00064447	1	43170	102.38	41.034	1
AADISLDNLVEGK	13	Phospho (STY)	_AADIS(Phospho (STY))LDNLVEGK_		AADIS(1)LDNLVEGK		AADIS(120)LDNLVEGK	0	0	1	0	TP53B_HUMAN	TP53B_HUMAN	TP53B_HUMAN	MULTI-MSMS	191228TN_05_CX4945_fr4	628.669	3	475.56	1423.66	-0.078167	-3.7173e-05	321250	152.78	321250	152.78	628.67	85.214	0.78469	85.91	85.461	86.246	0.69665					50	15	5	0.891383	0.00209058	0.0105051	0.00016678	1	43568	117	14.475	1
AADISLDNLVEGK	13	Phospho (STY)	_AADIS(Phospho (STY))LDNLVEGK_		AADIS(1)LDNLVEGK		AADIS(98)LDNLVEGK	0	0	1	0	TP53B_HUMAN	TP53B_HUMAN	TP53B_HUMAN	MULTI-MSMS	191228TN_11_CX4945_fr3	628.671	3	475.56	1423.66	-0.52979	-0.00025195	321250	152.78	321250	152.78	628.336	84.963	0.81353	85.508	85.13	85.944	0.54504					54	15	5	0.974151	0.00113564	0.00240705	0.0010907	1	42406	98.105	32.604	1
AADISLDNLVEGK	13	Phospho (STY)	_AADIS(Phospho (STY))LDNLVEGK_					0	0	1	0	TP53B_HUMAN	TP53B_HUMAN	TP53B_HUMAN	MULTI-MATCH	191228TN_03_CX4945_fr2		3	475.56	1423.66	-0.2089	-9.9344e-05	321250	152.78	321250	152.78	628.671	85.604	0.42876	85.963	85.787	86.216	0.35851	0.27166	0.0013217	NaN	117	14	8	2	NaN	NaN	NaN	NaN	0		NaN	NaN	0
AADISLDNLVEGK	13	Phospho (STY)	_AADIS(Phospho (STY))LDNLVEGK_					0	0	1	0	TP53B_HUMAN	TP53B_HUMAN	TP53B_HUMAN	MULTI-MATCH	191228TN_09_CX4945_fr1		3	475.56	1423.66	-0.039805	-1.893e-05	321250	152.78	321250	152.78	628.336	85.087	0.45499	85.608	85.426	85.881	0.5211	-0.083238	0.00074872	NaN	117	16	11	2	NaN	NaN	NaN	NaN	0		NaN	NaN	0
AADKSPESQNLIDGTK	16	Phospho (STY)	_AADKS(Phospho (STY))PESQNLIDGTK_		AADKS(0.997)PES(0.003)QNLIDGTK		AADKS(26)PES(-26)QNLIDGT(-52)K	0	0	1	1	ZN532_HUMAN	ZN532_HUMAN	ZN532_HUMAN	MULTI-MSMS	191228TN_12_CX4945_fr4	814.769	3	585.272	1752.79	0.32078	0.00018774	391550	229.16	391550	229.16	814.769	46.808	0.55705	48.304	48.003	48.56	1.496					24	11	3	0.903559	0.000736693	0.00762861	0.016263	1	19885	71.354	40.121	3
AADKSPESQNLIDGTK	16	Phospho (STY)	_AADKS(Phospho (STY))PESQNLIDGTK_					0	0	1	1	ZN532_HUMAN	ZN532_HUMAN	ZN532_HUMAN	MULTI-MATCH	191228TN_04_CX4945_fr3		3	585.272	1752.79	-0.28169	-0.00016487	391550	229.16	391550	229.16	814.768	47.371	0.35248	48.036	47.855	48.207	0.66449	-0.13421	-0.00010942	NaN	71.354	10	7	2	NaN	NaN	NaN	NaN	0		NaN	NaN	0
AADPVPSFDESSQDTSEK	18	Phospho (STY)	_AADPVPSFDESS(Phospho (STY))QDTSEK_		AADPVPS(0.005)FDES(0.137)S(0.837)QDT(0.021)S(0.001)EK		AADPVPS(-22)FDES(-7.9)S(7.9)QDT(-16)S(-31)EK	0	0	1	0	ATAD5_HUMAN	ATAD5_HUMAN	ATAD5_HUMAN	MULTI-MSMS	191228TN_02_CX4945_fr1	817.046	3	663.937	1988.79	-0.81434	-0.00054067	230110	152.78	230100	152.77	817.047	60.636	1.0326	60.636	59.946	60.979	7.1054e-15					85	28	4	0.8734	0.00299174	0.092293	0.00027886	1	32470	95.9	61.623	5
AADPVPSFDESSQDTSEK	18	Phospho (STY)	_AADPVPSFDESS(Phospho (STY))QDTSEK_		AADPVPS(0.004)FDES(0.188)S(0.549)QDT(0.231)S(0.027)EK		AADPVPS(-21)FDES(-4.6)S(3.8)QDT(-3.8)S(-13)EK	0	0	1	0	ATAD5_HUMAN	ATAD5_HUMAN	ATAD5_HUMAN	MULTI-MSMS	191228TN_04_CX4945_fr3	817.046	3	663.937	1988.79	0.17168	0.00011398	230110	152.78	230110	152.78	816.712	60.32	0.99564	61.001	60.284	61.28	0.68073					69	20	5	0.853159	0.00247041	0.0191953	0.0084457	1	28713	65.265	26.102	5
AADPVPSFDESSQDTSEK	18	Phospho (STY)	_AADPVPSFDESS(Phospho (STY))QDTSEK_		AADPVPSFDES(0.202)S(0.753)QDT(0.043)S(0.001)EK		AADPVPS(-41)FDES(-5.7)S(5.7)QDT(-12)S(-28)EK	0	0	1	0	ATAD5_HUMAN	ATAD5_HUMAN	ATAD5_HUMAN	MULTI-MSMS	191228TN_09_CX4945_fr1	817.046	3	663.937	1988.79	-0.074901	-4.973e-05	230110	152.78	230110	152.78	817.046	59.901	0.91098	61.017	60.493	61.404	1.1164					65	22	4	0.895219	0.00269094	0.0704773	0.00055871	1	31923	90.654	56.222	5
AADPVPSFDESSQDTSEK	18	Phospho (STY)	_AADPVPSFDESS(Phospho (STY))QDTSEK_					0	0	1	0	ATAD5_HUMAN	ATAD5_HUMAN	ATAD5_HUMAN	MULTI-MATCH	191228TN_03_CX4945_fr2		3	663.937	1988.79	0.16029	0.00010642	230110	152.78	230110	152.78	817.046	60.651	1.1093	60.929	60.2	61.309	0.27824	-0.11467	-0.00059714	NaN	95.9	67	21	4	NaN	NaN	NaN	NaN	0		NaN	NaN	0
AADPVPSFDESSQDTSEK	18	Phospho (STY)	_AADPVPSFDESS(Phospho (STY))QDTSEK_					0	0	1	0	ATAD5_HUMAN	ATAD5_HUMAN	ATAD5_HUMAN	MULTI-MATCH	191228TN_10_CX4945_fr2		3	663.937	1988.79	-0.51265	-0.00034037	230110	152.78	230110	152.78	817.047	60.185	1.076	61.27	60.549	61.625	1.0849	0.22607	0.00058223	NaN	95.9	67	20	4	NaN	NaN	NaN	NaN	0		NaN	NaN	0
AADPVPSFDESSQDTSEK	18	Phospho (STY)	_AADPVPSFDESS(Phospho (STY))QDTSEK_					0	0	1	0	ATAD5_HUMAN	ATAD5_HUMAN	ATAD5_HUMAN	MULTI-MATCH	191228TN_11_CX4945_fr3		3	663.937	1988.79	-0.087685	-5.8217e-05	230110	152.78	230110	152.78	817.046	60.117	0.93354	61.41	60.686	61.62	1.2929	0.36623	-0.00055196	NaN	95.9	54	19	4	NaN	NaN	NaN	NaN	0		NaN	NaN	0
AADRLPNLSSPSAEGPPGPPSGPAPR	26	Phospho (STY)	_AADRLPNLSS(Phospho (STY))PSAEGPPGPPSGPAPR_		AADRLPNLS(0.011)S(0.982)PS(0.007)AEGPPGPPSGPAPR		AADRLPNLS(-20)S(20)PS(-21)AEGPPGPPS(-54)GPAPR	0	0	1	1	TOM1_HUMAN	TOM1_HUMAN	TOM1_HUMAN	MULTI-MSMS	191228TN_05_CX4945_fr4	935.804	3	859.082	2574.22	-0.47358	-0.00040684	88918	76.388	88918	76.388	935.804	53.463	0.89196	54.448	53.975	54.867	0.98516					57	17	4	0.983673	0.00104682	0.024127	8.848e-07	3	24473	113.89	67.056	4
AADRLPNLSSPSAEGPPGPPSGPAPR	26	Phospho (STY)	_AADRLPNLS(Phospho (STY))SPSAEGPPGPPSGPAPR_		AADRLPNLS(0.616)S(0.384)PSAEGPPGPPSGPAPR		AADRLPNLS(2)S(-2)PS(-38)AEGPPGPPS(-83)GPAPR	0	0	1	1	TOM1_HUMAN	TOM1_HUMAN	TOM1_HUMAN	MULTI-MSMS	191228TN_06_CX4945_fr5	935.804	3	859.082	2574.22	-0.036616	-3.1456e-05	88918	76.388	88918	76.388	935.804	53.465	1.0712	54.514	53.904	54.976	1.0492					90	23	5	0.956007	0.00203971	0.0452417	4.1547e-10	3	22514	123.03	87.7	4
AADRLPNLSSPSAEGPPGPPSGPAPR	26	Phospho (STY)	_AADRLPNLS(Phospho (STY))SPSAEGPPGPPSGPAPR_		AADRLPNLS(0.446)S(0.446)PS(0.109)AEGPPGPPSGPAPR		AADRLPNLS(0)S(0)PS(-6.1)AEGPPGPPS(-60)GPAPR	0	0	1	1	TOM1_HUMAN	TOM1_HUMAN	TOM1_HUMAN	MULTI-MSMS	191228TN_12_CX4945_fr4	701.854	4	644.563	2574.22	-0.2897	-0.00018673	88883	57.291	88883	57.291	701.854	53.305	0.96876	54.733	54.159	55.128	1.4276					74	19	5	0.631833	0.000697441	0.0182774	0.0053384	1	23580	62.377	30.763	4
AADRLPNLSSPSAEGPPGPPSGPAPR	26	Phospho (STY)	_AADRLPNLS(Phospho (STY))SPSAEGPPGPPSGPAPR_		AADRLPNLS(0.717)S(0.271)PS(0.012)AEGPPGPPSGPAPR		AADRLPNLS(4.2)S(-4.2)PS(-18)AEGPPGPPS(-74)GPAPR	0	0	1	1	TOM1_HUMAN	TOM1_HUMAN	TOM1_HUMAN	MULTI-MSMS	191228TN_13_CX4945_fr5	935.803	3	859.082	2574.22	-0.080336	-6.9015e-05	88918	76.388	88918	76.388	935.804	53.438	1.0759	54.756	54.054	55.13	1.3175					81	21	5	0.988848	0.00532571	0.0717663	6.0161e-06	2	22071	107.13	70.325	4
AADRLPNLSSPSAEGPPGPPSGPAPR	26	Phospho (STY)	_AADRLPNLS(Phospho (STY))SPSAEGPPGPPSGPAPR_					0	0	1	1	TOM1_HUMAN	TOM1_HUMAN	TOM1_HUMAN	MULTI-MATCH	191228TN_05_CX4945_fr4		4	644.563	2574.22	-0.18737	-0.00012077	88883	57.291	88883	57.291	702.355	53.469	1.0342	54.455	53.885	54.919	0.98516	-0.15924	0.0003901	NaN	62.377	75	20	5	NaN	NaN	NaN	NaN	0		NaN	NaN	0
AADRLPNLSSPSAEGPPGPPSGPAPR	26	Phospho (STY)	_AADRLPNLS(Phospho (STY))SPSAEGPPGPPSGPAPR_					0	0	1	1	TOM1_HUMAN	TOM1_HUMAN	TOM1_HUMAN	MULTI-MATCH	191228TN_06_CX4945_fr5		4	644.563	2574.22	0.054417	3.5075e-05	88883	57.291	88883	57.291	702.104	53.471	1.2575	54.52	53.769	55.026	1.0492	-0.09382	-0.00034956	NaN	62.377	111	27	6	NaN	NaN	NaN	NaN	0		NaN	NaN	0
AADRLPNLSSPSAEGPPGPPSGPAPR	26	Phospho (STY)	_AADRLPNLS(Phospho (STY))SPSAEGPPGPPSGPAPR_					0	0	1	1	TOM1_HUMAN	TOM1_HUMAN	TOM1_HUMAN	MULTI-MATCH-MSMS	191228TN_12_CX4945_fr4		3	859.082	2574.22	-0.21413	-0.00018396	88918	76.388	88918	76.388	936.138	53.311	0.95616	54.738	54.118	55.074	1.4276	0.1242	-0.00035626	NaN	123.03	67	19	5	NaN	NaN	NaN	NaN	0		NaN	NaN	0
AADRLPNLSSPSAEGPPGPPSGPAPR	26	Phospho (STY)	_AADRLPNLS(Phospho (STY))SPSAEGPPGPPSGPAPR_					0	0	1	1	TOM1_HUMAN	TOM1_HUMAN	TOM1_HUMAN	MULTI-MATCH-MSMS	191228TN_13_CX4945_fr5		4	644.563	2574.22	0.051413	3.3139e-05	88883	57.291	88883	57.291	702.104	53.43	1.2253	54.748	53.954	55.18	1.3175	0.13397	-1.7373e-05	NaN	62.377	107	24	7	NaN	NaN	NaN	NaN	0		NaN	NaN	0
AADSDDGAVSAPAASDGGVSK	21	Phospho (STY)	_AADS(Phospho (STY))DDGAVSAPAASDGGVSK_		AADS(0.999)DDGAVS(0.001)APAASDGGVSK		AADS(32)DDGAVS(-32)APAAS(-64)DGGVS(-94)K	0	0	1	0	TOE1_HUMAN	TOE1_HUMAN	TOE1_HUMAN	MULTI-MSMS	191228TN_10_CX4945_fr2	796.044	3	643.269	1926.78	-0.50408	-0.00032426	237500	152.78	237500	152.77	796.378	41.642	1.0737	42.798	42.307	43.381	1.1561					41	20	4	0.786865	0.00143231	0.0147851	1.1025e-06	1	16747	115.91	80.806	4
AADSDDGAVSAPAASDGGVSK	21	Phospho (STY)	_AADS(Phospho (STY))DDGAVSAPAASDGGVSK_					0	0	1	0	TOE1_HUMAN	TOE1_HUMAN	TOE1_HUMAN	MULTI-MATCH	191228TN_09_CX4945_fr1		3	643.269	1926.78	0.25558	0.00016441	237500	152.78	237500	152.78	796.044	41.428	0.46941	42.671	42.392	42.861	1.2423	0.025038	0.0013039	NaN	115.91	22	11	4	NaN	NaN	NaN	NaN	0		NaN	NaN	0
AADSDDGAVSAPAASDGGVSK	21	Phospho (STY)	_AADS(Phospho (STY))DDGAVSAPAASDGGVSK_					0	0	1	0	TOE1_HUMAN	TOE1_HUMAN	TOE1_HUMAN	MULTI-MATCH	191228TN_11_CX4945_fr3		3	643.269	1926.78	-0.47642	-0.00030647	237500	152.77	237500	152.77	796.377	40.987	0.16929	42.469	42.345	42.514	1.482	-0.177	-0.0013191	NaN	115.91	5	3	2	NaN	NaN	NaN	NaN	0		NaN	NaN	0
AADSQNSGEGNTGAAESSFSQEVSR	25	Phospho (STY)	_AADSQNSGEGNTGAAESS(Phospho (STY))FSQEVSR_		AADSQNSGEGNTGAAES(0.207)S(0.585)FS(0.207)QEVSR		AADS(-81)QNS(-75)GEGNT(-71)GAAES(-4.5)S(4.5)FS(-4.5)QEVS(-52)R	0	0	1	0	TPR_HUMAN	TPR_HUMAN	TPR_HUMAN	MULTI-MSMS	191228TN_02_CX4945_fr1	932.737	3	856.016	2565.03	-0.36566	-0.00031301	89236	76.388	89236	76.387	932.737	42.069	0.94902	42.069	41.78	42.729	0					52	23	4	0.886456	0.00234759	0.0120641	1.1431e-06	1	19349	111.24	73.024	7
AADSQNSGEGNTGAAESSFSQEVSR	25	Phospho (STY)	_AADSQNSGEGNTGAAESS(Phospho (STY))FSQEVSR_		AADSQNSGEGNTGAAES(0.188)S(0.623)FS(0.188)QEVSR		AADS(-110)QNS(-100)GEGNT(-95)GAAES(-5.2)S(5.2)FS(-5.2)QEVS(-47)R	0	0	1	0	TPR_HUMAN	TPR_HUMAN	TPR_HUMAN	MULTI-MSMS	191228TN_03_CX4945_fr2	932.737	3	856.016	2565.03	-0.60756	-0.00052008	89237	76.388	89236	76.388	932.738	42.037	1.3782	42.27	41.956	43.335	0.23281					71	27	5	0.879422	0.00306884	0.010551	6.0047e-24	1	16840	152.28	103.05	7
AADSQNSGEGNTGAAESSFSQEVSR	25	Phospho (STY)	_AADSQNS(Phospho (STY))GEGNTGAAESSFSQEVSR_		AADS(0.127)QNS(0.84)GEGNT(0.033)GAAESSFSQEVSR		AADS(-8.2)QNS(8.2)GEGNT(-14)GAAES(-100)S(-110)FS(-110)QEVS(-140)R	0	0	1	0	TPR_HUMAN	TPR_HUMAN	TPR_HUMAN	MULTI-MSMS	191228TN_03_CX4945_fr2	932.738	3	856.016	2565.03	0.31061	0.00026589	89236	76.387	89236	76.387	932.737	48.503	0.79687	48.652	48.325	49.122	0.14917					52	15	6	0.932309	0.0041364	0.0577504	5.8175e-24	1	20560	152.5	103.23	7
AADSQNSGEGNTGAAESSFSQEVSR	25	Phospho (STY)	_AADSQNSGEGNTGAAESS(Phospho (STY))FSQEVSR_		AADSQNSGEGNTGAAES(0.192)S(0.602)FS(0.204)QEVS(0.001)R		AADS(-61)QNS(-52)GEGNT(-52)GAAES(-5)S(4.7)FS(-4.7)QEVS(-28)R	0	0	1	0	TPR_HUMAN	TPR_HUMAN	TPR_HUMAN	MSMS	191228TN_03_CX4945_fr2	932.403	3	856.016	2565.03	NaN	NaN	NaN	NaN	NaN	NaN	NaN	43.122	1	43.355	42.855	43.855	0.23281								NaN	NaN	NaN	0.0048072	1	17508	75.404	45.252	7
AADSQNSGEGNTGAAESSFSQEVSR	25	Phospho (STY)	_AADSQNSGEGNTGAAESS(Phospho (STY))FSQEVSR_		AADSQNSGEGNTGAAES(0.003)S(0.748)FS(0.249)QEVSR		AADS(-120)QNS(-120)GEGNT(-92)GAAES(-24)S(4.8)FS(-4.8)QEVS(-50)R	0	0	1	0	TPR_HUMAN	TPR_HUMAN	TPR_HUMAN	MULTI-MSMS	191228TN_09_CX4945_fr1	932.404	3	856.016	2565.03	0.15535	0.00013298	89236	76.388	89236	76.388	932.738	41.511	0.55619	42.753	42.496	43.052	1.2423					50	13	5	0.88573	0.00152086	0.0707302	6.8887e-24	1	18991	151.23	100.57	7
AADSQNSGEGNTGAAESSFSQEVSR	25	Phospho (STY)	_AADSQNSGEGNTGAAESS(Phospho (STY))FSQEVSR_		AADSQNSGEGNTGAAES(0.014)S(0.745)FS(0.242)QEVSR		AADS(-120)QNS(-120)GEGNT(-110)GAAES(-17)S(4.9)FS(-4.9)QEVS(-42)R	0	0	1	0	TPR_HUMAN	TPR_HUMAN	TPR_HUMAN	MULTI-MSMS	191228TN_10_CX4945_fr2	932.737	3	856.016	2565.03	-0.54363	-0.00046536	89237	76.388	89236	76.388	932.738	41.738	0.874	42.894	42.507	43.381	1.1559					65	16	6	0.95166	0.00654564	0.0534382	8.5934e-32	1	16770	174.76	108.19	7
AADSQNSGEGNTGAAESSFSQEVSR	25	Phospho (STY)	_AADSQNS(Phospho (STY))GEGNTGAAESSFSQEVSR_		AADS(0.227)QNS(0.772)GEGNT(0.001)GAAESSFSQEVSR		AADS(-5.3)QNS(5.3)GEGNT(-31)GAAES(-130)S(-140)FS(-150)QEVS(-170)R	0	0	1	0	TPR_HUMAN	TPR_HUMAN	TPR_HUMAN	MULTI-MSMS	191228TN_10_CX4945_fr2	932.738	3	856.016	2565.03	-0.2162	-0.00018507	89236	76.388	89236	76.387	932.738	48.074	0.92078	49.168	48.794	49.715	1.0935					51	17	4	0.913066	0.00100236	0.00478855	1.3613e-37	1	20293	179.92	113.9	7
AADVFMCSPR	10	Acetyl (Protein N-term),Oxidation (M),Phospho (STY)	_(Acetyl (Protein N-term))AADVFM(Oxidation (M))CS(Phospho (STY))PR_	AADVFM(1)CSPR	AADVFMCS(1)PR	AADVFM(65)CSPR	AADVFMCS(65)PR	1	1	1	0	MLXIP_HUMAN	MLXIP_HUMAN	MLXIP_HUMAN	MSMS	191228TN_03_CX4945_fr2	646.246	2	646.246	1290.48	NaN	NaN	NaN	NaN	NaN	NaN	NaN	60.424	1	60.703	60.203	61.203	0.27824								NaN	NaN	NaN	0.0043913	1	27138	65.305	28.241	1
AADVSVTHRPPLSPK	15	Acetyl (Protein N-term),Phospho (STY)	_(Acetyl (Protein N-term))AADVSVTHRPPLS(Phospho (STY))PK_		AADVSVT(0.031)HRPPLS(0.969)PK		AADVS(-34)VT(-15)HRPPLS(15)PK	1	0	1	1	RAVR1_HUMAN	RAVR1_HUMAN	RAVR1_HUMAN	MULTI-MSMS	191228TN_02_CX4945_fr1	642.673	3	566.285	1695.83	-0.8944	-0.00050649	134890	76.388	134890	76.387	642.673	44.362	1.7281	44.362	43.631	45.359	0					130	48	4	0.792358	0.000580978	0.00449625	0.0050246	1	21100	46.481	16.814	3
AADVSVTHRPPLSPK	15	Acetyl (Protein N-term),Phospho (STY)	_(Acetyl (Protein N-term))AADVSVTHRPPLS(Phospho (STY))PK_		AADVSVT(0.011)HRPPLS(0.989)PK		AADVS(-38)VT(-20)HRPPLS(20)PK	1	0	1	1	RAVR1_HUMAN	RAVR1_HUMAN	RAVR1_HUMAN	MULTI-MSMS	191228TN_03_CX4945_fr2	642.673	3	566.285	1695.83	-0.041999	-2.3783e-05	134890	76.388	134890	76.388	642.673	43.954	1.5797	44.157	43.459	45.039	0.20301					94	30	4	0.798912	0.00191299	0.028827	0.0023165	2	18170	51.359	24.609	3
AADVSVTHRPPLSPK	15	Acetyl (Protein N-term),Phospho (STY)	_(Acetyl (Protein N-term))AADVSVTHRPPLS(Phospho (STY))PK_		AADVS(0.001)VT(0.011)HRPPLS(0.989)PK		AADVS(-33)VT(-20)HRPPLS(20)PK	1	0	1	1	RAVR1_HUMAN	RAVR1_HUMAN	RAVR1_HUMAN	MULTI-MSMS	191228TN_04_CX4945_fr3	642.673	3	566.285	1695.83	-0.15388	-8.714e-05	134890	76.388	134890	76.387	642.673	43.41	2.7145	44.081	42.956	45.671	0.67153					257	56	6	0.997401	0.0540984	1	6.0823e-05	3	18414	72.891	46.449	3
AADVSVTHRPPLSPK	15	Acetyl (Protein N-term),Phospho (STY)	_(Acetyl (Protein N-term))AADVSVTHRPPLS(Phospho (STY))PK_		AADVSVT(0.001)HRPPLS(0.999)PK		AADVS(-43)VT(-29)HRPPLS(29)PK	1	0	1	1	RAVR1_HUMAN	RAVR1_HUMAN	RAVR1_HUMAN	MULTI-MSMS	191228TN_05_CX4945_fr4	642.673	3	566.285	1695.83	-0.48085	-0.0002723	134890	76.388	134890	76.387	642.673	43.091	3.2997	44.109	42.782	46.082	1.0181					323	74	7	0.970039	0.00723076	0.0707689	0.00017205	3	17915	53.869	26.98	3
AADVSVTHRPPLSPK	15	Acetyl (Protein N-term),Phospho (STY)	_(Acetyl (Protein N-term))AADVSVTHRPPLS(Phospho (STY))PK_		AADVSVT(0.036)HRPPLS(0.964)PK		AADVS(-34)VT(-14)HRPPLS(14)PK	1	0	1	1	RAVR1_HUMAN	RAVR1_HUMAN	RAVR1_HUMAN	MULTI-MSMS	191228TN_09_CX4945_fr1	643.007	3	566.285	1695.83	-0.48391	-0.00027403	134890	76.388	134890	76.388	642.673	42.657	1.3798	43.899	43.24	44.62	1.2423					105	37	4	0.842968	0.00182286	0.0269334	0.001743	1	19718	52.576	26.458	3
AADVSVTHRPPLSPK	15	Acetyl (Protein N-term),Phospho (STY)	_(Acetyl (Protein N-term))AADVSVTHRPPLS(Phospho (STY))PK_		AADVS(0.001)VT(0.003)HRPPLS(0.997)PK		AADVS(-32)VT(-26)HRPPLS(26)PK	1	0	1	1	RAVR1_HUMAN	RAVR1_HUMAN	RAVR1_HUMAN	MULTI-MSMS	191228TN_10_CX4945_fr2	642.673	3	566.285	1695.83	-0.26864	-0.00015213	134890	76.388	134890	76.388	642.673	42.865	2.1275	44.021	42.973	45.101	1.1559					130	41	4	0.974154	0.00143554	0.0239614	0.00066438	2	17268	50.897	18.339	3
AADVSVTHRPPLSPK	15	Acetyl (Protein N-term),Phospho (STY)	_(Acetyl (Protein N-term))AADVSVTHRPPLS(Phospho (STY))PK_		AADVS(0.001)VT(0.017)HRPPLS(0.983)PK		AADVS(-32)VT(-18)HRPPLS(18)PK	1	0	1	1	RAVR1_HUMAN	RAVR1_HUMAN	RAVR1_HUMAN	MULTI-MSMS	191228TN_11_CX4945_fr3	642.673	3	566.285	1695.83	-0.20836	-0.00011799	134890	76.388	134890	76.387	642.673	42.739	2.8553	44.193	42.877	45.732	1.4538					261	58	7	0.994049	0.0145592	0.297917	0.00015249	3	17700	51.726	25.502	3
AADVSVTHRPPLSPK	15	Acetyl (Protein N-term),Phospho (STY)	_(Acetyl (Protein N-term))AADVSVTHRPPLS(Phospho (STY))PK_		AADVSVTHRPPLS(1)PK		AADVS(-53)VT(-39)HRPPLS(39)PK	1	0	1	1	RAVR1_HUMAN	RAVR1_HUMAN	RAVR1_HUMAN	MULTI-MSMS	191228TN_12_CX4945_fr4	642.673	3	566.285	1695.83	-0.21336	-0.00012082	134890	76.388	134890	76.387	642.673	42.702	3.4027	44.301	42.989	46.392	1.5982					307	72	6	0.968698	0.00916444	0.0942197	0.00010356	4	17086	70.622	43.524	3
AAEAGGAEEQYGFLTTPTK	19	Phospho (STY)	_AAEAGGAEEQYGFLTT(Phospho (STY))PTK_		AAEAGGAEEQYGFLT(0.022)T(0.968)PT(0.01)K		AAEAGGAEEQY(-110)GFLT(-16)T(16)PT(-20)K	0	0	1	0	MAP1B_HUMAN	MAP1B_HUMAN	MAP1B_HUMAN	MULTI-MSMS	191228TN_04_CX4945_fr3	827.411	3	674.301	2019.88	-0.66478	-0.00044826	226570	152.78	226570	152.78	827.411	68.859	1.4642	69.553	69.035	70.5	0.69373					86	28	5	0.795749	0.00154937	0.0206984	8.0923e-15	2	33714	167.35	124.39	4
AAEAGGAEEQYGFLTTPTK	19	Phospho (STY)	_AAEAGGAEEQYGFLTT(Phospho (STY))PTK_		AAEAGGAEEQYGFLT(0.035)T(0.931)PT(0.035)K		AAEAGGAEEQY(-97)GFLT(-14)T(14)PT(-14)K	0	0	1	0	MAP1B_HUMAN	MAP1B_HUMAN	MAP1B_HUMAN	MULTI-MSMS	191228TN_05_CX4945_fr4	827.411	3	674.301	2019.88	0.016058	1.0828e-05	226570	152.77	226570	152.77	827.411	68.659	1.4525	69.666	69.044	70.497	1.0075					84	29	5	0.840408	0.00386796	0.0356531	2.3494e-09	1	34040	135.29	100.68	4
AAEAGGAEEQYGFLTTPTK	19	Phospho (STY)	_AAEAGGAEEQYGFLT(Phospho (STY))TPTK_		AAEAGGAEEQYGFLT(0.5)T(0.5)PT(0.001)K		AAEAGGAEEQY(-110)GFLT(0)T(0)PT(-29)K	0	0	1	0	MAP1B_HUMAN	MAP1B_HUMAN	MAP1B_HUMAN	MULTI-MSMS	191228TN_11_CX4945_fr3	827.411	3	674.301	2019.88	0.086331	5.8213e-05	226570	152.77	226570	152.77	827.41	68.621	1.3183	69.907	69.345	70.663	1.2857					91	26	5	0.917291	0.00400172	0.0449706	2.8331e-10	1	33341	145.82	102.41	4
AAEAGGAEEQYGFLTTPTK	19	Phospho (STY)	_AAEAGGAEEQYGFLTT(Phospho (STY))PTK_		AAEAGGAEEQYGFLT(0.092)T(0.831)PT(0.077)K		AAEAGGAEEQY(-110)GFLT(-9.6)T(9.6)PT(-10)K	0	0	1	0	MAP1B_HUMAN	MAP1B_HUMAN	MAP1B_HUMAN	MULTI-MSMS	191228TN_12_CX4945_fr4	827.076	3	674.301	2019.88	-0.19884	-0.00013408	226570	152.78	226570	152.77	827.411	68.594	1.1729	70.011	69.257	70.43	1.4167					81	22	5	0.735911	0.0021929	0.0563163	2.3379e-09	1	32872	135.33	92.301	4
AAEHDLEVASEEEQER	16	Phospho (STY)	_AAEHDLEVAS(Phospho (STY))EEEQER_		AAEHDLEVAS(1)EEEQER		AAEHDLEVAS(88)EEEQER	0	0	1	0	ANR26_HUMAN	ANR26_HUMAN	ANR26_HUMAN	MULTI-MSMS	191228TN_09_CX4945_fr1	717.987	3	641.265	1920.77	-0.048419	-3.1049e-05	119120	76.388	119120	76.388	717.987	35.879	0.46238	37.087	36.794	37.257	1.2086					33	10	4	0.913166	0.0041419	0.178595	0.0014612	1	15269	88.282	66.295	1
AAEHDLEVASEEEQER	16	Phospho (STY)	_AAEHDLEVAS(Phospho (STY))EEEQER_					0	0	1	0	ANR26_HUMAN	ANR26_HUMAN	ANR26_HUMAN	MULTI-MATCH	191228TN_02_CX4945_fr1		3	641.265	1920.77	-0.13819	-8.8613e-05	119120	76.387	119120	76.387	717.652	37.401	0.61861	37.401	37.074	37.693	0	0.15666	-0.00034402	NaN	88.282	39	13	4	NaN	NaN	NaN	NaN	0		NaN	NaN	0
AAELIANSLATAGDGLIELR	20	Unmodified	_AAELIANSLATAGDGLIELR_					0	0	0	0	PHB_HUMAN	PHB_HUMAN	PHB_HUMAN	MULTI-MSMS	191228TN_08_CX4945_fr7	743.088	3	666.7	1997.08	-0.040657	-2.7106e-05	114580	76.388	114580	76.388	743.422	116.57	0.56329	117.15	116.81	117.37	0.57794					27	11	3	0.671605	0.00112664	0.0432079	7.8815e-05	1	58486	116.65	71.39	1
AAELIANSLATAGDGLIELR	20	Unmodified	_AAELIANSLATAGDGLIELR_					0	0	0	0	PHB_HUMAN	PHB_HUMAN	PHB_HUMAN	MSMS	191228TN_15_CX4945_fr7	743.089	3	666.7	1997.08	NaN	NaN	NaN	NaN	NaN	NaN	NaN	116.25	1	116.62	116.12	117.12	0.37319								NaN	NaN	NaN	0.018389	1	56716	72.772	35.834	1
AAESLTAIPEPASPQLLETPIHASQIQK	28	Phospho (STY)	_AAESLTAIPEPAS(Phospho (STY))PQLLETPIHASQIQK_		AAESLTAIPEPAS(0.978)PQLLET(0.017)PIHAS(0.005)QIQK		AAES(-71)LT(-64)AIPEPAS(18)PQLLET(-18)PIHAS(-23)QIQK	0	0	1	0	MDC1_HUMAN	MDC1_HUMAN	MDC1_HUMAN	MULTI-MSMS	191228TN_07_CX4945_fr6	870.721	4	755.889	3019.53	0.097015	7.3333e-05	151580	114.58	151580	114.58	870.721	83.829	1.0131	84.195	83.549	84.562	0.36568					123	19	8	0.87939	0.00825924	0.0577538	8.0981e-05	2	38489	86.987	81.5	5
AAESLTAIPEPASPQLLETPIHASQIQK	28	Phospho (STY)	_AAESLTAIPEPASPQLLET(Phospho (STY))PIHASQIQK_		AAES(0.001)LT(0.001)AIPEPAS(0.247)PQLLET(0.674)PIHAS(0.077)QIQK		AAES(-31)LT(-29)AIPEPAS(-4.4)PQLLET(4.4)PIHAS(-9.4)QIQK	0	0	1	0	MDC1_HUMAN	MDC1_HUMAN	MDC1_HUMAN	MULTI-MSMS	191228TN_08_CX4945_fr7	870.72	4	755.889	3019.53	-0.075799	-5.7296e-05	151580	114.58	151580	114.58	870.721	83.553	0.58498	83.994	83.66	84.245	0.44092					36	12	4	0.421871	0.000458063	0.0101471	0.041897	1	41354	40.177	8.5768	5
AAESLTAIPEPASPQLLETPIHASQIQK	28	Phospho (STY)	_AAESLTAIPEPAS(Phospho (STY))PQLLETPIHASQIQK_		AAESLT(0.001)AIPEPAS(0.968)PQLLET(0.03)PIHAS(0.001)QIQK		AAES(-34)LT(-32)AIPEPAS(15)PQLLET(-15)PIHAS(-28)QIQK	0	0	1	0	MDC1_HUMAN	MDC1_HUMAN	MDC1_HUMAN	MULTI-MSMS	191228TN_14_CX4945_fr6	696.778	5	604.913	3019.53	0.42528	0.00025726	151530	91.665	151530	91.665	696.778	83.703	0.92866	83.97	83.455	84.384	0.26679					97	18	7	0.951154	0.0047815	0.0418922	0.026592	1	37419	43.293	19.381	5
AAESLTAIPEPASPQLLETPIHASQIQK	28	Phospho (STY)	_AAESLTAIPEPAS(Phospho (STY))PQLLETPIHASQIQK_					0	0	1	0	MDC1_HUMAN	MDC1_HUMAN	MDC1_HUMAN	MULTI-MATCH	191228TN_05_CX4945_fr4		4	755.889	3019.53	0.27593	0.00020857	151590	114.58	151590	114.58	870.721	83.962	0.40432	84.748	84.496	84.9	0.78544	0.51313	0.0015429	NaN	86.987	11	7	2	NaN	NaN	NaN	NaN	0		NaN	NaN	0
AAESLTAIPEPASPQLLETPIHASQIQK	28	Phospho (STY)	_AAESLTAIPEPAS(Phospho (STY))PQLLETPIHASQIQK_					0	0	1	0	MDC1_HUMAN	MDC1_HUMAN	MDC1_HUMAN	MULTI-MATCH	191228TN_06_CX4945_fr5		4	755.889	3019.53	0.13901	0.00010508	151580	114.58	151580	114.58	870.721	83.906	0.79111	84.685	84.216	85.007	0.77957	0.45079	0.0003186	NaN	86.987	73	15	6	NaN	NaN	NaN	NaN	0		NaN	NaN	0
AAESLTAIPEPASPQLLETPIHASQIQK	28	Phospho (STY)	_AAESLTAIPEPAS(Phospho (STY))PQLLETPIHASQIQK_					0	0	1	0	MDC1_HUMAN	MDC1_HUMAN	MDC1_HUMAN	MULTI-MATCH-MSMS	191228TN_06_CX4945_fr5		5	604.913	3019.53	0.4197	0.00025388	151530	91.665	151530	91.665	696.778	83.906	0.74482	84.686	84.262	85.007	0.77957	0.43733	-0.00039039	NaN	43.293	64	14	6	NaN	NaN	NaN	NaN	0		NaN	NaN	0
AAESLTAIPEPASPQLLETPIHASQIQK	28	Phospho (STY)	_AAESLTAIPEPAS(Phospho (STY))PQLLETPIHASQIQK_					0	0	1	0	MDC1_HUMAN	MDC1_HUMAN	MDC1_HUMAN	MULTI-MATCH	191228TN_07_CX4945_fr6		5	604.913	3019.53	-0.19755	-0.0001195	151530	91.665	151530	91.665	696.778	83.849	1.0025	84.215	83.601	84.603	0.36568	-0.034068	0.00098771	NaN	43.293	96	19	7	NaN	NaN	NaN	NaN	0		NaN	NaN	0
AAESLTAIPEPASPQLLETPIHASQIQK	28	Phospho (STY)	_AAESLTAIPEPAS(Phospho (STY))PQLLETPIHASQIQK_					0	0	1	0	MDC1_HUMAN	MDC1_HUMAN	MDC1_HUMAN	MULTI-MATCH	191228TN_13_CX4945_fr5		4	755.889	3019.53	0.058368	4.412e-05	151580	114.58	151580	114.58	870.972	83.824	0.98344	84.127	83.561	84.545	0.30313	-0.10756	0.00045378	NaN	86.987	92	19	7	NaN	NaN	NaN	NaN	0		NaN	NaN	0
AAESLTAIPEPASPQLLETPIHASQIQK	28	Phospho (STY)	_AAESLTAIPEPAS(Phospho (STY))PQLLETPIHASQIQK_					0	0	1	0	MDC1_HUMAN	MDC1_HUMAN	MDC1_HUMAN	MULTI-MATCH-MSMS	191228TN_13_CX4945_fr5		5	604.913	3019.53	0.24413	0.00014767	151530	91.665	151530	91.665	696.979	83.821	0.77616	84.124	83.612	84.388	0.30313	-0.12472	-0.00046529	NaN	43.293	54	15	4	NaN	NaN	NaN	NaN	0		NaN	NaN	0
AAESLTAIPEPASPQLLETPIHASQIQK	28	Phospho (STY)	_AAESLTAIPEPAS(Phospho (STY))PQLLETPIHASQIQK_					0	0	1	0	MDC1_HUMAN	MDC1_HUMAN	MDC1_HUMAN	MULTI-MATCH	191228TN_14_CX4945_fr6		4	755.889	3019.53	0.45715	0.00034555	151580	114.58	151580	114.58	870.721	83.708	1.0766	83.974	83.403	84.479	0.26679	-0.26006	-0.00057596	NaN	86.987	121	21	7	NaN	NaN	NaN	NaN	0		NaN	NaN	0
AAESLTAIPEPASPQLLETPIHASQIQK	28	Phospho (STY)	_AAESLTAIPEPAS(Phospho (STY))PQLLETPIHASQIQK_					0	0	1	0	MDC1_HUMAN	MDC1_HUMAN	MDC1_HUMAN	MULTI-MATCH-MSMS	191228TN_15_CX4945_fr7		4	755.889	3019.53	-0.44994	-0.0003401	151580	114.58	151580	114.58	870.721	83.546	0.66713	83.919	83.554	84.221	0.37319	-0.31553	1.9533e-05	NaN	86.987	30	13	3	NaN	NaN	NaN	NaN	0		NaN	NaN	0
AAFDDAIAELDTLSEESYK	19	Phospho (STY)	_AAFDDAIAELDTLS(Phospho (STY))EESYK_		AAFDDAIAELDTLS(0.992)EES(0.007)Y(0.001)K		AAFDDAIAELDT(-36)LS(21)EES(-21)Y(-30)K	0	0	1	0	1433E_HUMAN	1433E_HUMAN	1433E_HUMAN	MULTI-MSMS	191228TN_02_CX4945_fr1	876.09	3	723.315	2166.92	-0.4504	-0.00032578	211220	152.78	211220	152.78	876.425	112.68	1.0978	112.68	112.37	113.47	1.4211e-14					137	36	6	0.747401	0.00279588	0.00987627	1.1754e-06	1	69280	126.63	73.333	4
AAFDDAIAELDTLSEESYK	19	Phospho (STY)	_AAFDDAIAELDTLS(Phospho (STY))EESYK_		AAFDDAIAELDT(0.007)LS(0.915)EES(0.062)Y(0.016)K		AAFDDAIAELDT(-21)LS(12)EES(-12)Y(-18)K	0	0	1	0	1433E_HUMAN	1433E_HUMAN	1433E_HUMAN	MULTI-MSMS	191228TN_03_CX4945_fr2	876.425	3	723.315	2166.92	0.031436	2.2738e-05	211220	152.78	211220	152.78	876.425	111.9	1.3284	112.35	111.88	113.21	0.44431					69	31	4	0.444058	0.00116991	0.0256249	0.0064959	1	52896	66.068	27.841	4
AAFDDAIAELDTLSEESYK	19	Phospho (STY)	_AAFDDAIAELDTLS(Phospho (STY))EESYK_		AAFDDAIAELDT(0.001)LS(0.956)EES(0.037)Y(0.006)K		AAFDDAIAELDT(-29)LS(14)EES(-14)Y(-22)K	0	0	1	0	1433E_HUMAN	1433E_HUMAN	1433E_HUMAN	MULTI-MSMS	191228TN_04_CX4945_fr3	876.425	3	723.315	2166.92	-0.028113	-2.0335e-05	211220	152.78	211220	152.78	876.426	111.74	1.7306	112.33	112.02	113.75	0.58293					111	38	6	0.764087	0.00816372	0.155477	0.00028971	1	55967	93.152	54.777	4
AAFDDAIAELDTLSEESYK	19	Phospho (STY)	_AAFDDAIAELDTLS(Phospho (STY))EESYK_		AAFDDAIAELDT(0.001)LS(0.958)EES(0.036)Y(0.004)K		AAFDDAIAELDT(-29)LS(14)EES(-14)Y(-23)K	0	0	1	0	1433E_HUMAN	1433E_HUMAN	1433E_HUMAN	MULTI-MSMS	191228TN_05_CX4945_fr4	876.425	3	723.315	2166.92	-0.030826	-2.2297e-05	211220	152.78	211220	152.78	876.425	111.72	0.96555	112.46	111.99	112.96	0.74814					68	19	6	0.796118	0.00932801	0.262519	1.8212e-05	1	56692	120.63	77.911	4
AAFDDAIAELDTLSEESYK	19	Phospho (STY)	_AAFDDAIAELDTLS(Phospho (STY))EESYK_		AAFDDAIAELDT(0.001)LS(0.99)EES(0.009)YK		AAFDDAIAELDT(-31)LS(20)EES(-20)Y(-36)K	0	0	1	0	1433E_HUMAN	1433E_HUMAN	1433E_HUMAN	MULTI-MSMS	191228TN_09_CX4945_fr1	876.425	3	723.315	2166.92	-0.6491	-0.0004695	211220	152.78	211220	152.78	876.426	112.03	1.0359	112.5	112.03	113.07	0.47353					131	32	6	0.934455	0.00793902	0.233722	1.4735e-05	1	68260	121.32	83.264	4
AAFDDAIAELDTLSEESYK	19	Phospho (STY)	_AAFDDAIAELDTLS(Phospho (STY))EESYK_		AAFDDAIAELDTLS(0.989)EES(0.01)Y(0.001)K		AAFDDAIAELDT(-36)LS(20)EES(-20)Y(-28)K	0	0	1	0	1433E_HUMAN	1433E_HUMAN	1433E_HUMAN	MULTI-MSMS	191228TN_11_CX4945_fr3	876.425	3	723.315	2166.92	-0.427	-0.00030886	211220	152.78	211220	152.78	876.426	111.67	1.5891	112.19	111.88	113.46	0.52104					97	34	6	0.675119	0.00575762	0.103106	4.447e-05	1	55035	115.38	61.092	4
AAFDDAIAELDTLSEESYK	19	Phospho (STY)	_AAFDDAIAELDTLS(Phospho (STY))EESYK_		AAFDDAIAELDT(0.016)LS(0.486)EES(0.486)Y(0.013)K		AAFDDAIAELDT(-15)LS(0)EES(0)Y(-16)K	0	0	1	0	1433E_HUMAN	1433E_HUMAN	1433E_HUMAN	MULTI-MSMS	191228TN_11_CX4945_fr3	657.571	4	542.738	2166.92	-0.17726	-9.6205e-05	211120	114.58	211120	114.58	657.571	111.64	0.78749	112.16	111.83	112.61	0.52104					41	17	3	0.46379	0.000402398	0.00806237	0.0025822	1	55084	68.481	32.288	4
AAFDDAIAELDTLSEESYK	19	Phospho (STY)	_AAFDDAIAELDTLS(Phospho (STY))EESYK_					0	0	1	0	1433E_HUMAN	1433E_HUMAN	1433E_HUMAN	MULTI-MATCH	191228TN_02_CX4945_fr1		4	542.738	2166.92	-0.047073	-2.5548e-05	211120	114.58	211120	114.58	657.821	112.7	0.72694	112.7	112.46	113.19	0	0.32705	-0.00029075	NaN	68.481	47	22	4	NaN	NaN	NaN	NaN	0		NaN	NaN	0
AAFDDAIAELDTLSEESYK	19	Phospho (STY)	_AAFDDAIAELDTLS(Phospho (STY))EESYK_					0	0	1	0	1433E_HUMAN	1433E_HUMAN	1433E_HUMAN	MULTI-MATCH	191228TN_03_CX4945_fr2		4	542.738	2166.92	0.41719	0.00022642	211120	114.58	211120	114.58	657.822	111.93	0.19613	112.37	112.28	112.48	0.44431	-0.0059077	0.0014014	NaN	68.481	6	4	2	NaN	NaN	NaN	NaN	0		NaN	NaN	0
AAFDDAIAELDTLSEESYK	19	Phospho (STY)	_AAFDDAIAELDTLS(Phospho (STY))EESYK_					0	0	1	0	1433E_HUMAN	1433E_HUMAN	1433E_HUMAN	MULTI-MATCH	191228TN_04_CX4945_fr3		4	542.738	2166.92	0.059755	3.2431e-05	211120	114.58	211120	114.58	657.32	111.78	0.6915	112.36	111.98	112.68	0.58293	-0.016476	-0.00027655	NaN	68.481	47	14	4	NaN	NaN	NaN	NaN	0		NaN	NaN	0
AAFDDAIAELDTLSEESYK	19	Phospho (STY)	_AAFDDAIAELDTLS(Phospho (STY))EESYK_					0	0	1	0	1433E_HUMAN	1433E_HUMAN	1433E_HUMAN	MULTI-MATCH	191228TN_05_CX4945_fr4		4	542.738	2166.92	-0.20646	-0.00011206	211120	114.58	211120	114.58	657.571	111.67	0.63421	112.42	112.08	112.71	0.74814	0.041404	-4.2323e-05	NaN	68.481	44	12	5	NaN	NaN	NaN	NaN	0		NaN	NaN	0
AAFDDAIAELDTLSEESYK	19	Phospho (STY)	_AAFDDAIAELDTLS(Phospho (STY))EESYK_					0	0	1	0	1433E_HUMAN	1433E_HUMAN	1433E_HUMAN	MULTI-MATCH	191228TN_09_CX4945_fr1		4	542.738	2166.92	-0.33366	-0.00018109	211120	114.58	211120	114.58	657.571	111.98	0.6386	112.45	112.03	112.67	0.47353	0.07437	0.00057551	NaN	68.481	71	20	4	NaN	NaN	NaN	NaN	0		NaN	NaN	0
AAFDDAIAELDTLSEESYK	19	Phospho (STY)	_AAFDDAIAELDTLS(Phospho (STY))EESYK_					0	0	1	0	1433E_HUMAN	1433E_HUMAN	1433E_HUMAN	MULTI-MATCH	191228TN_10_CX4945_fr2		3	723.315	2166.92	-0.19066	-0.00013791	211220	152.78	211220	152.78	876.425	111.59	1.2806	112.17	111.21	112.49	0.57991	-0.21331	-0.001312	NaN	126.63	60	27	4	NaN	NaN	NaN	NaN	0		NaN	NaN	0
AAFDDAIAELDTLSEESYK	19	Phospho (STY)	_AAFDDAIAELDTLS(Phospho (STY))EESYK_					0	0	1	0	1433E_HUMAN	1433E_HUMAN	1433E_HUMAN	MULTI-MATCH	191228TN_12_CX4945_fr4		4	542.738	2166.92	-0.13895	-7.5411e-05	211120	114.58	211120	114.58	657.571	111.73	0.66016	112.18	111.77	112.43	0.44652	-0.20143	-0.00052577	NaN	68.481	35	12	4	NaN	NaN	NaN	NaN	0		NaN	NaN	0
AAFGTQAPDPGSTESLQEK	19	Phospho (STY)	_AAFGTQAPDPGS(Phospho (STY))TESLQEK_		AAFGTQAPDPGS(0.587)T(0.172)ES(0.241)LQEK		AAFGT(-50)QAPDPGS(3.9)T(-5.3)ES(-3.9)LQEK	0	0	1	0	ULK1_HUMAN	ULK1_HUMAN	ULK1_HUMAN	MULTI-MSMS	191228TN_04_CX4945_fr3	824.738	3	671.965	2012.87	0.051326	3.4489e-05	227360	152.77	227360	152.77	825.074	59.224	0.70456	59.901	59.525	60.23	0.67694					53	14	5	0.725017	0.000914579	0.0136979	0.0015418	1	27974	78.428	38.799	4
AAFGTQAPDPGSTESLQEK	19	Phospho (STY)	_AAFGTQAPDPGS(Phospho (STY))TESLQEK_		AAFGTQAPDPGS(0.654)T(0.214)ES(0.132)LQEK		AAFGT(-62)QAPDPGS(4.9)T(-4.9)ES(-6.9)LQEK	0	0	1	0	ULK1_HUMAN	ULK1_HUMAN	ULK1_HUMAN	MULTI-MSMS	191228TN_11_CX4945_fr3	825.074	3	671.965	2012.87	0.24748	0.0001663	227360	152.78	227360	152.78	825.074	59.004	0.80462	60.301	59.929	60.733	1.2967					44	15	4	0.938423	0.00242894	0.0631473	3.7996e-05	1	27738	111.73	59.207	4
AAFGTQAPDPGSTESLQEK	19	Phospho (STY)	_AAFGTQAPDPGS(Phospho (STY))TESLQEK_					0	0	1	0	ULK1_HUMAN	ULK1_HUMAN	ULK1_HUMAN	MULTI-MATCH	191228TN_05_CX4945_fr4		3	671.965	2012.87	0.085531	5.7474e-05	227360	152.78	227360	152.78	825.075	59.061	0.93491	60.05	59.523	60.458	0.98949	-0.11361	0.00099812	NaN	111.73	53	20	4	NaN	NaN	NaN	NaN	0		NaN	NaN	0
AAFGTQAPDPGSTESLQEK	19	Phospho (STY)	_AAFGTQAPDPGS(Phospho (STY))TESLQEK_					0	0	1	0	ULK1_HUMAN	ULK1_HUMAN	ULK1_HUMAN	MULTI-MATCH	191228TN_12_CX4945_fr4		3	671.965	2012.87	0.23413	0.00015733	227360	152.78	227360	152.78	825.074	58.993	0.5525	60.404	60.088	60.641	1.4107	0.23993	0.00051996	NaN	111.73	39	11	5	NaN	NaN	NaN	NaN	0		NaN	NaN	0
AAFGTQAPDPGSTESLQEK	19	2 Phospho (STY)	_AAFGTQAPDPGS(Phospho (STY))TES(Phospho (STY))LQEK_		AAFGT(0.001)QAPDPGS(0.871)T(0.329)ES(0.8)LQEK		AAFGT(-33)QAPDPGS(7.2)T(-5.3)ES(5.3)LQEK	0	0	2	0	ULK1_HUMAN	ULK1_HUMAN	ULK1_HUMAN	MULTI-MSMS	191228TN_04_CX4945_fr3	851.396	3	698.62	2092.84	-0.26524	-0.0001853	218680	152.78	218680	152.78	851.396	64.784	0.9082	65.473	65.15	66.058	0.68976					40	17	4	0.698984	0.0010135	0.0198085	0.03582	1	31439	56.303	17.326	6
AAFIRDEMMPGEWDVCVTSYEMVIK	25	2 Oxidation (M),3 Phospho (STY)	_AAFIRDEM(Oxidation (M))M(Oxidation (M))PGEWDVCVT(Phospho (STY))S(Phospho (STY))Y(Phospho (STY))EMVIK_	AAFIRDEM(1)M(0.999)PGEWDVCVTSYEM(0.001)VIK	AAFIRDEMMPGEWDVCVT(1)S(1)Y(1)EMVIK	AAFIRDEM(34)M(30)PGEWDVCVTSYEM(-30)VIK	AAFIRDEMMPGEWDVCVT(41)S(41)Y(41)EMVIK	0	2	3	1	SMCA1_HUMAN	SMCA1_HUMAN	SMCA1_HUMAN	MULTI-MSMS	191228TN_10_CX4945_fr2	927.904	4	813.068	3248.24	-0.53199	-0.00043254	140930	114.58	140930	114.58	927.903	95.91	1.3774	96.449	95.915	97.292	0.53879					45	28	2	0.643062	0.00087013	0.0232703	0.044379	1	44645	41.482	15.065	3
AAFIRDEMMPGEWDVCVTSYEMVIK	25	2 Oxidation (M),3 Phospho (STY)	_AAFIRDEM(Oxidation (M))M(Oxidation (M))PGEWDVCVT(Phospho (STY))S(Phospho (STY))Y(Phospho (STY))EMVIK_					0	2	3	1	SMCA1_HUMAN	SMCA1_HUMAN	SMCA1_HUMAN	MULTI-MATCH	191228TN_04_CX4945_fr3		4	813.068	3248.24	-0.37396	-0.00030405	140930	114.58	140930	114.58	927.902	95.618	0.30389	96.132	95.922	96.226	0.51363	-0.1587	-0.0024922	NaN	41.482	7	5	2	NaN	NaN	NaN	NaN	0		NaN	NaN	0
AAFTTPDHAPLSPQSSVASSGSEQTEEQGSSR	32	Phospho (STY)	_AAFTTPDHAPLS(Phospho (STY))PQSSVASSGSEQTEEQGSSR_		AAFT(0.034)T(0.034)PDHAPLS(0.927)PQS(0.003)S(0.002)VAS(0.001)SGSEQTEEQGSSR		AAFT(-14)T(-14)PDHAPLS(14)PQS(-25)S(-26)VAS(-32)S(-33)GS(-43)EQT(-53)EEQGS(-74)S(-71)R	0	0	1	0	SMAG2_HUMAN	SMAG2_HUMAN	SMAG2_HUMAN	MULTI-MSMS	191228TN_02_CX4945_fr1	890.158	4	832.367	3325.44	-0.28974	-0.00024117	68828	57.29	68827	57.29	889.907	52.413	1.8785	52.413	51.563	53.442	7.1054e-15					145	49	6	0.760082	0.00203492	0.0267921	3.615e-06	1	26715	80.439	47.366	11
AAFTTPDHAPLSPQSSVASSGSEQTEEQGSSR	32	Phospho (STY)	_AAFTTPDHAPLS(Phospho (STY))PQSSVASSGSEQTEEQGSSR_		AAFTTPDHAPLS(1)PQSSVASSGSEQTEEQGSSR		AAFT(-65)T(-59)PDHAPLS(40)PQS(-40)S(-43)VAS(-54)S(-58)GS(-63)EQT(-71)EEQGS(-88)S(-88)R	0	0	1	0	SMAG2_HUMAN	SMAG2_HUMAN	SMAG2_HUMAN	MULTI-MSMS	191228TN_03_CX4945_fr2	1186.21	3	1109.49	3325.44	-0.074168	-8.2289e-05	68850	76.388	68850	76.388	1186.54	52.05	0.76495	52.214	51.931	52.696	0.16432					19	14	2	0.903088	0.000435388	0.0122657	4.3738e-12	1	22575	121.76	91.944	11
AAFTTPDHAPLSPQSSVASSGSEQTEEQGSSR	32	Phospho (STY)	_AAFTTPDHAPLS(Phospho (STY))PQSSVASSGSEQTEEQGSSR_		AAFTTPDHAPLS(0.994)PQS(0.006)SVASSGSEQTEEQGSSR		AAFT(-66)T(-55)PDHAPLS(22)PQS(-22)S(-36)VAS(-47)S(-52)GS(-56)EQT(-81)EEQGS(-100)S(-100)R	0	0	1	0	SMAG2_HUMAN	SMAG2_HUMAN	SMAG2_HUMAN	MULTI-MSMS	191228TN_04_CX4945_fr3	1186.21	3	1109.49	3325.44	-0.14752	-0.00016367	68850	76.388	68850	76.388	1186.54	51.671	0.90793	52.333	51.9	52.808	0.6616					61	17	5	0.952157	0.000797811	0.00802653	2.9433e-23	2	23453	135.3	102.07	11
AAFTTPDHAPLSPQSSVASSGSEQTEEQGSSR	32	Phospho (STY)	_AAFT(Phospho (STY))TPDHAPLSPQSSVASSGSEQTEEQGSSR_		AAFT(0.303)T(0.288)PDHAPLS(0.287)PQS(0.045)S(0.045)VAS(0.011)S(0.011)GS(0.009)EQT(0.002)EEQGSSR		AAFT(0.23)T(-0.23)PDHAPLS(-0.24)PQS(-8.3)S(-8.3)VAS(-14)S(-14)GS(-15)EQT(-22)EEQGS(-39)S(-41)R	0	0	1	0	SMAG2_HUMAN	SMAG2_HUMAN	SMAG2_HUMAN	MULTI-MSMS	191228TN_09_CX4945_fr1	889.908	4	832.367	3325.44	0.012546	1.0443e-05	68828	57.29	68828	57.29	889.907	51.045	1.7146	52.238	51.431	53.146	1.193					161	47	5	0.85292	0.000734848	0.020639	0.022763	1	25988	42.121	13.823	11
AAFTTPDHAPLSPQSSVASSGSEQTEEQGSSR	32	Phospho (STY)	_AAFTTPDHAPLS(Phospho (STY))PQSSVASSGSEQTEEQGSSR_		AAFTTPDHAPLS(0.999)PQSSVASSGSEQTEEQGSSR		AAFT(-65)T(-59)PDHAPLS(33)PQS(-33)S(-45)VAS(-69)S(-80)GS(-86)EQT(-99)EEQGS(-120)S(-120)R	0	0	1	0	SMAG2_HUMAN	SMAG2_HUMAN	SMAG2_HUMAN	MULTI-MSMS	191228TN_10_CX4945_fr2	1186.21	3	1109.49	3325.44	0.12779	0.00014178	68851	76.389	68851	76.389	1186.21	51.425	0.71406	52.5	52.068	52.782	1.0751					21	13	3	0.921412	0.000800585	0.00973827	1.4663e-31	1	22141	145.6	123.72	11
AAFTTPDHAPLSPQSSVASSGSEQTEEQGSSR	32	Phospho (STY)	_AAFTTPDHAPLSPQS(Phospho (STY))SVASSGSEQTEEQGSSR_		AAFT(0.007)T(0.003)PDHAPLS(0.383)PQS(0.418)S(0.104)VAS(0.032)S(0.032)GS(0.01)EQT(0.012)EEQGSSR		AAFT(-18)T(-22)PDHAPLS(-0.38)PQS(0.38)S(-6.1)VAS(-11)S(-11)GS(-16)EQT(-15)EEQGS(-38)S(-41)R	0	0	1	0	SMAG2_HUMAN	SMAG2_HUMAN	SMAG2_HUMAN	MULTI-MSMS	191228TN_10_CX4945_fr2	890.156	4	832.367	3325.44	-0.10746	-8.9443e-05	68828	57.29	68828	57.29	889.908	51.438	2.2881	52.513	51.519	53.807	1.0751					151	44	6	0.892709	0.00104464	0.0298108	0.0081981	1	22394	47.537	22.001	11
AAFTTPDHAPLSPQSSVASSGSEQTEEQGSSR	32	Phospho (STY)	_AAFTTPDHAPLS(Phospho (STY))PQSSVASSGSEQTEEQGSSR_		AAFTTPDHAPLS(0.998)PQS(0.001)SVASSGSEQTEEQGSSR		AAFT(-52)T(-46)PDHAPLS(30)PQS(-30)S(-34)VAS(-44)S(-48)GS(-52)EQT(-56)EEQGS(-74)S(-74)R	0	0	1	0	SMAG2_HUMAN	SMAG2_HUMAN	SMAG2_HUMAN	MULTI-MSMS	191228TN_11_CX4945_fr3	1186.54	3	1109.49	3325.44	-0.19055	-0.00021141	68850	76.389	68850	76.388	1186.21	51.222	0.82212	52.546	52.14	52.963	1.3236					59	16	5	0.976652	0.00124074	0.0292166	8.0391e-07	1	23004	98.112	65.991	11
AAFTTPDHAPLSPQSSVASSGSEQTEEQGSSR	32	Phospho (STY)	_AAFTTPDHAPLS(Phospho (STY))PQSSVASSGSEQTEEQGSSR_		AAFT(0.01)T(0.01)PDHAPLS(0.664)PQS(0.068)S(0.248)VASSGSEQTEEQGSSR		AAFT(-18)T(-18)PDHAPLS(4.3)PQS(-9.9)S(-4.3)VAS(-35)S(-35)GS(-37)EQT(-45)EEQGS(-65)S(-65)R	0	0	1	0	SMAG2_HUMAN	SMAG2_HUMAN	SMAG2_HUMAN	MULTI-MSMS	191228TN_11_CX4945_fr3	890.159	4	832.367	3325.44	-0.21893	-0.00018223	68828	57.29	68828	57.29	890.158	51.336	2.4807	52.66	51.678	54.158	1.3236					211	49	8	0.984294	0.00658066	0.082603	3.8515e-06	1	23229	79.784	55.232	11
AAFTTPDHAPLSPQSSVASSGSEQTEEQGSSR	32	Phospho (STY)	_AAFTTPDHAPLS(Phospho (STY))PQSSVASSGSEQTEEQGSSR_					0	0	1	0	SMAG2_HUMAN	SMAG2_HUMAN	SMAG2_HUMAN	MULTI-MATCH-MSMS	191228TN_03_CX4945_fr2		4	832.367	3325.44	-0.15707	-0.00013074	68827	57.29	68827	57.289	889.907	52.118	3.9157	52.282	50.452	54.368	0.16432	-0.13886	-0.0019566	NaN	80.439	221	76	6	NaN	NaN	NaN	NaN	0		NaN	NaN	0
AAGDSGEDSDDSDYENLIDPTEPSNSEYSHSK	32	3 Phospho (STY)	_AAGDS(Phospho (STY))GEDS(Phospho (STY))DDS(Phospho (STY))DYENLIDPTEPSNSEYSHSK_		AAGDS(0.999)GEDS(0.878)DDS(0.562)DY(0.562)ENLIDPTEPSNSEYSHSK		AAGDS(28)GEDS(5.5)DDS(0)DY(0)ENLIDPT(-37)EPS(-40)NS(-45)EY(-54)S(-58)HS(-69)K	0	0	3	0	ABRX2_HUMAN	ABRX2_HUMAN	ABRX2_HUMAN	MULTI-MSMS	191228TN_02_CX4945_fr1	1377.54	3	1224.43	3670.27	-0.5014	-0.00061393	124770	152.78	124770	152.78	1377.54	80.227	0.52496	80.227	79.921	80.446	1.4211e-14					34	13	4	0.863208	0.000316248	0.00520006	4.0872e-05	1	46495	89.186	67.09	120
AAGDSGEDSDDSDYENLIDPTEPSNSEYSHSK	32	3 Phospho (STY)	_AAGDS(Phospho (STY))GEDS(Phospho (STY))DDS(Phospho (STY))DYENLIDPTEPSNSEYSHSK_		AAGDS(0.885)GEDS(0.877)DDS(0.897)DY(0.34)ENLIDPT(0.002)EPSNSEYSHSK		AAGDS(7.6)GEDS(7.3)DDS(8.1)DY(-7.3)ENLIDPT(-32)EPS(-52)NS(-52)EY(-52)S(-54)HS(-58)K	0	0	3	0	ABRX2_HUMAN	ABRX2_HUMAN	ABRX2_HUMAN	MULTI-MSMS	191228TN_02_CX4945_fr1	1033.66	4	918.575	3670.27	-0.46615	-0.0004282	124740	114.58	124740	114.58	1033.66	80.135	0.99141	80.135	79.717	80.708	0					130	27	7	0.978727	0.00712545	0.0526497	2.2739e-05	1	46694	72.881	36.957	120
AAGDSGEDSDDSDYENLIDPTEPSNSEYSHSK	32	3 Phospho (STY)	_AAGDS(Phospho (STY))GEDS(Phospho (STY))DDS(Phospho (STY))DYENLIDPTEPSNSEYSHSK_		AAGDS(0.912)GEDS(0.912)DDS(0.912)DY(0.265)ENLIDPTEPSNSEYSHSK		AAGDS(9.2)GEDS(9.2)DDS(9.2)DY(-9.2)ENLIDPT(-43)EPS(-50)NS(-55)EY(-59)S(-64)HS(-71)K	0	0	3	0	ABRX2_HUMAN	ABRX2_HUMAN	ABRX2_HUMAN	MULTI-MSMS	191228TN_09_CX4945_fr1	1033.66	4	918.575	3670.27	0.014165	1.3012e-05	124740	114.58	124740	114.58	1033.66	82.19	1.2251	82.838	82.143	83.368	0.64782					192	40	7	0.964938	0.00730326	0.276689	1.5699e-06	1	47990	87.485	59.799	120
AAGDSGEDSDDSDYENLIDPTEPSNSEYSHSK	32	3 Phospho (STY)	_AAGDS(Phospho (STY))GEDS(Phospho (STY))DDSDY(Phospho (STY))ENLIDPTEPSNSEYSHSK_		AAGDS(0.954)GEDS(0.885)DDS(0.422)DY(0.731)ENLIDPT(0.002)EPS(0.001)NS(0.001)EY(0.001)S(0.001)HSK		AAGDS(11)GEDS(7.1)DDS(-3.3)DY(3.3)ENLIDPT(-30)EPS(-35)NS(-35)EY(-35)S(-38)HS(-43)K	0	0	3	0	ABRX2_HUMAN	ABRX2_HUMAN	ABRX2_HUMAN	MULTI-MSMS	191228TN_09_CX4945_fr1	1377.87	3	1224.43	3670.27	-0.11547	-0.00014138	124770	152.78	124770	152.78	1377.88	82.164	0.36256	82.812	82.7	83.062	0.64782					14	12	2	0.382784	0.000163808	0.0235847	0.041564	1	48025	53.114	36.837	120
AAGGAPSPPPPVR	13	Phospho (STY)	_AAGGAPS(Phospho (STY))PPPPVR_		AAGGAPS(1)PPPPVR		AAGGAPS(59)PPPPVR	0	0	1	0	TB10B_HUMAN	TB10B_HUMAN	TB10B_HUMAN	MULTI-MSMS	191228TN_03_CX4945_fr2	494.927	3	418.539	1252.6	-0.55104	-0.00023063	182510	76.388	182510	76.387	495.261	31.526	2.902	32.017	30.241	33.143	0.49094					114	57	3	0.975806	0.00135524	0.0173339	0.034161	1	11083	59.198	31.024	1
AAGGAPSPPPPVR	13	Phospho (STY)	_AAGGAPS(Phospho (STY))PPPPVR_		AAGGAPS(1)PPPPVR		AAGGAPS(85)PPPPVR	0	0	1	0	TB10B_HUMAN	TB10B_HUMAN	TB10B_HUMAN	MULTI-MSMS	191228TN_04_CX4945_fr3	494.927	3	418.539	1252.6	-0.14493	-6.0658e-05	182510	76.388	182510	76.388	494.927	31.334	3.9949	31.952	29.342	33.337	0.61811					271	80	4	0.979128	0.0102972	0.260137	0.0035365	5	11327	84.718	49.514	1
AAGGAPSPPPPVR	13	Phospho (STY)	_AAGGAPS(Phospho (STY))PPPPVR_		AAGGAPS(1)PPPPVR		AAGGAPS(63)PPPPVR	0	0	1	0	TB10B_HUMAN	TB10B_HUMAN	TB10B_HUMAN	MULTI-MSMS	191228TN_05_CX4945_fr4	494.927	3	418.539	1252.6	0.015142	6.3376e-06	182510	76.388	182510	76.388	494.927	31.068	2.4544	31.915	30.802	33.256	0.84704					139	51	4	0.842803	0.00204681	0.0165922	0.024294	2	11248	63.473	37.851	1
AAGGAPSPPPPVR	13	Phospho (STY)	_AAGGAPS(Phospho (STY))PPPPVR_		AAGGAPS(1)PPPPVR		AAGGAPS(60)PPPPVR	0	0	1	0	TB10B_HUMAN	TB10B_HUMAN	TB10B_HUMAN	MULTI-MSMS	191228TN_10_CX4945_fr2	494.927	3	418.539	1252.6	-0.76644	-0.00032078	182510	76.388	182510	76.388	495.261	30.769	2.2474	31.905	30.769	33.017	1.1357					115	43	4	0.707992	0.000356429	0.00940983	0.030915	2	10630	60.401	32.518	1
AAGGAPSPPPPVR	13	Phospho (STY)	_AAGGAPS(Phospho (STY))PPPPVR_		AAGGAPS(1)PPPPVR		AAGGAPS(93)PPPPVR	0	0	1	0	TB10B_HUMAN	TB10B_HUMAN	TB10B_HUMAN	MULTI-MSMS	191228TN_11_CX4945_fr3	494.927	3	418.539	1252.6	-0.027726	-1.1604e-05	182510	76.388	182510	76.388	494.927	30.916	4.8128	32.357	29.515	34.328	1.4407					317	95	5	0.974551	0.00572821	0.15502	0.0019082	6	10588	93.345	57.804	1
AAGGAPSPPPPVR	13	Phospho (STY)	_AAGGAPS(Phospho (STY))PPPPVR_		AAGGAPS(1)PPPPVR		AAGGAPS(83)PPPPVR	0	0	1	0	TB10B_HUMAN	TB10B_HUMAN	TB10B_HUMAN	MULTI-MSMS	191228TN_12_CX4945_fr4	494.927	3	418.539	1252.6	-0.12978	-5.4319e-05	182510	76.388	182510	76.388	494.927	30.951	2.6965	32.63	31.127	33.824	1.6785					155	55	4	0.782466	0.00160485	0.0202219	0.0038601	2	10362	83.045	45.037	1
AAGGGAGSPPAPLAPSASGPPVCK	24	Phospho (STY)	_AAGGGAGS(Phospho (STY))PPAPLAPSASGPPVCK_		AAGGGAGS(1)PPAPLAPSASGPPVCK		AAGGGAGS(41)PPAPLAPS(-41)AS(-44)GPPVCK	0	0	1	0	CC120_HUMAN	CC120_HUMAN	CC120_HUMAN	MULTI-MSMS	191228TN_07_CX4945_fr6	654.089	4	539.257	2153	-0.019284	-1.0399e-05	212480	114.58	212480	114.58	653.838	53.774	1.3077	54.954	54.255	55.563	1.1799					67	28	4	0.692815	0.000563764	0.00952017	0.011418	1	22384	53.957	24.616	3
AAGGGAGSPPAPLAPSASGPPVCK	24	Phospho (STY)	_AAGGGAGS(Phospho (STY))PPAPLAPSASGPPVCK_		AAGGGAGS(0.999)PPAPLAPS(0.001)ASGPPVCK		AAGGGAGS(30)PPAPLAPS(-30)AS(-36)GPPVCK	0	0	1	0	CC120_HUMAN	CC120_HUMAN	CC120_HUMAN	MULTI-MSMS	191228TN_14_CX4945_fr6	653.837	4	539.257	2153	-0.20793	-0.00011213	212480	114.58	212480	114.58	653.838	53.504	1.7253	54.82	54.266	55.992	1.3156					75	35	3	0.819782	0.000591276	0.0120119	0.016775	1	21874	50.723	27.243	3
AAGGGAGSPPAPLAPSASGPPVCK	24	Phospho (STY)	_AAGGGAGS(Phospho (STY))PPAPLAPSASGPPVCK_		AAGGGAGS(1)PPAPLAPSASGPPVCK		AAGGGAGS(59)PPAPLAPS(-59)AS(-83)GPPVCK	0	0	1	0	CC120_HUMAN	CC120_HUMAN	CC120_HUMAN	MULTI-MSMS	191228TN_14_CX4945_fr6	871.784	3	718.673	2153	-0.22377	-0.00016082	212580	152.78	212580	152.78	871.448	53.988	1.0927	55.304	54.67	55.763	1.3156					39	21	3	0.892635	0.000938829	0.0118875	4.4945e-10	2	22022	121.84	85.389	3
AAGGGAGSPPAPLAPSASGPPVCK	24	Phospho (STY)	_AAGGGAGS(Phospho (STY))PPAPLAPSASGPPVCK_					0	0	1	0	CC120_HUMAN	CC120_HUMAN	CC120_HUMAN	MULTI-MATCH	191228TN_09_CX4945_fr1		4	539.257	2153	-0.083366	-4.4955e-05	212480	114.58	212480	114.58	654.09	53.26	0.23115	54.445	54.337	54.568	1.1854	-0.29427	0.0082877	NaN	53.957	5	4	2	NaN	NaN	NaN	NaN	0		NaN	NaN	0
AAGISLIVPGKSPTR	15	Phospho (STY)	_AAGISLIVPGKS(Phospho (STY))PTR_		AAGISLIVPGKS(0.874)PT(0.126)R		AAGIS(-42)LIVPGKS(8.4)PT(-8.4)R	0	0	1	1	RPGP1_HUMAN	RPGP1_HUMAN	RPGP1_HUMAN	MULTI-MSMS	191228TN_15_CX4945_fr7	669.393	3	516.283	1545.83	0.052974	2.735e-05	295910	152.78	295910	152.78	669.058	64.171	0.73742	65.832	65.414	66.152	1.6614					44	16	4	0.903668	0.00296078	0.0294604	0.0092318	1	29257	78.529	47.343	3
AAGISLIVPGKSPTR	15	Phospho (STY)	_AAGISLIVPGKS(Phospho (STY))PTR_					0	0	1	1	RPGP1_HUMAN	RPGP1_HUMAN	RPGP1_HUMAN	MULTI-MATCH-MSMS	191228TN_08_CX4945_fr7		3	516.283	1545.83	0.0036703	1.8949e-06	295910	152.78	295910	152.78	669.058	64.236	0.73792	65.794	65.421	66.159	1.5575	-0.01941	0.00017731	NaN	78.529	56	18	4	NaN	NaN	NaN	NaN	0		NaN	NaN	0
AAGSPSPLPAPDPAPK	16	Phospho (STY)	_AAGS(Phospho (STY))PSPLPAPDPAPK_		AAGS(0.5)PS(0.5)PLPAPDPAPK		AAGS(0)PS(0)PLPAPDPAPK	0	0	1	0	ASPC1_HUMAN	ASPC1_HUMAN	ASPC1_HUMAN	MULTI-MSMS	191228TN_12_CX4945_fr4	503.522	4	388.941	1551.73	0.18632	7.2467e-05	294600	114.58	294600	114.58	503.522	49.622	0.92741	51.073	50.404	51.332	1.4514					42	19	3	0.848663	0.000480186	0.0107516	0.0071998	1	21423	65.107	33.044	2
AAGSPSSSDQDEKLPGQDESTAGTSEQNDILK	32	Phospho (STY)	_AAGS(Phospho (STY))PSSSDQDEKLPGQDESTAGTSEQNDILK_		AAGS(0.426)PS(0.191)S(0.191)S(0.191)DQDEKLPGQDESTAGTSEQNDILK		AAGS(3.5)PS(-3.5)S(-3.5)S(-3.5)DQDEKLPGQDES(-31)T(-40)AGT(-54)S(-57)EQNDILK	0	0	1	1	PRC2C_HUMAN	PRC2C_HUMAN	PRC2C_HUMAN	MULTI-MSMS	191228TN_04_CX4945_fr3	1008.74	4	836.368	3341.44	-0.034941	-2.9224e-05	205500	171.87	205500	171.87	1008.74	58.351	0.63111	59.028	58.705	59.336	0.67694					36	12	5	0.928405	0.00129486	0.0247033	2.3243e-05	1	27508	72.052	41.674	8
AAGSPSSSDQDEKLPGQDESTAGTSEQNDILK	32	Phospho (STY)	_AAGS(Phospho (STY))PSSSDQDEKLPGQDESTAGTSEQNDILK_		AAGS(0.249)PS(0.249)S(0.249)S(0.249)DQDEKLPGQDES(0.003)T(0.003)AGTSEQNDILK		AAGS(0)PS(0)S(0)S(0)DQDEKLPGQDES(-20)T(-20)AGT(-38)S(-45)EQNDILK	0	0	1	1	PRC2C_HUMAN	PRC2C_HUMAN	PRC2C_HUMAN	MULTI-MSMS	191228TN_05_CX4945_fr4	1008.49	4	836.368	3341.44	-0.446	-0.00037302	205500	171.87	205500	171.87	1008.74	58.074	0.43464	59.061	58.881	59.316	0.98684					11	9	2	0	0	0	4.9026e-06	2	27502	80.52	50.586	8
AAGSPSSSDQDEKLPGQDESTAGTSEQNDILK	32	Phospho (STY)	_AAGS(Phospho (STY))PSSSDQDEKLPGQDESTAGTSEQNDILK_		AAGS(0.266)PS(0.252)S(0.238)S(0.238)DQDEKLPGQDES(0.001)T(0.003)AGT(0.001)SEQNDILK		AAGS(0.24)PS(-0.24)S(-0.48)S(-0.48)DQDEKLPGQDES(-23)T(-20)AGT(-26)S(-29)EQNDILK	0	0	1	1	PRC2C_HUMAN	PRC2C_HUMAN	PRC2C_HUMAN	MULTI-MSMS	191228TN_09_CX4945_fr1	1008.74	4	836.368	3341.44	-0.11774	-9.8476e-05	205500	171.87	205500	171.87	1008.74	57.917	0.5637	59.066	58.797	59.361	1.1492					56	16	5	0.960991	0.000409222	0.00650349	0.020596	1	30479	43.31	9.8851	8
AAGSPSSSDQDEKLPGQDESTAGTSEQNDILK	32	Phospho (STY)	_AAGSPS(Phospho (STY))SSDQDEKLPGQDESTAGTSEQNDILK_		AAGS(0.094)PS(0.296)S(0.296)S(0.296)DQDEKLPGQDES(0.009)T(0.009)AGTSEQNDILK		AAGS(-5)PS(0)S(0)S(0)DQDEKLPGQDES(-15)T(-15)AGT(-28)S(-28)EQNDILK	0	0	1	1	PRC2C_HUMAN	PRC2C_HUMAN	PRC2C_HUMAN	MULTI-MSMS	191228TN_10_CX4945_fr2	1008.49	4	836.368	3341.44	-0.16131	-0.00013491	205500	171.87	205500	171.87	1008.74	58.003	0.40823	59.08	58.86	59.269	1.0773					22	7	5	0.734292	0.000359046	0.00304512	0.013157	1	25794	46.412	20.208	8
AAGSPSSSDQDEKLPGQDESTAGTSEQNDILK	32	Phospho (STY)	_AAGS(Phospho (STY))PSSSDQDEKLPGQDESTAGTSEQNDILK_					0	0	1	1	PRC2C_HUMAN	PRC2C_HUMAN	PRC2C_HUMAN	MULTI-MATCH	191228TN_02_CX4945_fr1		4	836.368	3341.44	-0.42379	-0.00035444	205500	171.87	205500	171.87	1008.74	59.033	0.59102	59.033	58.778	59.369	0	-0.020523	-0.003822	NaN	80.52	60	19	5	NaN	NaN	NaN	NaN	0		NaN	NaN	0
AAGTAAALAFLSQESR	16	Acetyl (Protein N-term),Phospho (STY)	_(Acetyl (Protein N-term))AAGTAAALAFLS(Phospho (STY))QESR_		AAGTAAALAFLS(0.969)QES(0.031)R		AAGT(-44)AAALAFLS(15)QES(-15)R	1	0	1	0	NPM3_HUMAN	NPM3_HUMAN	NPM3_HUMAN	MULTI-MSMS	191228TN_04_CX4945_fr3	843.9	2	843.398	1684.78	0.14881	0.00012551	0.075861	6.3981e-05	0.22468	0.00018949	843.9	106.57	0.70991	107.13	106.75	107.46	0.56723					33	14	4	0.384644	0.000444198	0.0254778	0.0013944	1	53644	53.6	10.78	3
AAGTAAALAFLSQESR	16	Acetyl (Protein N-term),Phospho (STY)	_(Acetyl (Protein N-term))AAGTAAALAFLSQES(Phospho (STY))R_		AAGTAAALAFLSQES(1)R		AAGT(-170)AAALAFLS(-74)QES(74)R	1	0	1	0	NPM3_HUMAN	NPM3_HUMAN	NPM3_HUMAN	MULTI-MSMS	191228TN_05_CX4945_fr4	843.399	2	843.398	1684.78	-0.57527	-0.00048518	0.4652	0.00039235	-0.11007	-9.2836e-05	843.399	109.27	1.4467	109.98	109.3	110.75	0.71542					86	29	4	0.753969	0.00117004	0.0545919	2.2653e-147	1	55487	184.48	119.24	3
AAGTAAALAFLSQESR	16	Acetyl (Protein N-term),Phospho (STY)	_(Acetyl (Protein N-term))AAGTAAALAFLSQES(Phospho (STY))R_		AAGTAAALAFLS(0.04)QES(0.96)R		AAGT(-44)AAALAFLS(-14)QES(14)R	1	0	1	0	NPM3_HUMAN	NPM3_HUMAN	NPM3_HUMAN	MULTI-MSMS	191228TN_11_CX4945_fr3	843.899	2	843.398	1684.78	-0.42438	-0.00035792	-1.4418	-0.001216	-1.8662	-0.001574	843.898	110.06	1.1051	110.56	110.12	111.23	0.49914					58	25	3	0.467679	0.000441885	0.0180815	0.0014211	1	54290	52.79	8.9923	3
AAGTAAALAFLSQESR	16	Acetyl (Protein N-term),Phospho (STY)	_(Acetyl (Protein N-term))AAGTAAALAFLSQES(Phospho (STY))R_		AAGTAAALAFLSQES(1)R		AAGT(-150)AAALAFLS(-38)QES(38)R	1	0	1	0	NPM3_HUMAN	NPM3_HUMAN	NPM3_HUMAN	MULTI-MSMS	191228TN_12_CX4945_fr4	843.398	2	843.398	1684.78	-0.46652	-0.00039346	0.3781	0.00031889	-0.088423	-7.4576e-05	843.399	110.24	1.8702	110.67	110.09	111.96	0.43363					79	37	4	0.988649	0.0018751	0.113402	1.1668e-108	1	54148	164.41	107.46	3
AAGTAAALAFLSQESR	16	Acetyl (Protein N-term),Phospho (STY)	_(Acetyl (Protein N-term))AAGTAAALAFLSQES(Phospho (STY))R_		AAGTAAALAFLS(0.204)QES(0.796)R		AAGT(-61)AAALAFLS(-5.9)QES(5.9)R	1	0	1	0	NPM3_HUMAN	NPM3_HUMAN	NPM3_HUMAN	MULTI-MSMS	191228TN_13_CX4945_fr5	843.399	2	843.398	1684.78	-0.18714	-0.00015783	0.13026	0.00010986	-0.056878	-4.797e-05	843.9	110.13	0.8104	110.56	110.23	111.04	0.43247					26	15	2	0.431011	0.000401239	0.0122834	3.1397e-05	1	50973	71.153	36.9	3
AAGTAAALAFLSQESR	16	Acetyl (Protein N-term),Phospho (STY)	_(Acetyl (Protein N-term))AAGTAAALAFLSQES(Phospho (STY))R_					1	0	1	0	NPM3_HUMAN	NPM3_HUMAN	NPM3_HUMAN	MULTI-MATCH	191228TN_06_CX4945_fr5		2	843.398	1684.78	-0.075189	-6.3414e-05	-0.4368	-0.0003684	-0.51199	-0.00043181	843.398	109.55	0.72034	110.21	109.64	110.36	0.65586	-0.18847	-0.00092407	NaN	264	22	13	2	NaN	NaN	NaN	NaN	0		NaN	NaN	0
AAHTEDINACTLTTSPR	17	Phospho (STY)	_AAHTEDINACTLTT(Phospho (STY))SPR_		AAHTEDINACTLT(0.046)T(0.743)S(0.211)PR		AAHT(-170)EDINACT(-36)LT(-12)T(5.5)S(-5.5)PR	0	0	1	0	RAF1_HUMAN	RAF1_HUMAN	RAF1_HUMAN	MULTI-MSMS	191228TN_04_CX4945_fr3	723.006	3	646.619	1936.84	-0.4039	-0.00026117	118130	76.387	118130	76.387	723.006	38.899	0.618	39.578	39.278	39.896	0.67893					47	12	6	0.838009	0.00495762	0.0822464	5.5478e-21	1	15643	180.08	121.92	5
AAHTEDINACTLTTSPR	17	Phospho (STY)	_AAHTEDINACTLTT(Phospho (STY))SPR_		AAHTEDINACT(0.007)LT(0.04)T(0.892)S(0.061)PR		AAHT(-160)EDINACT(-21)LT(-13)T(12)S(-12)PR	0	0	1	0	RAF1_HUMAN	RAF1_HUMAN	RAF1_HUMAN	MULTI-MSMS	191228TN_10_CX4945_fr2	723.006	3	646.619	1936.84	-0.20098	-0.00012996	118130	76.387	118130	76.387	723.34	38.433	1.1477	39.629	39.374	40.521	1.1956					28	22	2	0.911193	0.00549558	0.0713073	1.1665e-15	1	15011	176.39	130.66	5
AAHTEDINACTLTTSPR	17	Phospho (STY)	_AAHTEDINACTLTT(Phospho (STY))SPR_					0	0	1	0	RAF1_HUMAN	RAF1_HUMAN	RAF1_HUMAN	MULTI-MATCH	191228TN_02_CX4945_fr1		3	646.619	1936.84	-0.42443	-0.00027444	118130	76.386	118130	76.386	723.34	39.744	0.479	39.744	39.359	39.838	0	0.093657	-0.0021311	NaN	180.08	22	10	3	NaN	NaN	NaN	NaN	0		NaN	NaN	0
AAHVPENSDTEQDVLTVKPVR	21	Phospho (STY)	_AAHVPENS(Phospho (STY))DTEQDVLTVKPVR_		AAHVPENS(0.875)DT(0.071)EQDVLT(0.054)VKPVR		AAHVPENS(11)DT(-11)EQDVLT(-12)VKPVR	0	0	1	1	ZN106_HUMAN	ZN106_HUMAN	ZN106_HUMAN	MULTI-MSMS	191228TN_02_CX4945_fr1	711.622	4	597.042	2384.14	-0.15411	-9.201e-05	191920	114.58	191920	114.58	711.874	52.283	0.80263	52.283	51.989	52.792	0					46	20	4	0.727808	0.000422128	0.00700441	0.046231	1	26487	42.78	8.2823	3
AAHVPENSDTEQDVLTVKPVR	21	Phospho (STY)	_AAHVPENS(Phospho (STY))DTEQDVLTVKPVR_		AAHVPENS(0.993)DT(0.007)EQDVLTVKPVR		AAHVPENS(22)DT(-22)EQDVLT(-44)VKPVR	0	0	1	1	ZN106_HUMAN	ZN106_HUMAN	ZN106_HUMAN	MULTI-MSMS	191228TN_04_CX4945_fr3	711.874	4	597.042	2384.14	0.19078	0.0001139	191920	114.58	191920	114.58	711.874	51.079	1.7289	51.741	50.735	52.464	0.6616					95	34	5	0.94619	0.00673978	0.058413	0.00082328	1	23090	79.013	53.187	3
AAHVPENSDTEQDVLTVKPVR	21	Phospho (STY)	_AAHVPENS(Phospho (STY))DTEQDVLTVKPVR_		AAHVPENS(0.5)DT(0.5)EQDVLTVKPVR		AAHVPENS(0)DT(0)EQDVLT(-44)VKPVR	0	0	1	1	ZN106_HUMAN	ZN106_HUMAN	ZN106_HUMAN	MULTI-MSMS	191228TN_05_CX4945_fr4	569.7	5	477.835	2384.14	0.14949	7.1431e-05	191830	91.665	191830	91.665	569.7	50.652	0.80902	51.644	51.279	52.088	0.99141					50	17	4	0.873932	0.000604469	0.00345601	0.043386	1	23025	47.568	19.479	3
AAHVPENSDTEQDVLTVKPVR	21	Phospho (STY)	_AAHVPENS(Phospho (STY))DTEQDVLTVKPVR_		AAHVPENS(0.854)DT(0.127)EQDVLT(0.018)VKPVR		AAHVPENS(8.3)DT(-8.3)EQDVLT(-17)VKPVR	0	0	1	1	ZN106_HUMAN	ZN106_HUMAN	ZN106_HUMAN	MULTI-MSMS	191228TN_11_CX4945_fr3	711.874	4	597.042	2384.14	0.0038999	2.3284e-06	191920	114.58	191920	114.58	711.874	50.282	1.7531	51.618	50.795	52.548	1.3359					88	30	5	0.796838	0.00205283	0.01927	0.033987	1	22608	47.09	16.117	3
AAHVPENSDTEQDVLTVKPVR	21	Phospho (STY)	_AAHVPENS(Phospho (STY))DTEQDVLTVKPVR_		AAHVPENS(0.97)DT(0.03)EQDVLTVKPVR		AAHVPENS(15)DT(-15)EQDVLT(-38)VKPVR	0	0	1	1	ZN106_HUMAN	ZN106_HUMAN	ZN106_HUMAN	MSMS	191228TN_11_CX4945_fr3	948.83	3	795.72	2384.14	NaN	NaN	NaN	NaN	NaN	NaN	NaN	50.347	1	51.683	51.183	52.183	1.3359								NaN	NaN	NaN	0.0032032	1	22532	92.264	55.408	3
AAHVPENSDTEQDVLTVKPVR	21	Phospho (STY)	_AAHVPENS(Phospho (STY))DTEQDVLTVKPVR_					0	0	1	1	ZN106_HUMAN	ZN106_HUMAN	ZN106_HUMAN	MULTI-MATCH	191228TN_04_CX4945_fr3		5	477.835	2384.14	-0.18837	-9.0011e-05	191830	91.665	191830	91.665	569.701	51.04	0.539	51.702	51.414	51.953	0.6616	0.075013	0.00044653	NaN	47.568	25	10	3	NaN	NaN	NaN	NaN	0		NaN	NaN	0
AAHVPENSDTEQDVLTVKPVR	21	Phospho (STY)	_AAHVPENS(Phospho (STY))DTEQDVLTVKPVR_					0	0	1	1	ZN106_HUMAN	ZN106_HUMAN	ZN106_HUMAN	MULTI-MATCH	191228TN_06_CX4945_fr5		4	597.042	2384.14	-0.41219	-0.00024609	191920	114.58	191920	114.58	711.874	50.651	0.55758	51.711	51.343	51.901	1.06	-0.09251	0.0017946	NaN	79.013	17	11	2	NaN	NaN	NaN	NaN	0		NaN	NaN	0
AAHVPENSDTEQDVLTVKPVR	21	Phospho (STY)	_AAHVPENS(Phospho (STY))DTEQDVLTVKPVR_					0	0	1	1	ZN106_HUMAN	ZN106_HUMAN	ZN106_HUMAN	MULTI-MATCH	191228TN_11_CX4945_fr3		5	477.835	2384.14	-0.3405	-0.0001627	191830	91.665	191830	91.665	569.701	50.254	0.49599	51.59	51.347	51.843	1.3359	-0.037315	0.00039227	NaN	47.568	20	9	3	NaN	NaN	NaN	NaN	0		NaN	NaN	0
AAHVPENSDTEQDVLTVKPVR	21	Phospho (STY)	_AAHVPENS(Phospho (STY))DTEQDVLTVKPVR_					0	0	1	1	ZN106_HUMAN	ZN106_HUMAN	ZN106_HUMAN	MULTI-MATCH	191228TN_12_CX4945_fr4		4	597.042	2384.14	-0.30283	-0.0001808	191920	114.58	191920	114.58	711.874	50.213	2.3558	51.665	50.777	53.132	1.4514	-0.13897	0.0011951	NaN	79.013	126	42	5	NaN	NaN	NaN	NaN	0		NaN	NaN	0
AAHVPENSDTEQDVLTVKPVR	21	Phospho (STY)	_AAHVPENS(Phospho (STY))DTEQDVLTVKPVR_					0	0	1	1	ZN106_HUMAN	ZN106_HUMAN	ZN106_HUMAN	MULTI-MATCH	191228TN_12_CX4945_fr4		5	477.835	2384.14	-0.19944	-9.5299e-05	191830	91.665	191830	91.665	569.5	50.121	0.64734	51.572	51.285	51.932	1.4514	-0.054369	0.0003239	NaN	47.568	39	12	4	NaN	NaN	NaN	NaN	0		NaN	NaN	0
AAIELPSLEVLSDQEEDREQCGVK	24	Phospho (STY)	_AAIELPSLEVLS(Phospho (STY))DQEEDREQCGVK_		AAIELPSLEVLS(1)DQEEDREQCGVK		AAIELPS(-42)LEVLS(42)DQEEDREQCGVK	0	0	1	1	E2AK1_HUMAN	E2AK1_HUMAN	E2AK1_HUMAN	MULTI-MSMS	191228TN_02_CX4945_fr1	814.408	4	699.576	2794.27	-0.48421	-0.00033874	163790	114.58	163790	114.58	814.408	88.95	0.61662	88.95	88.529	89.145	0					63	18	5	0.816461	0.000852286	0.0491351	0.0033769	2	52781	69.361	33.621	2
AAIELPSLEVLSDQEEDREQCGVK	24	Phospho (STY)	_AAIELPSLEVLS(Phospho (STY))DQEEDREQCGVK_		AAIELPSLEVLS(1)DQEEDREQCGVK		AAIELPS(-80)LEVLS(80)DQEEDREQCGVK	0	0	1	1	E2AK1_HUMAN	E2AK1_HUMAN	E2AK1_HUMAN	MULTI-MSMS	191228TN_04_CX4945_fr3	814.408	4	699.576	2794.27	-0.09505	-6.6494e-05	163790	114.58	163790	114.58	814.408	86.985	0.95856	87.527	87.008	87.967	0.54214					70	18	5	0.924618	0.00259688	0.0423635	5.6478e-12	1	44114	128.79	93.88	2
AAIELPSLEVLSDQEEDREQCGVK	24	Phospho (STY)	_AAIELPSLEVLS(Phospho (STY))DQEEDREQCGVK_		AAIELPSLEVLS(1)DQEEDREQCGVK		AAIELPS(-48)LEVLS(48)DQEEDREQCGVK	0	0	1	1	E2AK1_HUMAN	E2AK1_HUMAN	E2AK1_HUMAN	MULTI-MSMS	191228TN_09_CX4945_fr1	814.158	4	699.576	2794.27	0.77461	0.0005419	163790	114.58	163790	114.58	814.658	86.958	0.99138	87.435	87.008	87.999	0.47648					69	30	4	0.407973	0.000591837	0.0432664	0.0017876	3	51212	75.334	46.217	2
AAIELPSLEVLSDQEEDREQCGVK	24	Phospho (STY)	_AAIELPSLEVLS(Phospho (STY))DQEEDREQCGVK_					0	0	1	1	E2AK1_HUMAN	E2AK1_HUMAN	E2AK1_HUMAN	MULTI-MATCH	191228TN_05_CX4945_fr4		4	699.576	2794.27	0.045634	3.1924e-05	163790	114.58	163790	114.58	814.406	86.685	1.0801	87.315	86.663	87.743	0.63072	0.17426	-0.00056533	NaN	128.79	71	20	5	NaN	NaN	NaN	NaN	0		NaN	NaN	0
AAIELPSLEVLSDQEEDREQCGVK	24	Phospho (STY)	_AAIELPSLEVLS(Phospho (STY))DQEEDREQCGVK_					0	0	1	1	E2AK1_HUMAN	E2AK1_HUMAN	E2AK1_HUMAN	MULTI-MATCH	191228TN_11_CX4945_fr3		4	699.576	2794.27	0.17579	0.00012298	163790	114.58	163790	114.58	814.407	86.303	1.0846	86.8	86.3	87.385	0.49619	-0.34167	-0.0011143	NaN	128.79	63	20	5	NaN	NaN	NaN	NaN	0		NaN	NaN	0
AAIELPSLEVLSDQEEDREQCGVK	24	Phospho (STY)	_AAIELPSLEVLS(Phospho (STY))DQEEDREQCGVK_					0	0	1	1	E2AK1_HUMAN	E2AK1_HUMAN	E2AK1_HUMAN	MULTI-MATCH	191228TN_12_CX4945_fr4		4	699.576	2794.27	-0.211	-0.00014761	163790	114.58	163790	114.58	814.406	86.279	1.1233	86.629	85.89	87.013	0.35031	-0.51184	-0.00050683	NaN	128.79	66	21	5	NaN	NaN	NaN	NaN	0		NaN	NaN	0
AAIPPPVYEEQDRPRSPTGPSNSFLANMGGTVAHK	35	Phospho (STY)	_AAIPPPVYEEQDRPRS(Phospho (STY))PTGPSNSFLANMGGTVAHK_		AAIPPPVY(0.258)EEQDRPRS(0.645)PT(0.073)GPS(0.012)NS(0.012)FLANMGGTVAHK		AAIPPPVY(-4)EEQDRPRS(4)PT(-9.4)GPS(-17)NS(-17)FLANMGGT(-33)VAHK	0	0	1	2	SPF45_HUMAN	SPF45_HUMAN	SPF45_HUMAN	MULTI-MSMS	191228TN_08_CX4945_fr7	847.231	5	755.165	3770.79	-0.28493	-0.00021517	121380	91.665	121380	91.665	847.231	67.993	2.4215	69.555	69.144	71.565	1.5621					258	66	6	0.980538	0.00221721	0.0050632	0.005006	1	32095	50.234	18.85	6
AAIPPPVYEEQDRPRSPTGPSNSFLANMGGTVAHK	35	Phospho (STY)	_AAIPPPVYEEQDRPRS(Phospho (STY))PTGPSNSFLANMGGTVAHK_					0	0	1	2	SPF45_HUMAN	SPF45_HUMAN	SPF45_HUMAN	MULTI-MATCH-MSMS	191228TN_15_CX4945_fr7		5	755.165	3770.79	-0.17128	-0.00012934	121380	91.665	121380	91.665	847.031	67.916	2.0341	69.526	69.18	71.214	1.6099	-0.01463	0.00065061	NaN	50.234	198	49	7	NaN	NaN	NaN	NaN	0		NaN	NaN	0
AAISDSADCSLSPDVDPVLAFQR	23	Phospho (STY)	_AAISDSADCSLS(Phospho (STY))PDVDPVLAFQR_		AAISDSADCS(0.001)LS(0.999)PDVDPVLAFQR		AAIS(-38)DS(-38)ADCS(-33)LS(33)PDVDPVLAFQR	0	0	1	0	PARD3_HUMAN	PARD3_HUMAN	PARD3_HUMAN	MULTI-MSMS	191228TN_04_CX4945_fr3	915.435	3	838.712	2513.11	0.19915	0.00016703	91078	76.388	91078	76.388	915.435	91.621	1.13	92.126	91.62	92.75	0.50533					63	21	4	0.947109	0.00437309	0.160782	2.1113e-06	1	46499	107.02	57.673	4
AAISDSADCSLSPDVDPVLAFQR	23	Phospho (STY)	_AAISDSADCSLS(Phospho (STY))PDVDPVLAFQR_		AAIS(0.001)DS(0.004)ADCS(0.003)LS(0.991)PDVDPVLAFQR		AAIS(-30)DS(-24)ADCS(-25)LS(24)PDVDPVLAFQR	0	0	1	0	PARD3_HUMAN	PARD3_HUMAN	PARD3_HUMAN	MULTI-MSMS	191228TN_11_CX4945_fr3	915.102	3	838.712	2513.11	-0.22742	-0.00019074	91077	76.387	91077	76.387	915.434	91.635	1.1197	92.069	91.283	92.402	0.43429					66	21	5	0.48134	0.000649938	0.0313695	1.4683e-06	1	45658	109.77	66.273	4
AAISDSADCSLSPDVDPVLAFQR	23	Phospho (STY)	_AAISDSADCSLS(Phospho (STY))PDVDPVLAFQR_		AAIS(0.001)DS(0.004)ADCS(0.003)LS(0.991)PDVDPVLAFQR		AAIS(-31)DS(-23)ADCS(-25)LS(23)PDVDPVLAFQR	0	0	1	0	PARD3_HUMAN	PARD3_HUMAN	PARD3_HUMAN	MULTI-MSMS	191228TN_12_CX4945_fr4	915.435	3	838.712	2513.11	-0.13774	-0.00011552	91077	76.388	91077	76.388	915.768	91.67	1.0533	91.988	91.274	92.328	0.31847					63	20	4	0.92272	0.00170181	0.0292322	7.7202e-09	2	45600	124.98	46.651	4
AAISDSADCSLSPDVDPVLAFQR	23	Phospho (STY)	_AAISDSADCSLS(Phospho (STY))PDVDPVLAFQR_					0	0	1	0	PARD3_HUMAN	PARD3_HUMAN	PARD3_HUMAN	MULTI-MATCH	191228TN_05_CX4945_fr4		3	838.712	2513.11	-0.26907	-0.00022567	91078	76.388	91078	76.388	915.435	91.547	0.86177	92.106	91.557	92.418	0.55901	0.033503	0.0015482	NaN	124.98	60	16	5	NaN	NaN	NaN	NaN	0		NaN	NaN	0
AALAATGAASGGGGGGGGAGSRSSIDSQASLSGPLSGGAPGAGAR	45	Phospho (STY)	_AALAATGAASGGGGGGGGAGSRSS(Phospho (STY))IDSQASLSGPLSGGAPGAGAR_		AALAATGAASGGGGGGGGAGS(0.001)RS(0.161)S(0.665)IDS(0.172)QASLSGPLSGGAPGAGAR		AALAAT(-81)GAAS(-72)GGGGGGGGAGS(-28)RS(-6.2)S(5.9)IDS(-5.9)QAS(-34)LS(-57)GPLS(-84)GGAPGAGAR	0	0	1	1	CC85C_HUMAN	CC85C_HUMAN	CC85C_HUMAN	MULTI-MSMS	191228TN_08_CX4945_fr7	991.984	4	934.442	3733.74	0.36321	0.00033939	61310	57.29	61310	57.291	992.485	55.891	0.81287	57.405	57	57.813	1.5146					67	20	5	0.941077	0.000939891	0.020672	6.4445e-38	3	24857	137.53	114.8	9
AALAATGAASGGGGGGGGAGSRSSIDSQASLSGPLSGGAPGAGAR	45	Phospho (STY)	_AALAATGAASGGGGGGGGAGSRSS(Phospho (STY))IDSQASLSGPLSGGAPGAGAR_		AALAAT(0.006)GAAS(0.177)GGGGGGGGAGS(0.136)RS(0.136)S(0.378)IDS(0.136)QAS(0.024)LS(0.003)GPLS(0.003)GGAPGAGAR		AALAAT(-18)GAAS(-3.3)GGGGGGGGAGS(-4.4)RS(-4.4)S(3.3)IDS(-4.4)QAS(-12)LS(-22)GPLS(-22)GGAPGAGAR	0	0	1	1	CC85C_HUMAN	CC85C_HUMAN	CC85C_HUMAN	MULTI-MSMS	191228TN_08_CX4945_fr7	793.989	5	747.755	3733.74	-0.50752	-0.0003795	61294	45.833	61294	45.833	793.989	55.993	0.80684	57.508	57.083	57.889	1.5146					47	20	4	0.868946	0.00126437	0.0485775	0.0002285	1	24931	48.671	25.425	9
AALAATGAASGGGGGGGGAGSRSSIDSQASLSGPLSGGAPGAGAR	45	Phospho (STY)	_AALAATGAASGGGGGGGGAGSRSSIDS(Phospho (STY))QASLSGPLSGGAPGAGAR_		AALAATGAAS(0.004)GGGGGGGGAGS(0.06)RS(0.278)S(0.278)IDS(0.342)QAS(0.018)LS(0.02)GPLSGGAPGAGAR		AALAAT(-42)GAAS(-20)GGGGGGGGAGS(-7.6)RS(-0.91)S(-0.91)IDS(0.91)QAS(-13)LS(-12)GPLS(-32)GGAPGAGAR	0	0	1	1	CC85C_HUMAN	CC85C_HUMAN	CC85C_HUMAN	MULTI-MSMS	191228TN_15_CX4945_fr7	992.235	4	934.442	3733.74	-0.016348	-1.5276e-05	61310	57.291	61310	57.291	992.235	55.921	1.0334	57.511	56.995	58.028	1.59					73	24	5	0.96106	0.00199239	0.0675348	1.502e-12	4	24366	80.465	50.729	9
AALEALGSCLNNK	13	Unmodified	_AALEALGSCLNNK_					0	0	0	0	GLYM_HUMAN	GLYM_HUMAN	GLYM_HUMAN	MULTI-MSMS	191228TN_08_CX4945_fr7	607.01	3	454.234	1359.68	-0.13138	-5.9676e-05	336340	152.78	336340	152.78	607.01	71.925	0.66059	73.493	73.113	73.774	1.5672					55	17	4	0.790529	0.00222564	0.0592589	5.6316e-05	1	34487	156.01	98.839	1
AALEALGSCLNNK	13	Unmodified	_AALEALGSCLNNK_					0	0	0	0	GLYM_HUMAN	GLYM_HUMAN	GLYM_HUMAN	MULTI-MSMS	191228TN_15_CX4945_fr7	607.344	3	454.234	1359.68	0.016809	7.6354e-06	336340	152.78	336340	152.78	607.01	71.794	0.68949	73.399	73.046	73.736	1.6052					27	15	2	0.763752	0.00268659	0.166401	0.00071096	1	33692	128.88	75.313	1
AALGLQDSDDEDAAVDIDEQIESMFNSK	28	Phospho (STY)	_AALGLQDS(Phospho (STY))DDEDAAVDIDEQIESMFNSK_		AALGLQDS(1)DDEDAAVDIDEQIESMFNSK		AALGLQDS(210)DDEDAAVDIDEQIES(-210)MFNS(-230)K	0	0	1	0	DDX46_HUMAN	DDX46_HUMAN	DDX46_HUMAN	MULTI-MSMS	191228TN_02_CX4945_fr1	892.167	4	777.333	3105.3	-0.4167	-0.00032392	147400	114.58	147400	114.58	892.164	123.96	1.0872	123.96	123.82	124.9	1.4211e-14					88	27	7	0.980193	0.0191556	0.237079	3.2548e-135	1	76631	247.02	209.14	3
AALGLQDSDDEDAAVDIDEQIESMFNSK	28	Phospho (STY)	_AALGLQDS(Phospho (STY))DDEDAAVDIDEQIESMFNSK_		AALGLQDS(1)DDEDAAVDIDEQIESMFNSK		AALGLQDS(92)DDEDAAVDIDEQIES(-92)MFNS(-120)K	0	0	1	0	DDX46_HUMAN	DDX46_HUMAN	DDX46_HUMAN	MULTI-MSMS	191228TN_02_CX4945_fr1	1189.55	3	1036.11	3105.3	-0.19036	-0.00019723	147450	152.77	147450	152.77	1189.55	123.96	0.32199	123.96	123.79	124.11	0					23	8	6	0.970389	0.00727011	0.14505	7.4532e-15	1	76652	127.4	92.996	3
AALGLQDSDDEDAAVDIDEQIESMFNSK	28	Phospho (STY)	_AALGLQDS(Phospho (STY))DDEDAAVDIDEQIESMFNSK_		AALGLQDS(1)DDEDAAVDIDEQIESMFNSK		AALGLQDS(56)DDEDAAVDIDEQIES(-56)MFNS(-61)K	0	0	1	0	DDX46_HUMAN	DDX46_HUMAN	DDX46_HUMAN	MULTI-MSMS	191228TN_09_CX4945_fr1	713.933	5	622.067	3105.3	-0.66009	-0.00041062	147360	91.665	147350	91.665	713.933	123.98	0.2205	124.32	124.26	124.48	0.34176					6	4	2	0.410886	0.00015136	0.0143294	0.0011313	1	76066	69.981	30.198	3
AALGLQDSDDEDAAVDIDEQIESMFNSK	28	Phospho (STY)	_AALGLQDS(Phospho (STY))DDEDAAVDIDEQIESMFNSK_					0	0	1	0	DDX46_HUMAN	DDX46_HUMAN	DDX46_HUMAN	MULTI-MATCH	191228TN_02_CX4945_fr1		5	622.067	3105.3	-0.15965	-9.9311e-05	147350	91.665	147350	91.664	714.133	123.96	0.10882	123.96	123.91	124.02	0	-0.14482	-0.00034514	NaN	69.981	6	2	3	NaN	NaN	NaN	NaN	0		NaN	NaN	0
AALGLQDSDDEDAAVDIDEQIESMFNSK	28	Phospho (STY)	_AALGLQDS(Phospho (STY))DDEDAAVDIDEQIESMFNSK_					0	0	1	0	DDX46_HUMAN	DDX46_HUMAN	DDX46_HUMAN	MULTI-MATCH	191228TN_03_CX4945_fr2		4	777.333	3105.3	0.093387	7.2593e-05	147400	114.58	147400	114.58	892.164	123.97	0.3188	124.03	123.89	124.21	0.060728	-0.21496	-0.00023519	NaN	247.02	33	7	7	NaN	NaN	NaN	NaN	0		NaN	NaN	0
AALGLQDSDDEDAAVDIDEQIESMFNSK	28	Phospho (STY)	_AALGLQDS(Phospho (STY))DDEDAAVDIDEQIESMFNSK_					0	0	1	0	DDX46_HUMAN	DDX46_HUMAN	DDX46_HUMAN	MULTI-MATCH	191228TN_03_CX4945_fr2		5	622.067	3105.3	0.48322	0.0003006	147350	91.664	147350	91.665	713.932	123.97	0.14876	124.03	123.98	124.12	0.060728	-0.072847	-0.0019915	NaN	69.981	5	3	2	NaN	NaN	NaN	NaN	0		NaN	NaN	0
AALGLQDSDDEDAAVDIDEQIESMFNSK	28	Phospho (STY)	_AALGLQDS(Phospho (STY))DDEDAAVDIDEQIESMFNSK_					0	0	1	0	DDX46_HUMAN	DDX46_HUMAN	DDX46_HUMAN	MULTI-MATCH	191228TN_06_CX4945_fr5		4	777.333	3105.3	-0.3656	-0.00028419	147400	114.58	147400	114.58	892.164	123.98	0.15202	124.5	124.41	124.56	0.52566	0.25704	0.002999	NaN	247.02	4	2	2	NaN	NaN	NaN	NaN	0		NaN	NaN	0
AALGLQDSDDEDAAVDIDEQIESMFNSK	28	Phospho (STY)	_AALGLQDS(Phospho (STY))DDEDAAVDIDEQIESMFNSK_					0	0	1	0	DDX46_HUMAN	DDX46_HUMAN	DDX46_HUMAN	MULTI-MATCH	191228TN_09_CX4945_fr1		3	1036.11	3105.3	-0.31788	-0.00032936	147450	152.77	147450	152.77	1189.22	123.98	0.42857	124.32	124.15	124.58	0.34176	0.088712	0.00038479	NaN	127.4	25	10	6	NaN	NaN	NaN	NaN	0		NaN	NaN	0
AALGLQDSDDEDAAVDIDEQIESMFNSK	28	Phospho (STY)	_AALGLQDS(Phospho (STY))DDEDAAVDIDEQIESMFNSK_					0	0	1	0	DDX46_HUMAN	DDX46_HUMAN	DDX46_HUMAN	MULTI-MATCH	191228TN_09_CX4945_fr1		4	777.333	3105.3	-0.36643	-0.00028483	147400	114.58	147400	114.58	892.164	123.98	0.84129	124.32	124.23	125.07	0.34176	0.075557	-0.00031737	NaN	247.02	58	19	6	NaN	NaN	NaN	NaN	0		NaN	NaN	0
AALGLQDSDDEDAAVDIDEQIESMFNSK	28	Phospho (STY)	_AALGLQDS(Phospho (STY))DDEDAAVDIDEQIESMFNSK_					0	0	1	0	DDX46_HUMAN	DDX46_HUMAN	DDX46_HUMAN	MULTI-MATCH	191228TN_10_CX4945_fr2		3	1036.11	3105.3	0.42827	0.00044373	147450	152.77	147450	152.77	1189.22	124	0.16401	124.42	124.35	124.51	0.41147	0.18416	-0.0010103	NaN	127.4	12	3	5	NaN	NaN	NaN	NaN	0		NaN	NaN	0
AALGLQDSDDEDAAVDIDEQIESMFNSK	28	Phospho (STY)	_AALGLQDS(Phospho (STY))DDEDAAVDIDEQIESMFNSK_					0	0	1	0	DDX46_HUMAN	DDX46_HUMAN	DDX46_HUMAN	MULTI-MATCH	191228TN_10_CX4945_fr2		4	777.333	3105.3	0.15568	0.00012101	147400	114.58	147400	114.58	892.164	124	0.32484	124.41	124.28	124.61	0.41147	0.1693	-0.0010496	NaN	247.02	24	7	6	NaN	NaN	NaN	NaN	0		NaN	NaN	0
AALGLQDSDDEDAAVDIDEQIESMFNSK	28	Oxidation (M),Phospho (STY)	_AALGLQDS(Phospho (STY))DDEDAAVDIDEQIESM(Oxidation (M))FNSK_	AALGLQDSDDEDAAVDIDEQIESM(1)FNSK	AALGLQDS(1)DDEDAAVDIDEQIESMFNSK	AALGLQDSDDEDAAVDIDEQIESM(170)FNSK	AALGLQDS(140)DDEDAAVDIDEQIES(-140)MFNS(-150)K	0	1	1	0	DDX46_HUMAN	DDX46_HUMAN	DDX46_HUMAN	MULTI-MSMS	191228TN_03_CX4945_fr2	896.413	4	781.331	3121.3	-0.0012177	-9.5144e-07	146650	114.58	146650	114.58	896.414	113.88	1.0441	114.25	113.7	114.74	0.36596					117	22	7	0.98351	0.00395434	0.0631891	7.0586e-36	1	53783	165	126.06	3
AALGLQDSDDEDAAVDIDEQIESMFNSK	28	Oxidation (M),Phospho (STY)	_AALGLQDS(Phospho (STY))DDEDAAVDIDEQIESM(Oxidation (M))FNSK_	AALGLQDSDDEDAAVDIDEQIESM(1)FNSK	AALGLQDS(1)DDEDAAVDIDEQIESMFNSK	AALGLQDSDDEDAAVDIDEQIESM(110)FNSK	AALGLQDS(72)DDEDAAVDIDEQIES(-72)MFNS(-89)K	0	1	1	0	DDX46_HUMAN	DDX46_HUMAN	DDX46_HUMAN	MULTI-MSMS	191228TN_03_CX4945_fr2	1194.89	3	1041.44	3121.3	0.13067	0.00013608	146700	152.78	146700	152.78	1194.55	114.77	0.69705	115.13	114.78	115.48	0.36596					50	15	5	0.893937	0.000785056	0.00881085	7.9362e-06	2	54209	112.61	80.531	3
AALGLQDSDDEDAAVDIDEQIESMFNSK	28	Oxidation (M),Phospho (STY)	_AALGLQDS(Phospho (STY))DDEDAAVDIDEQIESM(Oxidation (M))FNSK_	AALGLQDSDDEDAAVDIDEQIESM(1)FNSK	AALGLQDS(1)DDEDAAVDIDEQIESMFNSK	AALGLQDSDDEDAAVDIDEQIESM(110)FNSK	AALGLQDS(87)DDEDAAVDIDEQIES(-87)MFNS(-95)K	0	1	1	0	DDX46_HUMAN	DDX46_HUMAN	DDX46_HUMAN	MULTI-MSMS	191228TN_03_CX4945_fr2	896.414	4	781.331	3121.3	-0.026232	-2.0496e-05	146650	114.58	146650	114.58	896.163	114.79	1.3255	115.15	114.64	115.97	0.36596					142	30	7	0.983637	0.00390389	0.048531	5.8829e-08	1	54242	114.64	86.839	3
AALGLQDSDDEDAAVDIDEQIESMFNSK	28	Oxidation (M),Phospho (STY)	_AALGLQDS(Phospho (STY))DDEDAAVDIDEQIESM(Oxidation (M))FNSK_	AALGLQDSDDEDAAVDIDEQIESM(1)FNSK	AALGLQDS(1)DDEDAAVDIDEQIESMFNSK	AALGLQDSDDEDAAVDIDEQIESM(140)FNSK	AALGLQDS(110)DDEDAAVDIDEQIES(-110)MFNS(-120)K	0	1	1	0	DDX46_HUMAN	DDX46_HUMAN	DDX46_HUMAN	MULTI-MSMS	191228TN_04_CX4945_fr3	895.914	4	781.331	3121.3	-0.17031	-0.00013307	146650	114.58	146650	114.58	896.164	114.82	0.87761	115.4	114.87	115.75	0.57697					54	20	5	0.69948	0.000354705	0.00196759	5.6494e-25	1	57468	141.91	112.79	3
AALGLQDSDDEDAAVDIDEQIESMFNSK	28	Oxidation (M),Phospho (STY)	_AALGLQDS(Phospho (STY))DDEDAAVDIDEQIESM(Oxidation (M))FNSK_	AALGLQDSDDEDAAVDIDEQIESM(1)FNSK	AALGLQDS(0.981)DDEDAAVDIDEQIES(0.018)MFNS(0.001)K	AALGLQDSDDEDAAVDIDEQIESM(50)FNSK	AALGLQDS(17)DDEDAAVDIDEQIES(-17)MFNS(-32)K	0	1	1	0	DDX46_HUMAN	DDX46_HUMAN	DDX46_HUMAN	MULTI-MSMS	191228TN_05_CX4945_fr4	896.413	4	781.331	3121.3	-0.074753	-5.8407e-05	146650	114.58	146650	114.58	896.414	114.07	1.1093	114.83	114.12	115.23	0.75873					36	22	3	0.960097	0.000575367	0.0197832	0.016276	1	57668	49.851	18.076	3
AALGLQDSDDEDAAVDIDEQIESMFNSK	28	Oxidation (M),Phospho (STY)	_AALGLQDS(Phospho (STY))DDEDAAVDIDEQIESM(Oxidation (M))FNSK_	AALGLQDSDDEDAAVDIDEQIESM(1)FNSK	AALGLQDS(1)DDEDAAVDIDEQIESMFNSK	AALGLQDSDDEDAAVDIDEQIESM(120)FNSK	AALGLQDS(88)DDEDAAVDIDEQIES(-88)MFNS(-100)K	0	1	1	0	DDX46_HUMAN	DDX46_HUMAN	DDX46_HUMAN	MULTI-MSMS	191228TN_05_CX4945_fr4	896.414	4	781.331	3121.3	-0.010029	-7.836e-06	146650	114.58	146650	114.58	896.163	114.95	1.1559	115.71	115.28	116.44	0.75873					46	23	4	0.867004	0.0011456	0.0364965	6.3078e-10	1	58151	115.87	84.093	3
AALGLQDSDDEDAAVDIDEQIESMFNSK	28	Oxidation (M),Phospho (STY)	_AALGLQDS(Phospho (STY))DDEDAAVDIDEQIESM(Oxidation (M))FNSK_	AALGLQDSDDEDAAVDIDEQIESM(1)FNSK	AALGLQDS(1)DDEDAAVDIDEQIESMFNSK	AALGLQDSDDEDAAVDIDEQIESM(110)FNSK	AALGLQDS(63)DDEDAAVDIDEQIES(-63)MFNS(-73)K	0	1	1	0	DDX46_HUMAN	DDX46_HUMAN	DDX46_HUMAN	MULTI-MSMS	191228TN_09_CX4945_fr1	896.163	4	781.331	3121.3	-0.034011	-2.6574e-05	146650	114.58	146650	114.58	896.414	116.74	2.261	117.2	116.28	118.54	0.45922					175	65	5	0.756214	0.000961847	0.0246315	1.0126e-06	1	71616	107.85	74.44	3
AALGLQDSDDEDAAVDIDEQIESMFNSK	28	Oxidation (M),Phospho (STY)	_AALGLQDS(Phospho (STY))DDEDAAVDIDEQIESM(Oxidation (M))FNSK_	AALGLQDSDDEDAAVDIDEQIESM(1)FNSK	AALGLQDS(1)DDEDAAVDIDEQIESMFNSK	AALGLQDSDDEDAAVDIDEQIESM(180)FNSK	AALGLQDS(150)DDEDAAVDIDEQIES(-150)MFNS(-160)K	0	1	1	0	DDX46_HUMAN	DDX46_HUMAN	DDX46_HUMAN	MULTI-MSMS	191228TN_10_CX4945_fr2	896.414	4	781.331	3121.3	0.044403	3.4694e-05	146650	114.58	146650	114.58	896.414	114.36	0.90268	114.94	114.54	115.44	0.57955					102	19	7	0.984338	0.0038076	0.0483025	3.0898e-46	1	53196	178.77	131.56	3
AALGLQDSDDEDAAVDIDEQIESMFNSK	28	Oxidation (M),Phospho (STY)	_AALGLQDS(Phospho (STY))DDEDAAVDIDEQIESM(Oxidation (M))FNSK_	AALGLQDSDDEDAAVDIDEQIESM(1)FNSK	AALGLQDS(1)DDEDAAVDIDEQIESMFNSK	AALGLQDSDDEDAAVDIDEQIESM(120)FNSK	AALGLQDS(98)DDEDAAVDIDEQIES(-98)MFNS(-100)K	0	1	1	0	DDX46_HUMAN	DDX46_HUMAN	DDX46_HUMAN	MULTI-MSMS	191228TN_10_CX4945_fr2	896.414	4	781.331	3121.3	0.053166	4.154e-05	146650	114.58	146650	114.58	896.163	115.25	1.1864	115.83	115.34	116.53	0.57955					118	26	7	0.964013	0.0038813	0.0580361	1.8525e-10	1	53588	121.56	86.945	3
AALGLQDSDDEDAAVDIDEQIESMFNSK	28	Oxidation (M),Phospho (STY)	_AALGLQDS(Phospho (STY))DDEDAAVDIDEQIESM(Oxidation (M))FNSK_	AALGLQDSDDEDAAVDIDEQIESM(1)FNSK	AALGLQDS(1)DDEDAAVDIDEQIESMFNSK	AALGLQDSDDEDAAVDIDEQIESM(160)FNSK	AALGLQDS(120)DDEDAAVDIDEQIES(-120)MFNS(-150)K	0	1	1	0	DDX46_HUMAN	DDX46_HUMAN	DDX46_HUMAN	MULTI-MSMS	191228TN_10_CX4945_fr2	1194.55	3	1041.44	3121.3	0.33708	0.00035105	146700	152.78	146700	152.78	1194.88	115.17	0.85862	115.75	115.29	116.15	0.57955					50	18	4	0.840921	0.000933997	0.0154824	1.9783e-34	1	53596	164.31	137.56	3
AALGLQDSDDEDAAVDIDEQIESMFNSK	28	Oxidation (M),Phospho (STY)	_AALGLQDS(Phospho (STY))DDEDAAVDIDEQIESM(Oxidation (M))FNSK_	AALGLQDSDDEDAAVDIDEQIESM(1)FNSK	AALGLQDS(1)DDEDAAVDIDEQIESMFNSK	AALGLQDSDDEDAAVDIDEQIESM(110)FNSK	AALGLQDS(69)DDEDAAVDIDEQIES(-69)MFNS(-74)K	0	1	1	0	DDX46_HUMAN	DDX46_HUMAN	DDX46_HUMAN	MULTI-MSMS	191228TN_11_CX4945_fr3	896.163	4	781.331	3121.3	-0.18309	-0.00014305	146650	114.58	146650	114.58	896.163	115.33	1.159	115.89	115.41	116.57	0.55178					62	24	4	0.924368	0.00115383	0.024814	1.0046e-06	1	56657	107.9	79.998	3
AALGLQDSDDEDAAVDIDEQIESMFNSK	28	Oxidation (M),Phospho (STY)	_AALGLQDS(Phospho (STY))DDEDAAVDIDEQIESM(Oxidation (M))FNSK_	AALGLQDSDDEDAAVDIDEQIESM(1)FNSK	AALGLQDS(0.996)DDEDAAVDIDEQIES(0.003)MFNSK	AALGLQDSDDEDAAVDIDEQIESM(47)FNSK	AALGLQDS(25)DDEDAAVDIDEQIES(-25)MFNS(-35)K	0	1	1	0	DDX46_HUMAN	DDX46_HUMAN	DDX46_HUMAN	MULTI-MSMS	191228TN_12_CX4945_fr4	896.415	4	781.331	3121.3	0.25314	0.00019779	146650	114.58	146650	114.58	896.414	115.37	1.0923	115.83	115.45	116.54	0.45248					40	22	3	0.323737	7.38361e-05	0.00735918	0.023024	1	56427	47.225	20.808	3
AALGLQDSDDEDAAVDIDEQIESMFNSK	28	Oxidation (M),Phospho (STY)	_AALGLQDS(Phospho (STY))DDEDAAVDIDEQIESM(Oxidation (M))FNSK_					0	1	1	0	DDX46_HUMAN	DDX46_HUMAN	DDX46_HUMAN	MULTI-MATCH	191228TN_02_CX4945_fr1		4	781.331	3121.3	0.11603	9.066e-05	146650	114.58	146650	114.58	896.163	117.35	1.6266	117.35	116.68	118.31	0	0.075247	-0.0010833	NaN	107.85	113	50	5	NaN	NaN	NaN	NaN	0		NaN	NaN	0
AALGLQDSDDEDAAVDIDEQIESMFNSK	28	Oxidation (M),Phospho (STY)	_AALGLQDS(Phospho (STY))DDEDAAVDIDEQIESM(Oxidation (M))FNSK_					0	1	1	0	DDX46_HUMAN	DDX46_HUMAN	DDX46_HUMAN	MULTI-MATCH	191228TN_04_CX4945_fr3		4	781.331	3121.3	-0.11712	-9.151e-05	146650	114.58	146650	114.58	896.163	113.91	1.0086	114.49	114	115	0.58293	0.088907	0.00040233	NaN	165	67	22	5	NaN	NaN	NaN	NaN	0		NaN	NaN	0
AALGLQDSDDEDAAVDIDEQIESMFNSK	28	Oxidation (M),Phospho (STY)	_AALGLQDS(Phospho (STY))DDEDAAVDIDEQIESM(Oxidation (M))FNSK_					0	1	1	0	DDX46_HUMAN	DDX46_HUMAN	DDX46_HUMAN	MULTI-MATCH-MSMS	191228TN_10_CX4945_fr2		3	1041.44	3121.3	0.3287	0.00034232	146700	152.78	146700	152.78	1194.55	114.38	0.71648	114.95	114.63	115.34	0.57955	-0.089241	-0.00063308	NaN	112.61	52	15	5	NaN	NaN	NaN	NaN	0		NaN	NaN	0
AALGLQDSDDEDAAVDIDEQIESMFNSK	28	Oxidation (M),Phospho (STY)	_AALGLQDS(Phospho (STY))DDEDAAVDIDEQIESM(Oxidation (M))FNSK_					0	1	1	0	DDX46_HUMAN	DDX46_HUMAN	DDX46_HUMAN	MULTI-MATCH	191228TN_10_CX4945_fr2		4	781.331	3121.3	0.039489	3.0854e-05	146650	114.58	146650	114.58	896.414	113.9	0.18644	114.48	114.35	114.54	0.57991	0.070961	-0.0040262	NaN	165	5	3	2	NaN	NaN	NaN	NaN	0		NaN	NaN	0
AALGLQDSDDEDAAVDIDEQIESMFNSK	28	Oxidation (M),Phospho (STY)	_AALGLQDS(Phospho (STY))DDEDAAVDIDEQIESM(Oxidation (M))FNSK_					0	1	1	0	DDX46_HUMAN	DDX46_HUMAN	DDX46_HUMAN	MULTI-MATCH	191228TN_11_CX4945_fr3		4	781.331	3121.3	-0.22163	-0.00017317	146650	114.58	146650	114.58	896.414	114.49	0.83681	115.05	114.68	115.51	0.55178	-0.033025	5.4434e-05	NaN	178.77	49	17	4	NaN	NaN	NaN	NaN	0		NaN	NaN	0
AALGLQDSDDEDAAVDIDEQIESMFNSK	28	Oxidation (M),Phospho (STY)	_AALGLQDS(Phospho (STY))DDEDAAVDIDEQIESM(Oxidation (M))FNSK_					0	1	1	0	DDX46_HUMAN	DDX46_HUMAN	DDX46_HUMAN	MULTI-MATCH	191228TN_12_CX4945_fr4		4	781.331	3121.3	0.42742	0.00033396	146650	114.58	146650	114.58	896.414	114.66	1.3789	115.12	114.23	115.6	0.45248	0.035602	0.00055276	NaN	178.77	40	29	3	NaN	NaN	NaN	NaN	0		NaN	NaN	0
AALGLQDSDDEDAAVDIDEQIESMFNSK	28	Oxidation (M),Phospho (STY)	_AALGLQDS(Phospho (STY))DDEDAAVDIDEQIESM(Oxidation (M))FNSK_					0	1	1	0	DDX46_HUMAN	DDX46_HUMAN	DDX46_HUMAN	MULTI-MATCH	191228TN_13_CX4945_fr5		4	781.331	3121.3	-0.031269	-2.4432e-05	146650	114.58	146650	114.58	896.163	115.54	0.55577	116.01	115.71	116.27	0.47618	0.15943	0.00038372	NaN	121.56	16	10	2	NaN	NaN	NaN	NaN	0		NaN	NaN	0
AALHTTPDSPAAQLER	16	Acetyl (Protein N-term),Phospho (STY)	_(Acetyl (Protein N-term))AALHTTPDS(Phospho (STY))PAAQLER_		AALHT(0.014)T(0.02)PDS(0.965)PAAQLER		AALHT(-18)T(-17)PDS(17)PAAQLER	1	0	1	0	ZN316_HUMAN	ZN316_HUMAN	ZN316_HUMAN	MULTI-MSMS	191228TN_03_CX4945_fr2	900.419	2	900.42	1798.83	-0.31082	-0.00027987	0.14063	0.00012663	-0.17018	-0.00015324	900.42	47.848	0.73875	47.997	47.537	48.275	0.14917					47	14	4	0.991751	0.000495753	0.0134268	8.7362e-07	1	20050	63.691	6.1707	3
AALHTTPDSPAAQLER	16	Acetyl (Protein N-term),Phospho (STY)	_(Acetyl (Protein N-term))AALHTTPDS(Phospho (STY))PAAQLER_					1	0	1	0	ZN316_HUMAN	ZN316_HUMAN	ZN316_HUMAN	MULTI-MATCH	191228TN_02_CX4945_fr1		2	900.42	1798.83	-1.0874	-0.0009791	0.25863	0.00023288	-0.82875	-0.00074622	900.922	47.878	0.20238	47.878	47.834	48.037	0	-0.2057	0.00020131	NaN	145.62	16	10	2	NaN	NaN	NaN	NaN	0		NaN	NaN	0
AALHTTPDSPAAQLER	16	Acetyl (Protein N-term),Phospho (STY)	_(Acetyl (Protein N-term))AALHTTPDS(Phospho (STY))PAAQLER_					1	0	1	0	ZN316_HUMAN	ZN316_HUMAN	ZN316_HUMAN	MULTI-MATCH	191228TN_03_CX4945_fr2		3	600.616	1798.83	-0.62613	-0.00037606	0.50729	0.00030469	-0.11883	-7.1373e-05	600.616	47.819	0.83883	47.968	47.486	48.325	0.14917	-0.18507	0.00059821	NaN	59.673	52	16	4	NaN	NaN	NaN	NaN	0		NaN	NaN	0
AALHTTPDSPAAQLER	16	Acetyl (Protein N-term),Phospho (STY)	_(Acetyl (Protein N-term))AALHTTPDS(Phospho (STY))PAAQLER_					1	0	1	0	ZN316_HUMAN	ZN316_HUMAN	ZN316_HUMAN	MULTI-MATCH	191228TN_10_CX4945_fr2		2	900.42	1798.83	-0.24931	-0.00022449	0.12776	0.00011504	-0.12155	-0.00010945	900.42	47.267	0.85899	48.375	47.949	48.808	1.1076	0.29161	-3.4367e-05	NaN	145.62	46	16	4	NaN	NaN	NaN	NaN	0		NaN	NaN	0
AALIPGGLSDGQFYSPPESEAGSEEAEEK	29	3 Phospho (STY)	_AALIPGGLSDGQFYS(Phospho (STY))PPES(Phospho (STY))EAGS(Phospho (STY))EEAEEK_		AALIPGGLS(0.012)DGQFY(0.208)S(0.824)PPES(0.959)EAGS(0.997)EEAEEK		AALIPGGLS(-20)DGQFY(-6.7)S(6.7)PPES(13)EAGS(25)EEAEEK	0	0	3	0	STR3N_HUMAN	STR3N_HUMAN	STR3N_HUMAN	MULTI-MSMS	191228TN_02_CX4945_fr1	916.653	4	802.07	3204.25	-0.70434	-0.00056493	142860	114.58	142860	114.58	916.903	105.2	1.4523	105.2	104.52	105.97	0					97	47	4	0.547299	0.000534654	0.0131068	0.00058973	1	64209	74.278	43.9	10
AALIPGGLSDGQFYSPPESEAGSEEAEEK	29	3 Phospho (STY)	_AALIPGGLSDGQFYS(Phospho (STY))PPES(Phospho (STY))EAGS(Phospho (STY))EEAEEK_		AALIPGGLS(0.007)DGQFY(0.051)S(0.942)PPES(1)EAGS(1)EEAEEK		AALIPGGLS(-22)DGQFY(-13)S(13)PPES(43)EAGS(47)EEAEEK	0	0	3	0	STR3N_HUMAN	STR3N_HUMAN	STR3N_HUMAN	MULTI-MSMS	191228TN_02_CX4945_fr1	1222.54	3	1069.09	3204.25	-0.29945	-0.00032014	142900	152.78	142900	152.78	1222.54	107.56	1.5132	107.56	106.64	108.15	1.4211e-14					169	48	5	0.91398	0.00101332	0.0562813	0.0015334	2	66023	88.541	61.882	10
AALIPGGLSDGQFYSPPESEAGSEEAEEK	29	3 Phospho (STY)	_AALIPGGLSDGQFYS(Phospho (STY))PPES(Phospho (STY))EAGS(Phospho (STY))EEAEEK_		AALIPGGLSDGQFY(0.442)S(0.558)PPES(1)EAGS(1)EEAEEK		AALIPGGLS(-31)DGQFY(-1)S(1)PPES(44)EAGS(45)EEAEEK	0	0	3	0	STR3N_HUMAN	STR3N_HUMAN	STR3N_HUMAN	MULTI-MSMS	191228TN_09_CX4945_fr1	1222.2	3	1069.09	3204.25	-0.23399	-0.00025016	142900	152.78	142900	152.78	1222.2	113.5	2.2079	113.98	112.51	114.72	0.47648					234	69	5	0.93798	0.0019034	0.0505143	1.347e-08	3	69278	117.22	83.668	10
AALIPGGLSDGQFYSPPESEAGSEEAEEK	29	3 Phospho (STY)	_AALIPGGLSDGQFYS(Phospho (STY))PPES(Phospho (STY))EAGS(Phospho (STY))EEAEEK_		AALIPGGLS(0.027)DGQFY(0.22)S(0.791)PPES(0.972)EAGS(0.99)EEAEEK		AALIPGGLS(-16)DGQFY(-6.1)S(6.1)PPES(16)EAGS(21)EEAEEK	0	0	3	0	STR3N_HUMAN	STR3N_HUMAN	STR3N_HUMAN	MULTI-MSMS	191228TN_09_CX4945_fr1	916.652	4	802.07	3204.25	0.078957	6.3329e-05	142860	114.58	142860	114.58	916.902	113.41	3.6784	113.88	111.48	115.16	0.47648					578	115	7	0.911974	0.000456432	0.0231248	0.035682	1	69932	42.791	14.373	10
AALIPGGLSDGQFYSPPESEAGSEEAEEK	29	3 Phospho (STY)	_AALIPGGLSDGQFYS(Phospho (STY))PPES(Phospho (STY))EAGS(Phospho (STY))EEAEEK_		AALIPGGLS(0.004)DGQFY(0.046)S(0.95)PPES(0.999)EAGS(1)EEAEEK		AALIPGGLS(-24)DGQFY(-13)S(13)PPES(35)EAGS(35)EEAEEK	0	0	3	0	STR3N_HUMAN	STR3N_HUMAN	STR3N_HUMAN	MSMS	191228TN_09_CX4945_fr1	1221.87	3	1069.09	3204.25	NaN	NaN	NaN	NaN	NaN	NaN	NaN	112.25	1	112.72	112.22	113.22	0.47353								NaN	NaN	NaN	0.0032686	1	68530	77.445	50.171	10
AALIPGGLSDGQFYSPPESEAGSEEAEEK	29	3 Phospho (STY)	_AALIPGGLSDGQFYS(Phospho (STY))PPES(Phospho (STY))EAGS(Phospho (STY))EEAEEK_					0	0	3	0	STR3N_HUMAN	STR3N_HUMAN	STR3N_HUMAN	MULTI-MATCH	191228TN_06_CX4945_fr5		4	802.07	3204.25	0.050582	4.057e-05	142860	114.58	142860	114.58	916.902	113.37	1.4295	114.1	113.62	115.05	0.73084	0.10825	1.054e-05	NaN	42.791	33	28	2	NaN	NaN	NaN	NaN	0		NaN	NaN	0
AALLAQYADVTDEEDEADEK	20	Phospho (STY)	_AALLAQYADVT(Phospho (STY))DEEDEADEK_		AALLAQYADVT(1)DEEDEADEK		AALLAQY(-98)ADVT(98)DEEDEADEK	0	0	1	0	CCD43_HUMAN	CCD43_HUMAN	CCD43_HUMAN	MULTI-MSMS	191228TN_02_CX4945_fr1	912.429	3	759.321	2274.94	-1.3703	-0.0010405	201200	152.78	201200	152.77	912.431	84.319	0.69394	84.319	83.932	84.626	0					141	47	4	0.791865	0.00101116	0.00246516	1.4111e-25	2	49408	183.71	135.32	2
AALLAQYADVTDEEDEADEK	20	Phospho (STY)	_AALLAQYADVT(Phospho (STY))DEEDEADEK_		AALLAQYADVT(1)DEEDEADEK		AALLAQY(-100)ADVT(100)DEEDEADEK	0	0	1	0	CCD43_HUMAN	CCD43_HUMAN	CCD43_HUMAN	MULTI-MSMS	191228TN_03_CX4945_fr2	912.431	3	759.321	2274.94	-0.11168	-8.4801e-05	201200	152.78	201200	152.77	912.096	83.798	0.6862	84.131	83.63	84.316	0.33292					57	18	4	0.983922	0.000914305	0.00169403	8.7214e-43	1	39293	197.94	146	2
AALLAQYADVTDEEDEADEK	20	Phospho (STY)	_AALLAQYADVT(Phospho (STY))DEEDEADEK_		AALLAQYADVT(1)DEEDEADEK		AALLAQY(-70)ADVT(70)DEEDEADEK	0	0	1	0	CCD43_HUMAN	CCD43_HUMAN	CCD43_HUMAN	MULTI-MSMS	191228TN_04_CX4945_fr3	912.431	3	759.321	2274.94	-0.34243	-0.00026001	201200	152.78	201200	152.78	912.431	83.519	0.72177	84.115	83.626	84.348	0.59574					57	16	5	0.920262	0.000136302	0.000597378	8.8436e-15	2	42373	165.66	123.13	2
AALLAQYADVTDEEDEADEK	20	Phospho (STY)	_AALLAQYADVT(Phospho (STY))DEEDEADEK_		AALLAQYADVT(1)DEEDEADEK		AALLAQY(-58)ADVT(58)DEEDEADEK	0	0	1	0	CCD43_HUMAN	CCD43_HUMAN	CCD43_HUMAN	MULTI-MSMS	191228TN_05_CX4945_fr4	912.43	3	759.321	2274.94	-0.10667	-8.0998e-05	201200	152.78	201200	152.77	912.431	83.477	0.9528	84.262	83.744	84.697	0.78544					74	18	6	0.94267	0.00158296	0.00382267	3.6282e-08	1	42590	132.62	91.102	2
AALLAQYADVTDEEDEADEK	20	Phospho (STY)	_AALLAQYADVT(Phospho (STY))DEEDEADEK_		AALLAQYADVT(1)DEEDEADEK		AALLAQY(-78)ADVT(78)DEEDEADEK	0	0	1	0	CCD43_HUMAN	CCD43_HUMAN	CCD43_HUMAN	MULTI-MSMS	191228TN_09_CX4945_fr1	912.43	3	759.321	2274.94	-0.2244	-0.00017039	201200	152.78	201200	152.77	912.096	83.784	0.78845	84.362	83.831	84.62	0.57836					125	35	5	0.897044	0.000583332	0.00373428	4.8502e-12	1	48813	156.83	106.76	2
AALLAQYADVTDEEDEADEK	20	Phospho (STY)	_AALLAQYADVT(Phospho (STY))DEEDEADEK_		AALLAQYADVT(1)DEEDEADEK		AALLAQY(-65)ADVT(65)DEEDEADEK	0	0	1	0	CCD43_HUMAN	CCD43_HUMAN	CCD43_HUMAN	MULTI-MSMS	191228TN_09_CX4945_fr1	684.574	4	569.743	2274.94	0.013311	7.5837e-06	201110	114.58	201110	114.58	684.825	83.756	0.50594	84.334	83.927	84.433	0.57836					46	19	3	0.926317	0.00048533	0.00170289	7.3594e-06	1	49070	107.63	77.563	2
AALLAQYADVTDEEDEADEK	20	Phospho (STY)	_AALLAQYADVT(Phospho (STY))DEEDEADEK_		AALLAQYADVT(1)DEEDEADEK		AALLAQY(-51)ADVT(51)DEEDEADEK	0	0	1	0	CCD43_HUMAN	CCD43_HUMAN	CCD43_HUMAN	MULTI-MSMS	191228TN_10_CX4945_fr2	912.431	3	759.321	2274.94	-0.034236	-2.5996e-05	201200	152.78	201200	152.78	912.431	83.507	0.67425	84.247	83.776	84.45	0.7397					51	15	4	0.944415	0.00274345	0.00741217	2.815e-14	1	38588	159.95	113.65	2
AALLAQYADVTDEEDEADEK	20	Phospho (STY)	_AALLAQYADVT(Phospho (STY))DEEDEADEK_		AALLAQYADVT(1)DEEDEADEK		AALLAQY(-96)ADVT(96)DEEDEADEK	0	0	1	0	CCD43_HUMAN	CCD43_HUMAN	CCD43_HUMAN	MULTI-MSMS	191228TN_11_CX4945_fr3	912.097	3	759.321	2274.94	-0.39165	-0.00029739	201200	152.78	201200	152.78	912.431	83.429	0.73141	84.093	83.657	84.388	0.66421					48	16	4	0.671436	0.00101007	0.00428874	3.9599e-55	1	41563	211.89	154.21	2
AALLAQYADVTDEEDEADEK	20	Phospho (STY)	_AALLAQYADVT(Phospho (STY))DEEDEADEK_		AALLAQYADVT(1)DEEDEADEK		AALLAQY(-74)ADVT(74)DEEDEADEK	0	0	1	0	CCD43_HUMAN	CCD43_HUMAN	CCD43_HUMAN	MULTI-MSMS	191228TN_12_CX4945_fr4	912.431	3	759.321	2274.94	0.35209	0.00026735	201200	152.78	201200	152.78	912.43	83.485	0.76924	83.884	83.5	84.269	0.39891					50	14	4	0.990622	0.00308867	0.0139969	5.7725e-15	1	41405	166.57	119.82	2
AALLAQYADVTDEEDEADEK	20	Phospho (STY)	_AALLAQYADVT(Phospho (STY))DEEDEADEK_					0	0	1	0	CCD43_HUMAN	CCD43_HUMAN	CCD43_HUMAN	MULTI-MATCH	191228TN_03_CX4945_fr2		4	569.743	2274.94	-0.065138	-3.7112e-05	201110	114.58	201110	114.58	684.324	83.846	0.52137	84.186	83.732	84.253	0.33977	-0.065644	-0.0015432	NaN	107.63	25	13	3	NaN	NaN	NaN	NaN	0		NaN	NaN	0
AALLAQYADVTDEEDEADEK	20	Phospho (STY)	_AALLAQYADVT(Phospho (STY))DEEDEADEK_					0	0	1	0	CCD43_HUMAN	CCD43_HUMAN	CCD43_HUMAN	MULTI-MATCH	191228TN_04_CX4945_fr3		4	569.743	2274.94	-0.23565	-0.00013426	201110	114.58	201110	114.58	684.575	83.584	0.62516	84.18	83.676	84.301	0.59574	-0.071043	0.00076544	NaN	107.63	37	13	4	NaN	NaN	NaN	NaN	0		NaN	NaN	0
AALLAQYADVTDEEDEADEK	20	Phospho (STY)	_AALLAQYADVT(Phospho (STY))DEEDEADEK_					0	0	1	0	CCD43_HUMAN	CCD43_HUMAN	CCD43_HUMAN	MULTI-MATCH	191228TN_05_CX4945_fr4		4	569.743	2274.94	0.073348	4.1789e-05	201110	114.58	201110	114.58	684.575	83.473	0.50255	84.259	83.993	84.496	0.78544	0.0077433	0.00076655	NaN	107.63	31	9	4	NaN	NaN	NaN	NaN	0		NaN	NaN	0
AALLAQYADVTDEEDEADEK	20	Phospho (STY)	_AALLAQYADVT(Phospho (STY))DEEDEADEK_					0	0	1	0	CCD43_HUMAN	CCD43_HUMAN	CCD43_HUMAN	MULTI-MATCH	191228TN_10_CX4945_fr2		4	569.743	2274.94	0.13294	7.5744e-05	201110	114.58	201110	114.58	684.575	83.558	0.57851	84.297	83.82	84.399	0.7397	0.046055	0.00059527	NaN	107.63	33	12	4	NaN	NaN	NaN	NaN	0		NaN	NaN	0
AALLAQYADVTDEEDEADEKDDSGATTMNIGSDK	34	Phospho (STY)	_AALLAQYADVT(Phospho (STY))DEEDEADEKDDSGATTMNIGSDK_		AALLAQY(0.025)ADVT(0.972)DEEDEADEKDDS(0.002)GATTMNIGSDK		AALLAQY(-16)ADVT(16)DEEDEADEKDDS(-27)GAT(-40)T(-40)MNIGS(-68)DK	0	0	1	1	CCD43_HUMAN	CCD43_HUMAN	CCD43_HUMAN	MULTI-MSMS	191228TN_05_CX4945_fr4	1090.26	4	917.888	3667.52	0.30612	0.00028098	187250	171.87	187250	171.87	1090.26	84.957	0.56429	85.653	85.356	85.921	0.69665					22	10	3	0.948242	0.00104231	0.0075494	8.145e-07	1	43509	85.399	50.783	6
AALLAQYADVTDEEDEADEKDDSGATTMNIGSDK	34	Phospho (STY)	_AALLAQYADVT(Phospho (STY))DEEDEADEKDDSGATTMNIGSDK_		AALLAQY(0.003)ADVT(0.887)DEEDEADEKDDS(0.023)GAT(0.038)T(0.038)MNIGS(0.01)DK		AALLAQY(-25)ADVT(14)DEEDEADEKDDS(-16)GAT(-14)T(-14)MNIGS(-19)DK	0	0	1	1	CCD43_HUMAN	CCD43_HUMAN	CCD43_HUMAN	MULTI-MSMS	191228TN_06_CX4945_fr5	872.411	5	734.512	3667.52	-0.36288	-0.00026654	187200	137.5	187200	137.5	872.211	84.756	0.44623	85.353	85.145	85.591	0.59739					17	8	3	0.530574	0.000292615	0.00798295	0.024477	1	40486	40.952	17.035	6
AALLAQYADVTDEEDEADEKDDSGATTMNIGSDK	34	Phospho (STY)	_AALLAQYADVT(Phospho (STY))DEEDEADEKDDSGATTMNIGSDK_					0	0	1	1	CCD43_HUMAN	CCD43_HUMAN	CCD43_HUMAN	MULTI-MATCH	191228TN_12_CX4945_fr4		5	734.512	3667.52	-0.56197	-0.00041278	187200	137.5	187200	137.5	872.411	84.884	0.29937	85.252	85.1	85.4	0.36816	-0.050917	0.00031815	NaN	40.952	12	5	3	NaN	NaN	NaN	NaN	0		NaN	NaN	0
AALLAQYADVTDEEDEADEKDDSGATTMNIGSDK	34	Phospho (STY)	_AALLAQYADVT(Phospho (STY))DEEDEADEKDDSGATTMNIGSDK_					0	0	1	1	CCD43_HUMAN	CCD43_HUMAN	CCD43_HUMAN	MULTI-MATCH	191228TN_13_CX4945_fr5		5	734.512	3667.52	-0.42917	-0.00031523	187200	137.5	187200	137.5	872.41	85.017	0.51468	85.304	84.894	85.409	0.28691	0.00064903	-0.0012199	NaN	40.952	12	9	2	NaN	NaN	NaN	NaN	0		NaN	NaN	0
AALPAATTPGPGLETAGPADAPAGAVVGGGSPR	33	Phospho (STY)	_AALPAATTPGPGLETAGPADAPAGAVVGGGS(Phospho (STY))PR_		AALPAATTPGPGLET(0.001)AGPADAPAGAVVGGGS(0.999)PR		AALPAAT(-43)T(-40)PGPGLET(-33)AGPADAPAGAVVGGGS(33)PR	0	0	1	0	DBP_HUMAN	DBP_HUMAN	DBP_HUMAN	MULTI-MSMS	191228TN_05_CX4945_fr4	1055.88	3	978.817	2933.43	0.16888	0.00016531	78042	76.389	78042	76.389	1055.54	68.506	0.29926	69.513	69.315	69.614	1.0075					7	5	2	0.983964	0.000473857	0.0244807	0.0010145	1	33904	57.896	16.386	4
AALPAATTPGPGLETAGPADAPAGAVVGGGSPR	33	Phospho (STY)	_AALPAATTPGPGLETAGPADAPAGAVVGGGS(Phospho (STY))PR_		AALPAAT(0.001)T(0.001)PGPGLET(0.005)AGPADAPAGAVVGGGS(0.992)PR		AALPAAT(-31)T(-28)PGPGLET(-23)AGPADAPAGAVVGGGS(23)PR	0	0	1	0	DBP_HUMAN	DBP_HUMAN	DBP_HUMAN	MULTI-MSMS	191228TN_06_CX4945_fr5	792.156	4	734.364	2933.43	-0.081222	-5.9646e-05	78014	57.291	78014	57.291	791.906	68.463	0.74757	69.565	69.163	69.91	1.1017					67	14	6	0.951964	0.00311177	0.0753062	0.0094071	1	31431	44.929	14.835	4
AALPAATTPGPGLETAGPADAPAGAVVGGGSPR	33	Phospho (STY)	_AALPAATTPGPGLETAGPADAPAGAVVGGGS(Phospho (STY))PR_		AALPAATTPGPGLETAGPADAPAGAVVGGGS(1)PR		AALPAAT(-84)T(-76)PGPGLET(-48)AGPADAPAGAVVGGGS(48)PR	0	0	1	0	DBP_HUMAN	DBP_HUMAN	DBP_HUMAN	MULTI-MSMS	191228TN_12_CX4945_fr4	791.905	4	734.364	2933.43	-0.35671	-0.00026195	78014	57.291	78014	57.291	792.157	68.528	1.1691	69.945	69.305	70.475	1.4167					59	22	5	0.838024	0.00231241	0.0896197	2.0295e-07	1	33026	99.94	65.9	4
AALPAATTPGPGLETAGPADAPAGAVVGGGSPR	33	Phospho (STY)	_AALPAATTPGPGLETAGPADAPAGAVVGGGS(Phospho (STY))PR_					0	0	1	0	DBP_HUMAN	DBP_HUMAN	DBP_HUMAN	MULTI-MATCH	191228TN_05_CX4945_fr4		4	734.364	2933.43	0.11442	8.4028e-05	78014	57.29	78014	57.291	791.905	68.466	0.75972	69.473	69.044	69.804	1.0075	-0.25232	-0.0015613	NaN	99.94	51	15	5	NaN	NaN	NaN	NaN	0		NaN	NaN	0
AALPAATTPGPGLETAGPADAPAGAVVGGGSPR	33	Phospho (STY)	_AALPAATTPGPGLETAGPADAPAGAVVGGGS(Phospho (STY))PR_					0	0	1	0	DBP_HUMAN	DBP_HUMAN	DBP_HUMAN	MULTI-MATCH	191228TN_12_CX4945_fr4		3	978.817	2933.43	-0.25052	-0.00024522	78041	76.388	78041	76.388	1055.54	68.602	0.46295	70.019	69.765	70.228	1.4167	0.2083	0.00033927	NaN	57.896	11	8	2	NaN	NaN	NaN	NaN	0		NaN	NaN	0
AALPAATTPGPGLETAGPADAPAGAVVGGGSPR	33	Phospho (STY)	_AALPAATTPGPGLETAGPADAPAGAVVGGGS(Phospho (STY))PR_					0	0	1	0	DBP_HUMAN	DBP_HUMAN	DBP_HUMAN	MULTI-MATCH	191228TN_13_CX4945_fr5		3	978.817	2933.43	-0.42507	-0.00041607	78041	76.388	78041	76.388	1055.87	68.552	0.50286	69.899	69.644	70.147	1.3477	0.088983	-0.00049843	NaN	57.896	23	9	4	NaN	NaN	NaN	NaN	0		NaN	NaN	0
AALPAATTPGPGLETAGPADAPAGAVVGGGSPR	33	Phospho (STY)	_AALPAATTPGPGLETAGPADAPAGAVVGGGS(Phospho (STY))PR_					0	0	1	0	DBP_HUMAN	DBP_HUMAN	DBP_HUMAN	MULTI-MATCH	191228TN_13_CX4945_fr5		4	734.364	2933.43	-0.71296	-0.00052357	78014	57.291	78014	57.29	791.906	68.571	0.90424	69.919	69.39	70.294	1.3477	0.19359	0.00061532	NaN	99.94	74	17	6	NaN	NaN	NaN	NaN	0		NaN	NaN	0
AALPSLTNPPSLSPIR	16	Phospho (STY)	_AALPSLTNPPSLS(Phospho (STY))PIR_		AALPSLTNPPS(0.176)LS(0.824)PIR		AALPS(-48)LT(-37)NPPS(-6.7)LS(6.7)PIR	0	0	1	0	HD_HUMAN	HD_HUMAN	HD_HUMAN	MULTI-MSMS	191228TN_07_CX4945_fr6	648.359	3	571.969	1712.89	-0.0087833	-5.0238e-06	133550	76.388	133550	76.388	648.691	82.795	1.6036	83.16	82.048	83.651	0.36568					70	31	3	0.660757	0.00104441	0.0461126	0.022651	1	38066	59.75	9.7093	4
AALPSLTNPPSLSPIR	16	Phospho (STY)	_AALPSLTNPPSLS(Phospho (STY))PIR_		AALPSLTNPPS(0.198)LS(0.802)PIR		AALPS(-89)LT(-61)NPPS(-6.1)LS(6.1)PIR	0	0	1	0	HD_HUMAN	HD_HUMAN	HD_HUMAN	MULTI-MSMS	191228TN_08_CX4945_fr7	648.691	3	571.969	1712.89	0.076117	4.3537e-05	133550	76.388	133550	76.389	648.692	82.638	2.4007	83.079	81.41	83.811	0.44092					134	52	3	0.843653	0.00169414	0.0130861	8.1044e-05	2	40505	113.53	64.959	4
AALPSLTNPPSLSPIR	16	Phospho (STY)	_AALPSLTNPPSLS(Phospho (STY))PIR_		AALPSLTNPPS(0.002)LS(0.998)PIR		AALPS(-100)LT(-93)NPPS(-28)LS(28)PIR	0	0	1	0	HD_HUMAN	HD_HUMAN	HD_HUMAN	MULTI-MSMS	191228TN_14_CX4945_fr6	648.691	3	571.969	1712.89	0.15882	9.0843e-05	133550	76.388	133550	76.388	648.359	82.678	1.6444	82.968	81.781	83.425	0.28939					67	32	3	0.953832	0.00113611	0.0167529	3.9815e-05	1	37088	119.77	65.574	4
AALPSLTNPPSLSPIR	16	Phospho (STY)	_AALPSLTNPPSLS(Phospho (STY))PIR_		AALPSLTNPPS(0.417)LS(0.583)PIR		AALPS(-99)LT(-68)NPPS(-1.5)LS(1.5)PIR	0	0	1	0	HD_HUMAN	HD_HUMAN	HD_HUMAN	MULTI-MSMS	191228TN_15_CX4945_fr7	648.357	3	571.969	1712.89	-0.13334	-7.6264e-05	133550	76.388	133550	76.388	648.357	82.602	2.5299	82.975	81.339	83.869	0.37319					148	56	3	0.789507	0.00264182	0.0500712	2.7108e-06	2	39801	127.3	76.289	4
AALQELLSK	9	Unmodified	_AALQELLSK_					0	0	0	0	RS25_HUMAN	RS25_HUMAN	RS25_HUMAN	MULTI-MSMS	191228TN_08_CX4945_fr7	715.953	2	486.79	971.565	0.11803	5.7456e-05	470760	229.16	470760	229.16	715.953	78.462	0.54152	80.044	79.737	80.279	1.5816					29	13	3	0.520288	0.000399567	0.0179787	0.0039656	1	38479	119.68	80.376	1
AALQELLSK	9	Unmodified	_AALQELLSK_					0	0	0	0	RS25_HUMAN	RS25_HUMAN	RS25_HUMAN	MULTI-MATCH	191228TN_15_CX4945_fr7		2	486.79	971.565	-0.082317	-4.0071e-05	470760	229.16	470760	229.16	715.953	78.367	0.6203	79.98	79.596	80.216	1.6132	-0.031928	0.00028301	NaN	119.68	23	14	2	NaN	NaN	NaN	NaN	0		NaN	NaN	0
AALQTAPESADDSPSQLSK	19	Phospho (STY)	_AALQTAPESADDS(Phospho (STY))PSQLSK_		AALQTAPESADDS(0.998)PS(0.002)QLSK		AALQT(-90)APES(-54)ADDS(26)PS(-26)QLS(-51)K	0	0	1	0	FOXO3_HUMAN	FOXO3_HUMAN	FOXO3_HUMAN	MULTI-MSMS	191228TN_03_CX4945_fr2	818.744	3	665.968	1994.88	0.1514	0.00010083	229400	152.78	229400	152.78	819.078	52.778	0.77065	52.966	52.513	53.283	0.18739					43	14	4	0.848113	0.00136846	0.0539103	7.5649e-10	1	22965	136.85	93.441	5
AALQTAPESADDSPSQLSK	19	Phospho (STY)	_AALQTAPESADDS(Phospho (STY))PSQLSK_		AALQTAPESADDS(0.956)PS(0.044)QLSK		AALQT(-120)APES(-70)ADDS(13)PS(-13)QLS(-42)K	0	0	1	0	FOXO3_HUMAN	FOXO3_HUMAN	FOXO3_HUMAN	MULTI-MSMS	191228TN_04_CX4945_fr3	819.078	3	665.968	1994.88	0.067279	4.4806e-05	229400	152.78	229400	152.78	818.744	52.389	0.97897	53.052	52.511	53.49	0.66305					72	19	5	0.92314	0.00269218	0.0405452	3.2646e-12	2	23758	157.73	107.75	5
AALQTAPESADDSPSQLSK	19	Phospho (STY)	_AALQTAPESADDS(Phospho (STY))PSQLSK_		AALQTAPESADDS(0.999)PS(0.001)QLSK		AALQT(-96)APES(-45)ADDS(30)PS(-30)QLS(-50)K	0	0	1	0	FOXO3_HUMAN	FOXO3_HUMAN	FOXO3_HUMAN	MULTI-MSMS	191228TN_05_CX4945_fr4	819.078	3	665.968	1994.88	0.035921	2.3923e-05	229400	152.77	229400	152.77	819.077	52.25	0.71846	53.237	52.869	53.588	0.98756					45	14	4	0.901874	0.00174674	0.0115339	5.0502e-10	1	23811	139.02	91.861	5
AALQTAPESADDSPSQLSK	19	Phospho (STY)	_AALQTAPESADDS(Phospho (STY))PSQLSK_		AALQTAPES(0.058)ADDS(0.893)PS(0.049)QLSK		AALQT(-36)APES(-12)ADDS(12)PS(-13)QLS(-46)K	0	0	1	0	FOXO3_HUMAN	FOXO3_HUMAN	FOXO3_HUMAN	MULTI-MSMS	191228TN_09_CX4945_fr1	818.745	3	665.968	1994.88	0.12662	8.4324e-05	229400	152.78	229400	152.78	819.078	51.862	0.68418	53.055	52.694	53.378	1.193					37	16	3	0.726831	0.00102631	0.0385505	0.001041	1	26220	82.216	45.126	5
AALQTAPESADDSPSQLSK	19	Phospho (STY)	_AALQTAPESADDS(Phospho (STY))PSQLSK_		AALQTAPESADDS(0.862)PS(0.138)QLSK		AALQT(-95)APES(-66)ADDS(8)PS(-8)QLS(-35)K	0	0	1	0	FOXO3_HUMAN	FOXO3_HUMAN	FOXO3_HUMAN	MULTI-MSMS	191228TN_10_CX4945_fr2	819.079	3	665.968	1994.88	0.054604	3.6365e-05	229400	152.78	229400	152.78	819.078	52.26	0.61885	53.332	52.982	53.601	1.0719					47	11	5	0.730662	0.0025036	0.0481247	1.041e-09	1	22638	134.4	88.371	5
AALQTAPESADDSPSQLSK	19	Phospho (STY)	_AALQTAPESADDS(Phospho (STY))PSQLSK_		AALQTAPESADDS(0.505)PS(0.495)QLSK		AALQT(-130)APES(-65)ADDS(0.085)PS(-0.085)QLS(-38)K	0	0	1	0	FOXO3_HUMAN	FOXO3_HUMAN	FOXO3_HUMAN	MULTI-MSMS	191228TN_12_CX4945_fr4	819.078	3	665.968	1994.88	-0.23282	-0.00015505	229400	152.78	229400	152.78	818.744	52.2	0.76025	53.637	53.185	53.945	1.4375					36	16	3	0.96584	0.00151245	0.0212615	5.6435e-15	1	23012	166.65	121.32	5
AALQTAPESADDSPSQLSK	19	Phospho (STY)	_AALQTAPESADDS(Phospho (STY))PSQLSK_					0	0	1	0	FOXO3_HUMAN	FOXO3_HUMAN	FOXO3_HUMAN	MULTI-MATCH	191228TN_11_CX4945_fr3		3	665.968	1994.88	-0.49665	-0.00033075	229400	152.78	229400	152.78	819.078	52.198	0.88998	53.513	53.004	53.894	1.3147	0.25695	0.00041873	NaN	166.65	73	17	6	NaN	NaN	NaN	NaN	0		NaN	NaN	0
AALQTAPESADDSPSQLSK	19	2 Phospho (STY)	_AALQTAPES(Phospho (STY))ADDS(Phospho (STY))PSQLSK_		AALQT(0.018)APES(0.98)ADDS(0.981)PS(0.02)QLSK		AALQT(-18)APES(18)ADDS(18)PS(-18)QLS(-37)K	0	0	2	0	FOXO3_HUMAN	FOXO3_HUMAN	FOXO3_HUMAN	MULTI-MSMS	191228TN_10_CX4945_fr2	845.4	3	692.624	2074.85	-0.23587	-0.00016337	220570	152.78	220570	152.78	845.399	58.856	0.8647	59.937	59.578	60.443	1.0813					34	16	3	0.823728	0.000615625	0.0141347	0.0098434	1	26172	67.136	33.512	10
AALQTAPESADDSPSQLSK	19	2 Phospho (STY)	_AALQTAPES(Phospho (STY))ADDS(Phospho (STY))PSQLSK_					0	0	2	0	FOXO3_HUMAN	FOXO3_HUMAN	FOXO3_HUMAN	MULTI-MATCH-MSMS	191228TN_11_CX4945_fr3		3	692.624	2074.85	-0.21741	-0.00015058	220570	152.77	220570	152.77	845.399	58.905	1.105	60.202	59.484	60.589	1.2967	0.13248	-0.0011873	NaN	67.136	51	21	4	NaN	NaN	NaN	NaN	0		NaN	NaN	0
AALSPTFATSTQDSTCLQDSEFPVSSK	27	Acetyl (Protein N-term),Phospho (STY)	_(Acetyl (Protein N-term))AALSPT(Phospho (STY))FATSTQDSTCLQDSEFPVSSK_		AALS(0.425)PT(0.491)FAT(0.046)S(0.014)T(0.014)QDS(0.005)T(0.002)CLQDS(0.003)EFPVSSK		AALS(-0.62)PT(0.62)FAT(-10)S(-15)T(-15)QDS(-20)T(-24)CLQDS(-23)EFPVS(-45)S(-48)K	1	0	1	0	ZN317_HUMAN	ZN317_HUMAN	ZN317_HUMAN	MULTI-MSMS	191228TN_04_CX4945_fr3	1076.5	3	999.774	2996.3	0.62058	0.00062044	76405	76.388	76406	76.388	1076.83	94.784	1.4062	95.298	94.667	96.073	0.51363					101	27	5	0.907227	0.00159609	0.052941	7.9497e-15	1	47935	53.905	13.726	10
AALSPTFATSTQDSTCLQDSEFPVSSK	27	Acetyl (Protein N-term),Phospho (STY)	_(Acetyl (Protein N-term))AALS(Phospho (STY))PTFATSTQDSTCLQDSEFPVSSK_		AALS(0.635)PT(0.319)FAT(0.013)S(0.005)T(0.006)QDS(0.006)T(0.014)CLQDS(0.001)EFPVSSK		AALS(3)PT(-3)FAT(-17)S(-21)T(-21)QDS(-20)T(-17)CLQDS(-27)EFPVS(-47)S(-52)K	1	0	1	0	ZN317_HUMAN	ZN317_HUMAN	ZN317_HUMAN	MULTI-MSMS	191228TN_05_CX4945_fr4	1076.16	3	999.774	2996.3	0.20648	0.00020644	76405	76.388	76405	76.388	1076.5	95.002	1.4703	95.574	94.884	96.354	0.57177					97	28	5	0.890443	0.0018926	0.0467264	0.00041989	1	48722	57.735	20.566	10
AALSPTFATSTQDSTCLQDSEFPVSSK	27	Acetyl (Protein N-term),Phospho (STY)	_(Acetyl (Protein N-term))AALSPT(Phospho (STY))FATSTQDSTCLQDSEFPVSSK_		AALS(0.187)PT(0.657)FAT(0.081)S(0.028)T(0.028)QDS(0.006)T(0.006)CLQDS(0.007)EFPVSSK		AALS(-5.5)PT(5.5)FAT(-9.1)S(-14)T(-14)QDS(-20)T(-20)CLQDS(-20)EFPVS(-42)S(-45)K	1	0	1	0	ZN317_HUMAN	ZN317_HUMAN	ZN317_HUMAN	MULTI-MSMS	191228TN_12_CX4945_fr4	1076.5	3	999.774	2996.3	0.088919	8.8899e-05	76405	76.388	76405	76.388	1076.5	95.884	1.4579	96.196	95.543	97.001	0.31261					118	28	6	0.946245	0.00207864	0.0864088	6.8361e-05	1	47577	50.536	9.2794	10
AALSPTFATSTQDSTCLQDSEFPVSSK	27	Acetyl (Protein N-term),Phospho (STY)	_(Acetyl (Protein N-term))AALSPTFAT(Phospho (STY))STQDSTCLQDSEFPVSSK_					1	0	1	0	ZN317_HUMAN	ZN317_HUMAN	ZN317_HUMAN	MULTI-MATCH	191228TN_04_CX4945_fr3		4	750.082	2996.3	-0.088134	-6.6108e-05	76379	57.291	76379	57.291	807.624	94.785	1.0029	95.298	94.769	95.772	0.51363	-0.13836	0.00053458	NaN	47.38	45	19	3	NaN	NaN	NaN	NaN	0		NaN	NaN	0
AAMKTAEEFLQQMNYSK	17	2 Oxidation (M),3 Phospho (STY)	_AAM(Oxidation (M))KT(Phospho (STY))AEEFLQQM(Oxidation (M))NY(Phospho (STY))S(Phospho (STY))K_	AAM(1)KTAEEFLQQM(1)NYSK	AAMKT(1)AEEFLQQMNY(1)S(1)K	AAM(61)KTAEEFLQQM(61)NYSK	AAMKT(61)AEEFLQQMNY(61)S(61)K	0	2	3	1	ADSV_HUMAN	ADSV_HUMAN	ADSV_HUMAN	MULTI-MSMS	191228TN_04_CX4945_fr3	984.112	3	754.615	2260.82	-0.13605	-0.00010267	303680	229.16	303680	229.16	984.112	40.016	0.48613	40.695	40.416	40.902	0.67893					14	9	2	0.586045	0.000643437	0.0090859	0.016158	1	16276	60.918	16.323	1
AAMKTAEEFLQQMNYSK	17	2 Oxidation (M),3 Phospho (STY)	_AAM(Oxidation (M))KT(Phospho (STY))AEEFLQQM(Oxidation (M))NY(Phospho (STY))S(Phospho (STY))K_					0	2	3	1	ADSV_HUMAN	ADSV_HUMAN	ADSV_HUMAN	MULTI-MATCH	191228TN_03_CX4945_fr2		3	754.615	2260.82	-0.49189	-0.00037119	303680	229.16	303680	229.16	984.113	40.38	0.36275	40.646	40.374	40.737	0.26574	-0.08019	0.0010681	NaN	60.918	15	6	3	NaN	NaN	NaN	NaN	0		NaN	NaN	0
AAMKTAEEFLQQMNYSK	17	2 Oxidation (M),3 Phospho (STY)	_AAM(Oxidation (M))KT(Phospho (STY))AEEFLQQM(Oxidation (M))NY(Phospho (STY))S(Phospho (STY))K_					0	2	3	1	ADSV_HUMAN	ADSV_HUMAN	ADSV_HUMAN	MULTI-MATCH	191228TN_10_CX4945_fr2		3	754.615	2260.82	-0.66454	-0.00050148	303680	229.16	303680	229.16	984.113	39.46	0.40518	40.644	40.46	40.865	1.1848	-0.081925	0.0003862	NaN	60.918	20	7	4	NaN	NaN	NaN	NaN	0		NaN	NaN	0
AAMKTAEEFLQQMNYSK	17	2 Oxidation (M),3 Phospho (STY)	_AAM(Oxidation (M))KT(Phospho (STY))AEEFLQQM(Oxidation (M))NY(Phospho (STY))S(Phospho (STY))K_					0	2	3	1	ADSV_HUMAN	ADSV_HUMAN	ADSV_HUMAN	MULTI-MATCH-MSMS	191228TN_11_CX4945_fr3		3	754.615	2260.82	-0.21242	-0.0001603	303680	229.16	303680	229.16	984.113	39.414	0.39794	40.92	40.658	41.056	1.506	0.19391	-0.0022266	NaN	60.918	16	7	3	NaN	NaN	NaN	NaN	0		NaN	NaN	0
AAMYDIISSPSK	12	Oxidation (M),Phospho (STY)	_AAM(Oxidation (M))YDIISS(Phospho (STY))PSK_	AAM(1)YDIISSPSK	AAMYDIIS(0.001)S(0.995)PS(0.004)K	AAM(110)YDIISSPSK	AAMY(-90)DIIS(-29)S(24)PS(-24)K	0	1	1	0	NIPBL_HUMAN	NIPBL_HUMAN	NIPBL_HUMAN	MULTI-MSMS	191228TN_05_CX4945_fr4	612.979	3	460.204	1377.59	0.11957	5.5029e-05	331970	152.78	331970	152.78	612.979	57.403	0.79361	58.39	58.088	58.881	0.98684					53	16	4	0.860324	0.00159964	0.0471982	0.003545	1	27029	107.93	34.145	4
AAMYDIISSPSK	12	Oxidation (M),Phospho (STY)	_AAM(Oxidation (M))YDIISS(Phospho (STY))PSK_	AAM(1)YDIISSPSK	AAMYDIIS(0.476)S(0.523)PS(0.001)K	AAM(97)YDIISSPSK	AAMY(-71)DIIS(-0.41)S(0.41)PS(-29)K	0	1	1	0	NIPBL_HUMAN	NIPBL_HUMAN	NIPBL_HUMAN	MULTI-MSMS	191228TN_06_CX4945_fr5	612.979	3	460.204	1377.59	-0.33761	-0.00015537	331970	152.78	331970	152.78	612.979	57.524	0.94158	58.574	58.109	59.051	1.0505					53	19	4	0.539004	0.00066381	0.00827431	0.021892	1	24985	97.273	9.7049	4
AAMYDIISSPSK	12	Oxidation (M),Phospho (STY)	_AAM(Oxidation (M))YDIISS(Phospho (STY))PSK_	AAM(1)YDIISSPSK	AAMYDIIS(0.02)S(0.867)PS(0.113)K	AAM(99)YDIISSPSK	AAMY(-79)DIIS(-16)S(8.8)PS(-8.8)K	0	1	1	0	NIPBL_HUMAN	NIPBL_HUMAN	NIPBL_HUMAN	MULTI-MSMS	191228TN_13_CX4945_fr5	612.979	3	460.204	1377.59	0.18376	8.4568e-05	331970	152.77	331970	152.78	612.979	57.368	1.1721	58.675	58.203	59.375	1.3072					63	24	5	0.869507	0.00156562	0.0444589	0.01729	1	24223	99.5	13.687	4
AAMYDIISSPSK	12	Oxidation (M),Phospho (STY)	_AAM(Oxidation (M))YDIISS(Phospho (STY))PSK_					0	1	1	0	NIPBL_HUMAN	NIPBL_HUMAN	NIPBL_HUMAN	MULTI-MATCH-MSMS	191228TN_04_CX4945_fr3		3	460.204	1377.59	0.18906	8.7008e-05	331970	152.78	331970	152.78	612.979	57.658	0.77494	58.331	57.926	58.701	0.67297	-0.17911	0.0005877	NaN	107.93	28	15	3	NaN	NaN	NaN	NaN	0		NaN	NaN	0
AAMYDIISSPSK	12	Oxidation (M),Phospho (STY)	_AAM(Oxidation (M))YDIISS(Phospho (STY))PSK_					0	1	1	0	NIPBL_HUMAN	NIPBL_HUMAN	NIPBL_HUMAN	MULTI-MATCH-MSMS	191228TN_07_CX4945_fr6		3	460.204	1377.59	-0.29325	-0.00013495	331970	152.78	331970	152.78	612.979	57.304	0.6555	58.486	58.254	58.91	1.1819	-0.023777	0.00057052	NaN	107.93	36	14	3	NaN	NaN	NaN	NaN	0		NaN	NaN	0
AAMYDIISSPSK	12	Oxidation (M),Phospho (STY)	_AAM(Oxidation (M))YDIISS(Phospho (STY))PSK_					0	1	1	0	NIPBL_HUMAN	NIPBL_HUMAN	NIPBL_HUMAN	MULTI-MATCH-MSMS	191228TN_11_CX4945_fr3		3	460.204	1377.59	0.44573	0.00020513	331970	152.78	331970	152.78	612.979	57.303	0.62842	58.603	58.217	58.846	1.3001	0.093032	-0.00033921	NaN	107.93	22	12	3	NaN	NaN	NaN	NaN	0		NaN	NaN	0
AAMYDIISSPSK	12	Phospho (STY)	_AAMYDIISS(Phospho (STY))PSK_		AAMYDIIS(0.039)S(0.957)PS(0.005)K		AAMY(-74)DIIS(-14)S(14)PS(-23)K	0	0	1	0	NIPBL_HUMAN	NIPBL_HUMAN	NIPBL_HUMAN	MULTI-MSMS	191228TN_05_CX4945_fr4	607.981	3	454.872	1361.59	-0.17456	-7.9404e-05	335860	152.78	335860	152.78	607.647	72.235	1.1607	73.247	72.496	73.657	1.0119					76	23	4	0.719705	0.0023752	0.0541644	0.001678	1	36019	95.477	40.928	4
AAMYDIISSPSK	12	Phospho (STY)	_AAMYDIISS(Phospho (STY))PSK_		AAMYDIIS(0.002)S(0.993)PS(0.005)K		AAMY(-98)DIIS(-27)S(23)PS(-23)K	0	0	1	0	NIPBL_HUMAN	NIPBL_HUMAN	NIPBL_HUMAN	MULTI-MSMS	191228TN_06_CX4945_fr5	607.647	3	454.872	1361.59	-0.1842	-8.3789e-05	335860	152.78	335860	152.78	607.647	72.18	1.2438	73.308	72.643	73.887	1.1285					102	25	6	0.612364	0.00177344	0.0448036	0.00025407	2	33374	119.03	57.918	4
AAMYDIISSPSK	12	Phospho (STY)	_AAMYDIISS(Phospho (STY))PSK_		AAMYDIIS(0.058)S(0.816)PS(0.125)K		AAMY(-53)DIIS(-11)S(8.1)PS(-8.1)K	0	0	1	0	NIPBL_HUMAN	NIPBL_HUMAN	NIPBL_HUMAN	MULTI-MSMS	191228TN_07_CX4945_fr6	607.647	3	454.872	1361.59	-0.1964	-8.9335e-05	335860	152.78	335860	152.78	607.647	72.026	1.2283	73.314	72.664	73.892	1.288					93	24	6	0.299077	0.00237415	0.0313757	0.034129	1	32552	59.975	17.892	4
AAMYDIISSPSK	12	Phospho (STY)	_AAMYDIISS(Phospho (STY))PSK_		AAMYDIIS(0.031)S(0.965)PS(0.004)K		AAMY(-84)DIIS(-15)S(15)PS(-24)K	0	0	1	0	NIPBL_HUMAN	NIPBL_HUMAN	NIPBL_HUMAN	MULTI-MSMS	191228TN_12_CX4945_fr4	607.647	3	454.872	1361.59	0.03148	1.4319e-05	335860	152.78	335860	152.78	607.981	71.816	0.98138	73.235	72.691	73.673	1.4186					74	19	5	0.766432	0.00213057	0.0943162	0.0002161	1	34805	108.35	44.149	4
AAMYDIISSPSK	12	Phospho (STY)	_AAMYDIISS(Phospho (STY))PSK_		AAMYDIIS(0.004)S(0.994)PS(0.002)K		AAMY(-90)DIIS(-24)S(24)PS(-27)K	0	0	1	0	NIPBL_HUMAN	NIPBL_HUMAN	NIPBL_HUMAN	MULTI-MSMS	191228TN_13_CX4945_fr5	607.647	3	454.872	1361.59	0.1912	8.6971e-05	335860	152.78	335860	152.78	607.647	71.932	1.5113	73.314	72.345	73.856	1.3824					117	29	6	0.740487	0.00741858	0.0832295	0.00020438	2	32686	115.29	59.834	4
AAPCGSELPANSPLK	15	Acetyl (Protein N-term),Phospho (STY)	_(Acetyl (Protein N-term))AAPCGSELPANS(Phospho (STY))PLK_					1	0	1	0	MSD2_HUMAN	MSD2_HUMAN	MSD2_HUMAN	MULTI-MATCH	191228TN_11_CX4945_fr3		3	545.248	1632.72	0.023996	1.3084e-05	140100	76.387	140100	76.387	621.97	58.505	0.84964	59.802	59.282	60.132	1.2967	0.16078	-0.0003525	NaN	98.942	48	17	4	NaN	NaN	NaN	NaN	0		NaN	NaN	0
AAPCGSELPANSPLK	15	Acetyl (Protein N-term),Phospho (STY)	_(Acetyl (Protein N-term))AAPCGSELPANS(Phospho (STY))PLK_					1	0	1	0	MSD2_HUMAN	MSD2_HUMAN	MSD2_HUMAN	MULTI-MATCH	191228TN_13_CX4945_fr5		3	545.248	1632.72	0.24251	0.00013223	140100	76.387	140100	76.387	621.97	57.646	0.1434	58.953	58.863	59.006	1.3072	0.31327	-0.0014115	NaN	85.287	4	2	2	NaN	NaN	NaN	NaN	0		NaN	NaN	0
AAPCGSELPANSPLKIPK	18	Acetyl (Protein N-term),Phospho (STY)	_(Acetyl (Protein N-term))AAPCGSELPANS(Phospho (STY))PLKIPK_		AAPCGS(0.092)ELPANS(0.908)PLKIPK		AAPCGS(-10)ELPANS(10)PLKIPK	1	0	1	1	MSD2_HUMAN	MSD2_HUMAN	MSD2_HUMAN	MSMS	191228TN_09_CX4945_fr1	810.769	3	657.992	1970.95	NaN	NaN	NaN	NaN	NaN	NaN	NaN	128.74	1	129.08	128.58	129.58	0.34765								NaN	NaN	NaN	0.045694	1	78632	44.441	18.076	2
AAPEASSPPASPLQHLLPGK	20	2 Phospho (STY)	_AAPEAS(Phospho (STY))SPPAS(Phospho (STY))PLQHLLPGK_		AAPEAS(0.574)S(0.492)PPAS(0.934)PLQHLLPGK		AAPEAS(0.76)S(-0.76)PPAS(8.8)PLQHLLPGK	0	0	2	0	NIBA2_HUMAN	NIBA2_HUMAN	NIBA2_HUMAN	MULTI-MSMS	191228TN_05_CX4945_fr4	647.585	4	532.752	2126.98	-0.21144	-0.00011264	215070	114.58	215070	114.58	647.585	80.404	2.4045	81.337	79.789	82.194	0.93318					210	47	7	0.879954	0.00280644	0.0786733	0.013755	1	40459	56.746	21.087	3
AAPEASSPPASPLQHLLPGK	20	2 Phospho (STY)	_AAPEASS(Phospho (STY))PPAS(Phospho (STY))PLQHLLPGK_		AAPEAS(0.23)S(0.77)PPAS(1)PLQHLLPGK		AAPEAS(-5.2)S(5.2)PPAS(40)PLQHLLPGK	0	0	2	0	NIBA2_HUMAN	NIBA2_HUMAN	NIBA2_HUMAN	MULTI-MSMS	191228TN_05_CX4945_fr4	863.11	3	710.001	2126.98	-0.27005	-0.00019174	215180	152.78	215180	152.77	863.11	80.371	3.0607	81.304	79.031	82.092	0.93318					224	60	6	0.994729	0.00782707	0.0332408	1.6789e-05	1	40786	119.43	95.789	3
AAPEASSPPASPLQHLLPGK	20	2 Phospho (STY)	_AAPEASS(Phospho (STY))PPAS(Phospho (STY))PLQHLLPGK_		AAPEAS(0.223)S(0.795)PPAS(0.982)PLQHLLPGK		AAPEAS(-5.8)S(5.8)PPAS(16)PLQHLLPGK	0	0	2	0	NIBA2_HUMAN	NIBA2_HUMAN	NIBA2_HUMAN	MULTI-MSMS	191228TN_06_CX4945_fr5	647.585	4	532.752	2126.98	0.094047	5.0104e-05	215070	114.58	215070	114.58	647.584	80.348	2.4191	81.429	79.971	82.39	1.0811					211	47	7	0.90287	0.00242907	0.0246245	0.013755	1	37781	56.746	21.443	3
AAPEASSPPASPLQHLLPGK	20	2 Phospho (STY)	_AAPEAS(Phospho (STY))SPPAS(Phospho (STY))PLQHLLPGK_		AAPEAS(0.5)S(0.5)PPAS(1)PLQHLLPGK		AAPEAS(0)S(0)PPAS(32)PLQHLLPGK	0	0	2	0	NIBA2_HUMAN	NIBA2_HUMAN	NIBA2_HUMAN	MULTI-MSMS	191228TN_12_CX4945_fr4	863.11	3	710.001	2126.98	-0.25009	-0.00017756	215180	152.78	215180	152.77	863.11	80.322	2.6146	81.719	80.058	82.672	1.3968					192	51	5	0.970296	0.00824331	0.146121	6.3344e-05	1	39581	100.76	74.343	3
AAPEASSPPASPLQHLLPGK	20	2 Phospho (STY)	_AAPEAS(Phospho (STY))SPPAS(Phospho (STY))PLQHLLPGK_		AAPEAS(0.514)S(0.514)PPAS(0.973)PLQHLLPGK		AAPEAS(0)S(0)PPAS(13)PLQHLLPGK	0	0	2	0	NIBA2_HUMAN	NIBA2_HUMAN	NIBA2_HUMAN	MULTI-MSMS	191228TN_12_CX4945_fr4	647.333	4	532.752	2126.98	-0.095245	-5.0742e-05	215070	114.58	215070	114.58	647.333	80.304	2.2296	81.701	80.201	82.43	1.3968					203	43	7	0.942553	0.00312984	0.0295603	0.045165	1	39923	44.632	18.766	3
AAPEASSPPASPLQHLLPGK	20	2 Phospho (STY)	_AAPEASS(Phospho (STY))PPAS(Phospho (STY))PLQHLLPGK_		AAPEAS(0.19)S(0.81)PPAS(1)PLQHLLPGK		AAPEAS(-6.3)S(6.3)PPAS(40)PLQHLLPGK	0	0	2	0	NIBA2_HUMAN	NIBA2_HUMAN	NIBA2_HUMAN	MULTI-MSMS	191228TN_13_CX4945_fr5	647.584	4	532.752	2126.98	-0.14292	-7.6141e-05	215070	114.58	215070	114.58	647.585	80.394	2.7513	81.795	80.174	82.926	1.4009					214	53	7	0.959681	0.0113684	0.123079	0.0015346	1	37238	74.703	47.864	3
AAPEASSPPASPLQHLLPGK	20	2 Phospho (STY)	_AAPEASS(Phospho (STY))PPAS(Phospho (STY))PLQHLLPGK_					0	0	2	0	NIBA2_HUMAN	NIBA2_HUMAN	NIBA2_HUMAN	MULTI-MATCH-MSMS	191228TN_02_CX4945_fr1		3	710.001	2126.98	-0.39367	-0.0002795	215180	152.78	215180	152.77	862.776	81.255	0.95756	81.255	80.607	81.565	-1.4211e-14	-0.1106	0.00020377	NaN	119.43	61	34	4	NaN	NaN	NaN	NaN	0		NaN	NaN	0
AAPEASSPPASPLQHLLPGK	20	2 Phospho (STY)	_AAPEASS(Phospho (STY))PPAS(Phospho (STY))PLQHLLPGK_					0	0	2	0	NIBA2_HUMAN	NIBA2_HUMAN	NIBA2_HUMAN	MULTI-MATCH-MSMS	191228TN_04_CX4945_fr3		3	710.001	2126.98	-0.41445	-0.00029426	215180	152.78	215180	152.78	862.777	80.514	1.5683	81.161	80.269	81.838	0.64627	-0.2045	0.001078	NaN	119.43	77	30	4	NaN	NaN	NaN	NaN	0		NaN	NaN	0
AAPEASSPPASPLQHLLPGK	20	2 Phospho (STY)	_AAPEASS(Phospho (STY))PPAS(Phospho (STY))PLQHLLPGK_					0	0	2	0	NIBA2_HUMAN	NIBA2_HUMAN	NIBA2_HUMAN	MULTI-MATCH	191228TN_06_CX4945_fr5		3	710.001	2126.98	-0.21949	-0.00015584	215180	152.77	215180	152.77	863.11	80.315	2.8741	81.396	79.359	82.233	1.0811	0.030901	-0.0010311	NaN	119.43	195	56	5	NaN	NaN	NaN	NaN	0		NaN	NaN	0
AAPEASSPPASPLQHLLPGK	20	2 Phospho (STY)	_AAPEASS(Phospho (STY))PPAS(Phospho (STY))PLQHLLPGK_					0	0	2	0	NIBA2_HUMAN	NIBA2_HUMAN	NIBA2_HUMAN	MULTI-MATCH-MSMS	191228TN_09_CX4945_fr1		3	710.001	2126.98	-0.0055054	-3.9089e-06	215180	152.78	215180	152.78	863.11	80.247	1.0843	80.971	80.414	81.498	0.72402	-0.39376	0.00020371	NaN	119.43	69	32	3	NaN	NaN	NaN	NaN	0		NaN	NaN	0
AAPEASSPPASPLQHLLPGK	20	2 Phospho (STY)	_AAPEASS(Phospho (STY))PPAS(Phospho (STY))PLQHLLPGK_					0	0	2	0	NIBA2_HUMAN	NIBA2_HUMAN	NIBA2_HUMAN	MULTI-MATCH	191228TN_13_CX4945_fr5		3	710.001	2126.98	-0.66621	-0.00047301	215180	152.78	215180	152.77	863.111	80.35	3.1543	81.751	79.771	82.926	1.4009	0.38598	-0.00022341	NaN	119.43	208	61	5	NaN	NaN	NaN	NaN	0		NaN	NaN	0
AAPEASSPPASPLQHLLPGK	20	2 Phospho (STY)	_AAPEASS(Phospho (STY))PPAS(Phospho (STY))PLQHLLPGK_					0	0	2	0	NIBA2_HUMAN	NIBA2_HUMAN	NIBA2_HUMAN	MULTI-MATCH-MSMS	191228TN_14_CX4945_fr6		4	532.752	2126.98	-0.063342	-3.3746e-05	215070	114.58	215070	114.58	647.334	80.515	1.0167	81.942	81.275	82.292	1.4267	0.30129	0.00016126	NaN	74.703	46	19	3	NaN	NaN	NaN	NaN	0		NaN	NaN	0
AAPEASSPPASPLQHLLPGK	20	Phospho (STY)	_AAPEAS(Phospho (STY))SPPASPLQHLLPGK_		AAPEAS(0.485)S(0.365)PPAS(0.15)PLQHLLPGK		AAPEAS(1.2)S(-1.2)PPAS(-5.1)PLQHLLPGK	0	0	1	0	NIBA2_HUMAN	NIBA2_HUMAN	NIBA2_HUMAN	MULTI-MSMS	191228TN_07_CX4945_fr6	836.455	3	683.345	2047.01	-0.042375	-2.8957e-05	223570	152.78	223570	152.78	836.455	75.389	1.5678	76.692	75.768	77.336	1.3028					85	31	4	0.872104	0.00142959	0.0149718	0.00050724	1	34287	86.411	52.615	3
AAPEASSPPASPLQHLLPGK	20	Phospho (STY)	_AAPEAS(Phospho (STY))SPPASPLQHLLPGK_		AAPEAS(0.698)S(0.299)PPAS(0.003)PLQHLLPGK		AAPEAS(3.7)S(-3.7)PPAS(-24)PLQHLLPGK	0	0	1	0	NIBA2_HUMAN	NIBA2_HUMAN	NIBA2_HUMAN	MULTI-MSMS	191228TN_14_CX4945_fr6	836.12	3	683.345	2047.01	-0.28049	-0.00019167	223570	152.78	223570	152.78	836.455	75.219	1.6005	76.644	75.666	77.267	1.4243					88	31	4	0.890938	0.00120519	0.0113725	1.7004e-10	2	33431	139.7	105.9	3
AAPEEHDSPTEASQPIVEEEETK	23	Acetyl (Protein N-term),Phospho (STY)	_(Acetyl (Protein N-term))AAPEEHDSPT(Phospho (STY))EASQPIVEEEETK_		AAPEEHDS(0.442)PT(0.492)EAS(0.067)QPIVEEEETK		AAPEEHDS(-0.47)PT(0.47)EAS(-8.7)QPIVEEEET(-60)K	1	0	1	0	DDX47_HUMAN	DDX47_HUMAN	DDX47_HUMAN	MULTI-MSMS	191228TN_02_CX4945_fr1	959.098	3	882.376	2644.11	-0.55361	-0.0004885	86571	76.388	86570	76.388	959.098	55.231	0.9695	55.231	54.712	55.681	-7.1054e-15					116	24	6	0.894879	0.00399933	0.0660457	2.7856e-12	1	28450	69.619	29.126	4
AAPEEHDSPTEASQPIVEEEETK	23	Acetyl (Protein N-term),Phospho (STY)	_(Acetyl (Protein N-term))AAPEEHDS(Phospho (STY))PTEASQPIVEEEETK_		AAPEEHDS(0.802)PT(0.18)EAS(0.017)QPIVEEEETK		AAPEEHDS(6.5)PT(-6.5)EAS(-17)QPIVEEEET(-55)K	1	0	1	0	DDX47_HUMAN	DDX47_HUMAN	DDX47_HUMAN	MULTI-MSMS	191228TN_09_CX4945_fr1	959.098	3	882.376	2644.11	-0.20984	-0.00018516	86571	76.388	86570	76.388	959.098	54.796	1.1988	55.972	55.19	56.389	1.1757					137	34	6	0.901587	0.00541665	0.105084	1.0722e-08	1	28127	58.755	24.986	4
AAPEEHDSPTEASQPIVEEEETK	23	Acetyl (Protein N-term),Phospho (STY)	_(Acetyl (Protein N-term))AAPEEHDS(Phospho (STY))PTEASQPIVEEEETK_					1	0	1	0	DDX47_HUMAN	DDX47_HUMAN	DDX47_HUMAN	MULTI-MATCH	191228TN_03_CX4945_fr2		3	882.376	2644.11	-0.33582	-0.00029632	86571	76.388	86571	76.388	959.098	55.245	0.50452	55.461	55.179	55.683	0.2164	-0.093392	0.00057666	NaN	134.29	21	9	3	NaN	NaN	NaN	NaN	0		NaN	NaN	0
AAPPCPPCQSPVPQR	15	Phospho (STY)	_AAPPCPPCQS(Phospho (STY))PVPQR_		AAPPCPPCQS(1)PVPQR		AAPPCPPCQS(75)PVPQR	0	0	1	0	TBKB1_HUMAN	TBKB1_HUMAN	TBKB1_HUMAN	MULTI-MSMS	191228TN_05_CX4945_fr4	657.978	3	581.257	1740.75	-0.19277	-0.00011205	131420	76.387	131420	76.387	657.978	33.659	2.0138	34.635	33.637	35.651	0.97625					133	42	5	0.830773	0.00596356	0.0955456	0.0055771	1	12682	75.483	30.719	1
AAPPCPPCQSPVPQR	15	Phospho (STY)	_AAPPCPPCQS(Phospho (STY))PVPQR_		AAPPCPPCQS(1)PVPQR		AAPPCPPCQS(82)PVPQR	0	0	1	0	TBKB1_HUMAN	TBKB1_HUMAN	TBKB1_HUMAN	MULTI-MSMS	191228TN_12_CX4945_fr4	657.644	3	581.257	1740.75	0.049261	2.8634e-05	131420	76.387	131420	76.387	657.978	33.573	2.0966	35.273	34.227	36.324	1.6994					133	43	5	0.769749	0.00379086	0.0137359	0.0027931	2	12076	81.904	38.134	1
AAPPCPPCQSPVPQR	15	Phospho (STY)	_AAPPCPPCQS(Phospho (STY))PVPQR_					0	0	1	0	TBKB1_HUMAN	TBKB1_HUMAN	TBKB1_HUMAN	MULTI-MATCH	191228TN_04_CX4945_fr3		3	581.257	1740.75	-0.10957	-6.3688e-05	131420	76.388	131420	76.388	657.978	33.796	1.2337	34.441	33.748	34.982	0.64572	-0.44291	0.00048019	NaN	81.904	38	24	2	NaN	NaN	NaN	NaN	0		NaN	NaN	0
AAPPCPPCQSPVPQR	15	Phospho (STY)	_AAPPCPPCQS(Phospho (STY))PVPQR_					0	0	1	0	TBKB1_HUMAN	TBKB1_HUMAN	TBKB1_HUMAN	MULTI-MATCH	191228TN_11_CX4945_fr3		3	581.257	1740.75	-0.28248	-0.00016419	131420	76.388	131420	76.388	657.644	33.659	1.0852	35.188	34.517	35.602	1.5287	0.30383	0.00058871	NaN	81.904	38	21	2	NaN	NaN	NaN	NaN	0		NaN	NaN	0
AAPPPPALTPDSQTVDSSCK	20	Phospho (STY)	_AAPPPPALT(Phospho (STY))PDSQTVDSSCK_		AAPPPPALT(1)PDSQTVDSSCK		AAPPPPALT(50)PDS(-50)QT(-95)VDS(-140)S(-140)CK	0	0	1	0	SFR19_HUMAN	SFR19_HUMAN	SFR19_HUMAN	MULTI-MSMS	191228TN_04_CX4945_fr3	860.095	3	706.985	2117.93	-0.072227	-5.1063e-05	216090	152.78	216090	152.78	860.095	49.16	1.2463	49.822	49.438	50.685	0.66233					67	25	4	0.975345	0.00255554	0.0334683	2.9466e-19	3	21846	174.35	133.7	5
AAPPPPALTPDSQTVDSSCK	20	Phospho (STY)	_AAPPPPALT(Phospho (STY))PDSQTVDSSCK_		AAPPPPALT(1)PDSQTVDSSCK		AAPPPPALT(42)PDS(-42)QT(-68)VDS(-110)S(-120)CK	0	0	1	0	SFR19_HUMAN	SFR19_HUMAN	SFR19_HUMAN	MULTI-MSMS	191228TN_11_CX4945_fr3	860.094	3	706.985	2117.93	0.16826	0.00011895	216090	152.77	216090	152.77	860.094	49.085	1.0944	50.437	50.062	51.156	1.3519					69	21	4	0.893088	0.0014854	0.00610878	1.4238e-10	1	21764	144.17	83.773	5
AAPPPPALTPDSQTVDSSCKTPEVSFLPEEATEEAGVR	38	2 Phospho (STY)	_AAPPPPALT(Phospho (STY))PDSQTVDSSCKT(Phospho (STY))PEVSFLPEEATEEAGVR_		AAPPPPALT(0.466)PDS(0.466)QT(0.077)VDS(0.081)S(0.192)CKT(0.618)PEVS(0.101)FLPEEAT(0.001)EEAGVR		AAPPPPALT(0)PDS(0)QT(-9.4)VDS(-9.4)S(-5.2)CKT(5.2)PEVS(-8)FLPEEAT(-31)EEAGVR	0	0	2	1	SFR19_HUMAN	SFR19_HUMAN	SFR19_HUMAN	MULTI-MSMS	191228TN_02_CX4945_fr1	1151.05	4	1035.97	4139.83	0.32552	0.00033723	110600	114.58	110600	114.58	1151.05	87.812	1.4592	87.812	87.173	88.632	1.4211e-14					245	45	7	0.973846	0.00180483	0.0656845	0.0079037	2	52230	50.96	27.839	28
AAPPPPALTPDSQTVDSSCKTPEVSFLPEEATEEAGVR	38	2 Phospho (STY)	_AAPPPPALTPDSQT(Phospho (STY))VDSSCKT(Phospho (STY))PEVSFLPEEATEEAGVR_		AAPPPPALT(0.134)PDS(0.426)QT(0.441)VDS(0.113)S(0.182)CKT(0.685)PEVS(0.019)FLPEEATEEAGVR		AAPPPPALT(-5.8)PDS(-0.78)QT(0.78)VDS(-6.8)S(-5.8)CKT(5.8)PEVS(-15)FLPEEAT(-50)EEAGVR	0	0	2	1	SFR19_HUMAN	SFR19_HUMAN	SFR19_HUMAN	MULTI-MSMS	191228TN_04_CX4945_fr3	1151.05	4	1035.97	4139.83	-0.075235	-7.7941e-05	110600	114.58	110600	114.58	1151.05	87.286	1.5154	87.809	87.242	88.758	0.52301					134	29	7	0.978051	0.00181089	0.0192324	8.7052e-10	1	44193	94.732	70.957	28
AAPPPPALTPDSQTVDSSCKTPEVSFLPEEATEEAGVR	38	2 Phospho (STY)	_AAPPPPALTPDSQT(Phospho (STY))VDSSCKT(Phospho (STY))PEVSFLPEEATEEAGVR_		AAPPPPALT(0.159)PDS(0.159)QT(0.662)VDS(0.042)S(0.204)CKT(0.749)PEVS(0.026)FLPEEATEEAGVR		AAPPPPALT(-6.3)PDS(-6.3)QT(6.3)VDS(-15)S(-5.8)CKT(5.8)PEVS(-15)FLPEEAT(-42)EEAGVR	0	0	2	1	SFR19_HUMAN	SFR19_HUMAN	SFR19_HUMAN	MULTI-MSMS	191228TN_09_CX4945_fr1	1151.05	4	1035.97	4139.83	0.8442	0.00087456	110600	114.58	110600	114.58	1151.05	87.477	1.7641	87.921	87.228	88.992	0.44364					233	53	7	0.980854	0.00190075	0.102195	8.814e-06	2	51756	72.726	50.522	28
AAPPPPALTPDSQTVDSSCKTPEVSFLPEEATEEAGVR	38	2 Phospho (STY)	_AAPPPPALT(Phospho (STY))PDSQTVDSSCKT(Phospho (STY))PEVSFLPEEATEEAGVR_		AAPPPPALT(0.784)PDS(0.186)QT(0.021)VDS(0.048)S(0.048)CKT(0.7)PEVS(0.214)FLPEEATEEAGVR		AAPPPPALT(6.3)PDS(-6.3)QT(-16)VDS(-12)S(-12)CKT(5.1)PEVS(-5.1)FLPEEAT(-42)EEAGVR	0	0	2	1	SFR19_HUMAN	SFR19_HUMAN	SFR19_HUMAN	MULTI-MSMS	191228TN_11_CX4945_fr3	1151.05	4	1035.97	4139.83	0.15055	0.00015597	110600	114.58	110600	114.58	1151.05	87.456	1.2262	87.925	87.408	88.634	0.46882					95	23	6	0.877488	0.00132561	0.0139714	9.1566e-10	2	43639	93.807	67.235	28
AAPPPPALTPDSQTVDSSCKTPEVSFLPEEATEEAGVR	38	2 Phospho (STY)	_AAPPPPALTPDSQT(Phospho (STY))VDSSCKT(Phospho (STY))PEVSFLPEEATEEAGVR_					0	0	2	1	SFR19_HUMAN	SFR19_HUMAN	SFR19_HUMAN	MULTI-MATCH	191228TN_05_CX4945_fr4		4	1035.97	4139.83	0.42536	0.00044066	110600	114.58	110600	114.58	1151.05	87.184	1.2005	87.774	87.292	88.492	0.59029	-0.074089	0.003433	NaN	94.732	80	23	5	NaN	NaN	NaN	NaN	0		NaN	NaN	0
AAPPPPPPPPPLESSPR	17	Phospho (STY)	_AAPPPPPPPPPLES(Phospho (STY))SPR_		AAPPPPPPPPPLES(0.5)S(0.5)PR		AAPPPPPPPPPLES(0)S(0)PR	0	0	1	0	UBR4_HUMAN	UBR4_HUMAN	UBR4_HUMAN	MULTI-MSMS	191228TN_03_CX4945_fr2	672.019	3	595.297	1782.87	-0.2439	-0.00014519	128320	76.388	128320	76.388	672.02	47.847	1.5972	47.996	47.385	48.982	0.14917					77	31	3	0.482962	0.000511563	0.0165046	0.0048363	1	20480	72.175	52.883	2
AAPPPPPPPPPLESSPR	17	Phospho (STY)	_AAPPPPPPPPPLES(Phospho (STY))SPR_		AAPPPPPPPPPLES(0.5)S(0.5)PR		AAPPPPPPPPPLES(0)S(0)PR	0	0	1	0	UBR4_HUMAN	UBR4_HUMAN	UBR4_HUMAN	MULTI-MSMS	191228TN_04_CX4945_fr3	672.019	3	595.297	1782.87	-0.16313	-9.711e-05	128320	76.388	128320	76.388	672.019	47.514	2.6668	48.178	47.41	50.077	0.66449					201	56	5	0.802143	0.00902752	0.110527	1.5784e-06	2	20901	128.96	105.48	2
AAPPPPPPPPPLESSPR	17	Phospho (STY)	_AAPPPPPPPPPLES(Phospho (STY))SPR_		AAPPPPPPPPPLES(0.5)S(0.5)PR		AAPPPPPPPPPLES(0)S(0)PR	0	0	1	0	UBR4_HUMAN	UBR4_HUMAN	UBR4_HUMAN	MULTI-MSMS	191228TN_10_CX4945_fr2	671.685	3	595.297	1782.87	-0.42081	-0.00025051	128320	76.388	128320	76.388	672.02	47.365	1.4184	48.472	47.949	49.368	1.1076					63	27	3	0.637476	0.0007096	0.0134501	0.0013728	1	20029	85.163	55.43	2
AAPPPPPPPPPLESSPR	17	Phospho (STY)	_AAPPPPPPPPPLES(Phospho (STY))SPR_		AAPPPPPPPPPLES(0.5)S(0.5)PR		AAPPPPPPPPPLES(0)S(0)PR	0	0	1	0	UBR4_HUMAN	UBR4_HUMAN	UBR4_HUMAN	MULTI-MSMS	191228TN_11_CX4945_fr3	671.685	3	595.297	1782.87	-0.29371	-0.00017485	128320	76.388	128320	76.388	672.019	47.345	2.5376	48.717	47.855	50.392	1.3725					193	50	6	0.935134	0.00281896	0.0109793	2.5077e-05	2	20900	121.26	94.226	2
AAPPPPPPPPPLESSPR	17	Phospho (STY)	_AAPPPPPPPPPLES(Phospho (STY))SPR_		AAPPPPPPPPPLES(0.5)S(0.5)PR		AAPPPPPPPPPLES(0)S(0)PR	0	0	1	0	UBR4_HUMAN	UBR4_HUMAN	UBR4_HUMAN	MULTI-MSMS	191228TN_12_CX4945_fr4	671.685	3	595.297	1782.87	0.18114	0.00010783	128320	76.387	128320	76.388	672.019	47.37	3.1149	48.866	47.921	51.036	1.496					275	66	6	0.915753	0.0108374	0.128168	7.1813e-07	2	20345	140.31	111.5	2
AAPPPPPPPPPLESSPR	17	Phospho (STY)	_AAPPPPPPPPPLES(Phospho (STY))SPR_					0	0	1	0	UBR4_HUMAN	UBR4_HUMAN	UBR4_HUMAN	MULTI-MATCH	191228TN_13_CX4945_fr5		3	595.297	1782.87	-0.11427	-6.8023e-05	128320	76.388	128320	76.388	672.02	47.248	1.3022	48.651	48.232	49.535	1.4027	0.17055	0.00088721	NaN	140.31	51	29	2	NaN	NaN	NaN	NaN	0		NaN	NaN	0
AAQGAAAAVAAGTSGVAGEGEPGPGENAAAEGTAPSPGR	39	Acetyl (Protein N-term),Phospho (STY)	_(Acetyl (Protein N-term))AAQGAAAAVAAGTSGVAGEGEPGPGENAAAEGT(Phospho (STY))APSPGR_		AAQGAAAAVAAGTSGVAGEGEPGPGENAAAEGT(0.569)APS(0.431)PGR		AAQGAAAAVAAGT(-63)S(-59)GVAGEGEPGPGENAAAEGT(1.2)APS(-1.2)PGR	1	0	1	0	KAT8_HUMAN	KAT8_HUMAN	KAT8_HUMAN	MULTI-MSMS	191228TN_03_CX4945_fr2	1152.52	3	1152.19	3453.54	0.10933	0.00012596	-0.10759	-0.00012397	0.0017312	1.9946e-06	1152.86	71.856	0.84046	72.152	71.637	72.477	0.29554					64	16	6	0.984019	0.00129926	0.0397599	1.7672e-46	1	33179	82.946	60.618	4
AAQGAAAAVAAGTSGVAGEGEPGPGENAAAEGTAPSPGR	39	Acetyl (Protein N-term),Phospho (STY)	_(Acetyl (Protein N-term))AAQGAAAAVAAGTSGVAGEGEPGPGENAAAEGT(Phospho (STY))APSPGR_		AAQGAAAAVAAGT(0.001)S(0.001)GVAGEGEPGPGENAAAEGT(0.883)APS(0.115)PGR		AAQGAAAAVAAGT(-32)S(-32)GVAGEGEPGPGENAAAEGT(8.8)APS(-8.8)PGR	1	0	1	0	KAT8_HUMAN	KAT8_HUMAN	KAT8_HUMAN	MULTI-MSMS	191228TN_04_CX4945_fr3	1152.52	3	1152.19	3453.54	-0.24529	-0.00028262	0.4665	0.00053749	0.22121	0.00025487	1152.52	72.039	0.51026	72.731	72.427	72.937	0.6921					27	9	4	0.737936	0.000427545	0.00591336	7.807e-47	1	35628	53.372	31.347	4
AAQGAAAAVAAGTSGVAGEGEPGPGENAAAEGTAPSPGR	39	Acetyl (Protein N-term),Phospho (STY)	_(Acetyl (Protein N-term))AAQGAAAAVAAGTSGVAGEGEPGPGENAAAEGT(Phospho (STY))APSPGR_		AAQGAAAAVAAGTSGVAGEGEPGPGENAAAEGT(0.548)APS(0.452)PGR		AAQGAAAAVAAGT(-47)S(-44)GVAGEGEPGPGENAAAEGT(0.84)APS(-0.84)PGR	1	0	1	0	KAT8_HUMAN	KAT8_HUMAN	KAT8_HUMAN	MULTI-MSMS	191228TN_11_CX4945_fr3	1152.52	3	1152.19	3453.54	0.22055	0.00025412	0.059018	6.8e-05	0.27957	0.00032212	1152.52	72.664	0.61607	73.967	73.614	74.23	1.3022					31	11	5	0.953268	0.000871006	0.020399	1.609e-36	1	35754	54.926	27.802	4
AAQGAAAAVAAGTSGVAGEGEPGPGENAAAEGTAPSPGR	39	Acetyl (Protein N-term),Phospho (STY)	_(Acetyl (Protein N-term))AAQGAAAAVAAGTSGVAGEGEPGPGENAAAEGT(Phospho (STY))APSPGR_					1	0	1	0	KAT8_HUMAN	KAT8_HUMAN	KAT8_HUMAN	MULTI-MATCH	191228TN_10_CX4945_fr2		3	1152.19	3453.54	0.01772	2.0417e-05	0.39116	0.00045069	0.40888	0.00047111	1152.86	72.559	0.75932	73.671	73.375	74.134	1.1123	-0.14768	0.00033442	NaN	149.64	58	14	6	NaN	NaN	NaN	NaN	0		NaN	NaN	0
AAQGAAAAVAAGTSGVAGEGEPGPGENAAAEGTAPSPGRVSPPTPAR	47	Acetyl (Protein N-term),2 Phospho (STY)	_(Acetyl (Protein N-term))AAQGAAAAVAAGTSGVAGEGEPGPGENAAAEGTAPS(Phospho (STY))PGRVS(Phospho (STY))PPTPAR_		AAQGAAAAVAAGT(0.001)S(0.001)GVAGEGEPGPGENAAAEGT(0.068)APS(0.927)PGRVS(0.824)PPT(0.179)PAR		AAQGAAAAVAAGT(-36)S(-34)GVAGEGEPGPGENAAAEGT(-13)APS(13)PGRVS(7.1)PPT(-7.1)PAR	1	0	2	1	KAT8_HUMAN	KAT8_HUMAN	KAT8_HUMAN	MULTI-MSMS	191228TN_12_CX4945_fr4	1086.25	4	1085.75	4338.95	0.62136	0.00067464	-0.20527	-0.00022287	0.4161	0.00045177	1086.5	74.652	1.6852	76.069	75.049	76.734	1.4176					85	32	6	0.852573	0.00177653	0.036911	5.265e-10	1	36486	40.906	9.2498	15
AAQGAAAAVAAGTSGVAGEGEPGPGENAAAEGTAPSPGRVSPPTPAR	47	Acetyl (Protein N-term),2 Phospho (STY)	_(Acetyl (Protein N-term))AAQGAAAAVAAGTSGVAGEGEPGPGENAAAEGTAPS(Phospho (STY))PGRVS(Phospho (STY))PPTPAR_					1	0	2	1	KAT8_HUMAN	KAT8_HUMAN	KAT8_HUMAN	MULTI-MATCH-MSMS	191228TN_04_CX4945_fr3		4	1085.75	4338.95	0.0049028	5.3232e-06	0.18591	0.00020185	0.19081	0.00020717	1086.25	73.812	2.0723	74.501	73.187	75.259	0.68885	0.28686	-0.00074171	NaN	70.794	212	40	8	NaN	NaN	NaN	NaN	0		NaN	NaN	0
AAQGAAAAVAAGTSGVAGEGEPGPGENAAAEGTAPSPGRVSPPTPAR	47	Acetyl (Protein N-term),2 Phospho (STY)	_(Acetyl (Protein N-term))AAQGAAAAVAAGTSGVAGEGEPGPGENAAAEGTAPS(Phospho (STY))PGRVS(Phospho (STY))PPTPAR_					1	0	2	1	KAT8_HUMAN	KAT8_HUMAN	KAT8_HUMAN	MULTI-MATCH	191228TN_12_CX4945_fr4		5	868.798	4338.95	0.031189	2.7097e-05	-0.96543	-0.00083877	-0.93425	-0.00081167	869.199	74.569	0.82101	75.986	75.552	76.373	1.4176	0.3465	-0.0027873	NaN	67.72	21	15	2	NaN	NaN	NaN	NaN	0		NaN	NaN	0
AAQGAAAAVAAGTSGVAGEGEPGPGENAAAEGTAPSPGRVSPPTPAR	47	Acetyl (Protein N-term),Phospho (STY)	_(Acetyl (Protein N-term))AAQGAAAAVAAGTSGVAGEGEPGPGENAAAEGTAPSPGRVS(Phospho (STY))PPTPAR_					1	0	1	1	KAT8_HUMAN	KAT8_HUMAN	KAT8_HUMAN	MULTI-MATCH	191228TN_11_CX4945_fr3		4	1065.75	4258.99	-0.38281	-0.00040799	0.3254	0.0003468	-0.057412	-6.1187e-05	1066.26	68.239	2.0663	69.525	67.983	70.049	1.2857	0.54729	0.001279	NaN	70.733	203	40	8	NaN	NaN	NaN	NaN	0		NaN	NaN	0
AAQGAAAAVAAGTSGVAGEGEPGPGENAAAEGTAPSPGRVSPPTPAR	47	Acetyl (Protein N-term),Phospho (STY)	_(Acetyl (Protein N-term))AAQGAAAAVAAGTSGVAGEGEPGPGENAAAEGTAPSPGRVS(Phospho (STY))PPTPAR_					1	0	1	1	KAT8_HUMAN	KAT8_HUMAN	KAT8_HUMAN	MULTI-MATCH	191228TN_12_CX4945_fr4		4	1065.75	4258.99	0.10524	0.00011216	0.0055104	5.8727e-06	0.11075	0.00011803	1066.51	67.101	0.30909	68.517	68.338	68.647	1.4157	-0.46097	-8.4726e-05	NaN	70.733	6	5	2	NaN	NaN	NaN	NaN	0		NaN	NaN	0
AAQPPAQPCQLCGRSPLGEAPPGTPPCR	28	Phospho (STY)	_AAQPPAQPCQLCGRS(Phospho (STY))PLGEAPPGTPPCR_		AAQPPAQPCQLCGRS(0.999)PLGEAPPGT(0.001)PPCR		AAQPPAQPCQLCGRS(30)PLGEAPPGT(-30)PPCR	0	0	1	1	ZN428_HUMAN	ZN428_HUMAN	ZN428_HUMAN	MULTI-MSMS	191228TN_06_CX4945_fr5	820.892	4	763.35	3049.37	-0.21707	-0.0001657	75052	57.291	75052	57.291	820.892	48.152	1.3235	49.221	48.638	49.961	1.0695					115	31	5	0.984731	0.00259449	0.0292366	0.0012893	1	19512	71.091	42.441	2
AAQPPAQPCQLCGRSPLGEAPPGTPPCR	28	Phospho (STY)	_AAQPPAQPCQLCGRS(Phospho (STY))PLGEAPPGTPPCR_		AAQPPAQPCQLCGRS(1)PLGEAPPGTPPCR		AAQPPAQPCQLCGRS(51)PLGEAPPGT(-51)PPCR	0	0	1	1	ZN428_HUMAN	ZN428_HUMAN	ZN428_HUMAN	MULTI-MSMS	191228TN_07_CX4945_fr6	820.893	4	763.35	3049.37	-0.5045	-0.00038511	75053	57.292	75052	57.291	821.143	48.028	1.0947	49.247	48.845	49.939	1.2191					55	25	4	0.853807	0.000647272	0.00617455	0.00031744	1	19027	80.786	53.578	2
AAQPPAQPCQLCGRSPLGEAPPGTPPCR	28	Phospho (STY)	_AAQPPAQPCQLCGRS(Phospho (STY))PLGEAPPGTPPCR_		AAQPPAQPCQLCGRS(1)PLGEAPPGTPPCR		AAQPPAQPCQLCGRS(34)PLGEAPPGT(-34)PPCR	0	0	1	1	ZN428_HUMAN	ZN428_HUMAN	ZN428_HUMAN	MULTI-MSMS	191228TN_13_CX4945_fr5	821.142	4	763.35	3049.37	0.10716	8.1798e-05	75052	57.291	75052	57.291	820.892	48.117	1.2043	49.492	49.003	50.207	1.3748					108	26	6	0.953377	0.00149317	0.0190998	0.0042227	1	18851	60.33	33.913	2
AAQPPAQPCQLCGRSPLGEAPPGTPPCR	28	Phospho (STY)	_AAQPPAQPCQLCGRS(Phospho (STY))PLGEAPPGTPPCR_					0	0	1	1	ZN428_HUMAN	ZN428_HUMAN	ZN428_HUMAN	MULTI-MATCH	191228TN_14_CX4945_fr6		4	763.35	3049.37	-0.16335	-0.00012469	75053	57.292	75053	57.292	820.892	48.09	1.0926	49.487	49.04	50.132	1.3974	0.12541	0.0028363	NaN	80.786	42	26	3	NaN	NaN	NaN	NaN	0		NaN	NaN	0
AAQQLQQEGGLGPPPPPPPSPR	22	Phospho (STY)	_AAQQLQQEGGLGPPPPPPPS(Phospho (STY))PR_		AAQQLQQEGGLGPPPPPPPS(1)PR		AAQQLQQEGGLGPPPPPPPS(190)PR	0	0	1	0	NKX24_HUMAN	NKX24_HUMAN	NKX24_HUMAN	MULTI-MSMS	191228TN_05_CX4945_fr4	632.827	4	575.536	2298.12	-0.11362	-6.5391e-05	99547	57.293	99547	57.293	633.078	51.457	1.1583	52.444	52.047	53.205	0.98756					123	24	7	0.297134	9.78195e-05	0.00165542	8.721e-39	1	23261	187.75	139.57	1
AAQQLQQEGGLGPPPPPPPSPR	22	Phospho (STY)	_AAQQLQQEGGLGPPPPPPPS(Phospho (STY))PR_		AAQQLQQEGGLGPPPPPPPS(1)PR		AAQQLQQEGGLGPPPPPPPS(150)PR	0	0	1	0	NKX24_HUMAN	NKX24_HUMAN	NKX24_HUMAN	MULTI-MSMS	191228TN_05_CX4945_fr4	843.768	3	767.046	2298.12	-0.21794	-0.00016717	99588	76.389	99588	76.388	843.768	51.507	1.1086	52.495	52.047	53.155	0.98756					105	23	5	0.929215	0.0047519	0.0557965	5.4189e-17	1	23607	152	97.996	1
AAQQLQQEGGLGPPPPPPPSPR	22	Phospho (STY)	_AAQQLQQEGGLGPPPPPPPS(Phospho (STY))PR_		AAQQLQQEGGLGPPPPPPPS(1)PR		AAQQLQQEGGLGPPPPPPPS(140)PR	0	0	1	0	NKX24_HUMAN	NKX24_HUMAN	NKX24_HUMAN	MULTI-MSMS	191228TN_11_CX4945_fr3	632.827	4	575.536	2298.12	-0.2256	-0.00012984	99543	57.291	99543	57.291	633.078	51.517	0.96148	52.841	52.486	53.447	1.3236					30	19	2	0.7275	0.000437739	0.0121064	4.5371e-16	1	23242	142.94	113.52	1
AAQQLQQEGGLGPPPPPPPSPR	22	Phospho (STY)	_AAQQLQQEGGLGPPPPPPPS(Phospho (STY))PR_		AAQQLQQEGGLGPPPPPPPS(1)PR		AAQQLQQEGGLGPPPPPPPS(57)PR	0	0	1	0	NKX24_HUMAN	NKX24_HUMAN	NKX24_HUMAN	MULTI-MSMS	191228TN_11_CX4945_fr3	843.771	3	767.046	2298.12	-0.65738	-0.00050424	99591	76.391	99590	76.39	843.771	52.321	0.85108	53.636	53.198	54.049	1.3144					54	16	5	0.61101	0.000644716	0.00808877	0.017197	1	23827	56.748	22.654	1
AAQQLQQEGGLGPPPPPPPSPR	22	Phospho (STY)	_AAQQLQQEGGLGPPPPPPPS(Phospho (STY))PR_					0	0	1	0	NKX24_HUMAN	NKX24_HUMAN	NKX24_HUMAN	MULTI-MATCH	191228TN_02_CX4945_fr1		3	767.046	2298.12	-0.60648	-0.0004652	99592	76.391	99591	76.391	843.772	54.123	0.40761	54.123	53.845	54.253	7.1054e-15	0.24364	0.0013434	NaN	56.748	22	12	3	NaN	NaN	NaN	NaN	0		NaN	NaN	0
AAQQLQQEGGLGPPPPPPPSPR	22	Phospho (STY)	_AAQQLQQEGGLGPPPPPPPS(Phospho (STY))PR_					0	0	1	0	NKX24_HUMAN	NKX24_HUMAN	NKX24_HUMAN	MULTI-MATCH	191228TN_04_CX4945_fr3		3	767.046	2298.12	0.036346	2.7879e-05	99588	76.388	99588	76.388	843.768	51.751	1.0083	52.413	52.005	53.013	0.6616	-0.1952	0.000261	NaN	152	49	19	3	NaN	NaN	NaN	NaN	0		NaN	NaN	0
AAQQLQQEGGLGPPPPPPPSPR	22	Phospho (STY)	_AAQQLQQEGGLGPPPPPPPS(Phospho (STY))PR_					0	0	1	0	NKX24_HUMAN	NKX24_HUMAN	NKX24_HUMAN	MULTI-MATCH	191228TN_11_CX4945_fr3		3	767.046	2298.12	-0.48284	-0.00037036	99587	76.388	99587	76.388	843.434	51.593	0.91163	52.917	52.536	53.447	1.3236	0.30869	-0.00056888	NaN	152	49	18	4	NaN	NaN	NaN	NaN	0		NaN	NaN	0
AAQSLDEMSQTITDLLSEQK	20	Phospho (STY)	_AAQS(Phospho (STY))LDEMSQTITDLLSEQK_		AAQS(0.998)LDEMS(0.002)QTITDLLSEQK		AAQS(28)LDEMS(-28)QT(-38)IT(-37)DLLS(-41)EQK	0	0	1	0	RBCC1_HUMAN	RBCC1_HUMAN	RBCC1_HUMAN	MULTI-MSMS	191228TN_13_CX4945_fr5	687.597	4	572.765	2287.03	-0.10762	-6.1639e-05	200050	114.58	200050	114.58	687.597	123.63	0.21716	124.02	123.88	124.09	0.39191					13	4	4	0.982321	0.00128079	0.030726	0.0093759	1	56959	56.819	22.207	5
AAQSLDEMSQTITDLLSEQK	20	Phospho (STY)	_AAQS(Phospho (STY))LDEMSQTITDLLSEQK_					0	0	1	0	RBCC1_HUMAN	RBCC1_HUMAN	RBCC1_HUMAN	MULTI-MATCH	191228TN_05_CX4945_fr4		4	572.765	2287.03	-0.30972	-0.0001774	200050	114.58	200050	114.58	687.596	123.54	0.15169	124.09	123.99	124.14	0.54698	0.046636	-0.001963	NaN	56.819	8	3	3	NaN	NaN	NaN	NaN	0		NaN	NaN	0
AAQSLDEMSQTITDLLSEQK	20	Phospho (STY)	_AAQS(Phospho (STY))LDEMSQTITDLLSEQK_					0	0	1	0	RBCC1_HUMAN	RBCC1_HUMAN	RBCC1_HUMAN	MULTI-MATCH-MSMS	191228TN_06_CX4945_fr5		4	572.765	2287.03	-0.25852	-0.00014807	200050	114.58	200050	114.58	687.597	123.5	0.30807	124.02	123.9	124.2	0.52566	-0.020917	0.00092151	NaN	56.819	13	5	4	NaN	NaN	NaN	NaN	0		NaN	NaN	0
AARDSDSEEDLVSYGTGLEPLEEGERPK	28	Acetyl (Protein N-term),2 Phospho (STY)	_(Acetyl (Protein N-term))AARDS(Phospho (STY))DS(Phospho (STY))EEDLVSYGTGLEPLEEGERPK_		AARDS(0.933)DS(0.933)EEDLVS(0.098)Y(0.028)GT(0.008)GLEPLEEGERPK		AARDS(13)DS(13)EEDLVS(-13)Y(-19)GT(-24)GLEPLEEGERPK	1	0	2	2	GPTC1_HUMAN	GPTC1_HUMAN	GPTC1_HUMAN	MULTI-MSMS	191228TN_02_CX4945_fr1	871.138	4	813.597	3250.36	-0.85891	-0.00069881	70417	57.291	70416	57.291	871.39	85.844	0.76505	85.844	85.484	86.249	-1.4211e-14					123	24	7	0.908694	0.00142048	0.0210693	0.00025342	1	50497	53.747	24.3	10
AARDSDSEEDLVSYGTGLEPLEEGERPK	28	Acetyl (Protein N-term),2 Phospho (STY)	_(Acetyl (Protein N-term))AARDS(Phospho (STY))DS(Phospho (STY))EEDLVSYGTGLEPLEEGERPK_		AARDS(0.999)DS(0.999)EEDLVS(0.001)YGTGLEPLEEGERPK		AARDS(35)DS(35)EEDLVS(-35)Y(-41)GT(-46)GLEPLEEGERPK	1	0	2	2	GPTC1_HUMAN	GPTC1_HUMAN	GPTC1_HUMAN	MULTI-MSMS	191228TN_09_CX4945_fr1	1161.18	3	1084.46	3250.36	0.7067	0.00076638	70438	76.388	70439	76.388	1161.18	85.912	0.62842	86.388	86.13	86.758	0.47648					79	20	5	0.95107	0.000898682	0.00907333	0.00018142	1	50409	87.652	53.527	10
AARDSDSEEDLVSYGTGLEPLEEGERPK	28	Acetyl (Protein N-term),2 Phospho (STY)	_(Acetyl (Protein N-term))AARDS(Phospho (STY))DS(Phospho (STY))EEDLVSYGTGLEPLEEGERPK_					1	0	2	2	GPTC1_HUMAN	GPTC1_HUMAN	GPTC1_HUMAN	MULTI-MATCH	191228TN_02_CX4945_fr1		3	1084.46	3250.36	0.002432	2.6374e-06	70438	76.388	70438	76.388	1161.18	85.841	0.6526	85.841	85.513	86.166	0	-0.27337	-0.00012453	NaN	84.156	74	20	5	NaN	NaN	NaN	NaN	0		NaN	NaN	0
AARDSDSEEDLVSYGTGLEPLEEGERPK	28	Acetyl (Protein N-term),2 Phospho (STY)	_(Acetyl (Protein N-term))AARDS(Phospho (STY))DS(Phospho (STY))EEDLVSYGTGLEPLEEGERPK_					1	0	2	2	GPTC1_HUMAN	GPTC1_HUMAN	GPTC1_HUMAN	MULTI-MATCH	191228TN_03_CX4945_fr2		4	813.597	3250.36	-0.18955	-0.00015422	70418	57.292	70418	57.291	871.139	85.72	0.92223	86.078	85.787	86.709	0.35851	-0.15053	0.0011095	NaN	88.239	46	18	4	NaN	NaN	NaN	NaN	0		NaN	NaN	0
AARDSDSEEDLVSYGTGLEPLEEGERPK	28	Acetyl (Protein N-term),2 Phospho (STY)	_(Acetyl (Protein N-term))AARDS(Phospho (STY))DS(Phospho (STY))EEDLVSYGTGLEPLEEGERPK_					1	0	2	2	GPTC1_HUMAN	GPTC1_HUMAN	GPTC1_HUMAN	MULTI-MATCH	191228TN_09_CX4945_fr1		4	813.597	3250.36	0.042	3.4171e-05	70417	57.291	70417	57.291	871.139	85.965	0.82972	86.442	86.05	86.88	0.47648	0.21284	-4.3598e-05	NaN	88.239	129	26	6	NaN	NaN	NaN	NaN	0		NaN	NaN	0
AARDSDSEEDLVSYGTGLEPLEEGERPK	28	Acetyl (Protein N-term),2 Phospho (STY)	_(Acetyl (Protein N-term))AARDS(Phospho (STY))DS(Phospho (STY))EEDLVSYGTGLEPLEEGERPK_					1	0	2	2	GPTC1_HUMAN	GPTC1_HUMAN	GPTC1_HUMAN	MULTI-MATCH	191228TN_10_CX4945_fr2		4	813.597	3250.36	-0.050069	-4.0736e-05	70417	57.291	70417	57.291	871.14	85.82	0.60031	86.429	86.189	86.789	0.60877	0.20033	-0.00064364	NaN	88.239	23	11	3	NaN	NaN	NaN	NaN	0		NaN	NaN	0
AARDSDSEEDLVSYGTGLEPLEEGERPK	28	Acetyl (Protein N-term),2 Phospho (STY)	_(Acetyl (Protein N-term))AARDS(Phospho (STY))DS(Phospho (STY))EEDLVSYGTGLEPLEEGERPK_					1	0	2	2	GPTC1_HUMAN	GPTC1_HUMAN	GPTC1_HUMAN	MULTI-MATCH	191228TN_11_CX4945_fr3		4	813.597	3250.36	0.1802	0.00014661	70417	57.291	70418	57.292	871.39	85.854	0.56594	86.351	86.147	86.713	0.49619	0.12179	0.00020769	NaN	88.239	13	10	2	NaN	NaN	NaN	NaN	0		NaN	NaN	0
AASAAAASAAAASAASGSPGPGEGSAGGEK	30	Acetyl (Protein N-term),Phospho (STY)	_(Acetyl (Protein N-term))AASAAAASAAAASAASGS(Phospho (STY))PGPGEGSAGGEK_		AASAAAASAAAAS(0.001)AAS(0.035)GS(0.963)PGPGEGS(0.001)AGGEK		AAS(-64)AAAAS(-56)AAAAS(-32)AAS(-14)GS(14)PGPGEGS(-31)AGGEK	1	0	1	0	TIF1B_HUMAN	TIF1B_HUMAN	TIF1B_HUMAN	MULTI-MSMS	191228TN_02_CX4945_fr1	913.42	3	837.033	2508.08	-0.29683	-0.00024845	91260	76.387	91259	76.387	913.754	61.829	1.7107	61.829	61.268	62.978	7.1054e-15					207	44	7	0.987469	0.00338869	0.121627	1.2122e-32	1	33100	89.272	53.649	6
AASAAAASAAAASAASGSPGPGEGSAGGEK	30	Acetyl (Protein N-term),Phospho (STY)	_(Acetyl (Protein N-term))AASAAAASAAAASAASGS(Phospho (STY))PGPGEGSAGGEK_		AASAAAASAAAASAAS(0.092)GS(0.877)PGPGEGS(0.03)AGGEK		AAS(-66)AAAAS(-53)AAAAS(-36)AAS(-9.8)GS(9.8)PGPGEGS(-15)AGGEK	1	0	1	0	TIF1B_HUMAN	TIF1B_HUMAN	TIF1B_HUMAN	MULTI-MSMS	191228TN_02_CX4945_fr1	1370.63	2	1255.05	2508.08	-0.27144	-0.00034067	91297	114.58	91296	114.58	1369.63	61.88	0.73301	61.88	61.478	62.211	7.1054e-15					55	19	4	0.899717	0.000188242	0.0159489	4.7098e-08	1	33231	89.353	56.126	6
AASAAAASAAAASAASGSPGPGEGSAGGEK	30	Acetyl (Protein N-term),Phospho (STY)	_(Acetyl (Protein N-term))AASAAAASAAAASAASGS(Phospho (STY))PGPGEGSAGGEK_		AASAAAASAAAAS(0.002)AAS(0.051)GS(0.703)PGPGEGS(0.244)AGGEK		AAS(-45)AAAAS(-41)AAAAS(-25)AAS(-11)GS(4.6)PGPGEGS(-4.6)AGGEK	1	0	1	0	TIF1B_HUMAN	TIF1B_HUMAN	TIF1B_HUMAN	MULTI-MSMS	191228TN_02_CX4945_fr1	685.568	4	628.026	2508.08	-0.027824	-1.7474e-05	91223	57.29	91223	57.29	685.568	61.829	1.0761	61.829	61.364	62.44	7.1054e-15					107	28	5	0.939471	0.00286799	0.0698519	5.1699e-11	1	33505	56.562	26.124	6
AASAAAASAAAASAASGSPGPGEGSAGGEK	30	Acetyl (Protein N-term),Phospho (STY)	_(Acetyl (Protein N-term))AASAAAASAAAASAASGS(Phospho (STY))PGPGEGSAGGEK_		AASAAAASAAAAS(0.001)AAS(0.022)GS(0.975)PGPGEGS(0.003)AGGEK		AAS(-78)AAAAS(-59)AAAAS(-32)AAS(-17)GS(17)PGPGEGS(-25)AGGEK	1	0	1	0	TIF1B_HUMAN	TIF1B_HUMAN	TIF1B_HUMAN	MULTI-MSMS	191228TN_03_CX4945_fr2	913.755	3	837.033	2508.08	0.00050767	4.2494e-07	91260	76.388	91260	76.388	914.089	51.242	1.0811	51.407	50.954	52.035	0.16432					39	20	3	0.844815	0.000518285	0.00323222	7.0174e-16	1	22006	88.829	54.108	6
AASAAAASAAAASAASGSPGPGEGSAGGEK	30	Acetyl (Protein N-term),Phospho (STY)	_(Acetyl (Protein N-term))AASAAAASAAAASAASGS(Phospho (STY))PGPGEGSAGGEK_		AASAAAASAAAAS(0.007)AAS(0.032)GS(0.935)PGPGEGS(0.026)AGGEK		AAS(-50)AAAAS(-34)AAAAS(-21)AAS(-15)GS(15)PGPGEGS(-16)AGGEK	1	0	1	0	TIF1B_HUMAN	TIF1B_HUMAN	TIF1B_HUMAN	MULTI-MSMS	191228TN_03_CX4945_fr2	913.755	3	837.033	2508.08	0.079901	6.688e-05	91261	76.389	91261	76.389	913.755	57.847	1.2479	58.102	57.541	58.789	0.25565					80	24	5	0.990662	0.00335909	0.0239864	8.0201e-11	1	25720	73.839	41.683	6
AASAAAASAAAASAASGSPGPGEGSAGGEK	30	Acetyl (Protein N-term),Phospho (STY)	_(Acetyl (Protein N-term))AASAAAASAAAASAASGS(Phospho (STY))PGPGEGSAGGEK_		AASAAAASAAAASAAS(0.016)GS(0.983)PGPGEGS(0.001)AGGEK		AAS(-89)AAAAS(-66)AAAAS(-40)AAS(-18)GS(18)PGPGEGS(-29)AGGEK	1	0	1	0	TIF1B_HUMAN	TIF1B_HUMAN	TIF1B_HUMAN	MULTI-MSMS	191228TN_03_CX4945_fr2	913.755	3	837.033	2508.08	0.18967	0.00015876	91260	76.388	91260	76.388	913.755	62.153	8.3136	62.436	60.913	69.226	0.28329					617	164	9	0.986636	0.00246303	0.0213826	4.6209e-41	6	29564	124.51	77.255	6
AASAAAASAAAASAASGSPGPGEGSAGGEK	30	Acetyl (Protein N-term),Phospho (STY)	_(Acetyl (Protein N-term))AASAAAASAAAASAASGS(Phospho (STY))PGPGEGSAGGEK_		AASAAAASAAAASAAS(0.01)GS(0.99)PGPGEGSAGGEK		AAS(-140)AAAAS(-110)AAAAS(-74)AAS(-20)GS(20)PGPGEGS(-39)AGGEK	1	0	1	0	TIF1B_HUMAN	TIF1B_HUMAN	TIF1B_HUMAN	MULTI-MSMS	191228TN_03_CX4945_fr2	1370.13	2	1255.05	2508.08	0.39657	0.00049772	91296	114.58	91297	114.58	1370.13	62.169	0.83539	62.452	62.03	62.865	0.28329					63	16	5	0.980453	0.000630194	0.00570718	3.2536e-76	1	28168	178.57	143.67	6
AASAAAASAAAASAASGSPGPGEGSAGGEK	30	Acetyl (Protein N-term),Phospho (STY)	_(Acetyl (Protein N-term))AASAAAASAAAASAASGS(Phospho (STY))PGPGEGSAGGEK_		AASAAAASAAAAS(0.002)AAS(0.121)GS(0.876)PGPGEGSAGGEK		AAS(-53)AAAAS(-37)AAAAS(-26)AAS(-8.6)GS(8.6)PGPGEGS(-37)AGGEK	1	0	1	0	TIF1B_HUMAN	TIF1B_HUMAN	TIF1B_HUMAN	MULTI-MSMS	191228TN_03_CX4945_fr2	913.754	3	837.033	2508.08	-0.00064345	-5.3859e-07	91260	76.388	91260	76.388	913.755	70.407	4.5858	70.704	68.953	73.539	0.2965					195	91	3	0.621174	0.000519025	0.0062917	1.0524e-26	1	31899	97.124	52.39	6
AASAAAASAAAASAASGSPGPGEGSAGGEK	30	Acetyl (Protein N-term),Phospho (STY)	_(Acetyl (Protein N-term))AASAAAASAAAASAASGS(Phospho (STY))PGPGEGSAGGEK_		AASAAAASAAAAS(0.002)AAS(0.064)GS(0.886)PGPGEGS(0.049)AGGEK		AAS(-57)AAAAS(-47)AAAAS(-26)AAS(-11)GS(11)PGPGEGS(-13)AGGEK	1	0	1	0	TIF1B_HUMAN	TIF1B_HUMAN	TIF1B_HUMAN	MULTI-MSMS	191228TN_03_CX4945_fr2	913.754	3	837.033	2508.08	0.057698	4.8295e-05	91260	76.387	91260	76.387	913.754	84.892	1.2447	85.231	84.475	85.719	0.33977					50	24	3	0.262168	5.59446e-05	0.000313446	3.9725e-05	1	40188	65.387	26.699	6
AASAAAASAAAASAASGSPGPGEGSAGGEK	30	Acetyl (Protein N-term),Phospho (STY)	_(Acetyl (Protein N-term))AASAAAASAAAASAASGS(Phospho (STY))PGPGEGSAGGEK_		AASAAAASAAAAS(0.015)AAS(0.051)GS(0.91)PGPGEGS(0.024)AGGEK		AAS(-47)AAAAS(-43)AAAAS(-18)AAS(-13)GS(13)PGPGEGS(-16)AGGEK	1	0	1	0	TIF1B_HUMAN	TIF1B_HUMAN	TIF1B_HUMAN	MULTI-MSMS	191228TN_03_CX4945_fr2	913.756	3	837.033	2508.08	0.0049882	4.1752e-06	91260	76.388	91260	76.388	913.755	89.343	1.8839	89.742	88.814	90.698	0.39889					56	38	2	0.728023	0.000291443	0.00199856	4.2497e-22	2	42108	83.934	48.387	6
AASAAAASAAAASAASGSPGPGEGSAGGEK	30	Acetyl (Protein N-term),Phospho (STY)	_(Acetyl (Protein N-term))AASAAAASAAAASAASGS(Phospho (STY))PGPGEGSAGGEK_		AASAAAASAAAAS(0.001)AAS(0.079)GS(0.88)PGPGEGS(0.04)AGGEK		AAS(-49)AAAAS(-49)AAAAS(-31)AAS(-10)GS(10)PGPGEGS(-13)AGGEK	1	0	1	0	TIF1B_HUMAN	TIF1B_HUMAN	TIF1B_HUMAN	MULTI-MSMS	191228TN_03_CX4945_fr2	913.755	3	837.033	2508.08	0.17921	0.00015	91260	76.387	91260	76.387	913.755	102.86	1.3919	103.31	102.43	103.82	0.44383					61	29	3	0.557311	0.000751219	0.0110906	9.4161e-11	1	48611	68.153	36.977	6
AASAAAASAAAASAASGSPGPGEGSAGGEK	30	Acetyl (Protein N-term),Phospho (STY)	_(Acetyl (Protein N-term))AASAAAASAAAASAASGS(Phospho (STY))PGPGEGSAGGEK_		AASAAAASAAAASAAS(0.022)GS(0.977)PGPGEGSAGGEK		AAS(-92)AAAAS(-70)AAAAS(-42)AAS(-16)GS(16)PGPGEGS(-37)AGGEK	1	0	1	0	TIF1B_HUMAN	TIF1B_HUMAN	TIF1B_HUMAN	MULTI-MSMS	191228TN_03_CX4945_fr2	913.42	3	837.033	2508.08	0.24702	0.00020677	91260	76.387	91260	76.388	913.755	105.91	4.4818	106.37	102.92	107.4	0.45537					264	97	4	0.982698	0.000716104	0.0178485	2.2102e-47	3	49894	121.56	83.987	6
AASAAAASAAAASAASGSPGPGEGSAGGEK	30	Acetyl (Protein N-term),Phospho (STY)	_(Acetyl (Protein N-term))AASAAAASAAAASAASGS(Phospho (STY))PGPGEGSAGGEK_		AASAAAASAAAAS(0.003)AAS(0.044)GS(0.953)PGPGEGSAGGEK		AAS(-54)AAAAS(-41)AAAAS(-25)AAS(-13)GS(13)PGPGEGS(-43)AGGEK	1	0	1	0	TIF1B_HUMAN	TIF1B_HUMAN	TIF1B_HUMAN	MULTI-MSMS	191228TN_03_CX4945_fr2	913.42	3	837.033	2508.08	0.25352	0.00021221	91260	76.387	91260	76.388	913.42	108.32	2.7829	108.78	107.41	110.19	0.4597					170	67	4	0.555565	0.00045605	0.0120506	5.4358e-16	1	50922	87.339	55.538	6
AASAAAASAAAASAASGSPGPGEGSAGGEK	30	Acetyl (Protein N-term),Phospho (STY)	_(Acetyl (Protein N-term))AASAAAASAAAASAASGS(Phospho (STY))PGPGEGSAGGEK_		AASAAAASAAAASAAS(0.014)GS(0.985)PGPGEGS(0.001)AGGEK		AAS(-95)AAAAS(-81)AAAAS(-46)AAS(-19)GS(19)PGPGEGS(-31)AGGEK	1	0	1	0	TIF1B_HUMAN	TIF1B_HUMAN	TIF1B_HUMAN	MULTI-MSMS	191228TN_03_CX4945_fr2	913.42	3	837.033	2508.08	0.14743	0.00012341	91260	76.388	91260	76.388	913.755	112.71	3.6935	113.13	111.23	114.93	0.41836					182	84	4	0.822939	0.000721388	0.0136018	2.2045e-36	3	53267	114.9	79.764	6
AASAAAASAAAASAASGSPGPGEGSAGGEK	30	Acetyl (Protein N-term),Phospho (STY)	_(Acetyl (Protein N-term))AASAAAASAAAASAASGS(Phospho (STY))PGPGEGSAGGEK_		AASAAAASAAAASAAS(0.029)GS(0.971)PGPGEGSAGGEK		AAS(-96)AAAAS(-66)AAAAS(-36)AAS(-15)GS(15)PGPGEGS(-45)AGGEK	1	0	1	0	TIF1B_HUMAN	TIF1B_HUMAN	TIF1B_HUMAN	MULTI-MSMS	191228TN_03_CX4945_fr2	913.422	3	837.033	2508.08	0.19097	0.00015985	91260	76.388	91260	76.388	913.755	123.65	3.8985	123.71	122.83	126.73	0.060728					270	102	4	0.962459	0.000896522	0.0116228	1.5846e-55	4	59670	125.35	88.827	6
AASAAAASAAAASAASGSPGPGEGSAGGEK	30	Acetyl (Protein N-term),Phospho (STY)	_(Acetyl (Protein N-term))AASAAAASAAAASAASGS(Phospho (STY))PGPGEGSAGGEK_		AASAAAASAAAAS(0.002)AAS(0.035)GS(0.963)PGPGEGS(0.001)AGGEK		AAS(-69)AAAAS(-56)AAAAS(-27)AAS(-14)GS(14)PGPGEGS(-32)AGGEK	1	0	1	0	TIF1B_HUMAN	TIF1B_HUMAN	TIF1B_HUMAN	MULTI-MSMS	191228TN_03_CX4945_fr2	913.755	3	837.033	2508.08	0.28069	0.00023494	91260	76.388	91260	76.388	914.089	127.89	1.229	127.95	127.7	128.93	0.067698					66	46	2	0.805791	0.000826556	0.00529288	4.2041e-26	3	60614	94.73	63.459	6
AASAAAASAAAASAASGSPGPGEGSAGGEK	30	Acetyl (Protein N-term),Phospho (STY)	_(Acetyl (Protein N-term))AASAAAASAAAASAASGS(Phospho (STY))PGPGEGSAGGEK_		AASAAAASAAAASAAS(0.04)GS(0.96)PGPGEGSAGGEK		AAS(-75)AAAAS(-63)AAAAS(-38)AAS(-14)GS(14)PGPGEGS(-40)AGGEK	1	0	1	0	TIF1B_HUMAN	TIF1B_HUMAN	TIF1B_HUMAN	MULTI-MSMS	191228TN_03_CX4945_fr2	913.755	3	837.033	2508.08	0.39306	0.000329	91260	76.388	91260	76.388	913.755	133.89	1.0431	134.02	133.27	134.32	0.1273					60	23	5	0.990272	0.00672149	0.0754677	3.5499e-22	1	63384	96.317	62.878	6
AASAAAASAAAASAASGSPGPGEGSAGGEK	30	Acetyl (Protein N-term),Phospho (STY)	_(Acetyl (Protein N-term))AASAAAASAAAASAASGS(Phospho (STY))PGPGEGSAGGEK_		AASAAAASAAAASAAS(0.032)GS(0.966)PGPGEGS(0.002)AGGEK		AAS(-56)AAAAS(-57)AAAAS(-38)AAS(-15)GS(15)PGPGEGS(-27)AGGEK	1	0	1	0	TIF1B_HUMAN	TIF1B_HUMAN	TIF1B_HUMAN	MSMS	191228TN_03_CX4945_fr2	913.42	3	837.033	2508.08	NaN	NaN	NaN	NaN	NaN	NaN	NaN	90.942	1	91.36	90.86	91.86	0.41812								NaN	NaN	NaN	1.4789e-08	1	42915	75.297	42.806	6
AASAAAASAAAASAASGSPGPGEGSAGGEK	30	Acetyl (Protein N-term),Phospho (STY)	_(Acetyl (Protein N-term))AASAAAASAAAASAASGS(Phospho (STY))PGPGEGSAGGEK_		AASAAAASAAAASAAS(0.036)GS(0.963)PGPGEGSAGGEK		AAS(-100)AAAAS(-80)AAAAS(-42)AAS(-14)GS(14)PGPGEGS(-34)AGGEK	1	0	1	0	TIF1B_HUMAN	TIF1B_HUMAN	TIF1B_HUMAN	MSMS	191228TN_03_CX4945_fr2	913.421	3	837.033	2508.08	NaN	NaN	NaN	NaN	NaN	NaN	NaN	98.206	1	98.655	98.155	99.155	0.44936								NaN	NaN	NaN	2.8787e-75	1	46367	125.16	87.14	6
AASAAAASAAAASAASGSPGPGEGSAGGEK	30	Acetyl (Protein N-term),Phospho (STY)	_(Acetyl (Protein N-term))AASAAAASAAAASAASGS(Phospho (STY))PGPGEGSAGGEK_		AASAAAASAAAAS(0.015)AAS(0.025)GS(0.958)PGPGEGS(0.001)AGGEK		AAS(-69)AAAAS(-52)AAAAS(-18)AAS(-16)GS(16)PGPGEGS(-29)AGGEK	1	0	1	0	TIF1B_HUMAN	TIF1B_HUMAN	TIF1B_HUMAN	MSMS	191228TN_03_CX4945_fr2	913.421	3	837.033	2508.08	NaN	NaN	NaN	NaN	NaN	NaN	NaN	127.04	1	127.11	126.61	127.61	0.063132								NaN	NaN	NaN	1.8831e-20	1	60224	90.268	48.573	6
AASAAAASAAAASAASGSPGPGEGSAGGEK	30	Acetyl (Protein N-term),Phospho (STY)	_(Acetyl (Protein N-term))AASAAAASAAAASAASGS(Phospho (STY))PGPGEGSAGGEK_		AASAAAASAAAAS(0.001)AAS(0.019)GS(0.979)PGPGEGSAGGEK		AAS(-73)AAAAS(-55)AAAAS(-28)AAS(-17)GS(17)PGPGEGS(-44)AGGEK	1	0	1	0	TIF1B_HUMAN	TIF1B_HUMAN	TIF1B_HUMAN	MSMS	191228TN_03_CX4945_fr2	913.42	3	837.033	2508.08	NaN	NaN	NaN	NaN	NaN	NaN	NaN	127.63	1	127.7	127.2	128.2	0.067698								NaN	NaN	NaN	5.0647e-25	1	60494	110.27	83.3	6
AASAAAASAAAASAASGSPGPGEGSAGGEK	30	Acetyl (Protein N-term),Phospho (STY)	_(Acetyl (Protein N-term))AASAAAASAAAASAASGS(Phospho (STY))PGPGEGSAGGEK_		AASAAAASAAAAS(0.003)AAS(0.055)GS(0.94)PGPGEGS(0.001)AGGEK		AAS(-46)AAAAS(-36)AAAAS(-24)AAS(-12)GS(12)PGPGEGS(-32)AGGEK	1	0	1	0	TIF1B_HUMAN	TIF1B_HUMAN	TIF1B_HUMAN	MSMS	191228TN_03_CX4945_fr2	913.422	3	837.033	2508.08	NaN	NaN	NaN	NaN	NaN	NaN	NaN	129.32	1	129.4	128.9	129.9	0.075149								NaN	NaN	NaN	5.5543e-25	1	61243	70.761	38.459	6
AASAAAASAAAASAASGSPGPGEGSAGGEK	30	Acetyl (Protein N-term),Phospho (STY)	_(Acetyl (Protein N-term))AASAAAASAAAASAASGS(Phospho (STY))PGPGEGSAGGEK_		AASAAAASAAAAS(0.001)AAS(0.06)GS(0.929)PGPGEGS(0.01)AGGEK		AAS(-76)AAAAS(-54)AAAAS(-31)AAS(-12)GS(12)PGPGEGS(-20)AGGEK	1	0	1	0	TIF1B_HUMAN	TIF1B_HUMAN	TIF1B_HUMAN	MULTI-MSMS	191228TN_04_CX4945_fr3	913.754	3	837.033	2508.08	0.36262	0.00030352	91261	76.388	91261	76.389	913.755	57.165	1.1408	57.838	57.067	58.208	0.67297					60	23	5	0.970711	0.00137067	0.00514957	2.0211e-26	1	26842	91.202	54.167	6
AASAAAASAAAASAASGSPGPGEGSAGGEK	30	Acetyl (Protein N-term),Phospho (STY)	_(Acetyl (Protein N-term))AASAAAASAAAASAASGS(Phospho (STY))PGPGEGSAGGEK_		AASAAAASAAAASAAS(0.015)GS(0.983)PGPGEGS(0.002)AGGEK		AAS(-67)AAAAS(-59)AAAAS(-35)AAS(-18)GS(18)PGPGEGS(-27)AGGEK	1	0	1	0	TIF1B_HUMAN	TIF1B_HUMAN	TIF1B_HUMAN	MULTI-MSMS	191228TN_04_CX4945_fr3	685.568	4	628.026	2508.08	-0.0081783	-5.1362e-06	91223	57.291	91223	57.291	685.568	62.238	1.9967	62.922	62.4	64.397	0.68416					223	40	7	0.986849	0.0279677	0.105349	7.6422e-16	1	29829	81.553	57.266	6
AASAAAASAAAASAASGSPGPGEGSAGGEK	30	Acetyl (Protein N-term),Phospho (STY)	_(Acetyl (Protein N-term))AASAAAASAAAASAASGS(Phospho (STY))PGPGEGSAGGEK_		AASAAAASAAAASAAS(0.052)GS(0.948)PGPGEGSAGGEK		AAS(-150)AAAAS(-120)AAAAS(-66)AAS(-13)GS(13)PGPGEGS(-51)AGGEK	1	0	1	0	TIF1B_HUMAN	TIF1B_HUMAN	TIF1B_HUMAN	MULTI-MSMS	191228TN_04_CX4945_fr3	1369.63	2	1255.05	2508.08	0.17667	0.00022172	91297	114.58	91297	114.58	1370.13	62.279	0.91529	62.963	62.549	63.464	0.68416					77	18	5	0.96493	0.00023985	0.00838587	1.5145e-271	1	30181	212.92	154.82	6
AASAAAASAAAASAASGSPGPGEGSAGGEK	30	Acetyl (Protein N-term),Phospho (STY)	_(Acetyl (Protein N-term))AASAAAASAAAASAASGS(Phospho (STY))PGPGEGSAGGEK_		AASAAAASAAAASAAS(0.04)GS(0.787)PGPGEGS(0.173)AGGEK		AAS(-67)AAAAS(-58)AAAAS(-33)AAS(-13)GS(6.6)PGPGEGS(-6.6)AGGEK	1	0	1	0	TIF1B_HUMAN	TIF1B_HUMAN	TIF1B_HUMAN	MULTI-MSMS	191228TN_04_CX4945_fr3	913.755	3	837.033	2508.08	-0.13075	-0.00010945	91260	76.388	91260	76.388	913.755	62.311	9.2466	62.995	61.049	70.296	0.68416					569	187	8	0.947944	0.0069087	0.0820169	4.7566e-41	4	30520	104.55	69.418	6
AASAAAASAAAASAASGSPGPGEGSAGGEK	30	Acetyl (Protein N-term),Phospho (STY)	_(Acetyl (Protein N-term))AASAAAASAAAASAASGS(Phospho (STY))PGPGEGSAGGEK_		AASAAAASAAAAS(0.001)AAS(0.057)GS(0.935)PGPGEGS(0.008)AGGEK		AAS(-69)AAAAS(-59)AAAAS(-32)AAS(-12)GS(12)PGPGEGS(-21)AGGEK	1	0	1	0	TIF1B_HUMAN	TIF1B_HUMAN	TIF1B_HUMAN	MULTI-MSMS	191228TN_04_CX4945_fr3	913.42	3	837.033	2508.08	0.22087	0.00018488	91260	76.387	91260	76.387	913.42	91.979	2.2226	92.484	91.068	93.29	0.50533					127	43	4	0.323334	0.000322025	0.0327637	2.5695e-26	2	47019	87.958	47.527	6
AASAAAASAAAASAASGSPGPGEGSAGGEK	30	Acetyl (Protein N-term),Phospho (STY)	_(Acetyl (Protein N-term))AASAAAASAAAASAASGS(Phospho (STY))PGPGEGSAGGEK_		AASAAAASAAAAS(0.004)AAS(0.035)GS(0.945)PGPGEGS(0.015)AGGEK		AAS(-43)AAAAS(-40)AAAAS(-24)AAS(-14)GS(14)PGPGEGS(-18)AGGEK	1	0	1	0	TIF1B_HUMAN	TIF1B_HUMAN	TIF1B_HUMAN	MULTI-MSMS	191228TN_04_CX4945_fr3	913.421	3	837.033	2508.08	0.30366	0.00025417	91260	76.388	91261	76.388	913.421	93.975	3.1185	94.483	93.051	96.17	0.5084					169	61	4	0.852505	0.0008317	0.0591675	3.6179e-11	2	47365	67.368	34.373	6
AASAAAASAAAASAASGSPGPGEGSAGGEK	30	Acetyl (Protein N-term),Phospho (STY)	_(Acetyl (Protein N-term))AASAAAASAAAASAASGS(Phospho (STY))PGPGEGSAGGEK_		AASAAAASAAAASAAS(0.057)GS(0.915)PGPGEGS(0.028)AGGEK		AAS(-56)AAAAS(-54)AAAAS(-36)AAS(-12)GS(12)PGPGEGS(-15)AGGEK	1	0	1	0	TIF1B_HUMAN	TIF1B_HUMAN	TIF1B_HUMAN	MULTI-MSMS	191228TN_04_CX4945_fr3	913.754	3	837.033	2508.08	0.14305	0.00011974	91260	76.388	91260	76.388	913.755	97.636	3.1504	98.155	95.878	99.028	0.51977					116	61	2	0.560801	0.00107933	0.0386987	9.2529e-09	3	49319	75.404	41.44	6
AASAAAASAAAASAASGSPGPGEGSAGGEK	30	Acetyl (Protein N-term),Phospho (STY)	_(Acetyl (Protein N-term))AASAAAASAAAASAASGS(Phospho (STY))PGPGEGSAGGEK_		AASAAAASAAAAS(0.005)AAS(0.173)GS(0.809)PGPGEGS(0.014)AGGEK		AAS(-68)AAAAS(-52)AAAAS(-22)AAS(-6.7)GS(6.7)PGPGEGS(-18)AGGEK	1	0	1	0	TIF1B_HUMAN	TIF1B_HUMAN	TIF1B_HUMAN	MULTI-MSMS	191228TN_04_CX4945_fr3	913.421	3	837.033	2508.08	-0.019485	-1.6309e-05	91260	76.388	91260	76.388	913.755	102.09	3.3645	102.64	100.54	103.9	0.54232					143	69	3	0.630952	0.000775717	0.00801719	6.8647e-21	5	52024	82.831	51.473	6
AASAAAASAAAASAASGSPGPGEGSAGGEK	30	Acetyl (Protein N-term),Phospho (STY)	_(Acetyl (Protein N-term))AASAAAASAAAASAASGS(Phospho (STY))PGPGEGSAGGEK_		AASAAAASAAAASAAS(0.028)GS(0.972)PGPGEGSAGGEK		AAS(-57)AAAAS(-56)AAAAS(-40)AAS(-15)GS(15)PGPGEGS(-38)AGGEK	1	0	1	0	TIF1B_HUMAN	TIF1B_HUMAN	TIF1B_HUMAN	MULTI-MSMS	191228TN_04_CX4945_fr3	913.755	3	837.033	2508.08	0.12466	0.00010435	91260	76.387	91260	76.387	913.755	103.98	3.3402	104.54	103.3	106.64	0.55965					167	68	5	0.874338	0.00142893	0.0361292	3.5391e-11	2	52548	85.182	53.026	6
AASAAAASAAAASAASGSPGPGEGSAGGEK	30	Acetyl (Protein N-term),Phospho (STY)	_(Acetyl (Protein N-term))AASAAAASAAAASAASGS(Phospho (STY))PGPGEGSAGGEK_		AASAAAASAAAASAAS(0.026)GS(0.615)PGPGEGS(0.359)AGGEK		AAS(-81)AAAAS(-73)AAAAS(-37)AAS(-14)GS(2.3)PGPGEGS(-2.3)AGGEK	1	0	1	0	TIF1B_HUMAN	TIF1B_HUMAN	TIF1B_HUMAN	MULTI-MSMS	191228TN_04_CX4945_fr3	913.754	3	837.033	2508.08	0.1425	0.00011928	91260	76.388	91260	76.388	913.755	107.33	3.745	107.9	105.64	109.38	0.57336					213	77	4	0.833957	0.00141133	0.0337233	1.5465e-26	6	54104	95.519	65.053	6
AASAAAASAAAASAASGSPGPGEGSAGGEK	30	Acetyl (Protein N-term),Phospho (STY)	_(Acetyl (Protein N-term))AASAAAASAAAASAASGS(Phospho (STY))PGPGEGSAGGEK_		AASAAAAS(0.001)AAAAS(0.011)AAS(0.178)GS(0.81)PGPGEGSAGGEK		AAS(-34)AAAAS(-29)AAAAS(-19)AAS(-6.6)GS(6.6)PGPGEGS(-43)AGGEK	1	0	1	0	TIF1B_HUMAN	TIF1B_HUMAN	TIF1B_HUMAN	MULTI-MSMS	191228TN_04_CX4945_fr3	914.089	3	837.033	2508.08	0.070603	5.9097e-05	91260	76.388	91260	76.388	913.755	113.24	7.144	113.82	108.35	115.5	0.58293					309	159	4	0.261609	0.000399376	0.0168043	0.00043499	1	55122	68.074	33.145	6
AASAAAASAAAASAASGSPGPGEGSAGGEK	30	Acetyl (Protein N-term),Phospho (STY)	_(Acetyl (Protein N-term))AASAAAASAAAASAASGS(Phospho (STY))PGPGEGSAGGEK_		AASAAAASAAAASAAS(0.076)GS(0.924)PGPGEGSAGGEK		AAS(-87)AAAAS(-68)AAAAS(-37)AAS(-11)GS(11)PGPGEGS(-34)AGGEK	1	0	1	0	TIF1B_HUMAN	TIF1B_HUMAN	TIF1B_HUMAN	MULTI-MSMS	191228TN_04_CX4945_fr3	913.755	3	837.033	2508.08	0.068268	5.7142e-05	91260	76.388	91260	76.388	913.755	123.91	4.5378	124.38	122.62	127.16	0.47032					422	117	5	0.990291	0.00187895	0.0225705	1.5903e-41	4	61703	110.25	75.239	6
AASAAAASAAAASAASGSPGPGEGSAGGEK	30	Acetyl (Protein N-term),Phospho (STY)	_(Acetyl (Protein N-term))AASAAAASAAAASAASGS(Phospho (STY))PGPGEGSAGGEK_		AASAAAASAAAAS(0.001)AAS(0.043)GS(0.954)PGPGEGS(0.002)AGGEK		AAS(-68)AAAAS(-56)AAAAS(-30)AAS(-13)GS(13)PGPGEGS(-28)AGGEK	1	0	1	0	TIF1B_HUMAN	TIF1B_HUMAN	TIF1B_HUMAN	MULTI-MSMS	191228TN_04_CX4945_fr3	913.756	3	837.033	2508.08	0.11622	9.7276e-05	91260	76.387	91260	76.388	913.755	126.94	0.34749	127.4	127.15	127.49	0.45877					26	20	2	0	0	0	4.0765e-08	1	62901	89.297	42.215	6
AASAAAASAAAASAASGSPGPGEGSAGGEK	30	Acetyl (Protein N-term),Phospho (STY)	_(Acetyl (Protein N-term))AASAAAASAAAASAASGS(Phospho (STY))PGPGEGSAGGEK_		AASAAAASAAAASAAS(0.001)GS(0.983)PGPGEGS(0.016)AGGEK		AAS(-65)AAAAS(-66)AAAAS(-48)AAS(-32)GS(18)PGPGEGS(-18)AGGEK	1	0	1	0	TIF1B_HUMAN	TIF1B_HUMAN	TIF1B_HUMAN	MULTI-MSMS	191228TN_04_CX4945_fr3	913.755	3	837.033	2508.08	0.12897	0.00010795	91261	76.388	91261	76.388	913.755	127.48	0.74977	127.94	127.63	128.38	0.45877					73	36	3	0.916614	0.00076886	0.00264103	1.8687e-16	1	63249	89.891	59.849	6
AASAAAASAAAASAASGSPGPGEGSAGGEK	30	Acetyl (Protein N-term),Phospho (STY)	_(Acetyl (Protein N-term))AASAAAASAAAASAASGS(Phospho (STY))PGPGEGSAGGEK_		AASAAAASAAAAS(0.005)AAS(0.021)GS(0.955)PGPGEGS(0.019)AGGEK		AAS(-54)AAAAS(-50)AAAAS(-23)AAS(-16)GS(16)PGPGEGS(-17)AGGEK	1	0	1	0	TIF1B_HUMAN	TIF1B_HUMAN	TIF1B_HUMAN	MULTI-MSMS	191228TN_04_CX4945_fr3	913.755	3	837.033	2508.08	0.1589	0.000133	91260	76.387	91260	76.387	913.755	129.34	0.45566	129.8	129.4	129.85	0.45877					37	27	2	0.480229	0.000123351	0.00129711	7.0381e-11	1	63937	77.907	39.083	6
AASAAAASAAAASAASGSPGPGEGSAGGEK	30	Acetyl (Protein N-term),Phospho (STY)	_(Acetyl (Protein N-term))AASAAAASAAAASAASGS(Phospho (STY))PGPGEGSAGGEK_		AAS(0.001)AAAAS(0.001)AAAAS(0.011)AAS(0.084)GS(0.898)PGPGEGS(0.005)AGGEK		AAS(-31)AAAAS(-30)AAAAS(-19)AAS(-10)GS(10)PGPGEGS(-23)AGGEK	1	0	1	0	TIF1B_HUMAN	TIF1B_HUMAN	TIF1B_HUMAN	MULTI-MSMS	191228TN_04_CX4945_fr3	914.088	3	837.033	2508.08	0.17073	0.00014291	91260	76.388	91260	76.388	913.755	129.8	0.3433	130.26	130.16	130.5	0.45985					23	17	2	0.547364	0.000117122	0.00123653	0.0019324	1	64197	44.648	15.476	6
AASAAAASAAAASAASGSPGPGEGSAGGEK	30	Acetyl (Protein N-term),Phospho (STY)	_(Acetyl (Protein N-term))AASAAAASAAAASAASGS(Phospho (STY))PGPGEGSAGGEK_		AASAAAASAAAAS(0.001)AAS(0.038)GS(0.96)PGPGEGS(0.001)AGGEK		AAS(-84)AAAAS(-60)AAAAS(-33)AAS(-14)GS(14)PGPGEGS(-31)AGGEK	1	0	1	0	TIF1B_HUMAN	TIF1B_HUMAN	TIF1B_HUMAN	MULTI-MSMS	191228TN_04_CX4945_fr3	913.42	3	837.033	2508.08	0.23867	0.00019977	91260	76.388	91260	76.388	913.755	133.57	1.0681	134.04	133.56	134.63	0.47321					66	24	5	0.963274	0.00406459	0.0310555	4.7943e-47	1	66024	108.94	78.831	6
AASAAAASAAAASAASGSPGPGEGSAGGEK	30	Acetyl (Protein N-term),Phospho (STY)	_(Acetyl (Protein N-term))AASAAAASAAAASAASGS(Phospho (STY))PGPGEGSAGGEK_		AASAAAAS(0.001)AAAAS(0.031)AAS(0.089)GS(0.872)PGPGEGS(0.007)AGGEK		AAS(-36)AAAAS(-30)AAAAS(-15)AAS(-9.9)GS(9.9)PGPGEGS(-21)AGGEK	1	0	1	0	TIF1B_HUMAN	TIF1B_HUMAN	TIF1B_HUMAN	MSMS	191228TN_04_CX4945_fr3	913.421	3	837.033	2508.08	NaN	NaN	NaN	NaN	NaN	NaN	NaN	77.881	1	78.557	78.057	79.057	0.67586								NaN	NaN	NaN	1.4887e-08	1	39098	57.477	15.565	6
AASAAAASAAAASAASGSPGPGEGSAGGEK	30	Acetyl (Protein N-term),Phospho (STY)	_(Acetyl (Protein N-term))AASAAAASAAAASAASGS(Phospho (STY))PGPGEGSAGGEK_		AASAAAASAAAAS(0.001)AAS(0.013)GS(0.95)PGPGEGS(0.036)AGGEK		AAS(-47)AAAAS(-44)AAAAS(-31)AAS(-19)GS(14)PGPGEGS(-14)AGGEK	1	0	1	0	TIF1B_HUMAN	TIF1B_HUMAN	TIF1B_HUMAN	MSMS	191228TN_04_CX4945_fr3	913.39	3	837.033	2508.08	NaN	NaN	NaN	NaN	NaN	NaN	NaN	90.335	1	90.84	90.34	91.34	0.50533								NaN	NaN	NaN	1.2734e-06	1	45862	58.913	15.749	6
AASAAAASAAAASAASGSPGPGEGSAGGEK	30	Acetyl (Protein N-term),Phospho (STY)	_(Acetyl (Protein N-term))AASAAAASAAAASAASGS(Phospho (STY))PGPGEGSAGGEK_		AASAAAASAAAASAAS(0.002)GS(0.998)PGPGEGSAGGEK		AAS(-100)AAAAS(-83)AAAAS(-55)AAS(-28)GS(28)PGPGEGS(-45)AGGEK	1	0	1	0	TIF1B_HUMAN	TIF1B_HUMAN	TIF1B_HUMAN	MSMS	191228TN_04_CX4945_fr3	913.421	3	837.033	2508.08	NaN	NaN	NaN	NaN	NaN	NaN	NaN	97.929	1	98.456	97.956	98.956	0.52644								NaN	NaN	NaN	4.7722e-50	1	49588	125.35	92.605	6
AASAAAASAAAASAASGSPGPGEGSAGGEK	30	Acetyl (Protein N-term),Phospho (STY)	_(Acetyl (Protein N-term))AASAAAASAAAASAASGS(Phospho (STY))PGPGEGSAGGEK_		AASAAAASAAAAS(0.003)AAS(0.036)GS(0.543)PGPGEGS(0.418)AGGEK		AAS(-54)AAAAS(-47)AAAAS(-23)AAS(-12)GS(1.1)PGPGEGS(-1.1)AGGEK	1	0	1	0	TIF1B_HUMAN	TIF1B_HUMAN	TIF1B_HUMAN	MSMS	191228TN_04_CX4945_fr3	913.421	3	837.033	2508.08	NaN	NaN	NaN	NaN	NaN	NaN	NaN	126.85	1	127.31	126.81	127.81	0.45877								NaN	NaN	NaN	2.8731e-25	1	62928	73.213	43.985	6
AASAAAASAAAASAASGSPGPGEGSAGGEK	30	Acetyl (Protein N-term),Phospho (STY)	_(Acetyl (Protein N-term))AASAAAASAAAASAASGS(Phospho (STY))PGPGEGSAGGEK_		AASAAAASAAAAS(0.001)AAS(0.015)GS(0.979)PGPGEGS(0.005)AGGEK		AAS(-72)AAAAS(-59)AAAAS(-31)AAS(-18)GS(18)PGPGEGS(-23)AGGEK	1	0	1	0	TIF1B_HUMAN	TIF1B_HUMAN	TIF1B_HUMAN	MSMS	191228TN_04_CX4945_fr3	913.42	3	837.033	2508.08	NaN	NaN	NaN	NaN	NaN	NaN	NaN	127.4	1	127.86	127.36	128.36	0.45877								NaN	NaN	NaN	3.2636e-50	1	63172	97.068	58.909	6
AASAAAASAAAASAASGSPGPGEGSAGGEK	30	Acetyl (Protein N-term),Phospho (STY)	_(Acetyl (Protein N-term))AASAAAASAAAASAASGS(Phospho (STY))PGPGEGSAGGEK_		AASAAAASAAAASAAS(0.041)GS(0.958)PGPGEGSAGGEK		AAS(-62)AAAAS(-46)AAAAS(-33)AAS(-14)GS(14)PGPGEGS(-48)AGGEK	1	0	1	0	TIF1B_HUMAN	TIF1B_HUMAN	TIF1B_HUMAN	MSMS	191228TN_04_CX4945_fr3	913.42	3	837.033	2508.08	NaN	NaN	NaN	NaN	NaN	NaN	NaN	129	1	129.46	128.96	129.96	0.45877								NaN	NaN	NaN	2.8713e-19	1	63859	109.19	77.563	6
AASAAAASAAAASAASGSPGPGEGSAGGEK	30	Acetyl (Protein N-term),Phospho (STY)	_(Acetyl (Protein N-term))AASAAAASAAAASAASGS(Phospho (STY))PGPGEGSAGGEK_		AASAAAASAAAAS(0.001)AAS(0.054)GS(0.944)PGPGEGS(0.001)AGGEK		AAS(-52)AAAAS(-42)AAAAS(-29)AAS(-12)GS(12)PGPGEGS(-29)AGGEK	1	0	1	0	TIF1B_HUMAN	TIF1B_HUMAN	TIF1B_HUMAN	MSMS	191228TN_04_CX4945_fr3	913.421	3	837.033	2508.08	NaN	NaN	NaN	NaN	NaN	NaN	NaN	129.69	1	130.15	129.65	130.65	0.45985								NaN	NaN	NaN	1.4519e-08	1	64154	72.082	46.675	6
AASAAAASAAAASAASGSPGPGEGSAGGEK	30	Acetyl (Protein N-term),Phospho (STY)	_(Acetyl (Protein N-term))AASAAAASAAAASAASGS(Phospho (STY))PGPGEGSAGGEK_		AASAAAASAAAAS(0.005)AAS(0.053)GS(0.937)PGPGEGS(0.005)AGGEK		AAS(-52)AAAAS(-46)AAAAS(-23)AAS(-12)GS(12)PGPGEGS(-23)AGGEK	1	0	1	0	TIF1B_HUMAN	TIF1B_HUMAN	TIF1B_HUMAN	MSMS	191228TN_04_CX4945_fr3	913.42	3	837.033	2508.08	NaN	NaN	NaN	NaN	NaN	NaN	NaN	131.47	1	131.93	131.43	132.43	0.46527								NaN	NaN	NaN	8.9691e-20	1	64918	72.082	40.018	6
AASAAAASAAAASAASGSPGPGEGSAGGEK	30	Acetyl (Protein N-term),Phospho (STY)	_(Acetyl (Protein N-term))AASAAAASAAAASAASGS(Phospho (STY))PGPGEGSAGGEK_		AAS(0.002)AAAAS(0.003)AAAAS(0.009)AAS(0.076)GS(0.897)PGPGEGS(0.012)AGGEK		AAS(-27)AAAAS(-24)AAAAS(-20)AAS(-11)GS(11)PGPGEGS(-19)AGGEK	1	0	1	0	TIF1B_HUMAN	TIF1B_HUMAN	TIF1B_HUMAN	MSMS	191228TN_04_CX4945_fr3	913.755	3	837.033	2508.08	NaN	NaN	NaN	NaN	NaN	NaN	NaN	132.06	1	132.53	132.03	133.03	0.46527								NaN	NaN	NaN	1.4519e-08	1	65175	48.118	11.439	6
AASAAAASAAAASAASGSPGPGEGSAGGEK	30	Acetyl (Protein N-term),Phospho (STY)	_(Acetyl (Protein N-term))AASAAAASAAAASAASGS(Phospho (STY))PGPGEGSAGGEK_		AASAAAASAAAAS(0.005)AAS(0.14)GS(0.854)PGPGEGSAGGEK		AAS(-59)AAAAS(-35)AAAAS(-22)AAS(-7.9)GS(7.9)PGPGEGS(-34)AGGEK	1	0	1	0	TIF1B_HUMAN	TIF1B_HUMAN	TIF1B_HUMAN	MSMS	191228TN_04_CX4945_fr3	913.421	3	837.033	2508.08	NaN	NaN	NaN	NaN	NaN	NaN	NaN	132.14	1	132.6	132.1	133.1	0.46527								NaN	NaN	NaN	9.692e-11	1	65208	88.571	52.926	6
AASAAAASAAAASAASGSPGPGEGSAGGEK	30	Acetyl (Protein N-term),Phospho (STY)	_(Acetyl (Protein N-term))AASAAAASAAAASAASGS(Phospho (STY))PGPGEGSAGGEK_		AASAAAASAAAAS(0.001)AAS(0.078)GS(0.919)PGPGEGS(0.002)AGGEK		AAS(-58)AAAAS(-49)AAAAS(-29)AAS(-11)GS(11)PGPGEGS(-27)AGGEK	1	0	1	0	TIF1B_HUMAN	TIF1B_HUMAN	TIF1B_HUMAN	MULTI-MSMS	191228TN_05_CX4945_fr4	913.755	3	837.033	2508.08	-0.47108	-0.00039431	91260	76.388	91260	76.387	913.755	62.386	1.9007	63.381	62.634	64.535	0.99526					178	38	8	0.961393	0.0241758	0.182122	3.8307e-33	1	30008	77.907	34.096	6
AASAAAASAAAASAASGSPGPGEGSAGGEK	30	Acetyl (Protein N-term),Phospho (STY)	_(Acetyl (Protein N-term))AASAAAASAAAASAASGS(Phospho (STY))PGPGEGSAGGEK_		AASAAAASAAAASAAS(0.011)GS(0.989)PGPGEGSAGGEK		AAS(-160)AAAAS(-140)AAAAS(-76)AAS(-20)GS(20)PGPGEGS(-42)AGGEK	1	0	1	0	TIF1B_HUMAN	TIF1B_HUMAN	TIF1B_HUMAN	MULTI-MSMS	191228TN_05_CX4945_fr4	1370.13	2	1255.05	2508.08	-0.13174	-0.00016534	91297	114.58	91297	114.58	1370.13	62.368	0.60794	63.363	63.108	63.716	0.99526					28	12	3	0.954049	0.000216019	0.00309184	1.5595e-153	2	30115	201.9	153.53	6
AASAAAASAAAASAASGSPGPGEGSAGGEK	30	Acetyl (Protein N-term),Phospho (STY)	_(Acetyl (Protein N-term))AASAAAASAAAASAASGS(Phospho (STY))PGPGEGSAGGEK_		AASAAAASAAAASAAS(0.06)GS(0.936)PGPGEGS(0.004)AGGEK		AAS(-69)AAAAS(-51)AAAAS(-33)AAS(-12)GS(12)PGPGEGS(-24)AGGEK	1	0	1	0	TIF1B_HUMAN	TIF1B_HUMAN	TIF1B_HUMAN	MULTI-MSMS	191228TN_06_CX4945_fr5	913.42	3	837.033	2508.08	-0.09526	-7.9736e-05	91261	76.388	91261	76.388	913.755	62.598	1.1814	63.665	63.115	64.296	1.0676					70	23	4	0.855205	0.00350239	0.0408651	2.3649e-26	1	27973	92.147	59.08	6
AASAAAASAAAASAASGSPGPGEGSAGGEK	30	Acetyl (Protein N-term),Phospho (STY)	_(Acetyl (Protein N-term))AASAAAASAAAASAASGS(Phospho (STY))PGPGEGSAGGEK_		AASAAAASAAAASAAS(0.172)GS(0.82)PGPGEGS(0.007)AGGEK		AAS(-74)AAAAS(-60)AAAAS(-35)AAS(-6.8)GS(6.8)PGPGEGS(-21)AGGEK	1	0	1	0	TIF1B_HUMAN	TIF1B_HUMAN	TIF1B_HUMAN	MULTI-MSMS	191228TN_07_CX4945_fr6	913.421	3	837.033	2508.08	-0.18467	-0.00015457	91261	76.388	91261	76.388	913.755	62.587	0.86858	63.786	63.354	64.223	1.1988					53	17	4	0.884458	0.00185101	0.0343975	1.0605e-34	1	27162	102.46	57.379	6
AASAAAASAAAASAASGSPGPGEGSAGGEK	30	Acetyl (Protein N-term),Phospho (STY)	_(Acetyl (Protein N-term))AASAAAASAAAASAASGS(Phospho (STY))PGPGEGSAGGEK_		AASAAAASAAAAS(0.004)AAS(0.059)GS(0.934)PGPGEGS(0.003)AGGEK		AAS(-57)AAAAS(-38)AAAAS(-24)AAS(-12)GS(12)PGPGEGS(-25)AGGEK	1	0	1	0	TIF1B_HUMAN	TIF1B_HUMAN	TIF1B_HUMAN	MULTI-MSMS	191228TN_08_CX4945_fr7	913.421	3	837.033	2508.08	0.012411	1.0388e-05	91260	76.388	91260	76.388	913.754	62.747	0.80746	64.299	63.962	64.77	1.5519					62	19	4	0.856985	0.0011295	0.0278603	2.4598e-21	1	28943	77.241	36.857	6
AASAAAASAAAASAASGSPGPGEGSAGGEK	30	Acetyl (Protein N-term),Phospho (STY)	_(Acetyl (Protein N-term))AASAAAASAAAASAASGS(Phospho (STY))PGPGEGSAGGEK_		AASAAAASAAAASAASGS(1)PGPGEGSAGGEK		AAS(-170)AAAAS(-150)AAAAS(-95)AAS(-38)GS(38)PGPGEGS(-51)AGGEK	1	0	1	0	TIF1B_HUMAN	TIF1B_HUMAN	TIF1B_HUMAN	MULTI-MSMS	191228TN_09_CX4945_fr1	1370.13	2	1255.05	2508.08	0.21637	0.00027155	91297	114.58	91297	114.58	1370.13	62.499	0.69405	63.598	63.232	63.926	1.0995					53	17	4	0.943106	0.000568108	0.032492	5.3502e-135	2	33673	211.26	168.63	6
AASAAAASAAAASAASGSPGPGEGSAGGEK	30	Acetyl (Protein N-term),Phospho (STY)	_(Acetyl (Protein N-term))AASAAAASAAAASAASGS(Phospho (STY))PGPGEGSAGGEK_		AAS(0.001)AAAAS(0.005)AAAAS(0.018)AAS(0.202)GS(0.773)PGPGEGS(0.002)AGGEK		AAS(-31)AAAAS(-22)AAAAS(-16)AAS(-5.8)GS(5.8)PGPGEGS(-26)AGGEK	1	0	1	0	TIF1B_HUMAN	TIF1B_HUMAN	TIF1B_HUMAN	MULTI-MSMS	191228TN_09_CX4945_fr1	913.755	3	837.033	2508.08	0.050183	4.2005e-05	91260	76.387	91260	76.387	913.754	62.484	1.5748	63.584	62.978	64.553	1.0995					222	46	8	0.769834	0.0049439	0.130059	1.7836e-07	1	34089	59.046	28.101	6
AASAAAASAAAASAASGSPGPGEGSAGGEK	30	Acetyl (Protein N-term),Phospho (STY)	_(Acetyl (Protein N-term))AASAAAASAAAASAASGS(Phospho (STY))PGPGEGSAGGEK_		AASAAAASAAAASAAS(0.012)GS(0.984)PGPGEGS(0.005)AGGEK		AAS(-100)AAAAS(-80)AAAAS(-49)AAS(-19)GS(19)PGPGEGS(-23)AGGEK	1	0	1	0	TIF1B_HUMAN	TIF1B_HUMAN	TIF1B_HUMAN	MULTI-MSMS	191228TN_10_CX4945_fr2	913.755	3	837.033	2508.08	0.052985	4.435e-05	91260	76.388	91260	76.388	913.755	51.85	1.282	52.925	52.525	53.807	1.0751					58	24	4	0.968093	0.00176581	0.0645131	1.5465e-26	1	22365	117.53	77.999	6
AASAAAASAAAASAASGSPGPGEGSAGGEK	30	Acetyl (Protein N-term),Phospho (STY)	_(Acetyl (Protein N-term))AASAAAASAAAASAASGS(Phospho (STY))PGPGEGSAGGEK_		AASAAAASAAAAS(0.004)AAS(0.046)GS(0.822)PGPGEGS(0.129)AGGEK		AAS(-55)AAAAS(-43)AAAAS(-24)AAS(-13)GS(8)PGPGEGS(-8)AGGEK	1	0	1	0	TIF1B_HUMAN	TIF1B_HUMAN	TIF1B_HUMAN	MULTI-MSMS	191228TN_10_CX4945_fr2	913.755	3	837.033	2508.08	-0.042091	-3.5232e-05	91262	76.389	91262	76.389	913.756	57.63	1.1203	58.708	58.099	59.219	1.0773					76	21	5	0.977367	0.00119121	0.0169248	2.2006e-16	1	25616	72.755	33.097	6
AASAAAASAAAASAASGSPGPGEGSAGGEK	30	Acetyl (Protein N-term),Phospho (STY)	_(Acetyl (Protein N-term))AASAAAASAAAASAASGS(Phospho (STY))PGPGEGSAGGEK_		AASAAAASAAAASAAS(0.049)GS(0.939)PGPGEGS(0.012)AGGEK		AAS(-68)AAAAS(-53)AAAAS(-35)AAS(-13)GS(13)PGPGEGS(-19)AGGEK	1	0	1	0	TIF1B_HUMAN	TIF1B_HUMAN	TIF1B_HUMAN	MULTI-MSMS	191228TN_10_CX4945_fr2	913.756	3	837.033	2508.08	0.09913	8.2975e-05	91261	76.389	91262	76.389	913.756	58.592	1.1162	59.674	59.172	60.288	1.0813					55	21	3	0.983775	0.00273093	0.0202746	1.2789e-21	1	26056	88.244	44.144	6
AASAAAASAAAASAASGSPGPGEGSAGGEK	30	Acetyl (Protein N-term),Phospho (STY)	_(Acetyl (Protein N-term))AASAAAASAAAASAASGS(Phospho (STY))PGPGEGSAGGEK_		AASAAAASAAAASAAS(0.045)GS(0.948)PGPGEGS(0.006)AGGEK		AAS(-59)AAAAS(-51)AAAAS(-36)AAS(-13)GS(13)PGPGEGS(-22)AGGEK	1	0	1	0	TIF1B_HUMAN	TIF1B_HUMAN	TIF1B_HUMAN	MULTI-MSMS	191228TN_10_CX4945_fr2	685.568	4	628.026	2508.08	0.11752	7.3803e-05	91223	57.291	91223	57.291	685.568	62.782	1.9575	63.869	63.302	65.26	1.0874					218	38	9	0.777848	0.0051834	0.0960378	6.3611e-27	1	28052	81.553	48.305	6
AASAAAASAAAASAASGSPGPGEGSAGGEK	30	Acetyl (Protein N-term),Phospho (STY)	_(Acetyl (Protein N-term))AASAAAASAAAASAASGS(Phospho (STY))PGPGEGSAGGEK_		AASAAAASAAAASAAS(0.009)GS(0.988)PGPGEGS(0.004)AGGEK		AAS(-150)AAAAS(-140)AAAAS(-77)AAS(-20)GS(20)PGPGEGS(-24)AGGEK	1	0	1	0	TIF1B_HUMAN	TIF1B_HUMAN	TIF1B_HUMAN	MULTI-MSMS	191228TN_10_CX4945_fr2	1370.13	2	1255.05	2508.08	0.16588	0.00020818	91297	114.58	91297	114.58	1370.13	62.875	0.77958	63.965	63.508	64.288	1.0896					63	15	5	0.99172	0.000648093	0.00622333	4.3674e-104	1	28357	193.42	151.89	6
AASAAAASAAAASAASGSPGPGEGSAGGEK	30	Acetyl (Protein N-term),Phospho (STY)	_(Acetyl (Protein N-term))AASAAAASAAAASAASGS(Phospho (STY))PGPGEGSAGGEK_		AASAAAASAAAASAAS(0.047)GS(0.95)PGPGEGS(0.003)AGGEK		AAS(-94)AAAAS(-81)AAAAS(-50)AAS(-13)GS(13)PGPGEGS(-26)AGGEK	1	0	1	0	TIF1B_HUMAN	TIF1B_HUMAN	TIF1B_HUMAN	MULTI-MSMS	191228TN_10_CX4945_fr2	913.42	3	837.033	2508.08	0.017925	1.5003e-05	91260	76.388	91260	76.388	913.755	62.774	4.7588	63.862	62.682	67.441	1.0874					414	93	7	0.935247	0.00330412	0.078941	1.4673e-89	3	29145	118.85	84.648	6
AASAAAASAAAASAASGSPGPGEGSAGGEK	30	Acetyl (Protein N-term),Phospho (STY)	_(Acetyl (Protein N-term))AASAAAASAAAASAASGS(Phospho (STY))PGPGEGSAGGEK_		AASAAAASAAAAS(0.001)AAS(0.038)GS(0.961)PGPGEGS(0.001)AGGEK		AAS(-70)AAAAS(-57)AAAAS(-32)AAS(-14)GS(14)PGPGEGS(-31)AGGEK	1	0	1	0	TIF1B_HUMAN	TIF1B_HUMAN	TIF1B_HUMAN	MULTI-MSMS	191228TN_10_CX4945_fr2	913.756	3	837.033	2508.08	0.11337	9.4895e-05	91261	76.388	91261	76.388	913.755	66.83	5.2457	67.923	67.346	72.591	1.0928					153	103	3	0.578326	0.000683964	0.00624884	5.0264e-37	3	30747	99.148	62.059	6
AASAAAASAAAASAASGSPGPGEGSAGGEK	30	Acetyl (Protein N-term),Phospho (STY)	_(Acetyl (Protein N-term))AASAAAASAAAASAASGS(Phospho (STY))PGPGEGSAGGEK_		AASAAAAS(0.001)AAAAS(0.016)AAS(0.059)GS(0.921)PGPGEGS(0.003)AGGEK		AAS(-40)AAAAS(-31)AAAAS(-18)AAS(-12)GS(12)PGPGEGS(-26)AGGEK	1	0	1	0	TIF1B_HUMAN	TIF1B_HUMAN	TIF1B_HUMAN	MULTI-MSMS	191228TN_10_CX4945_fr2	913.756	3	837.033	2508.08	0.14085	0.00011789	91260	76.388	91260	76.388	913.755	86.835	2.2015	87.444	86.036	88.238	0.60877					107	43	3	0.780542	0.000753639	0.00340585	7.2994e-06	3	39850	70.295	40.932	6
AASAAAASAAAASAASGSPGPGEGSAGGEK	30	Acetyl (Protein N-term),Phospho (STY)	_(Acetyl (Protein N-term))AASAAAASAAAASAASGS(Phospho (STY))PGPGEGSAGGEK_		AASAAAASAAAAS(0.001)AAS(0.053)GS(0.942)PGPGEGS(0.004)AGGEK		AAS(-52)AAAAS(-44)AAAAS(-28)AAS(-13)GS(13)PGPGEGS(-24)AGGEK	1	0	1	0	TIF1B_HUMAN	TIF1B_HUMAN	TIF1B_HUMAN	MULTI-MSMS	191228TN_10_CX4945_fr2	913.755	3	837.033	2508.08	0.18924	0.0001584	91260	76.387	91260	76.388	913.754	88.488	1.9239	89.069	87.872	89.796	0.58063					79	39	3	0.655045	0.000494267	0.00248659	0.00013328	1	40959	72.755	41.643	6
AASAAAASAAAASAASGSPGPGEGSAGGEK	30	Acetyl (Protein N-term),Phospho (STY)	_(Acetyl (Protein N-term))AASAAAASAAAASAASGS(Phospho (STY))PGPGEGSAGGEK_		AASAAAASAAAASAAS(0.019)GS(0.963)PGPGEGS(0.017)AGGEK		AAS(-55)AAAAS(-49)AAAAS(-39)AAS(-17)GS(17)PGPGEGS(-17)AGGEK	1	0	1	0	TIF1B_HUMAN	TIF1B_HUMAN	TIF1B_HUMAN	MULTI-MSMS	191228TN_10_CX4945_fr2	913.755	3	837.033	2508.08	0.087599	7.3323e-05	91260	76.388	91260	76.388	913.755	89.37	2.605	89.932	89.2	91.805	0.56224					117	53	3	0.265878	0.000348132	0.0254924	6.3377e-08	2	42311	86.248	46.343	6
AASAAAASAAAASAASGSPGPGEGSAGGEK	30	Acetyl (Protein N-term),Phospho (STY)	_(Acetyl (Protein N-term))AASAAAASAAAASAASGS(Phospho (STY))PGPGEGSAGGEK_		AASAAAASAAAASAAS(0.05)GS(0.945)PGPGEGS(0.004)AGGEK		AAS(-66)AAAAS(-66)AAAAS(-40)AAS(-13)GS(13)PGPGEGS(-23)AGGEK	1	0	1	0	TIF1B_HUMAN	TIF1B_HUMAN	TIF1B_HUMAN	MULTI-MSMS	191228TN_10_CX4945_fr2	913.421	3	837.033	2508.08	0.040368	3.3789e-05	91260	76.388	91260	76.388	913.755	93.183	4.9545	93.722	91.782	96.736	0.53879					236	102	4	0.783339	0.00106783	0.0295357	1.6814e-32	5	43395	101.86	69.005	6
AASAAAASAAAASAASGSPGPGEGSAGGEK	30	Acetyl (Protein N-term),Phospho (STY)	_(Acetyl (Protein N-term))AASAAAASAAAASAASGS(Phospho (STY))PGPGEGSAGGEK_		AASAAAASAAAAS(0.001)AAS(0.05)GS(0.948)PGPGEGS(0.001)AGGEK		AAS(-68)AAAAS(-53)AAAAS(-30)AAS(-13)GS(13)PGPGEGS(-30)AGGEK	1	0	1	0	TIF1B_HUMAN	TIF1B_HUMAN	TIF1B_HUMAN	MULTI-MSMS	191228TN_10_CX4945_fr2	913.754	3	837.033	2508.08	-0.33534	-0.00028069	91261	76.388	91260	76.388	913.755	96.15	3.2439	96.69	95.43	98.674	0.53915					207	67	4	0.739152	0.00145478	0.0311532	8.1536e-16	1	44777	87.419	55.299	6
AASAAAASAAAASAASGSPGPGEGSAGGEK	30	Acetyl (Protein N-term),Phospho (STY)	_(Acetyl (Protein N-term))AASAAAASAAAASAASGS(Phospho (STY))PGPGEGSAGGEK_		AASAAAASAAAASAAS(0.021)GS(0.978)PGPGEGS(0.001)AGGEK		AAS(-73)AAAAS(-64)AAAAS(-42)AAS(-17)GS(17)PGPGEGS(-29)AGGEK	1	0	1	0	TIF1B_HUMAN	TIF1B_HUMAN	TIF1B_HUMAN	MULTI-MSMS	191228TN_10_CX4945_fr2	913.755	3	837.033	2508.08	-0.25165	-0.00021064	91260	76.388	91260	76.388	913.755	98.712	2.2393	99.252	98.342	100.58	0.5406					126	47	4	0.838323	0.00162108	0.0305497	3.5816e-26	3	45940	93.392	54.974	6
AASAAAASAAAASAASGSPGPGEGSAGGEK	30	Acetyl (Protein N-term),Phospho (STY)	_(Acetyl (Protein N-term))AASAAAASAAAASAASGS(Phospho (STY))PGPGEGSAGGEK_		AASAAAASAAAAS(0.002)AAS(0.119)GS(0.867)PGPGEGS(0.012)AGGEK		AAS(-51)AAAAS(-46)AAAAS(-27)AAS(-8.6)GS(8.6)PGPGEGS(-18)AGGEK	1	0	1	0	TIF1B_HUMAN	TIF1B_HUMAN	TIF1B_HUMAN	MULTI-MSMS	191228TN_10_CX4945_fr2	913.755	3	837.033	2508.08	0.13693	0.00011462	91260	76.388	91260	76.388	913.755	101.62	2.9748	102.16	100.58	103.56	0.53988					103	63	2	0.51228	0.000500323	0.0276608	5.853e-17	3	47776	83.411	52.818	6
AASAAAASAAAASAASGSPGPGEGSAGGEK	30	Acetyl (Protein N-term),Phospho (STY)	_(Acetyl (Protein N-term))AASAAAASAAAASAASGS(Phospho (STY))PGPGEGSAGGEK_		AASAAAASAAAAS(0.002)AAS(0.171)GS(0.754)PGPGEGS(0.072)AGGEK		AAS(-62)AAAAS(-49)AAAAS(-26)AAS(-6.4)GS(6.4)PGPGEGS(-10)AGGEK	1	0	1	0	TIF1B_HUMAN	TIF1B_HUMAN	TIF1B_HUMAN	MULTI-MSMS	191228TN_10_CX4945_fr2	913.755	3	837.033	2508.08	0.52675	0.00044091	91259	76.387	91260	76.388	913.754	103.85	3.1151	104.39	102.49	105.6	0.53771					155	67	4	0.870375	0.000796976	0.0195338	7.7847e-16	2	48312	79.845	53.957	6
AASAAAASAAAASAASGSPGPGEGSAGGEK	30	Acetyl (Protein N-term),Phospho (STY)	_(Acetyl (Protein N-term))AASAAAASAAAASAASGS(Phospho (STY))PGPGEGSAGGEK_		AASAAAASAAAAS(0.001)AAS(0.053)GS(0.921)PGPGEGS(0.025)AGGEK		AAS(-69)AAAAS(-55)AAAAS(-29)AAS(-12)GS(12)PGPGEGS(-16)AGGEK	1	0	1	0	TIF1B_HUMAN	TIF1B_HUMAN	TIF1B_HUMAN	MULTI-MSMS	191228TN_10_CX4945_fr2	913.755	3	837.033	2508.08	0.28803	0.00024109	91260	76.387	91260	76.388	913.755	108.43	3.8799	108.98	106.82	110.7	0.55178					253	85	4	0.9062	0.00103868	0.0171941	6.0354e-21	1	50392	84.214	43.598	6
AASAAAASAAAASAASGSPGPGEGSAGGEK	30	Acetyl (Protein N-term),Phospho (STY)	_(Acetyl (Protein N-term))AASAAAASAAAASAASGS(Phospho (STY))PGPGEGSAGGEK_		AASAAAASAAAASAAS(0.081)GS(0.918)PGPGEGS(0.001)AGGEK		AAS(-59)AAAAS(-56)AAAAS(-35)AAS(-11)GS(11)PGPGEGS(-29)AGGEK	1	0	1	0	TIF1B_HUMAN	TIF1B_HUMAN	TIF1B_HUMAN	MULTI-MSMS	191228TN_10_CX4945_fr2	913.755	3	837.033	2508.08	0.26826	0.00022454	91260	76.388	91260	76.388	913.755	123.86	4.0756	124.27	123.1	127.17	0.41147					345	109	4	0.865385	0.00227456	0.0449007	5.7496e-22	2	58501	89.923	54.594	6
AASAAAASAAAASAASGSPGPGEGSAGGEK	30	Acetyl (Protein N-term),Phospho (STY)	_(Acetyl (Protein N-term))AASAAAASAAAASAASGS(Phospho (STY))PGPGEGSAGGEK_		AASAAAASAAAASAAS(0.007)GS(0.992)PGPGEGS(0.001)AGGEK		AAS(-82)AAAAS(-69)AAAAS(-48)AAS(-22)GS(22)PGPGEGS(-29)AGGEK	1	0	1	0	TIF1B_HUMAN	TIF1B_HUMAN	TIF1B_HUMAN	MULTI-MSMS	191228TN_10_CX4945_fr2	913.421	3	837.033	2508.08	0.31118	0.00026047	91260	76.388	91260	76.388	913.755	128.65	0.76077	129.06	128.62	129.38	0.41147					71	40	3	0.894541	0.000382893	0.001256	8.2925e-33	1	60056	98.924	61.832	6
AASAAAASAAAASAASGSPGPGEGSAGGEK	30	Acetyl (Protein N-term),Phospho (STY)	_(Acetyl (Protein N-term))AASAAAASAAAASAASGS(Phospho (STY))PGPGEGSAGGEK_		AASAAAASAAAAS(0.004)AAS(0.11)GS(0.884)PGPGEGS(0.002)AGGEK		AAS(-63)AAAAS(-55)AAAAS(-23)AAS(-9.1)GS(9.1)PGPGEGS(-26)AGGEK	1	0	1	0	TIF1B_HUMAN	TIF1B_HUMAN	TIF1B_HUMAN	MULTI-MSMS	191228TN_10_CX4945_fr2	913.755	3	837.033	2508.08	0.31598	0.00026448	91260	76.387	91260	76.388	914.089	129.16	0.50071	129.57	129.35	129.85	0.41147					56	26	3	0.841772	0.000225234	0.000841849	2.3318e-11	1	60308	87.196	57.614	6
AASAAAASAAAASAASGSPGPGEGSAGGEK	30	Acetyl (Protein N-term),Phospho (STY)	_(Acetyl (Protein N-term))AASAAAASAAAASAASGS(Phospho (STY))PGPGEGSAGGEK_		AASAAAASAAAAS(0.001)AAS(0.044)GS(0.941)PGPGEGS(0.014)AGGEK		AAS(-67)AAAAS(-54)AAAAS(-30)AAS(-13)GS(13)PGPGEGS(-18)AGGEK	1	0	1	0	TIF1B_HUMAN	TIF1B_HUMAN	TIF1B_HUMAN	MULTI-MSMS	191228TN_10_CX4945_fr2	913.42	3	837.033	2508.08	0.33096	0.00027702	91260	76.388	91260	76.388	913.42	130.59	0.46912	131	130.75	131.22	0.41255					59	30	3	NaN	0	0	2.998e-21	1	60870	84.674	51.693	6
AASAAAASAAAASAASGSPGPGEGSAGGEK	30	Acetyl (Protein N-term),Phospho (STY)	_(Acetyl (Protein N-term))AASAAAASAAAASAASGS(Phospho (STY))PGPGEGSAGGEK_		AASAAAASAAAAS(0.001)AAS(0.028)GS(0.857)PGPGEGS(0.114)AGGEK		AAS(-63)AAAAS(-54)AAAAS(-32)AAS(-15)GS(8.7)PGPGEGS(-8.7)AGGEK	1	0	1	0	TIF1B_HUMAN	TIF1B_HUMAN	TIF1B_HUMAN	MULTI-MSMS	191228TN_10_CX4945_fr2	913.421	3	837.033	2508.08	0.34345	0.00028748	91260	76.388	91261	76.388	913.755	131.85	0.20596	132.26	132.18	132.39	0.41291					25	12	3	0.91446	9.71866e-05	0.000739942	9.4161e-11	2	61394	73.865	45.447	6
AASAAAASAAAASAASGSPGPGEGSAGGEK	30	Acetyl (Protein N-term),Phospho (STY)	_(Acetyl (Protein N-term))AASAAAASAAAASAASGS(Phospho (STY))PGPGEGSAGGEK_		AASAAAASAAAAS(0.007)AAS(0.06)GS(0.9)PGPGEGS(0.033)AGGEK		AAS(-50)AAAAS(-43)AAAAS(-21)AAS(-12)GS(12)PGPGEGS(-14)AGGEK	1	0	1	0	TIF1B_HUMAN	TIF1B_HUMAN	TIF1B_HUMAN	MULTI-MSMS	191228TN_10_CX4945_fr2	913.754	3	837.033	2508.08	0.35977	0.00030114	91260	76.388	91261	76.388	913.755	133.86	0.5314	134.27	134.07	134.6	0.41291					45	12	6	0.965121	0.00201021	0.0411264	6.1992e-06	1	62441	63.893	23.512	6
AASAAAASAAAASAASGSPGPGEGSAGGEK	30	Acetyl (Protein N-term),Phospho (STY)	_(Acetyl (Protein N-term))AASAAAASAAAASAASGS(Phospho (STY))PGPGEGSAGGEK_		AASAAAASAAAASAAS(0.051)GS(0.946)PGPGEGS(0.002)AGGEK		AAS(-77)AAAAS(-63)AAAAS(-35)AAS(-13)GS(13)PGPGEGS(-26)AGGEK	1	0	1	0	TIF1B_HUMAN	TIF1B_HUMAN	TIF1B_HUMAN	MSMS	191228TN_10_CX4945_fr2	913.422	3	837.033	2508.08	NaN	NaN	NaN	NaN	NaN	NaN	NaN	128.27	1	128.68	128.18	129.18	0.41147								NaN	NaN	NaN	4.0974e-40	1	59828	96.133	64.012	6
AASAAAASAAAASAASGSPGPGEGSAGGEK	30	Acetyl (Protein N-term),Phospho (STY)	_(Acetyl (Protein N-term))AASAAAASAAAASAASGS(Phospho (STY))PGPGEGSAGGEK_		AASAAAASAAAAS(0.005)AAS(0.056)GS(0.931)PGPGEGS(0.009)AGGEK		AAS(-51)AAAAS(-51)AAAAS(-23)AAS(-12)GS(12)PGPGEGS(-20)AGGEK	1	0	1	0	TIF1B_HUMAN	TIF1B_HUMAN	TIF1B_HUMAN	MSMS	191228TN_10_CX4945_fr2	913.421	3	837.033	2508.08	NaN	NaN	NaN	NaN	NaN	NaN	NaN	130.13	1	130.54	130.04	131.04	0.41255								NaN	NaN	NaN	7.5459e-15	1	60635	76.909	50.07	6
AASAAAASAAAASAASGSPGPGEGSAGGEK	30	Acetyl (Protein N-term),Phospho (STY)	_(Acetyl (Protein N-term))AASAAAASAAAASAASGS(Phospho (STY))PGPGEGSAGGEK_		AASAAAASAAAAS(0.021)AAS(0.086)GS(0.892)PGPGEGSAGGEK		AAS(-43)AAAAS(-36)AAAAS(-16)AAS(-10)GS(10)PGPGEGS(-39)AGGEK	1	0	1	0	TIF1B_HUMAN	TIF1B_HUMAN	TIF1B_HUMAN	MSMS	191228TN_10_CX4945_fr2	913.421	3	837.033	2508.08	NaN	NaN	NaN	NaN	NaN	NaN	NaN	130.15	1	130.57	130.07	131.07	0.41255								NaN	NaN	NaN	1.3735e-19	1	60648	88.856	55.549	6
AASAAAASAAAASAASGSPGPGEGSAGGEK	30	Acetyl (Protein N-term),Phospho (STY)	_(Acetyl (Protein N-term))AASAAAASAAAASAASGS(Phospho (STY))PGPGEGSAGGEK_		AASAAAASAAAASAAS(0.043)GS(0.913)PGPGEGS(0.043)AGGEK		AAS(-65)AAAAS(-52)AAAAS(-33)AAS(-13)GS(13)PGPGEGS(-13)AGGEK	1	0	1	0	TIF1B_HUMAN	TIF1B_HUMAN	TIF1B_HUMAN	MULTI-MSMS	191228TN_11_CX4945_fr3	913.756	3	837.033	2508.08	0.10286	8.6101e-05	91262	76.389	91262	76.389	913.756	58.654	1.152	59.951	59.332	60.484	1.2967					70	23	4	0.978423	0.002572	0.0454293	4.2497e-22	1	27526	94.955	58.741	6
AASAAAASAAAASAASGSPGPGEGSAGGEK	30	Acetyl (Protein N-term),Phospho (STY)	_(Acetyl (Protein N-term))AASAAAASAAAASAASGS(Phospho (STY))PGPGEGSAGGEK_		AASAAAASAAAASAAS(0.055)GS(0.944)PGPGEGS(0.001)AGGEK		AAS(-79)AAAAS(-54)AAAAS(-38)AAS(-12)GS(12)PGPGEGS(-31)AGGEK	1	0	1	0	TIF1B_HUMAN	TIF1B_HUMAN	TIF1B_HUMAN	MULTI-MSMS	191228TN_11_CX4945_fr3	913.423	3	837.033	2508.08	-0.23992	-0.00020082	91260	76.388	91260	76.387	913.755	62.777	6.9507	64.062	63.378	70.329	1.2857					491	140	7	0.891826	0.0028668	0.0375968	2.7946e-76	4	29741	115.38	84.518	6
AASAAAASAAAASAASGSPGPGEGSAGGEK	30	Acetyl (Protein N-term),Phospho (STY)	_(Acetyl (Protein N-term))AASAAAASAAAASAASGS(Phospho (STY))PGPGEGSAGGEK_		AASAAAASAAAASAAS(0.01)GS(0.99)PGPGEGSAGGEK		AAS(-180)AAAAS(-170)AAAAS(-95)AAS(-20)GS(20)PGPGEGS(-42)AGGEK	1	0	1	0	TIF1B_HUMAN	TIF1B_HUMAN	TIF1B_HUMAN	MULTI-MSMS	191228TN_11_CX4945_fr3	1370.13	2	1255.05	2508.08	0.11467	0.00014392	91296	114.58	91296	114.58	1370.13	62.806	0.89971	64.092	63.673	64.573	1.2857					82	19	6	0.924619	0.000904149	0.00566816	1.4667e-135	1	30063	220.78	173.35	6
AASAAAASAAAASAASGSPGPGEGSAGGEK	30	Acetyl (Protein N-term),Phospho (STY)	_(Acetyl (Protein N-term))AASAAAASAAAASAASGS(Phospho (STY))PGPGEGSAGGEK_		AASAAAASAAAAS(0.005)AAS(0.058)GS(0.903)PGPGEGS(0.033)AGGEK		AAS(-46)AAAAS(-37)AAAAS(-22)AAS(-12)GS(12)PGPGEGS(-14)AGGEK	1	0	1	0	TIF1B_HUMAN	TIF1B_HUMAN	TIF1B_HUMAN	MULTI-MSMS	191228TN_11_CX4945_fr3	913.755	3	837.033	2508.08	-0.16965	-0.000142	91260	76.388	91260	76.388	913.755	87.225	2.3597	87.693	86.941	89.301	0.46882					75	45	2	0.527331	0.000584083	0.0113287	0.0001877	1	43555	57.058	13.248	6
AASAAAASAAAASAASGSPGPGEGSAGGEK	30	Acetyl (Protein N-term),Phospho (STY)	_(Acetyl (Protein N-term))AASAAAASAAAASAASGS(Phospho (STY))PGPGEGSAGGEK_		AASAAAASAAAAS(0.001)AAS(0.062)GS(0.917)PGPGEGS(0.02)AGGEK		AAS(-63)AAAAS(-52)AAAAS(-31)AAS(-12)GS(12)PGPGEGS(-17)AGGEK	1	0	1	0	TIF1B_HUMAN	TIF1B_HUMAN	TIF1B_HUMAN	MULTI-MSMS	191228TN_11_CX4945_fr3	913.42	3	837.033	2508.08	-0.019448	-1.6279e-05	91260	76.388	91260	76.388	913.42	92.327	3.396	92.762	90.975	94.371	0.43429					126	66	3	0.724969	0.00203644	0.0772461	8.6717e-16	2	46096	76.241	38.126	6
AASAAAASAAAASAASGSPGPGEGSAGGEK	30	Acetyl (Protein N-term),Phospho (STY)	_(Acetyl (Protein N-term))AASAAAASAAAASAASGS(Phospho (STY))PGPGEGSAGGEK_		AASAAAASAAAAS(0.007)AAS(0.113)GS(0.878)PGPGEGS(0.002)AGGEK		AAS(-52)AAAAS(-45)AAAAS(-21)AAS(-8.9)GS(8.9)PGPGEGS(-27)AGGEK	1	0	1	0	TIF1B_HUMAN	TIF1B_HUMAN	TIF1B_HUMAN	MULTI-MSMS	191228TN_11_CX4945_fr3	913.755	3	837.033	2508.08	-0.014926	-1.2494e-05	91260	76.388	91260	76.388	913.755	94.382	1.052	94.813	94.367	95.419	0.4305					35	20	2	0.533027	0.000869755	0.0292942	9.1736e-16	2	46997	81.974	47.091	6
AASAAAASAAAASAASGSPGPGEGSAGGEK	30	Acetyl (Protein N-term),Phospho (STY)	_(Acetyl (Protein N-term))AASAAAASAAAASAASGS(Phospho (STY))PGPGEGSAGGEK_		AASAAAASAAAAS(0.002)AAS(0.056)GS(0.886)PGPGEGS(0.056)AGGEK		AAS(-50)AAAAS(-41)AAAAS(-27)AAS(-12)GS(12)PGPGEGS(-12)AGGEK	1	0	1	0	TIF1B_HUMAN	TIF1B_HUMAN	TIF1B_HUMAN	MULTI-MSMS	191228TN_11_CX4945_fr3	913.755	3	837.033	2508.08	0.22226	0.00018604	91260	76.388	91260	76.388	914.089	96.467	4.8429	96.896	95.418	100.26	0.42924					205	96	3	0.456245	0.0010624	0.0425476	3.8422e-11	3	49225	80.02	43.704	6
AASAAAASAAAASAASGSPGPGEGSAGGEK	30	Acetyl (Protein N-term),Phospho (STY)	_(Acetyl (Protein N-term))AASAAAASAAAASAASGS(Phospho (STY))PGPGEGSAGGEK_		AASAAAASAAAAS(0.001)AAS(0.031)GS(0.966)PGPGEGS(0.002)AGGEK		AAS(-54)AAAAS(-45)AAAAS(-32)AAS(-15)GS(15)PGPGEGS(-27)AGGEK	1	0	1	0	TIF1B_HUMAN	TIF1B_HUMAN	TIF1B_HUMAN	MULTI-MSMS	191228TN_11_CX4945_fr3	913.42	3	837.033	2508.08	-0.16679	-0.00013961	91260	76.388	91260	76.388	913.755	102.77	5.496	103.21	100.27	105.76	0.43513					217	112	4	0.964944	0.00056721	0.00252041	6.9582e-21	6	50294	81.525	48.217	6
AASAAAASAAAASAASGSPGPGEGSAGGEK	30	Acetyl (Protein N-term),Phospho (STY)	_(Acetyl (Protein N-term))AASAAAASAAAASAASGS(Phospho (STY))PGPGEGSAGGEK_		AASAAAASAAAASAAS(0.045)GS(0.954)PGPGEGSAGGEK		AAS(-88)AAAAS(-73)AAAAS(-45)AAS(-13)GS(13)PGPGEGS(-35)AGGEK	1	0	1	0	TIF1B_HUMAN	TIF1B_HUMAN	TIF1B_HUMAN	MULTI-MSMS	191228TN_11_CX4945_fr3	913.421	3	837.033	2508.08	0.0033934	2.8404e-06	91260	76.388	91260	76.388	913.755	107.07	3.778	107.53	105.79	109.57	0.4604					187	77	5	0.847292	0.00140682	0.0350511	3.9173e-55	5	53374	120.31	77.653	6
AASAAAASAAAASAASGSPGPGEGSAGGEK	30	Acetyl (Protein N-term),Phospho (STY)	_(Acetyl (Protein N-term))AASAAAASAAAASAASGS(Phospho (STY))PGPGEGSAGGEK_		AASAAAASAAAAS(0.001)AAS(0.015)GS(0.98)PGPGEGS(0.004)AGGEK		AAS(-91)AAAAS(-71)AAAAS(-31)AAS(-18)GS(18)PGPGEGS(-24)AGGEK	1	0	1	0	TIF1B_HUMAN	TIF1B_HUMAN	TIF1B_HUMAN	MULTI-MSMS	191228TN_11_CX4945_fr3	913.755	3	837.033	2508.08	0.27335	0.0002288	91260	76.388	91260	76.388	913.755	123.78	4.5441	124.21	122.59	127.14	0.43766					484	128	5	0.986112	0.00242021	0.0330783	1.6374e-55	5	61447	113.3	82.34	6
AASAAAASAAAASAASGSPGPGEGSAGGEK	30	Acetyl (Protein N-term),Phospho (STY)	_(Acetyl (Protein N-term))AASAAAASAAAASAASGS(Phospho (STY))PGPGEGSAGGEK_		AASAAAASAAAASAAS(0.059)GS(0.94)PGPGEGS(0.001)AGGEK		AAS(-62)AAAAS(-52)AAAAS(-37)AAS(-12)GS(12)PGPGEGS(-30)AGGEK	1	0	1	0	TIF1B_HUMAN	TIF1B_HUMAN	TIF1B_HUMAN	MULTI-MSMS	191228TN_11_CX4945_fr3	913.755	3	837.033	2508.08	0.30917	0.00025878	91260	76.387	91260	76.388	913.754	126.8	0.41119	127.23	127.11	127.53	0.43177					47	21	4	0.216171	9.31718e-05	0.000359346	3.5391e-11	1	61949	77.907	43.249	6
AASAAAASAAAASAASGSPGPGEGSAGGEK	30	Acetyl (Protein N-term),Phospho (STY)	_(Acetyl (Protein N-term))AASAAAASAAAASAASGS(Phospho (STY))PGPGEGSAGGEK_		AASAAAASAAAAS(0.006)AAS(0.068)GS(0.922)PGPGEGS(0.004)AGGEK		AAS(-54)AAAAS(-43)AAAAS(-22)AAS(-11)GS(11)PGPGEGS(-23)AGGEK	1	0	1	0	TIF1B_HUMAN	TIF1B_HUMAN	TIF1B_HUMAN	MULTI-MSMS	191228TN_11_CX4945_fr3	913.756	3	837.033	2508.08	0.31866	0.00026673	91260	76.388	91260	76.388	913.754	127.62	0.67079	128.05	127.86	128.53	0.43177					62	45	2	0.931272	0.000389035	0.00125802	2.7617e-11	1	62314	73.058	42.176	6
AASAAAASAAAASAASGSPGPGEGSAGGEK	30	Acetyl (Protein N-term),Phospho (STY)	_(Acetyl (Protein N-term))AASAAAASAAAASAASGS(Phospho (STY))PGPGEGSAGGEK_		AASAAAASAAAAS(0.001)AAS(0.065)GS(0.918)PGPGEGS(0.016)AGGEK		AAS(-57)AAAAS(-50)AAAAS(-29)AAS(-11)GS(11)PGPGEGS(-18)AGGEK	1	0	1	0	TIF1B_HUMAN	TIF1B_HUMAN	TIF1B_HUMAN	MULTI-MSMS	191228TN_11_CX4945_fr3	913.755	3	837.033	2508.08	0.39832	0.00033341	91260	76.387	91260	76.388	913.755	133.69	1.1736	134.13	133.44	134.61	0.44356					81	32	6	0.958718	0.00823812	0.104544	8.5681e-11	1	64941	76.606	43.413	6
AASAAAASAAAASAASGSPGPGEGSAGGEK	30	Acetyl (Protein N-term),Phospho (STY)	_(Acetyl (Protein N-term))AASAAAASAAAASAASGS(Phospho (STY))PGPGEGSAGGEK_		AASAAAASAAAAS(0.002)AAS(0.056)GS(0.938)PGPGEGS(0.004)AGGEK		AAS(-48)AAAAS(-40)AAAAS(-26)AAS(-12)GS(12)PGPGEGS(-24)AGGEK	1	0	1	0	TIF1B_HUMAN	TIF1B_HUMAN	TIF1B_HUMAN	MSMS	191228TN_11_CX4945_fr3	913.422	3	837.033	2508.08	NaN	NaN	NaN	NaN	NaN	NaN	NaN	85.744	1	86.24	85.74	86.74	0.49619								NaN	NaN	NaN	4.5899e-15	1	42854	65.278	25.04	6
AASAAAASAAAASAASGSPGPGEGSAGGEK	30	Acetyl (Protein N-term),Phospho (STY)	_(Acetyl (Protein N-term))AASAAAASAAAASAASGS(Phospho (STY))PGPGEGSAGGEK_		AASAAAASAAAASAAS(0.057)GS(0.943)PGPGEGSAGGEK		AAS(-71)AAAAS(-54)AAAAS(-38)AAS(-12)GS(12)PGPGEGS(-41)AGGEK	1	0	1	0	TIF1B_HUMAN	TIF1B_HUMAN	TIF1B_HUMAN	MSMS	191228TN_11_CX4945_fr3	913.422	3	837.033	2508.08	NaN	NaN	NaN	NaN	NaN	NaN	NaN	127.55	1	127.98	127.48	128.48	0.43177								NaN	NaN	NaN	1.3546e-50	1	62185	97.388	63.281	6
AASAAAASAAAASAASGSPGPGEGSAGGEK	30	Acetyl (Protein N-term),Phospho (STY)	_(Acetyl (Protein N-term))AASAAAASAAAASAASGS(Phospho (STY))PGPGEGSAGGEK_		AASAAAASAAAASAAS(0.011)GS(0.983)PGPGEGS(0.006)AGGEK		AAS(-72)AAAAS(-62)AAAAS(-34)AAS(-20)GS(20)PGPGEGS(-22)AGGEK	1	0	1	0	TIF1B_HUMAN	TIF1B_HUMAN	TIF1B_HUMAN	MSMS	191228TN_11_CX4945_fr3	913.42	3	837.033	2508.08	NaN	NaN	NaN	NaN	NaN	NaN	NaN	129.1	1	129.53	129.03	130.03	0.43219								NaN	NaN	NaN	1.4752e-31	1	62844	107.47	78.34	6
AASAAAASAAAASAASGSPGPGEGSAGGEK	30	Acetyl (Protein N-term),Phospho (STY)	_(Acetyl (Protein N-term))AASAAAASAAAASAASGS(Phospho (STY))PGPGEGSAGGEK_		AASAAAASAAAAS(0.005)AAS(0.059)GS(0.934)PGPGEGS(0.002)AGGEK		AAS(-65)AAAAS(-42)AAAAS(-23)AAS(-12)GS(12)PGPGEGS(-26)AGGEK	1	0	1	0	TIF1B_HUMAN	TIF1B_HUMAN	TIF1B_HUMAN	MSMS	191228TN_11_CX4945_fr3	913.421	3	837.033	2508.08	NaN	NaN	NaN	NaN	NaN	NaN	NaN	131.75	1	132.19	131.69	132.69	0.43935								NaN	NaN	NaN	5.4244e-09	1	63973	84.312	58.165	6
AASAAAASAAAASAASGSPGPGEGSAGGEK	30	Acetyl (Protein N-term),Phospho (STY)	_(Acetyl (Protein N-term))AASAAAASAAAASAASGS(Phospho (STY))PGPGEGSAGGEK_		AASAAAASAAAASAAS(0.013)GS(0.969)PGPGEGS(0.017)AGGEK		AAS(-79)AAAAS(-62)AAAAS(-39)AAS(-19)GS(17)PGPGEGS(-17)AGGEK	1	0	1	0	TIF1B_HUMAN	TIF1B_HUMAN	TIF1B_HUMAN	MULTI-MSMS	191228TN_12_CX4945_fr4	913.754	3	837.033	2508.08	-0.062604	-5.2402e-05	91260	76.388	91260	76.388	913.754	62.961	2.423	64.374	63.44	65.863	1.4127					216	50	8	0.991168	0.0390501	0.110711	8.0253e-48	1	29511	94.73	58.757	6
AASAAAASAAAASAASGSPGPGEGSAGGEK	30	Acetyl (Protein N-term),Phospho (STY)	_(Acetyl (Protein N-term))AASAAAASAAAASAAS(Phospho (STY))GSPGPGEGSAGGEK_		AASAAAASAAAAS(0.016)AAS(0.75)GS(0.232)PGPGEGS(0.001)AGGEK		AAS(-54)AAAAS(-36)AAAAS(-17)AAS(5.1)GS(-5.1)PGPGEGS(-29)AGGEK	1	0	1	0	TIF1B_HUMAN	TIF1B_HUMAN	TIF1B_HUMAN	MULTI-MSMS	191228TN_14_CX4945_fr6	913.755	3	837.033	2508.08	-0.16084	-0.00013463	91260	76.388	91260	76.388	913.755	62.996	0.90283	64.335	63.884	64.787	1.3392					63	17	5	0.957009	0.00129479	0.0411915	1.2789e-21	1	26837	87.92	46.008	6
AASAAAASAAAASAASGSPGPGEGSAGGEK	30	Acetyl (Protein N-term),Phospho (STY)	_(Acetyl (Protein N-term))AASAAAASAAAASAASGS(Phospho (STY))PGPGEGSAGGEK_		AASAAAASAAAASAAS(0.026)GS(0.973)PGPGEGS(0.001)AGGEK		AAS(-71)AAAAS(-59)AAAAS(-33)AAS(-16)GS(16)PGPGEGS(-29)AGGEK	1	0	1	0	TIF1B_HUMAN	TIF1B_HUMAN	TIF1B_HUMAN	MULTI-MSMS	191228TN_15_CX4945_fr7	913.755	3	837.033	2508.08	0.50602	0.00042356	91260	76.387	91260	76.388	913.755	63.039	0.70158	64.701	64.44	65.141	1.6614					53	16	4	0.782732	0.00191319	0.0135046	5.208e-26	1	28630	90.268	55.873	6
AASAAAASAAAASAASGSPGPGEGSAGGEK	30	Acetyl (Protein N-term),Phospho (STY)	_(Acetyl (Protein N-term))AASAAAASAAAASAASGS(Phospho (STY))PGPGEGSAGGEK_					1	0	1	0	TIF1B_HUMAN	TIF1B_HUMAN	TIF1B_HUMAN	MULTI-MATCH	191228TN_03_CX4945_fr2		3	837.033	2508.08	-0.14179	-0.00011869	91259	76.387	91259	76.387	913.754	52.065	0.71259	52.229	51.725	52.438	0.16432	-0.34795	-0.0018703	NaN	148.72	14	13	2	NaN	NaN	NaN	NaN	0		NaN	NaN	0
AASAAAASAAAASAASGSPGPGEGSAGGEK	30	Acetyl (Protein N-term),Phospho (STY)	_(Acetyl (Protein N-term))AASAAAASAAAASAASGS(Phospho (STY))PGPGEGSAGGEK_					1	0	1	0	TIF1B_HUMAN	TIF1B_HUMAN	TIF1B_HUMAN	MULTI-MATCH	191228TN_03_CX4945_fr2		4	628.026	2508.08	-0.1677	-0.00010532	91221	57.289	91221	57.289	685.818	61.265	0.20759	61.548	61.414	61.622	0.28329	-0.14014	-0.005538	NaN	118.54	7	3	3	NaN	NaN	NaN	NaN	0		NaN	NaN	0
AASAAAASAAAASAASGSPGPGEGSAGGEK	30	Acetyl (Protein N-term),Phospho (STY)	_(Acetyl (Protein N-term))AASAAAASAAAASAASGS(Phospho (STY))PGPGEGSAGGEK_					1	0	1	0	TIF1B_HUMAN	TIF1B_HUMAN	TIF1B_HUMAN	MULTI-MATCH	191228TN_04_CX4945_fr3		3	837.033	2508.08	-0.096235	-8.0551e-05	91260	76.387	91260	76.387	913.755	99.233	1.4859	99.767	99.042	100.53	0.53402	0.25708	-0.00095287	NaN	146.34	65	30	3	NaN	NaN	NaN	NaN	0		NaN	NaN	0
AASAAAASAAAASAASGSPGPGEGSAGGEK	30	Acetyl (Protein N-term),Phospho (STY)	_(Acetyl (Protein N-term))AASAAAASAAAASAASGS(Phospho (STY))PGPGEGSAGGEK_					1	0	1	0	TIF1B_HUMAN	TIF1B_HUMAN	TIF1B_HUMAN	MULTI-MATCH	191228TN_04_CX4945_fr3		3	837.033	2508.08	0.063702	5.3321e-05	91262	76.389	91262	76.389	913.756	58.006	1.5343	58.679	58.163	59.698	0.67297	-0.14963	8.5489e-05	NaN	131.27	85	31	4	NaN	NaN	NaN	NaN	0		NaN	NaN	0
AASAAAASAAAASAASGSPGPGEGSAGGEK	30	Acetyl (Protein N-term),Phospho (STY)	_(Acetyl (Protein N-term))AASAAAASAAAASAASGS(Phospho (STY))PGPGEGSAGGEK_					1	0	1	0	TIF1B_HUMAN	TIF1B_HUMAN	TIF1B_HUMAN	MULTI-MATCH	191228TN_09_CX4945_fr1		3	837.033	2508.08	-0.22218	-0.00018597	91260	76.388	91260	76.388	913.755	63.391	0.58545	64.475	64.309	64.895	1.084	0.11778	0.00069398	NaN	204	29	18	2	NaN	NaN	NaN	NaN	0		NaN	NaN	0
AASAAAASAAAASAASGSPGPGEGSAGGEK	30	Acetyl (Protein N-term),Phospho (STY)	_(Acetyl (Protein N-term))AASAAAASAAAASAASGS(Phospho (STY))PGPGEGSAGGEK_					1	0	1	0	TIF1B_HUMAN	TIF1B_HUMAN	TIF1B_HUMAN	MULTI-MATCH	191228TN_09_CX4945_fr1		4	628.026	2508.08	0.19652	0.00012342	91223	57.291	91224	57.291	685.568	62.437	1.0738	63.536	63.056	64.13	1.0995	-0.41122	-0.00014826	NaN	149.62	128	29	6	NaN	NaN	NaN	NaN	0		NaN	NaN	0
AASAAAASAAAASAASGSPGPGEGSAGGEK	30	Acetyl (Protein N-term),Phospho (STY)	_(Acetyl (Protein N-term))AASAAAASAAAASAASGS(Phospho (STY))PGPGEGSAGGEK_					1	0	1	0	TIF1B_HUMAN	TIF1B_HUMAN	TIF1B_HUMAN	MULTI-MATCH	191228TN_10_CX4945_fr2		3	837.033	2508.08	0.0039556	3.3109e-06	91260	76.388	91260	76.388	913.755	84.162	0.64631	84.817	84.677	85.323	0.65494	-0.2074	0.00066364	NaN	81.94	16	12	2	NaN	NaN	NaN	NaN	0		NaN	NaN	0
AASAAAASAAAASAASGSPGPGEGSAGGEK	30	Acetyl (Protein N-term),Phospho (STY)	_(Acetyl (Protein N-term))AASAAAASAAAASAASGS(Phospho (STY))PGPGEGSAGGEK_					1	0	1	0	TIF1B_HUMAN	TIF1B_HUMAN	TIF1B_HUMAN	MULTI-MATCH	191228TN_10_CX4945_fr2		3	837.033	2508.08	0.3255	0.00027246	91260	76.387	91260	76.388	913.754	130.28	0.2353	130.69	130.57	130.8	0.41255	0.25477	-0.0011706	NaN	56.079	17	12	2	NaN	NaN	NaN	NaN	0		NaN	NaN	0
AASAAAASAAAASAASGSPGPGEGSAGGEK	30	Acetyl (Protein N-term),Phospho (STY)	_(Acetyl (Protein N-term))AASAAAASAAAASAASGS(Phospho (STY))PGPGEGSAGGEK_					1	0	1	0	TIF1B_HUMAN	TIF1B_HUMAN	TIF1B_HUMAN	MULTI-MATCH	191228TN_10_CX4945_fr2		4	628.026	2508.08	0.10835	6.8046e-05	91224	57.291	91224	57.291	685.568	61.931	0.30742	63.018	62.785	63.093	1.0874	0.22758	0.00098324	NaN	126.32	7	5	2	NaN	NaN	NaN	NaN	0		NaN	NaN	0
AASAAAASAAAASAASGSPGPGEGSAGGEK	30	Acetyl (Protein N-term),Phospho (STY)	_(Acetyl (Protein N-term))AASAAAASAAAASAASGS(Phospho (STY))PGPGEGSAGGEK_					1	0	1	0	TIF1B_HUMAN	TIF1B_HUMAN	TIF1B_HUMAN	MULTI-MATCH	191228TN_11_CX4945_fr3		3	837.033	2508.08	0.35582	0.00029783	91260	76.388	91261	76.388	913.421	129.92	0.42733	130.35	130.1	130.53	0.43556	-0.082972	0.00078976	NaN	56.079	57	28	4	NaN	NaN	NaN	NaN	0		NaN	NaN	0
AASAAAASAAAASAASGSPGPGEGSAGGEK	30	Acetyl (Protein N-term),Phospho (STY)	_(Acetyl (Protein N-term))AASAAAASAAAASAASGS(Phospho (STY))PGPGEGSAGGEK_					1	0	1	0	TIF1B_HUMAN	TIF1B_HUMAN	TIF1B_HUMAN	MULTI-MATCH-MSMS	191228TN_11_CX4945_fr3		3	837.033	2508.08	-0.041832	-3.5015e-05	91261	76.389	91261	76.389	913.756	57.8	1.3109	59.1	58.064	59.375	1.3001	0.27102	-0.00039988	NaN	131.27	75	26	5	NaN	NaN	NaN	NaN	0		NaN	NaN	0
AASAAAASAAAASAASGSPGPGEGSAGGEK	30	Acetyl (Protein N-term),Phospho (STY)	_(Acetyl (Protein N-term))AASAAAASAAAASAASGS(Phospho (STY))PGPGEGSAGGEK_					1	0	1	0	TIF1B_HUMAN	TIF1B_HUMAN	TIF1B_HUMAN	MULTI-MATCH	191228TN_11_CX4945_fr3		4	628.026	2508.08	-0.42956	-0.00026978	91223	57.291	91223	57.29	685.568	62.779	2.9481	64.065	63.278	66.226	1.2857	0.11717	7.2385e-05	NaN	149.62	206	60	8	NaN	NaN	NaN	NaN	0		NaN	NaN	0
AASAAAASAAAASAASGSPGPGEGSAGGEK	30	Acetyl (Protein N-term),Phospho (STY)	_(Acetyl (Protein N-term))AASAAAASAAAASAASGS(Phospho (STY))PGPGEGSAGGEK_					1	0	1	0	TIF1B_HUMAN	TIF1B_HUMAN	TIF1B_HUMAN	MULTI-MATCH	191228TN_12_CX4945_fr4		4	628.026	2508.08	-0.071302	-4.4779e-05	91224	57.291	91224	57.291	685.568	62.907	1.3759	64.32	63.347	64.723	1.4122	0.37228	0.00093935	NaN	149.62	127	27	6	NaN	NaN	NaN	NaN	0		NaN	NaN	0
AASAAAASAAAASAASGSPGPGEGSAGGEK	30	Acetyl (Protein N-term),Phospho (STY)	_(Acetyl (Protein N-term))AASAAAASAAAASAASGS(Phospho (STY))PGPGEGSAGGEK_					1	0	1	0	TIF1B_HUMAN	TIF1B_HUMAN	TIF1B_HUMAN	MULTI-MATCH	191228TN_13_CX4945_fr5		3	837.033	2508.08	-0.3645	-0.0003051	91261	76.388	91260	76.388	913.755	62.928	1.0335	64.252	63.776	64.809	1.3239	-0.10477	0.00086068	NaN	204	82	20	5	NaN	NaN	NaN	NaN	0		NaN	NaN	0
AASAAGAAGSAGGSSGAAGAAGGGAGAGTRPGDGGTASAGAAGPGAATK	49	Phospho (STY)	_AAS(Phospho (STY))AAGAAGSAGGSSGAAGAAGGGAGAGTRPGDGGTASAGAAGPGAATK_		AAS(0.929)AAGAAGS(0.042)AGGS(0.014)S(0.014)GAAGAAGGGAGAGTRPGDGGTASAGAAGPGAATK		AAS(13)AAGAAGS(-13)AGGS(-18)S(-18)GAAGAAGGGAGAGT(-36)RPGDGGT(-47)AS(-52)AGAAGPGAAT(-77)K	0	0	1	1	CDV3_HUMAN	CDV3_HUMAN	CDV3_HUMAN	MULTI-MSMS	191228TN_05_CX4945_fr4	1053.26	4	938.177	3748.68	-0.20614	-0.0001934	122130	114.58	122130	114.58	1053.51	34.576	0.52635	35.576	35.315	35.841	0.99983					27	11	5	0.862795	0.000244855	0.00549694	9.469e-11	1	13346	77.532	51.039	8
AASAAGAAGSAGGSSGAAGAAGGGAGAGTRPGDGGTASAGAAGPGAATK	49	Phospho (STY)	_AAS(Phospho (STY))AAGAAGSAGGSSGAAGAAGGGAGAGTRPGDGGTASAGAAGPGAATK_		AAS(0.98)AAGAAGS(0.011)AGGS(0.004)S(0.004)GAAGAAGGGAGAGTRPGDGGTASAGAAGPGAATK		AAS(19)AAGAAGS(-19)AGGS(-23)S(-23)GAAGAAGGGAGAGT(-49)RPGDGGT(-67)AS(-82)AGAAGPGAAT(-110)K	0	0	1	1	CDV3_HUMAN	CDV3_HUMAN	CDV3_HUMAN	MULTI-MSMS	191228TN_06_CX4945_fr5	1053.26	4	938.177	3748.68	-0.080437	-7.5464e-05	122130	114.58	122130	114.58	1053.01	34.627	0.62619	35.766	35.496	36.123	1.1385					67	14	7	0.94711	0.000265619	0.00214391	2.5739e-26	1	11960	115.17	91.957	8
AASAAGAAGSAGGSSGAAGAAGGGAGAGTRPGDGGTASAGAAGPGAATK	49	Phospho (STY)	_AAS(Phospho (STY))AAGAAGSAGGSSGAAGAAGGGAGAGTRPGDGGTASAGAAGPGAATK_					0	0	1	1	CDV3_HUMAN	CDV3_HUMAN	CDV3_HUMAN	MULTI-MATCH	191228TN_12_CX4945_fr4		4	938.177	3748.68	-0.18685	-0.0001753	122130	114.58	122130	114.58	1053.26	34.521	0.38461	36.22	36.032	36.416	1.6994	0.27635	0.00056917	NaN	115.17	11	7	2	NaN	NaN	NaN	NaN	0		NaN	NaN	0
AASAAGAAGSAGGSSGAAGAAGGGAGAGTRPGDGGTASAGAAGPGAATK	49	Phospho (STY)	_AAS(Phospho (STY))AAGAAGSAGGSSGAAGAAGGGAGAGTRPGDGGTASAGAAGPGAATK_					0	0	1	1	CDV3_HUMAN	CDV3_HUMAN	CDV3_HUMAN	MULTI-MATCH	191228TN_13_CX4945_fr5		4	938.177	3748.68	-0.30212	-0.00028344	122130	114.58	122130	114.58	1053.26	34.597	0.80711	36.214	35.894	36.701	1.6168	0.2701	0.0005396	NaN	115.17	76	17	6	NaN	NaN	NaN	NaN	0		NaN	NaN	0
AASAATAAPTATPAAQESGTIPK	23	Phospho (STY)	_AAS(Phospho (STY))AATAAPTATPAAQESGTIPK_		AAS(0.726)AAT(0.169)AAPT(0.101)AT(0.003)PAAQESGTIPK		AAS(6.3)AAT(-6.3)AAPT(-8.6)AT(-23)PAAQES(-40)GT(-48)IPK	0	0	1	0	ADAS_HUMAN	ADAS_HUMAN	ADAS_HUMAN	MULTI-MSMS	191228TN_04_CX4945_fr3	874.792	3	721.682	2162.03	-0.18108	-0.00013068	211690	152.78	211690	152.78	874.792	47.839	0.47474	48.502	48.293	48.768	0.66233					20	9	3	0.934859	0.000714642	0.0170637	0.0086469	1	21109	63.225	29.911	6
AASAATAAPTATPAAQESGTIPK	23	Phospho (STY)	_AASAAT(Phospho (STY))AAPTATPAAQESGTIPK_		AAS(0.216)AAT(0.783)AAPT(0.002)ATPAAQESGTIPK		AAS(-5.6)AAT(5.6)AAPT(-27)AT(-37)PAAQES(-44)GT(-44)IPK	0	0	1	0	ADAS_HUMAN	ADAS_HUMAN	ADAS_HUMAN	MULTI-MSMS	191228TN_12_CX4945_fr4	656.095	4	541.514	2162.03	0.044611	2.4157e-05	211590	114.58	211590	114.58	656.346	47.654	0.85902	49.15	48.698	49.557	1.496					66	17	5	0.959527	0.00509241	0.0545591	0.015083	1	20313	53.327	38.669	6
AASAATAAPTATPAAQESGTIPK	23	Phospho (STY)	_AASAAT(Phospho (STY))AAPTATPAAQESGTIPK_					0	0	1	0	ADAS_HUMAN	ADAS_HUMAN	ADAS_HUMAN	MULTI-MATCH	191228TN_04_CX4945_fr3		4	541.514	2162.03	-0.17424	-9.4352e-05	211600	114.58	211590	114.58	656.596	47.931	0.57487	48.593	48.293	48.868	0.66233	-0.23903	0.00072717	NaN	53.327	30	11	4	NaN	NaN	NaN	NaN	0		NaN	NaN	0
AASAATAAPTATPAAQESGTIPK	23	Phospho (STY)	_AAS(Phospho (STY))AATAAPTATPAAQESGTIPK_					0	0	1	0	ADAS_HUMAN	ADAS_HUMAN	ADAS_HUMAN	MULTI-MATCH	191228TN_05_CX4945_fr4		3	721.682	2162.03	0.080578	5.8152e-05	211690	152.78	211690	152.78	874.792	47.772	0.67068	48.771	48.43	49.101	0.99884	-0.099563	-0.0002629	NaN	63.225	53	13	5	NaN	NaN	NaN	NaN	0		NaN	NaN	0
AASAATAAPTATPAAQESGTIPK	23	Phospho (STY)	_AAS(Phospho (STY))AATAAPTATPAAQESGTIPK_					0	0	1	0	ADAS_HUMAN	ADAS_HUMAN	ADAS_HUMAN	MULTI-MATCH	191228TN_11_CX4945_fr3		3	721.682	2162.03	-0.089687	-6.4725e-05	211690	152.78	211690	152.78	874.792	47.704	0.3989	49.055	48.805	49.203	1.3519	0.18471	0.0012695	NaN	63.225	11	7	2	NaN	NaN	NaN	NaN	0		NaN	NaN	0
AASAATAAPTATPAAQESGTIPK	23	Phospho (STY)	_AAS(Phospho (STY))AATAAPTATPAAQESGTIPK_					0	0	1	0	ADAS_HUMAN	ADAS_HUMAN	ADAS_HUMAN	MULTI-MATCH	191228TN_12_CX4945_fr4		3	721.682	2162.03	-0.090349	-6.5203e-05	211690	152.78	211690	152.78	874.792	47.659	0.7582	49.155	48.749	49.507	1.496	0.28398	0.00018016	NaN	63.225	60	15	5	NaN	NaN	NaN	NaN	0		NaN	NaN	0
AASADSTTEGTPADGFTVLSTK	22	Phospho (STY)	_AAS(Phospho (STY))ADSTTEGTPADGFTVLSTK_		AAS(0.615)ADS(0.207)T(0.061)T(0.061)EGT(0.054)PADGFT(0.002)VLSTK		AAS(4.7)ADS(-4.7)T(-10)T(-10)EGT(-11)PADGFT(-25)VLS(-37)T(-42)K	0	0	1	0	H2AY_HUMAN	H2AY_HUMAN	H2AY_HUMAN	MULTI-MSMS	191228TN_02_CX4945_fr1	889.105	3	736.33	2205.97	0.075419	5.5533e-05	207480	152.78	207480	152.78	889.439	76.309	0.42506	76.309	76.087	76.512	0					26	12	3	0.654768	0.000306354	0.00756698	0.021811	1	43845	54.058	21.906	8
AASADSTTEGTPADGFTVLSTK	22	Phospho (STY)	_AAS(Phospho (STY))ADSTTEGTPADGFTVLSTK_		AAS(0.402)ADS(0.402)T(0.097)T(0.097)EGT(0.003)PADGFTVLSTK		AAS(0)ADS(0)T(-6.2)T(-6.2)EGT(-22)PADGFT(-44)VLS(-41)T(-44)K	0	0	1	0	H2AY_HUMAN	H2AY_HUMAN	H2AY_HUMAN	MULTI-MSMS	191228TN_04_CX4945_fr3	667.081	4	552.499	2205.97	0.13593	7.5099e-05	207390	114.58	207390	114.58	667.331	75.933	0.61852	76.617	76.322	76.94	0.6838					36	11	4	0.7062	0.000649335	0.0231043	0.016793	1	37987	50.957	14.182	8
AASADSTTEGTPADGFTVLSTK	22	Phospho (STY)	_AAS(Phospho (STY))ADSTTEGTPADGFTVLSTK_		AAS(0.477)ADS(0.389)T(0.062)T(0.062)EGT(0.01)PADGFTVLSTK		AAS(0.89)ADS(-0.89)T(-8.9)T(-8.9)EGT(-17)PADGFT(-72)VLS(-100)T(-110)K	0	0	1	0	H2AY_HUMAN	H2AY_HUMAN	H2AY_HUMAN	MULTI-MSMS	191228TN_05_CX4945_fr4	889.439	3	736.33	2205.97	-0.53229	-0.00039194	207480	152.78	207480	152.78	889.44	75.857	0.90424	76.864	76.394	77.299	1.0068					60	15	5	0.967954	0.00436166	0.0575164	5.4937e-09	1	38185	130.98	89.438	8
AASADSTTEGTPADGFTVLSTK	22	Phospho (STY)	_AASADS(Phospho (STY))TTEGTPADGFTVLSTK_		AAS(0.357)ADS(0.395)T(0.098)T(0.098)EGT(0.053)PADGFTVLSTK		AAS(-0.44)ADS(0.44)T(-6.1)T(-6.1)EGT(-8.7)PADGFT(-49)VLS(-59)T(-63)K	0	0	1	0	H2AY_HUMAN	H2AY_HUMAN	H2AY_HUMAN	MULTI-MSMS	191228TN_11_CX4945_fr3	889.774	3	736.33	2205.97	-0.2908	-0.00021412	207480	152.78	207480	152.78	889.44	75.708	0.76298	77.014	76.636	77.399	1.306					50	14	5	0.844833	0.00368217	0.0520623	0.0061927	1	37481	65.598	31.705	8
AASADSTTEGTPADGFTVLSTK	22	Phospho (STY)	_AAS(Phospho (STY))ADSTTEGTPADGFTVLSTK_		AAS(0.765)ADS(0.196)T(0.018)T(0.018)EGT(0.001)PADGFTVLSTK		AAS(5.9)ADS(-5.9)T(-16)T(-16)EGT(-28)PADGFT(-35)VLS(-35)T(-37)K	0	0	1	0	H2AY_HUMAN	H2AY_HUMAN	H2AY_HUMAN	MULTI-MSMS	191228TN_11_CX4945_fr3	667.332	4	552.499	2205.97	-0.15067	-8.3245e-05	207390	114.58	207390	114.58	667.331	75.687	0.50847	76.993	76.84	77.348	1.306					15	9	2	0.593973	0.000612039	0.011404	0.035149	1	37520	42.118	21.381	8
AASADSTTEGTPADGFTVLSTK	22	Phospho (STY)	_AAS(Phospho (STY))ADSTTEGTPADGFTVLSTK_		AAS(0.494)ADS(0.494)T(0.006)T(0.006)EGTPADGFTVLSTK		AAS(0)ADS(0)T(-19)T(-19)EGT(-40)PADGFT(-84)VLS(-110)T(-110)K	0	0	1	0	H2AY_HUMAN	H2AY_HUMAN	H2AY_HUMAN	MULTI-MSMS	191228TN_12_CX4945_fr4	889.105	3	736.33	2205.97	-0.23242	-0.00017114	207480	152.78	207480	152.78	889.439	75.744	0.91719	77.161	76.733	77.65	1.4167					68	17	6	0.984675	0.00283547	0.0736251	4.6779e-07	1	37073	118.23	88.648	8
AASADSTTEGTPADGFTVLSTK	22	Phospho (STY)	_AAS(Phospho (STY))ADSTTEGTPADGFTVLSTK_					0	0	1	0	H2AY_HUMAN	H2AY_HUMAN	H2AY_HUMAN	MULTI-MATCH	191228TN_04_CX4945_fr3		3	736.33	2205.97	0.094515	6.9594e-05	207480	152.78	207480	152.78	889.439	75.947	0.87453	76.631	76.168	77.042	0.6838	-0.23571	-0.00051035	NaN	130.98	55	16	5	NaN	NaN	NaN	NaN	0		NaN	NaN	0
AASADSTTEGTPADGFTVLSTK	22	Phospho (STY)	_AAS(Phospho (STY))ADSTTEGTPADGFTVLSTK_					0	0	1	0	H2AY_HUMAN	H2AY_HUMAN	H2AY_HUMAN	MULTI-MATCH-MSMS	191228TN_05_CX4945_fr4		4	552.499	2205.97	-0.10498	-5.8e-05	207390	114.58	207390	114.58	667.332	75.821	0.70321	76.828	76.394	77.097	1.0068	-0.083248	0.00033267	NaN	50.957	42	13	5	NaN	NaN	NaN	NaN	0		NaN	NaN	0
AASADSTTEGTPADGFTVLSTK	22	Phospho (STY)	_AAS(Phospho (STY))ADSTTEGTPADGFTVLSTK_					0	0	1	0	H2AY_HUMAN	H2AY_HUMAN	H2AY_HUMAN	MULTI-MATCH-MSMS	191228TN_12_CX4945_fr4		4	552.499	2205.97	-0.25431	-0.00014051	207390	114.58	207390	114.58	667.081	75.791	0.66003	77.207	76.784	77.444	1.4167	0.2961	-0.00013709	NaN	50.957	40	12	4	NaN	NaN	NaN	NaN	0		NaN	NaN	0
AASADSTTEGTPADGFTVLSTK	22	Phospho (STY)	_AAS(Phospho (STY))ADSTTEGTPADGFTVLSTK_					0	0	1	0	H2AY_HUMAN	H2AY_HUMAN	H2AY_HUMAN	MULTI-MATCH	191228TN_13_CX4945_fr5		3	736.33	2205.97	0.1888	0.00013902	207480	152.78	207480	152.78	889.44	75.818	0.40738	77.22	77.01	77.418	1.4014	0.35332	0.0022687	NaN	130.98	10	7	2	NaN	NaN	NaN	NaN	0		NaN	NaN	0
AASADSTTEGTPADGFTVLSTK	22	2 Phospho (STY)	_AASADST(Phospho (STY))T(Phospho (STY))EGTPADGFTVLSTK_		AAS(0.435)ADS(0.435)T(0.459)T(0.501)EGT(0.17)PADGFTVLSTK		AAS(-0.77)ADS(-0.77)T(0.77)T(0.77)EGT(-5.8)PADGFT(-56)VLS(-72)T(-81)K	0	0	2	0	H2AY_HUMAN	H2AY_HUMAN	H2AY_HUMAN	MULTI-MSMS	191228TN_03_CX4945_fr2	916.095	3	762.985	2285.93	0.33131	0.00025279	200230	152.78	200230	152.78	916.095	87.477	0.92626	87.856	87.236	88.163	0.3787					56	18	4	0.596721	0.000718405	0.0294757	0.00071707	1	41341	92.492	62.064	28
AASADSTTEGTPADGFTVLSTK	22	2 Phospho (STY)	_AAS(Phospho (STY))ADST(Phospho (STY))TEGTPADGFTVLSTK_		AAS(0.499)ADS(0.499)T(0.487)T(0.487)EGT(0.028)PADGFTVLSTK		AAS(0)ADS(0)T(0)T(0)EGT(-12)PADGFT(-79)VLS(-96)T(-100)K	0	0	2	0	H2AY_HUMAN	H2AY_HUMAN	H2AY_HUMAN	MULTI-MSMS	191228TN_04_CX4945_fr3	916.095	3	762.985	2285.93	0.0019286	1.4715e-06	200230	152.78	200230	152.78	916.095	87.587	2.2744	88.11	86.433	88.707	0.52301					132	44	5	0.98342	0.00430768	0.11898	1.7207e-05	2	44482	107.91	59.534	28
AASADSTTEGTPADGFTVLSTK	22	2 Phospho (STY)	_AASADS(Phospho (STY))T(Phospho (STY))TEGTPADGFTVLSTK_		AAS(0.467)ADS(0.545)T(0.56)T(0.396)EGT(0.03)PADGFT(0.001)VLS(0.001)T(0.001)K		AAS(-1.3)ADS(1.3)T(2.2)T(-2.2)EGT(-14)PADGFT(-29)VLS(-29)T(-29)K	0	0	2	0	H2AY_HUMAN	H2AY_HUMAN	H2AY_HUMAN	MULTI-MSMS	191228TN_04_CX4945_fr3	687.323	4	572.491	2285.93	0.1484	8.4959e-05	200150	114.58	200150	114.58	687.323	87.547	1.2093	88.07	87.396	88.605	0.52301					50	23	3	0.948203	0.000719384	0.00609275	0.026538	1	44387	50.055	14.879	28
AASADSTTEGTPADGFTVLSTK	22	2 Phospho (STY)	_AASADS(Phospho (STY))TTEGT(Phospho (STY))PADGFTVLSTK_		AAS(0.084)ADS(0.418)T(0.418)T(0.418)EGT(0.662)PADGFTVLSTK		AAS(-8.6)ADS(0)T(0)T(0)EGT(3.5)PADGFT(-41)VLS(-61)T(-66)K	0	0	2	0	H2AY_HUMAN	H2AY_HUMAN	H2AY_HUMAN	MULTI-MSMS	191228TN_10_CX4945_fr2	916.094	3	762.985	2285.93	0.16834	0.00012844	200230	152.78	200230	152.78	916.095	88.306	1.2514	88.887	88.163	89.414	0.58063					62	25	4	0.964086	0.000813712	0.00625344	0.0047857	2	41081	86.727	36.422	28
AASADSTTEGTPADGFTVLSTK	22	2 Phospho (STY)	_AASADS(Phospho (STY))T(Phospho (STY))TEGTPADGFTVLSTK_		AAS(0.103)ADS(0.474)T(0.474)T(0.474)EGT(0.474)PADGFTVLSTK		AAS(-7.6)ADS(0)T(0)T(0)EGT(0)PADGFT(-44)VLS(-67)T(-70)K	0	0	2	0	H2AY_HUMAN	H2AY_HUMAN	H2AY_HUMAN	MULTI-MSMS	191228TN_11_CX4945_fr3	916.096	3	762.985	2285.93	-0.49371	-0.00037669	200230	152.78	200230	152.78	915.761	88.299	2.2469	88.768	87.305	89.552	0.46882					133	43	5	0.992124	0.00225048	0.044085	0.010868	3	43995	81.665	29.101	28
AASADSTTEGTPADGFTVLSTK	22	2 Phospho (STY)	_AASADST(Phospho (STY))TEGT(Phospho (STY))PADGFTVLSTK_		AAS(0.268)ADS(0.226)T(0.329)T(0.329)EGT(0.848)PADGFTVLSTK		AAS(-1.4)ADS(-2.2)T(0)T(0)EGT(9.7)PADGFT(-49)VLS(-78)T(-86)K	0	0	2	0	H2AY_HUMAN	H2AY_HUMAN	H2AY_HUMAN	MULTI-MSMS	191228TN_12_CX4945_fr4	915.764	3	762.985	2285.93	-0.24911	-0.00019007	200230	152.78	200230	152.78	916.096	88.277	1.5563	88.614	87.97	89.527	0.33741					70	30	3	0.679221	0.000945305	0.0284822	6.8134e-05	2	43830	104.84	73.061	28
AASADSTTEGTPADGFTVLSTK	22	2 Phospho (STY)	_AASADS(Phospho (STY))T(Phospho (STY))TEGTPADGFTVLSTK_					0	0	2	0	H2AY_HUMAN	H2AY_HUMAN	H2AY_HUMAN	MULTI-MATCH	191228TN_03_CX4945_fr2		4	572.491	2285.93	0.1318	7.5454e-05	200150	114.58	200150	114.58	687.323	87.27	0.34483	87.649	87.491	87.836	0.3787	-0.36653	0.00092439	NaN	50.055	8	6	2	NaN	NaN	NaN	NaN	0		NaN	NaN	0
AASADSTTEGTPADGFTVLSTK	22	2 Phospho (STY)	_AAS(Phospho (STY))ADST(Phospho (STY))TEGTPADGFTVLSTK_					0	0	2	0	H2AY_HUMAN	H2AY_HUMAN	H2AY_HUMAN	MULTI-MATCH-MSMS	191228TN_09_CX4945_fr1		3	762.985	2285.93	0.71977	0.00054918	200230	152.78	200230	152.78	916.095	87.901	0.73568	88.345	87.929	88.665	0.44364	0.24139	0.00014994	NaN	107.91	62	21	4	NaN	NaN	NaN	NaN	0		NaN	NaN	0
AASADSTTEGTPADGFTVLSTK	22	2 Phospho (STY)	_AASADS(Phospho (STY))T(Phospho (STY))TEGTPADGFTVLSTK_					0	0	2	0	H2AY_HUMAN	H2AY_HUMAN	H2AY_HUMAN	MULTI-MATCH	191228TN_09_CX4945_fr1		4	572.491	2285.93	0.72905	0.00041738	200150	114.58	200150	114.58	687.324	87.883	0.27126	88.327	88.146	88.417	0.44364	0.31163	0.00083776	NaN	50.055	15	7	3	NaN	NaN	NaN	NaN	0		NaN	NaN	0
AASDPLLSSVSPAVSK	16	2 Phospho (STY)	_AASDPLLSSVS(Phospho (STY))PAVS(Phospho (STY))K_		AAS(0.004)DPLLSSVS(0.996)PAVS(1)K		AAS(-24)DPLLS(-44)S(-36)VS(24)PAVS(66)K	0	0	2	0	TFE3_HUMAN	TFE3_HUMAN	TFE3_HUMAN	MULTI-MSMS	191228TN_04_CX4945_fr3	716.365	3	563.59	1687.75	0.46039	0.00025947	271070	152.78	271080	152.78	716.699	75.655	1.1359	76.339	75.6	76.736	0.6838					65	21	4	0.793641	0.00150535	0.0495965	0.00011265	1	37683	116.73	67.78	10
AASDPLLSSVSPAVSK	16	2 Phospho (STY)	_AASDPLLSSVS(Phospho (STY))PAVS(Phospho (STY))K_		AASDPLLSSVS(1)PAVS(1)K		AAS(-40)DPLLS(-54)S(-46)VS(40)PAVS(80)K	0	0	2	0	TFE3_HUMAN	TFE3_HUMAN	TFE3_HUMAN	MULTI-MSMS	191228TN_11_CX4945_fr3	716.699	3	563.59	1687.75	0.011945	6.732e-06	271070	152.77	271070	152.77	716.363	76.055	1.2708	77.361	76.536	77.807	1.306					71	24	4	0.810454	0.00265181	0.100631	0.00014169	1	37596	109.28	73.793	10
AASDPLLSSVSPAVSK	16	2 Phospho (STY)	_AAS(Phospho (STY))DPLLSSVS(Phospho (STY))PAVSK_		AAS(0.999)DPLLS(0.002)S(0.007)VS(0.99)PAVS(0.002)K		AAS(29)DPLLS(-29)S(-23)VS(23)PAVS(-28)K	0	0	2	0	TFE3_HUMAN	TFE3_HUMAN	TFE3_HUMAN	MULTI-MSMS	191228TN_11_CX4945_fr3	716.364	3	563.59	1687.75	-0.51715	-0.00029146	271070	152.77	271070	152.77	717.031	78.13	1.282	79.419	78.791	80.073	1.2891					47	25	3	0.504337	0.00101252	0.0100505	0.00099832	1	38876	97.273	59.679	10
AASDPLLSSVSPAVSK	16	2 Phospho (STY)	_AASDPLLSSVS(Phospho (STY))PAVS(Phospho (STY))K_					0	0	2	0	TFE3_HUMAN	TFE3_HUMAN	TFE3_HUMAN	MULTI-MATCH	191228TN_10_CX4945_fr2		3	563.59	1687.75	0.27755	0.00015642	271070	152.77	271070	152.77	716.361	75.943	0.96994	77.056	76.475	77.445	1.1134	-0.15242	-0.0026458	NaN	109.28	23	18	2	NaN	NaN	NaN	NaN	0		NaN	NaN	0
AASDPLLSSVSPAVSK	16	Phospho (STY)	_AASDPLLSSVS(Phospho (STY))PAVSK_		AASDPLLS(0.001)S(0.023)VS(0.974)PAVS(0.002)K		AAS(-73)DPLLS(-31)S(-16)VS(16)PAVS(-27)K	0	0	1	0	TFE3_HUMAN	TFE3_HUMAN	TFE3_HUMAN	MULTI-MSMS	191228TN_05_CX4945_fr4	689.71	3	536.934	1607.78	-0.052965	-2.8439e-05	284530	152.78	284530	152.78	690.044	68.401	0.85933	69.408	68.994	69.854	1.0075					54	17	4	0.903633	0.00181035	0.0541557	0.0004929	1	33836	98.882	30.931	5
AASDPLLSSVSPAVSK	16	Phospho (STY)	_AASDPLLSS(Phospho (STY))VSPAVSK_		AAS(0.001)DPLLS(0.045)S(0.624)VS(0.33)PAVSK		AAS(-29)DPLLS(-11)S(2.8)VS(-2.8)PAVS(-44)K	0	0	1	0	TFE3_HUMAN	TFE3_HUMAN	TFE3_HUMAN	MULTI-MSMS	191228TN_06_CX4945_fr5	689.71	3	536.934	1607.78	0.070876	3.8056e-05	284530	152.78	284530	152.78	689.709	68.336	0.9278	69.437	68.982	69.91	1.1017					48	18	3	0.809761	0.00114988	0.0237872	0.003415	1	31487	77.505	14.345	5
AASDPLLSSVSPAVSK	16	Phospho (STY)	_AASDPLLSSVS(Phospho (STY))PAVSK_		AASDPLLSS(0.021)VS(0.979)PAVSK		AAS(-80)DPLLS(-42)S(-17)VS(17)PAVS(-35)K	0	0	1	0	TFE3_HUMAN	TFE3_HUMAN	TFE3_HUMAN	MULTI-MSMS	191228TN_12_CX4945_fr4	690.044	3	536.934	1607.78	-0.16143	-8.6677e-05	284530	152.78	284530	152.78	689.71	68.201	0.96595	69.618	69.155	70.121	1.4167					59	18	4	0.860763	0.00326293	0.0673441	8.3135e-05	1	32823	108.96	39.736	5
AASDPLLSSVSPAVSK	16	Phospho (STY)	_AASDPLLSSVS(Phospho (STY))PAVSK_					0	0	1	0	TFE3_HUMAN	TFE3_HUMAN	TFE3_HUMAN	MULTI-MATCH	191228TN_13_CX4945_fr5		3	536.934	1607.78	-0.21038	-0.00011296	284530	152.78	284530	152.78	689.71	68.349	0.95233	69.696	69.145	70.097	1.3477	0.1564	0.00023106	NaN	108.96	47	18	3	NaN	NaN	NaN	NaN	0		NaN	NaN	0
AASEAAVVSSPSLK	14	Acetyl (Protein N-term),Phospho (STY)	_(Acetyl (Protein N-term))AASEAAVVS(Phospho (STY))SPSLK_					1	0	1	0	TRUB1_HUMAN	TRUB1_HUMAN	TRUB1_HUMAN	MULTI-MATCH	191228TN_09_CX4945_fr1		2	719.845	1437.68	-0.33754	-0.00024297	159170	114.58	159170	114.58	834.426	59.363	0.13833	60.497	60.41	60.548	1.1332	-0.17723	-0.0020321	NaN	127.51	5	3	2	NaN	NaN	NaN	NaN	0		NaN	NaN	0
AASEAAVVSSPSLK	14	Acetyl (Protein N-term),Phospho (STY)	_(Acetyl (Protein N-term))AASEAAVVSS(Phospho (STY))PSLK_					1	0	1	0	TRUB1_HUMAN	TRUB1_HUMAN	TRUB1_HUMAN	MULTI-MATCH	191228TN_10_CX4945_fr2		3	480.232	1437.68	0.033561	1.6117e-05	159060	76.388	159060	76.388	556.62	59.555	0.71755	60.637	60.288	61.006	1.0813	-0.15887	-0.00027967	NaN	98.182	32	13	3	NaN	NaN	NaN	NaN	0		NaN	NaN	0
AASEAAVVSSPSLK	14	Acetyl (Protein N-term),Phospho (STY)	_(Acetyl (Protein N-term))AASEAAVVS(Phospho (STY))SPSLK_					1	0	1	0	TRUB1_HUMAN	TRUB1_HUMAN	TRUB1_HUMAN	MULTI-MATCH	191228TN_11_CX4945_fr3		2	719.845	1437.68	-0.060835	-4.3792e-05	159180	114.58	159180	114.58	834.928	59.607	0.66726	60.904	60.484	61.152	1.2967	0.22989	-0.00035871	NaN	127.51	20	13	2	NaN	NaN	NaN	NaN	0		NaN	NaN	0
AASEVAGVVANAPSPPESSSLCASK	25	Acetyl (Protein N-term),Phospho (STY)	_(Acetyl (Protein N-term))AASEVAGVVANAPS(Phospho (STY))PPESSSLCASK_		AAS(0.001)EVAGVVANAPS(0.858)PPES(0.04)S(0.046)S(0.054)LCAS(0.001)K		AAS(-32)EVAGVVANAPS(12)PPES(-13)S(-13)S(-12)LCAS(-28)K	1	0	1	0	RN214_HUMAN	RN214_HUMAN	RN214_HUMAN	MULTI-MSMS	191228TN_04_CX4945_fr3	913.437	3	836.716	2507.13	0.0039728	3.3241e-06	91294	76.388	91294	76.388	913.437	79.629	2.0373	80.275	78.739	80.777	0.64627					180	39	9	0.940769	0.00575207	0.125254	5.0338e-10	1	40160	49.25	15.937	6
AASEVAGVVANAPSPPESSSLCASK	25	Acetyl (Protein N-term),Phospho (STY)	_(Acetyl (Protein N-term))AASEVAGVVANAPS(Phospho (STY))PPESSSLCASK_		AASEVAGVVANAPS(0.974)PPES(0.014)S(0.006)S(0.006)LCASK		AAS(-37)EVAGVVANAPS(18)PPES(-18)S(-22)S(-22)LCAS(-41)K	1	0	1	0	RN214_HUMAN	RN214_HUMAN	RN214_HUMAN	MULTI-MSMS	191228TN_05_CX4945_fr4	913.439	3	836.716	2507.13	-0.26845	-0.00022462	91295	76.388	91295	76.388	913.438	79.843	2.1793	80.777	79.083	81.262	0.93318					201	42	7	0.839383	0.00137852	0.00577932	1.3951e-15	1	40121	67.11	19.921	6
AASEVAGVVANAPSPPESSSLCASK	25	Acetyl (Protein N-term),Phospho (STY)	_(Acetyl (Protein N-term))AASEVAGVVANAPS(Phospho (STY))PPESSSLCASK_		AAS(0.003)EVAGVVANAPS(0.936)PPES(0.009)S(0.008)S(0.041)LCAS(0.002)K		AAS(-24)EVAGVVANAPS(14)PPES(-20)S(-21)S(-14)LCAS(-28)K	1	0	1	0	RN214_HUMAN	RN214_HUMAN	RN214_HUMAN	MULTI-MSMS	191228TN_11_CX4945_fr3	913.103	3	836.716	2507.13	-0.19591	-0.00016392	91294	76.387	91294	76.387	913.438	80.213	1.9435	81.476	80.047	81.99	1.2626					134	37	5	0.971582	0.00167918	0.0198992	5.3426e-14	1	40072	51.827	9.2582	6
AASEVAGVVANAPSPPESSSLCASK	25	Acetyl (Protein N-term),Phospho (STY)	_(Acetyl (Protein N-term))AASEVAGVVANAPS(Phospho (STY))PPESSSLCASK_		AAS(0.001)EVAGVVANAPS(0.982)PPES(0.005)S(0.006)S(0.007)LCASK		AAS(-30)EVAGVVANAPS(22)PPES(-23)S(-22)S(-22)LCAS(-35)K	1	0	1	0	RN214_HUMAN	RN214_HUMAN	RN214_HUMAN	MULTI-MSMS	191228TN_12_CX4945_fr4	913.438	3	836.716	2507.13	-0.11143	-9.3231e-05	91294	76.387	91294	76.387	913.438	80.23	2.2702	81.626	79.954	82.225	1.3968					209	44	6	0.928295	0.00295556	0.056235	7.252e-08	1	39300	54.559	27.67	6
AASEVAGVVANAPSPPESSSLCASK	25	Acetyl (Protein N-term),Phospho (STY)	_(Acetyl (Protein N-term))AASEVAGVVANAPS(Phospho (STY))PPESSSLCASK_					1	0	1	0	RN214_HUMAN	RN214_HUMAN	RN214_HUMAN	MULTI-MATCH	191228TN_13_CX4945_fr5		4	627.789	2507.13	-0.28133	-0.00017662	91256	57.29	91256	57.29	685.579	80.269	0.20436	81.67	81.55	81.754	1.4009	-0.0084455	-0.0044122	NaN	92.913	5	3	2	NaN	NaN	NaN	NaN	0		NaN	NaN	0
AASGEDSTEEALAAAAAPWEGGPVPGVDR	29	Phospho (STY)	_AAS(Phospho (STY))GEDSTEEALAAAAAPWEGGPVPGVDR_		AAS(0.366)GEDS(0.317)T(0.317)EEALAAAAAPWEGGPVPGVDR		AAS(0.62)GEDS(-0.62)T(-0.62)EEALAAAAAPWEGGPVPGVDR	0	0	1	0	WAC2A_HUMAN	WAC2A_HUMAN	WAC2A_HUMAN	MULTI-MSMS	191228TN_04_CX4945_fr3	1031.15	3	954.426	2860.26	0.29316	0.0002798	80035	76.387	80035	76.388	1031.15	98.243	0.61042	98.77	98.424	99.035	0.52644					32	11	4	0.929739	0.0007686	0.0105819	0.00070163	1	49693	74.905	29.201	3
AASGEDSTEEALAAAAAPWEGGPVPGVDR	29	Phospho (STY)	_AAS(Phospho (STY))GEDSTEEALAAAAAPWEGGPVPGVDR_		AAS(0.333)GEDS(0.333)T(0.333)EEALAAAAAPWEGGPVPGVDR		AAS(0)GEDS(0)T(0)EEALAAAAAPWEGGPVPGVDR	0	0	1	0	WAC2A_HUMAN	WAC2A_HUMAN	WAC2A_HUMAN	MULTI-MSMS	191228TN_11_CX4945_fr3	1031.15	3	954.426	2860.26	0.30867	0.0002946	80035	76.388	80036	76.388	1031.48	98.551	0.48297	98.981	98.776	99.259	0.43008					26	9	4	0.355539	0.000142251	0.0140477	0.029454	2	49136	46.695	11.274	3
AASGEDSTEEALAAAAAPWEGGPVPGVDR	29	Phospho (STY)	_AAS(Phospho (STY))GEDSTEEALAAAAAPWEGGPVPGVDR_					0	0	1	0	WAC2A_HUMAN	WAC2A_HUMAN	WAC2A_HUMAN	MULTI-MATCH	191228TN_05_CX4945_fr4		3	954.426	2860.26	0.19455	0.00018568	80034	76.386	80034	76.387	1031.15	98.204	0.39343	98.806	98.611	99.004	0.6016	-0.09193	-0.0025843	NaN	74.905	11	7	2	NaN	NaN	NaN	NaN	0		NaN	NaN	0
AASGEDSTEEALAAAAAPWEGGPVPGVDR	29	Phospho (STY)	_AAS(Phospho (STY))GEDSTEEALAAAAAPWEGGPVPGVDR_					0	0	1	0	WAC2A_HUMAN	WAC2A_HUMAN	WAC2A_HUMAN	MULTI-MATCH-MSMS	191228TN_12_CX4945_fr4		3	954.426	2860.26	0.37768	0.00036047	80034	76.386	80034	76.387	1031.48	98.718	0.50768	99.035	98.675	99.183	0.31658	0.137	-0.0026436	NaN	74.905	20	9	3	NaN	NaN	NaN	NaN	0		NaN	NaN	0
AASGEDSTEEALAAAAAPWEGGPVPGVDRSPFAK	34	Phospho (STY)	_AASGEDSTEEALAAAAAPWEGGPVPGVDRS(Phospho (STY))PFAK_		AASGEDSTEEALAAAAAPWEGGPVPGVDRS(1)PFAK		AAS(-90)GEDS(-90)T(-90)EEALAAAAAPWEGGPVPGVDRS(90)PFAK	0	0	1	1	WAC2A_HUMAN	WAC2A_HUMAN	WAC2A_HUMAN	MULTI-MSMS	191228TN_06_CX4945_fr5	963.725	4	848.642	3390.54	-0.32871	-0.00027896	135020	114.58	135020	114.58	963.725	96.428	0.70041	96.933	96.516	97.217	0.50454					55	13	6	0.840046	0.00241024	0.0394292	1.7158e-07	1	46283	94.003	59.585	4
AASGEDSTEEALAAAAAPWEGGPVPGVDRSPFAK	34	Phospho (STY)	_AASGEDSTEEALAAAAAPWEGGPVPGVDRS(Phospho (STY))PFAK_		AASGEDSTEEALAAAAAPWEGGPVPGVDRS(1)PFAK		AAS(-72)GEDS(-72)T(-72)EEALAAAAAPWEGGPVPGVDRS(72)PFAK	0	0	1	1	WAC2A_HUMAN	WAC2A_HUMAN	WAC2A_HUMAN	MULTI-MSMS	191228TN_07_CX4945_fr6	963.476	4	848.642	3390.54	-0.56636	-0.00048064	135020	114.58	135020	114.58	963.476	96.283	0.60106	96.64	96.343	96.944	0.35725					30	11	4	0.954497	0.00070379	0.0127656	7.9412e-07	1	44582	83.236	40.43	4
AASGEDSTEEALAAAAAPWEGGPVPGVDRSPFAK	34	Phospho (STY)	_AASGEDSTEEALAAAAAPWEGGPVPGVDRS(Phospho (STY))PFAK_					0	0	1	1	WAC2A_HUMAN	WAC2A_HUMAN	WAC2A_HUMAN	MULTI-MATCH	191228TN_05_CX4945_fr4		4	848.642	3390.54	-0.23558	-0.00019992	135020	114.58	135020	114.58	963.474	96.468	0.69422	97.053	96.624	97.318	0.58524	0.24697	-0.00054723	NaN	94.003	48	13	5	NaN	NaN	NaN	NaN	0		NaN	NaN	0
AASGEDSTEEALAAAAAPWEGGPVPGVDRSPFAK	34	Phospho (STY)	_AASGEDSTEEALAAAAAPWEGGPVPGVDRS(Phospho (STY))PFAK_					0	0	1	1	WAC2A_HUMAN	WAC2A_HUMAN	WAC2A_HUMAN	MULTI-MATCH	191228TN_13_CX4945_fr5		4	848.642	3390.54	-0.57084	-0.00048444	135020	114.58	135020	114.58	963.476	96.533	0.8054	96.782	96.342	97.147	0.24905	-0.024376	0.001384	NaN	94.003	47	15	5	NaN	NaN	NaN	NaN	0		NaN	NaN	0
AASGEDSTEEALAAAAAPWEGGPVPGVDRSPFAK	34	Phospho (STY)	_AASGEDSTEEALAAAAAPWEGGPVPGVDRS(Phospho (STY))PFAK_					0	0	1	1	WAC2A_HUMAN	WAC2A_HUMAN	WAC2A_HUMAN	MULTI-MATCH	191228TN_14_CX4945_fr6		4	848.642	3390.54	-0.080374	-6.8209e-05	135020	114.58	135020	114.58	963.725	96.419	0.48372	96.624	96.394	96.878	0.20475	-0.18246	0.0017062	NaN	94.003	14	9	2	NaN	NaN	NaN	NaN	0		NaN	NaN	0
AASGEDSTEEALAAAAAPWEGGPVPGVDTSPFAK	34	Phospho (STY)	_AASGEDSTEEALAAAAAPWEGGPVPGVDTS(Phospho (STY))PFAK_		AASGEDSTEEALAAAAAPWEGGPVPGVDT(0.215)S(0.785)PFAK		AAS(-150)GEDS(-160)T(-160)EEALAAAAAPWEGGPVPGVDT(-5.6)S(5.6)PFAK	0	0	1	0	WAC2C_HUMAN;WAC2D_HUMAN	WAC2C_HUMAN	WAC2C_HUMAN	MULTI-MSMS	191228TN_05_CX4945_fr4	949.711	4	834.879	3335.49	-0.54305	-0.00045338	137240	114.58	137240	114.58	949.712	107.58	0.86168	108.28	107.85	108.71	0.6993					87	17	7	0.94108	0.00437826	0.0730368	8.337e-47	1	54849	162.41	92.092	5
AASGEDSTEEALAAAAAPWEGGPVPGVDTSPFAK	34	Phospho (STY)	_AASGEDSTEEALAAAAAPWEGGPVPGVDT(Phospho (STY))SPFAK_		AASGEDSTEEALAAAAAPWEGGPVPGVDT(0.5)S(0.5)PFAK		AAS(-95)GEDS(-95)T(-95)EEALAAAAAPWEGGPVPGVDT(0)S(0)PFAK	0	0	1	0	WAC2C_HUMAN;WAC2D_HUMAN	WAC2C_HUMAN	WAC2C_HUMAN	MULTI-MSMS	191228TN_06_CX4945_fr5	949.962	4	834.879	3335.49	-0.37732	-0.00031502	137240	114.58	137240	114.58	949.962	107.7	0.77836	108.33	107.9	108.68	0.62689					76	15	7	0.978417	0.00413122	0.0507975	1.1949e-07	1	51356	97.771	50.49	5
AASGEDSTEEALAAAAAPWEGGPVPGVDTSPFAK	34	Phospho (STY)	_AAS(Phospho (STY))GEDSTEEALAAAAAPWEGGPVPGVDTSPFAK_		AAS(0.391)GEDS(0.304)T(0.304)EEALAAAAAPWEGGPVPGVDTSPFAK		AAS(1.1)GEDS(-1.1)T(-1.1)EEALAAAAAPWEGGPVPGVDT(-99)S(-99)PFAK	0	0	1	0	WAC2C_HUMAN;WAC2D_HUMAN	WAC2C_HUMAN	WAC2C_HUMAN	MULTI-MSMS	191228TN_06_CX4945_fr5	949.461	4	834.879	3335.49	-0.26861	-0.00022425	137240	114.58	137240	114.58	949.962	109.67	0.79657	110.33	109.9	110.69	0.65586					62	15	7	0.985123	0.00201157	0.0306372	3.8304e-08	1	52230	103.14	67.497	5
AASGEDSTEEALAAAAAPWEGGPVPGVDTSPFAK	34	Phospho (STY)	_AASGEDSTEEALAAAAAPWEGGPVPGVDT(Phospho (STY))SPFAK_		AASGEDSTEEALAAAAAPWEGGPVPGVDT(0.574)S(0.426)PFAK		AAS(-95)GEDS(-97)T(-97)EEALAAAAAPWEGGPVPGVDT(1.3)S(-1.3)PFAK	0	0	1	0	WAC2C_HUMAN;WAC2D_HUMAN	WAC2C_HUMAN	WAC2C_HUMAN	MULTI-MSMS	191228TN_07_CX4945_fr6	949.711	4	834.879	3335.49	0.2236	0.00018668	137240	114.58	137240	114.58	949.711	107.68	0.76046	108.22	107.84	108.6	0.54111					45	14	4	0.955048	0.00269825	0.0431321	9.4344e-08	1	49663	99.614	37.003	5
AASGEDSTEEALAAAAAPWEGGPVPGVDTSPFAK	34	Phospho (STY)	_AASGEDS(Phospho (STY))TEEALAAAAAPWEGGPVPGVDTSPFAK_		AAS(0.309)GEDS(0.346)T(0.346)EEALAAAAAPWEGGPVPGVDTSPFAK		AAS(-0.49)GEDS(0)T(0)EEALAAAAAPWEGGPVPGVDT(-77)S(-77)PFAK	0	0	1	0	WAC2C_HUMAN;WAC2D_HUMAN	WAC2C_HUMAN	WAC2C_HUMAN	MULTI-MSMS	191228TN_07_CX4945_fr6	949.712	4	834.879	3335.49	0.093891	7.8387e-05	137240	114.58	137240	114.58	949.963	109.86	0.69102	110.47	110	110.69	0.61297					42	13	4	0.739131	0.0019336	0.0275956	3.9957e-07	2	50602	85.489	52.768	5
AASGEDSTEEALAAAAAPWEGGPVPGVDTSPFAK	34	Phospho (STY)	_AASGEDSTEEALAAAAAPWEGGPVPGVDT(Phospho (STY))SPFAK_		AASGEDSTEEALAAAAAPWEGGPVPGVDT(0.5)S(0.5)PFAK		AAS(-140)GEDS(-140)T(-140)EEALAAAAAPWEGGPVPGVDT(0)S(0)PFAK	0	0	1	0	WAC2C_HUMAN;WAC2D_HUMAN	WAC2C_HUMAN	WAC2C_HUMAN	MULTI-MSMS	191228TN_13_CX4945_fr5	949.46	4	834.879	3335.49	-0.35784	-0.00029875	137240	114.58	137240	114.58	949.962	108.11	0.78519	108.52	108.13	108.92	0.40543					69	15	6	0.948772	0.000874095	0.0126552	2.3266e-33	1	50021	149.99	83.603	5
AASGEDSTEEALAAAAAPWEGGPVPGVDTSPFAK	34	Phospho (STY)	_AAS(Phospho (STY))GEDSTEEALAAAAAPWEGGPVPGVDTSPFAK_		AAS(0.66)GEDS(0.17)T(0.17)EEALAAAAAPWEGGPVPGVDTSPFAK		AAS(5.9)GEDS(-5.9)T(-5.9)EEALAAAAAPWEGGPVPGVDT(-120)S(-120)PFAK	0	0	1	0	WAC2C_HUMAN;WAC2D_HUMAN	WAC2C_HUMAN	WAC2C_HUMAN	MULTI-MSMS	191228TN_13_CX4945_fr5	949.712	4	834.879	3335.49	0.31098	0.00025963	137240	114.58	137240	114.58	949.711	110.23	0.81084	110.66	110.18	110.99	0.43247					64	15	6	0.897748	0.00204714	0.0282419	2.1387e-17	1	51020	124.73	88.501	5
AASGEDSTEEALAAAAAPWEGGPVPGVDTSPFAK	34	Phospho (STY)	_AASGEDSTEEALAAAAAPWEGGPVPGVDT(Phospho (STY))SPFAK_		AASGEDSTEEALAAAAAPWEGGPVPGVDT(0.5)S(0.5)PFAK		AAS(-74)GEDS(-77)T(-77)EEALAAAAAPWEGGPVPGVDT(0)S(0)PFAK	0	0	1	0	WAC2C_HUMAN;WAC2D_HUMAN	WAC2C_HUMAN	WAC2C_HUMAN	MULTI-MSMS	191228TN_14_CX4945_fr6	949.711	4	834.879	3335.49	0.017262	1.4412e-05	137240	114.58	137240	114.58	949.711	108.2	0.75874	108.58	108.13	108.89	0.37884					58	15	6	0.887361	0.00192344	0.0260131	2.0827e-06	1	48460	78.45	27.668	5
AASGEDSTEEALAAAAAPWEGGPVPGVDTSPFAK	34	Phospho (STY)	_AASGEDSTEEALAAAAAPWEGGPVPGVDTS(Phospho (STY))PFAK_					0	0	1	0	WAC2C_HUMAN;WAC2D_HUMAN	WAC2C_HUMAN	WAC2C_HUMAN	MULTI-MATCH	191228TN_02_CX4945_fr1		4	834.879	3335.49	-0.21415	-0.00017879	137240	114.58	137240	114.58	949.711	107.98	0.8305	107.98	107.6	108.43	0	-0.34628	-0.00043839	NaN	162.41	71	24	5	NaN	NaN	NaN	NaN	0		NaN	NaN	0
AASGEDSTEEALAAAAAPWEGGPVPGVDTSPFAK	34	Phospho (STY)	_AASGEDSTEEALAAAAAPWEGGPVPGVDTS(Phospho (STY))PFAK_					0	0	1	0	WAC2C_HUMAN;WAC2D_HUMAN	WAC2C_HUMAN	WAC2C_HUMAN	MULTI-MATCH	191228TN_04_CX4945_fr3		4	834.879	3335.49	-0.078199	-6.5287e-05	137240	114.58	137240	114.58	949.71	107.63	0.39417	108.2	107.95	108.34	0.57336	-0.12343	-0.0031034	NaN	162.41	12	7	2	NaN	NaN	NaN	NaN	0		NaN	NaN	0
AASGEDSTEEALAAAAAPWEGGPVPGVDTSPFAK	34	Phospho (STY)	_AASGEDSTEEALAAAAAPWEGGPVPGVDTS(Phospho (STY))PFAK_					0	0	1	0	WAC2C_HUMAN;WAC2D_HUMAN	WAC2C_HUMAN	WAC2C_HUMAN	MULTI-MATCH	191228TN_09_CX4945_fr1		4	834.879	3335.49	-0.27097	-0.00022622	137240	114.58	137240	114.58	949.712	108.01	0.61879	108.49	108.18	108.8	0.47985	0.16957	-0.00015988	NaN	162.41	76	20	5	NaN	NaN	NaN	NaN	0		NaN	NaN	0
AASGEDSTEEALAAAAAPWEGGPVPGVDTSPFAK	34	Phospho (STY)	_AAS(Phospho (STY))GEDSTEEALAAAAAPWEGGPVPGVDTSPFAK_					0	0	1	0	WAC2C_HUMAN;WAC2D_HUMAN	WAC2C_HUMAN	WAC2C_HUMAN	MULTI-MATCH	191228TN_12_CX4945_fr4		4	834.879	3335.49	-0.77401	-0.00064621	137240	114.58	137240	114.58	949.963	110.21	0.6093	110.64	110.29	110.9	0.43363	0.094934	0.0016885	NaN	124.73	29	11	4	NaN	NaN	NaN	NaN	0		NaN	NaN	0
AASGEDSTEEALAAAAAPWEGGPVPGVDTSPFAK	34	Phospho (STY)	_AAS(Phospho (STY))GEDSTEEALAAAAAPWEGGPVPGVDTSPFAK_					0	0	1	0	WAC2C_HUMAN;WAC2D_HUMAN	WAC2C_HUMAN	WAC2C_HUMAN	MULTI-MATCH	191228TN_14_CX4945_fr6		4	834.879	3335.49	0.060655	5.064e-05	137240	114.58	137240	114.58	949.711	110.22	0.46362	110.64	110.46	110.92	0.4202	0.090015	6.8414e-05	NaN	124.73	16	8	2	NaN	NaN	NaN	NaN	0		NaN	NaN	0
AASIENVLQDSSPEHCGR	18	Phospho (STY)	_AASIENVLQDSS(Phospho (STY))PEHCGR_		AASIENVLQDS(0.199)S(0.801)PEHCGR		AAS(-91)IENVLQDS(-6.1)S(6.1)PEHCGR	0	0	1	0	MGRN1_HUMAN	MGRN1_HUMAN	MGRN1_HUMAN	MULTI-MSMS	191228TN_03_CX4945_fr2	760.683	3	683.961	2048.86	0.24771	0.00016942	111680	76.387	111680	76.387	760.683	60.512	1.573	60.791	60.25	61.823	0.27824					137	30	6	0.932212	0.00431917	0.0244057	5.5556e-05	1	27045	110.57	64.681	3
AASIENVLQDSSPEHCGR	18	Phospho (STY)	_AASIENVLQDS(Phospho (STY))SPEHCGR_		AASIENVLQDS(0.626)S(0.374)PEHCGR		AAS(-89)IENVLQDS(2.2)S(-2.2)PEHCGR	0	0	1	0	MGRN1_HUMAN	MGRN1_HUMAN	MGRN1_HUMAN	MULTI-MSMS	191228TN_10_CX4945_fr2	760.683	3	683.961	2048.86	-0.083864	-5.736e-05	111680	76.388	111680	76.387	760.349	59.191	0.96188	60.273	59.736	60.698	1.0813					70	18	6	0.798812	0.00575443	0.0856754	3.9201e-05	1	26244	119.18	68.456	3
AASIENVLQDSSPEHCGR	18	Phospho (STY)	_AASIENVLQDS(Phospho (STY))SPEHCGR_					0	0	1	0	MGRN1_HUMAN	MGRN1_HUMAN	MGRN1_HUMAN	MULTI-MATCH	191228TN_11_CX4945_fr3		3	683.961	2048.86	0.040964	2.8017e-05	111680	76.387	111680	76.387	760.682	59.001	1.2845	60.298	59.405	60.69	1.2967	-0.15584	-0.0011306	NaN	119.18	66	25	5	NaN	NaN	NaN	NaN	0		NaN	NaN	0
AASIENVLQDSSPEHCGR	18	2 Phospho (STY)	_AASIENVLQDS(Phospho (STY))S(Phospho (STY))PEHCGR_		AASIENVLQDS(1)S(1)PEHCGR		AAS(-58)IENVLQDS(62)S(58)PEHCGR	0	0	2	0	MGRN1_HUMAN	MGRN1_HUMAN	MGRN1_HUMAN	MULTI-MSMS	191228TN_03_CX4945_fr2	787.338	3	710.617	2128.83	-1.1045	-0.00078484	107500	76.388	107490	76.387	787.005	63.999	1.0157	64.286	63.835	64.851	0.28665					63	19	4	0.948237	0.00241696	0.0190101	0.0026737	1	29067	79.347	46.422	3
AASIENVLQDSSPEHCGR	18	2 Phospho (STY)	_AASIENVLQDS(Phospho (STY))S(Phospho (STY))PEHCGR_					0	0	2	0	MGRN1_HUMAN	MGRN1_HUMAN	MGRN1_HUMAN	MULTI-MATCH-MSMS	191228TN_02_CX4945_fr1		3	710.617	2128.83	-0.53887	-0.00038293	107490	76.387	107490	76.387	787.338	64.238	0.70737	64.238	63.819	64.526	0	-0.023747	-0.0010651	NaN	79.347	54	22	4	NaN	NaN	NaN	NaN	0		NaN	NaN	0
AASITSEVFNK	11	Phospho (STY)	_AAS(Phospho (STY))ITSEVFNK_		AAS(0.71)IT(0.29)SEVFNK		AAS(3.9)IT(-3.9)S(-33)EVFNK	0	0	1	0	SP16H_HUMAN	SP16H_HUMAN	SP16H_HUMAN	MULTI-MSMS	191228TN_05_CX4945_fr4	568.971	3	416.195	1245.56	0.13303	5.5366e-05	367080	152.78	367080	152.78	568.971	74.638	0.80952	75.649	75.275	76.085	1.0119					44	15	4	0.870119	0.0024918	0.107466	3.5891e-06	1	37505	153.95	87.891	3
AASITSEVFNK	11	Phospho (STY)	_AAS(Phospho (STY))ITSEVFNK_		AAS(0.499)IT(0.499)S(0.001)EVFNK		AAS(0)IT(0)S(-25)EVFNK	0	0	1	0	SP16H_HUMAN	SP16H_HUMAN	SP16H_HUMAN	MULTI-MSMS	191228TN_06_CX4945_fr5	568.971	3	416.195	1245.56	-0.012747	-5.3052e-06	367080	152.78	367080	152.78	568.971	74.546	0.8303	75.68	75.245	76.075	1.1342					50	16	4	0.925918	0.00651398	0.0614837	6.187e-05	1	34925	140.17	38.448	3
AASITSEVFNK	11	Phospho (STY)	_AAS(Phospho (STY))ITSEVFNK_		AAS(0.499)IT(0.499)S(0.002)EVFNK		AAS(0)IT(0)S(-23)EVFNK	0	0	1	0	SP16H_HUMAN	SP16H_HUMAN	SP16H_HUMAN	MULTI-MSMS	191228TN_12_CX4945_fr4	569.305	3	416.195	1245.56	0.20309	8.4525e-05	367080	152.78	367080	152.78	568.971	74.317	0.81436	75.735	75.302	76.116	1.4176					50	15	5	0.794092	0.00305666	0.122636	0.00027533	1	36288	122.96	62.052	3
AASITSEVFNK	11	Phospho (STY)	_AAS(Phospho (STY))ITSEVFNK_		AAS(0.5)IT(0.5)SEVFNK		AAS(0)IT(0)S(-44)EVFNK	0	0	1	0	SP16H_HUMAN	SP16H_HUMAN	SP16H_HUMAN	MULTI-MSMS	191228TN_13_CX4945_fr5	568.971	3	416.195	1245.56	-0.0050852	-2.1165e-06	367080	152.78	367080	152.78	568.971	74.392	0.76041	75.785	75.389	76.149	1.3928					52	14	5	0.922816	0.00946621	0.492264	2.6234e-06	1	33907	155.42	84.041	3
AASITSEVFNK	11	Phospho (STY)	_AAS(Phospho (STY))ITSEVFNK_					0	0	1	0	SP16H_HUMAN	SP16H_HUMAN	SP16H_HUMAN	MULTI-MATCH	191228TN_04_CX4945_fr3		3	416.195	1245.56	-0.18055	-7.5146e-05	367080	152.78	367080	152.78	569.305	74.868	0.30072	75.557	75.458	75.759	0.68885	-0.11171	-0.00043281	NaN	155.42	7	5	2	NaN	NaN	NaN	NaN	0		NaN	NaN	0
AASITSEVFNK	11	Phospho (STY)	_AAS(Phospho (STY))ITSEVFNK_					0	0	1	0	SP16H_HUMAN	SP16H_HUMAN	SP16H_HUMAN	MULTI-MATCH	191228TN_11_CX4945_fr3		3	416.195	1245.56	-0.019656	-8.1809e-06	367080	152.78	367080	152.78	568.971	74.299	0.41195	75.605	75.41	75.821	1.306	-0.063535	0.0010255	NaN	155.42	17	7	3	NaN	NaN	NaN	NaN	0		NaN	NaN	0
AASITSEVFNK	11	Unmodified	_AASITSEVFNK_					0	0	0	0	SP16H_HUMAN	SP16H_HUMAN	SP16H_HUMAN	MULTI-MSMS	191228TN_08_CX4945_fr7	542.315	3	389.54	1165.6	0.37872	0.00014753	392190	152.78	392190	152.78	542.315	62.782	0.38575	64.334	64.132	64.518	1.5519					16	9	3	0.498329	0.000274086	0.00225991	0.032978	1	29106	82.029	43.672	1
AASITSEVFNK	11	Unmodified	_AASITSEVFNK_					0	0	0	0	SP16H_HUMAN	SP16H_HUMAN	SP16H_HUMAN	MULTI-MATCH	191228TN_15_CX4945_fr7		3	389.54	1165.6	1.2803	0.00049873	392190	152.77	392190	152.78	542.649	62.659	0.34458	64.33	64.105	64.45	1.6713	-0.0020635	-0.00037188	NaN	82.029	12	7	2	NaN	NaN	NaN	NaN	0		NaN	NaN	0
AASLMNLENI	10	Oxidation (M),Phospho (STY)	_AAS(Phospho (STY))LM(Oxidation (M))NLENI_	AASLM(1)NLENI	AAS(1)LMNLENI	AASLM(89)NLENI	AAS(89)LMNLENI	0	1	1	0	SCLT1_HUMAN	SCLT1_HUMAN	SCLT1_HUMAN	MULTI-MSMS	191228TN_03_CX4945_fr2	700.838	2	586.257	1170.5	-0.28518	-0.00016719	195450	114.58	195450	114.58	700.838	83.435	0.44328	83.758	83.425	83.868	0.32294					16	8	3	0.957471	0.000190376	0.00227402	0.011627	1	39172	88.803	46.823	1
AASLMNLENI	10	Phospho (STY)	_AAS(Phospho (STY))LMNLENI_		AAS(1)LMNLENI		AAS(130)LMNLENI	0	0	1	0	SCLT1_HUMAN	SCLT1_HUMAN	SCLT1_HUMAN	MULTI-MSMS	191228TN_04_CX4945_fr3	692.841	2	578.259	1154.5	-0.19951	-0.00011537	198150	114.58	198150	114.58	692.841	102.05	1.4422	102.59	101.57	103.02	0.54232					56	29	3	0.776273	0.00336766	0.115549	0.00074062	1	51513	130.44	71.368	1
AASLMNLENI	10	Phospho (STY)	_AAS(Phospho (STY))LMNLENI_		AAS(1)LMNLENI		AAS(140)LMNLENI	0	0	1	0	SCLT1_HUMAN	SCLT1_HUMAN	SCLT1_HUMAN	MULTI-MSMS	191228TN_11_CX4945_fr3	692.841	2	578.259	1154.5	-0.41628	-0.00024072	198150	114.58	198150	114.58	692.841	102.12	2.4189	102.56	101.68	104.1	0.4349					55	23	3	0.757119	0.00356208	0.0527032	0.00031957	1	50654	137.05	84.32	1
AASLMNLENI	10	Phospho (STY)	_AAS(Phospho (STY))LMNLENI_					0	0	1	0	SCLT1_HUMAN	SCLT1_HUMAN	SCLT1_HUMAN	MULTI-MATCH	191228TN_05_CX4945_fr4		2	578.259	1154.5	-0.20725	-0.00011984	198150	114.58	198150	114.58	692.842	102.04	0.58946	102.68	102.38	102.97	0.6377	0.071063	0.00085996	NaN	137.05	20	11	3	NaN	NaN	NaN	NaN	0		NaN	NaN	0
AASLMNLENI	10	Phospho (STY)	_AAS(Phospho (STY))LMNLENI_					0	0	1	0	SCLT1_HUMAN	SCLT1_HUMAN	SCLT1_HUMAN	MULTI-MATCH	191228TN_10_CX4945_fr2		2	578.259	1154.5	-0.22973	-0.00013284	198150	114.58	198150	114.58	692.841	102.19	0.90403	102.73	102.1	103	0.53859	0.12061	-3.5497e-05	NaN	137.05	35	18	3	NaN	NaN	NaN	NaN	0		NaN	NaN	0
AASLMNLENI	10	Phospho (STY)	_AAS(Phospho (STY))LMNLENI_					0	0	1	0	SCLT1_HUMAN	SCLT1_HUMAN	SCLT1_HUMAN	MULTI-MATCH	191228TN_12_CX4945_fr4		2	578.259	1154.5	-0.38862	-0.00022473	198150	114.58	198150	114.58	692.841	102.15	0.45233	102.49	102.24	102.69	0.33543	-0.12195	0.00092542	NaN	137.05	13	8	3	NaN	NaN	NaN	NaN	0		NaN	NaN	0
AASLNYLNQPSAAPLQVSR	19	Phospho (STY)	_AAS(Phospho (STY))LNYLNQPSAAPLQVSR_		AAS(0.861)LNY(0.139)LNQPSAAPLQVSR		AAS(7.9)LNY(-7.9)LNQPS(-110)AAPLQVS(-150)R	0	0	1	0	KLC4_HUMAN	KLC4_HUMAN	KLC4_HUMAN	MULTI-MSMS	191228TN_06_CX4945_fr5	770.4	3	694.012	2079.02	0.047064	3.2663e-05	110070	76.387	110070	76.387	770.734	70.832	1.1987	71.952	71.386	72.585	1.1204					112	23	6	0.725429	0.00247746	0.063856	3.7757e-11	2	33024	149.52	136.67	4
AASLNYLNQPSAAPLQVSR	19	Phospho (STY)	_AAS(Phospho (STY))LNYLNQPSAAPLQVSR_		AAS(0.594)LNY(0.406)LNQPSAAPLQVSR		AAS(1.6)LNY(-1.6)LNQPS(-99)AAPLQVS(-140)R	0	0	1	0	KLC4_HUMAN	KLC4_HUMAN	KLC4_HUMAN	MULTI-MSMS	191228TN_07_CX4945_fr6	770.734	3	694.012	2079.02	0.20381	0.00014144	110070	76.387	110070	76.387	770.734	70.764	2.3556	72.04	71.425	73.781	1.2751					183	48	7	0.988204	0.0424202	0.881874	1.1301e-10	2	31610	145.82	84.71	4
AASLNYLNQPSAAPLQVSR	19	Phospho (STY)	_AAS(Phospho (STY))LNYLNQPSAAPLQVSR_		AAS(0.877)LNY(0.123)LNQPSAAPLQVSR		AAS(8.5)LNY(-8.5)LNQPS(-82)AAPLQVS(-96)R	0	0	1	0	KLC4_HUMAN	KLC4_HUMAN	KLC4_HUMAN	MULTI-MSMS	191228TN_08_CX4945_fr7	770.4	3	694.012	2079.02	-0.13781	-9.5642e-05	110070	76.388	110070	76.388	770.401	70.58	1.1153	72.148	71.571	72.686	1.5672					63	26	4	0.775158	0.0020344	0.0432963	8.9151e-05	1	33733	100.07	58.493	4
AASLNYLNQPSAAPLQVSR	19	Phospho (STY)	_AAS(Phospho (STY))LNYLNQPSAAPLQVSR_		AAS(0.585)LNY(0.415)LNQPSAAPLQVSR		AAS(1.5)LNY(-1.5)LNQPS(-87)AAPLQVS(-120)R	0	0	1	0	KLC4_HUMAN	KLC4_HUMAN	KLC4_HUMAN	MULTI-MSMS	191228TN_13_CX4945_fr5	770.734	3	694.012	2079.02	-0.12833	-8.9065e-05	110070	76.387	110070	76.387	770.734	70.85	1.4398	72.221	71.607	73.047	1.3707					125	28	6	0.966568	0.0092777	0.0905038	1.5905e-06	2	32093	124.45	89.25	4
AASLNYLNQPSAAPLQVSR	19	Phospho (STY)	_AAS(Phospho (STY))LNYLNQPSAAPLQVSR_		AAS(1)LNYLNQPSAAPLQVSR		AAS(100)LNY(-100)LNQPS(-110)AAPLQVS(-140)R	0	0	1	0	KLC4_HUMAN	KLC4_HUMAN	KLC4_HUMAN	MULTI-MSMS	191228TN_13_CX4945_fr5	1155.2	2	1040.51	2079.02	-0.0095215	-9.9073e-06	110120	114.58	110120	114.58	1155.6	70.848	0.3938	72.219	71.991	72.384	1.3707					13	7	2	0.917688	0.000122245	0.00699613	1.1121e-24	1	31894	178.1	174.07	4
AASLNYLNQPSAAPLQVSR	19	Phospho (STY)	_AAS(Phospho (STY))LNYLNQPSAAPLQVSR_		AAS(0.599)LNY(0.401)LNQPSAAPLQVSR		AAS(1.7)LNY(-1.7)LNQPS(-130)AAPLQVS(-170)R	0	0	1	0	KLC4_HUMAN	KLC4_HUMAN	KLC4_HUMAN	MULTI-MSMS	191228TN_14_CX4945_fr6	770.734	3	694.012	2079.02	0.41754	0.00028978	110070	76.387	110070	76.388	770.734	70.849	2.3117	72.23	71.493	73.805	1.3805					175	45	7	0.968707	0.0356627	1	4.7675e-15	2	30943	166.9	89.837	4
AASLNYLNQPSAAPLQVSR	19	Phospho (STY)	_AAS(Phospho (STY))LNYLNQPSAAPLQVSR_					0	0	1	0	KLC4_HUMAN	KLC4_HUMAN	KLC4_HUMAN	MULTI-MATCH	191228TN_07_CX4945_fr6		2	1040.51	2079.02	0.45948	0.00047809	110120	114.58	110120	114.58	1155.6	70.738	0.7421	72.014	71.662	72.404	1.2751	-0.12613	-0.00027962	NaN	178.1	48	15	4	NaN	NaN	NaN	NaN	0		NaN	NaN	0
AASLNYLNQPSAAPLQVSR	19	Phospho (STY)	_AAS(Phospho (STY))LNYLNQPSAAPLQVSR_					0	0	1	0	KLC4_HUMAN	KLC4_HUMAN	KLC4_HUMAN	MULTI-MATCH	191228TN_14_CX4945_fr6		2	1040.51	2079.02	0.445	0.00046303	110120	114.58	110120	114.58	1155.6	70.806	0.74358	72.186	71.847	72.591	1.3805	0.046587	0.00027422	NaN	178.1	45	14	4	NaN	NaN	NaN	NaN	0		NaN	NaN	0
AASLNYLNQPSAAPLQVSR	19	Phospho (STY)	_AAS(Phospho (STY))LNYLNQPSAAPLQVSR_					0	0	1	0	KLC4_HUMAN	KLC4_HUMAN	KLC4_HUMAN	MULTI-MATCH-MSMS	191228TN_15_CX4945_fr7		3	694.012	2079.02	0.16197	0.00011241	110070	76.388	110070	76.388	770.401	70.708	0.91225	72.313	71.868	72.78	1.6052	0.16247	0.0009037	NaN	166.9	60	20	4	NaN	NaN	NaN	NaN	0		NaN	NaN	0
AASPPASASDLIEQQQK	17	Phospho (STY)	_AAS(Phospho (STY))PPASASDLIEQQQK_		AAS(0.965)PPAS(0.015)AS(0.02)DLIEQQQK		AAS(17)PPAS(-18)AS(-17)DLIEQQQK	0	0	1	0	STRP1_HUMAN	STRP1_HUMAN	STRP1_HUMAN	MULTI-MSMS	191228TN_02_CX4945_fr1	760.393	3	607.619	1819.84	-0.58297	-0.00035422	251430	152.78	251430	152.78	760.729	59.201	1.6854	59.201	57.896	59.581	-7.1054e-15					150	53	5	0.700858	0.000920888	0.0314544	4.2955e-07	2	31249	136.14	89.544	3
AASPPASASDLIEQQQK	17	Phospho (STY)	_AASPPASAS(Phospho (STY))DLIEQQQK_		AAS(0.227)PPAS(0.04)AS(0.734)DLIEQQQK		AAS(-5.1)PPAS(-13)AS(5.1)DLIEQQQK	0	0	1	0	STRP1_HUMAN	STRP1_HUMAN	STRP1_HUMAN	MULTI-MSMS	191228TN_03_CX4945_fr2	760.729	3	607.619	1819.84	0.044515	2.7048e-05	251430	152.78	251430	152.78	760.729	59.154	1.9355	59.423	57.846	59.782	0.26959					115	37	5	0.501336	0.00106396	0.0205474	6.4221e-05	1	26280	107.74	44.327	3
AASPPASASDLIEQQQK	17	Phospho (STY)	_AAS(Phospho (STY))PPASASDLIEQQQK_		AAS(0.747)PPAS(0.222)AS(0.03)DLIEQQQK		AAS(5.3)PPAS(-5.3)AS(-14)DLIEQQQK	0	0	1	0	STRP1_HUMAN	STRP1_HUMAN	STRP1_HUMAN	MULTI-MSMS	191228TN_04_CX4945_fr3	760.729	3	607.619	1819.84	0.17059	0.00010365	251430	152.78	251430	152.78	760.728	58.875	2.9587	59.552	57.119	60.077	0.67694					244	61	6	0.943876	0.00791614	0.10443	1.7635e-08	2	27416	157.37	99.099	3
AASPPASASDLIEQQQK	17	Phospho (STY)	_AAS(Phospho (STY))PPASASDLIEQQQK_		AAS(0.998)PPAS(0.002)ASDLIEQQQK		AAS(26)PPAS(-26)AS(-57)DLIEQQQK	0	0	1	0	STRP1_HUMAN	STRP1_HUMAN	STRP1_HUMAN	MULTI-MSMS	191228TN_04_CX4945_fr3	570.798	4	455.966	1819.84	0.16006	7.2982e-05	251290	114.58	251290	114.58	570.798	58.839	2.3892	59.516	57.639	60.028	0.67694					195	49	6	0.984601	0.00868214	0.0621528	5.2461e-07	1	27879	130.61	93.668	3
AASPPASASDLIEQQQK	17	Phospho (STY)	_AAS(Phospho (STY))PPASASDLIEQQQK_		AAS(0.999)PPAS(0.001)ASDLIEQQQK		AAS(30)PPAS(-30)AS(-51)DLIEQQQK	0	0	1	0	STRP1_HUMAN	STRP1_HUMAN	STRP1_HUMAN	MULTI-MSMS	191228TN_05_CX4945_fr4	760.728	3	607.619	1819.84	-0.13221	-8.0332e-05	251430	152.78	251430	152.78	760.729	58.748	3.0166	59.737	57.242	60.259	0.98949					289	67	6	0.975391	0.0266612	0.306997	1.4736e-29	3	27804	191.63	132.27	3
AASPPASASDLIEQQQK	17	Phospho (STY)	_AAS(Phospho (STY))PPASASDLIEQQQK_		AAS(0.998)PPAS(0.002)ASDLIEQQQK		AAS(26)PPAS(-26)AS(-37)DLIEQQQK	0	0	1	0	STRP1_HUMAN	STRP1_HUMAN	STRP1_HUMAN	MULTI-MSMS	191228TN_05_CX4945_fr4	570.798	4	455.966	1819.84	0.1344	6.1281e-05	251290	114.58	251290	114.58	570.548	58.751	2.5243	59.741	57.687	60.212	0.98949					245	56	6	0.827363	0.00422379	0.0881168	0.00091795	1	27450	81.619	33.615	3
AASPPASASDLIEQQQK	17	Phospho (STY)	_AAS(Phospho (STY))PPASASDLIEQQQK_		AAS(0.972)PPAS(0.028)ASDLIEQQQK		AAS(15)PPAS(-15)AS(-43)DLIEQQQK	0	0	1	0	STRP1_HUMAN	STRP1_HUMAN	STRP1_HUMAN	MULTI-MSMS	191228TN_09_CX4945_fr1	760.394	3	607.619	1819.84	-0.18203	-0.0001106	251430	152.78	251430	152.78	760.394	58.638	1.27	59.771	58.781	60.051	1.1332					130	38	4	0.777539	0.00123147	0.0387358	5.3178e-15	3	30844	168.5	104.6	3
AASPPASASDLIEQQQK	17	Phospho (STY)	_AAS(Phospho (STY))PPASASDLIEQQQK_		AAS(0.982)PPAS(0.017)AS(0.001)DLIEQQQK		AAS(18)PPAS(-18)AS(-30)DLIEQQQK	0	0	1	0	STRP1_HUMAN	STRP1_HUMAN	STRP1_HUMAN	MULTI-MSMS	191228TN_10_CX4945_fr2	760.394	3	607.619	1819.84	-0.057285	-3.4808e-05	251430	152.78	251430	152.78	760.729	58.844	1.3225	59.925	59.017	60.34	1.0813					86	25	4	0.902236	0.00213167	0.02723	1.8843e-08	2	26113	157.23	104.89	3
AASPPASASDLIEQQQK	17	Phospho (STY)	_AAS(Phospho (STY))PPASASDLIEQQQK_		AAS(0.831)PPAS(0.148)AS(0.022)DLIEQQQK		AAS(7.5)PPAS(-7.5)AS(-16)DLIEQQQK	0	0	1	0	STRP1_HUMAN	STRP1_HUMAN	STRP1_HUMAN	MULTI-MSMS	191228TN_11_CX4945_fr3	760.729	3	607.619	1819.84	0.0081902	4.9765e-06	251430	152.78	251430	152.78	760.728	58.77	2.9869	60.066	57.703	60.69	1.2967					275	60	7	0.806697	0.00443314	0.0814332	6.6792e-07	1	27005	139.58	60.929	3
AASPPASASDLIEQQQK	17	Phospho (STY)	_AAS(Phospho (STY))PPASASDLIEQQQK_		AAS(1)PPASASDLIEQQQK		AAS(35)PPAS(-35)AS(-73)DLIEQQQK	0	0	1	0	STRP1_HUMAN	STRP1_HUMAN	STRP1_HUMAN	MULTI-MSMS	191228TN_11_CX4945_fr3	570.798	4	455.966	1819.84	-0.026808	-1.2224e-05	251290	114.58	251290	114.58	570.798	58.763	2.2403	60.06	58.348	60.589	1.2967					181	45	6	0.902912	0.00591818	0.1619	2.6243e-07	2	27768	145.52	91.651	3
AASPPASASDLIEQQQK	17	Phospho (STY)	_AASPPASAS(Phospho (STY))DLIEQQQK_		AAS(0.111)PPAS(0.141)AS(0.749)DLIEQQQK		AAS(-8.3)PPAS(-7.3)AS(7.3)DLIEQQQK	0	0	1	0	STRP1_HUMAN	STRP1_HUMAN	STRP1_HUMAN	MULTI-MSMS	191228TN_12_CX4945_fr4	760.729	3	607.619	1819.84	0.20457	0.0001243	251430	152.77	251430	152.78	760.394	58.813	2.9857	60.223	57.863	60.849	1.4107					316	62	7	0.823123	0.00106922	0.0122877	7.1891e-05	1	25953	112.72	55.851	3
AASPPASASDLIEQQQK	17	Phospho (STY)	_AAS(Phospho (STY))PPASASDLIEQQQK_		AAS(0.969)PPAS(0.031)ASDLIEQQQK		AAS(15)PPAS(-15)AS(-54)DLIEQQQK	0	0	1	0	STRP1_HUMAN	STRP1_HUMAN	STRP1_HUMAN	MULTI-MSMS	191228TN_12_CX4945_fr4	570.798	4	455.966	1819.84	0.223	0.00010168	251290	114.58	251290	114.58	570.798	58.811	2.4715	60.222	58.221	60.692	1.4107					217	52	6	0.941755	0.00250387	0.0449078	3.4635e-05	2	26700	108.23	64.553	3
AASPPASASDLIEQQQK	17	Phospho (STY)	_AAS(Phospho (STY))PPASASDLIEQQQK_		AAS(1)PPASASDLIEQQQK		AAS(47)PPAS(-47)AS(-63)DLIEQQQK	0	0	1	0	STRP1_HUMAN	STRP1_HUMAN	STRP1_HUMAN	MULTI-MSMS	191228TN_12_CX4945_fr4	1140.59	2	910.925	1819.84	0.68981	0.00062836	251570	229.16	251570	229.16	1140.59	58.684	0.718	60.094	59.718	60.436	1.4107					33	15	3	0.898299	0.000178091	0.0135217	1.6589e-06	1	27064	140.68	98.34	3
AASPPASASDLIEQQQK	17	Phospho (STY)	_AAS(Phospho (STY))PPASASDLIEQQQK_		AAS(0.977)PPAS(0.022)ASDLIEQQQK		AAS(16)PPAS(-16)AS(-35)DLIEQQQK	0	0	1	0	STRP1_HUMAN	STRP1_HUMAN	STRP1_HUMAN	MULTI-MSMS	191228TN_13_CX4945_fr5	570.799	4	455.966	1819.84	0.0744	3.3924e-05	251290	114.58	251290	114.58	570.799	58.876	1.2023	60.186	59.378	60.58	1.3103					48	24	4	0.817715	0.00101459	0.0212789	0.010699	1	25239	59.372	30.56	3
AASPPASASDLIEQQQK	17	Phospho (STY)	_AAS(Phospho (STY))PPASASDLIEQQQK_		AAS(0.962)PPAS(0.035)AS(0.003)DLIEQQQK		AAS(14)PPAS(-14)AS(-26)DLIEQQQK	0	0	1	0	STRP1_HUMAN	STRP1_HUMAN	STRP1_HUMAN	MULTI-MSMS	191228TN_13_CX4945_fr5	760.729	3	607.619	1819.84	0.10342	6.2839e-05	251430	152.78	251430	152.78	760.729	58.893	1.4778	60.204	59.151	60.629	1.3103					47	30	2	0.389203	0.00132726	0.02992	6.2013e-05	1	25266	106.3	65.017	3
AASPPASASDLIEQQQK	17	Phospho (STY)	_AAS(Phospho (STY))PPASASDLIEQQQK_		AAS(0.867)PPAS(0.075)AS(0.058)DLIEQQQK		AAS(11)PPAS(-11)AS(-12)DLIEQQQK	0	0	1	0	STRP1_HUMAN	STRP1_HUMAN	STRP1_HUMAN	MSMS	191228TN_14_CX4945_fr6	760.729	3	607.619	1819.84	NaN	NaN	NaN	NaN	NaN	NaN	NaN	59.168	1	60.491	59.991	60.991	1.3233								NaN	NaN	NaN	0.001582	1	24893	113.35	69.047	3
AASPPASASDLIEQQQK	17	Phospho (STY)	_AAS(Phospho (STY))PPASASDLIEQQQK_					0	0	1	0	STRP1_HUMAN	STRP1_HUMAN	STRP1_HUMAN	MULTI-MATCH	191228TN_02_CX4945_fr1		4	455.966	1819.84	-0.31262	-0.00014254	251290	114.58	251290	114.58	570.798	59.242	0.84039	59.242	58.645	59.485	7.1054e-15	-0.52798	-0.00012822	NaN	145.52	67	27	3	NaN	NaN	NaN	NaN	0		NaN	NaN	0
AASPPASASDLIEQQQK	17	Phospho (STY)	_AAS(Phospho (STY))PPASASDLIEQQQK_					0	0	1	0	STRP1_HUMAN	STRP1_HUMAN	STRP1_HUMAN	MULTI-MATCH	191228TN_03_CX4945_fr2		4	455.966	1819.84	0.13409	6.1141e-05	251290	114.58	251290	114.58	570.798	59.151	0.92831	59.421	58.853	59.782	0.26959	-0.34927	1.1173e-06	NaN	145.52	50	17	4	NaN	NaN	NaN	NaN	0		NaN	NaN	0
AASPPASASDLIEQQQK	17	Phospho (STY)	_AAS(Phospho (STY))PPASASDLIEQQQK_					0	0	1	0	STRP1_HUMAN	STRP1_HUMAN	STRP1_HUMAN	MULTI-MATCH	191228TN_04_CX4945_fr3		2	910.925	1819.84	0.41621	0.00037914	251570	229.16	251570	229.16	1140.59	58.878	0.57664	59.555	59.125	59.702	0.67694	-0.31561	-0.00024632	NaN	140.68	22	11	3	NaN	NaN	NaN	NaN	0		NaN	NaN	0
AASPPASASDLIEQQQK	17	Phospho (STY)	_AAS(Phospho (STY))PPASASDLIEQQQK_					0	0	1	0	STRP1_HUMAN	STRP1_HUMAN	STRP1_HUMAN	MULTI-MATCH	191228TN_05_CX4945_fr4		2	910.925	1819.84	0.12236	0.00011146	251570	229.16	251570	229.16	1140.59	58.741	0.70718	59.73	59.235	59.942	0.98949	-0.14058	0.00060812	NaN	140.68	34	16	3	NaN	NaN	NaN	NaN	0		NaN	NaN	0
AASPPASASDLIEQQQK	17	Phospho (STY)	_AAS(Phospho (STY))PPASASDLIEQQQK_					0	0	1	0	STRP1_HUMAN	STRP1_HUMAN	STRP1_HUMAN	MULTI-MATCH	191228TN_06_CX4945_fr5		4	455.966	1819.84	-0.59453	-0.00027109	251290	114.58	251290	114.58	570.548	58.687	1.1027	59.742	59.155	60.258	1.0549	-0.027696	0.0016192	NaN	145.52	36	24	2	NaN	NaN	NaN	NaN	0		NaN	NaN	0
AASPPASASDLIEQQQK	17	Phospho (STY)	_AAS(Phospho (STY))PPASASDLIEQQQK_					0	0	1	0	STRP1_HUMAN	STRP1_HUMAN	STRP1_HUMAN	MULTI-MATCH	191228TN_09_CX4945_fr1		4	455.966	1819.84	0.024875	1.1342e-05	251290	114.58	251290	114.58	570.548	58.667	1.1766	59.8	58.931	60.108	1.1332	0.030266	6.3561e-05	NaN	145.52	84	35	4	NaN	NaN	NaN	NaN	0		NaN	NaN	0
AASPPASASDLIEQQQK	17	Phospho (STY)	_AAS(Phospho (STY))PPASASDLIEQQQK_					0	0	1	0	STRP1_HUMAN	STRP1_HUMAN	STRP1_HUMAN	MULTI-MATCH	191228TN_11_CX4945_fr3		2	910.925	1819.84	0.75968	0.00069201	251570	229.16	251570	229.16	1140.59	58.806	0.54346	60.103	59.783	60.326	1.2967	0.23241	-0.000705	NaN	140.68	18	10	2	NaN	NaN	NaN	NaN	0		NaN	NaN	0
AASPPSYTLDLGESQLAPPPSK	22	Phospho (STY)	_AAS(Phospho (STY))PPSYTLDLGESQLAPPPSK_		AAS(0.827)PPS(0.085)Y(0.085)T(0.003)LDLGESQLAPPPSK		AAS(9.9)PPS(-9.9)Y(-9.9)T(-24)LDLGES(-84)QLAPPPS(-140)K	0	0	1	0	STRP2_HUMAN	STRP2_HUMAN	STRP2_HUMAN	MULTI-MSMS	191228TN_06_CX4945_fr5	692.112	4	577.279	2305.09	0.36713	0.00021194	198490	114.58	198490	114.58	692.111	81.062	1.6757	82.062	80.89	82.566	0.9991					127	32	6	0.92799	0.0027835	0.0890806	5.2724e-13	2	38324	141.18	99.218	6
AASPPSYTLDLGESQLAPPPSK	22	Phospho (STY)	_AAS(Phospho (STY))PPSYTLDLGESQLAPPPSK_		AAS(0.745)PPS(0.083)Y(0.156)T(0.016)LDLGESQLAPPPSK		AAS(6.8)PPS(-9.5)Y(-6.8)T(-17)LDLGES(-76)QLAPPPS(-140)K	0	0	1	0	STRP2_HUMAN	STRP2_HUMAN	STRP2_HUMAN	MULTI-MSMS	191228TN_07_CX4945_fr6	692.111	4	577.279	2305.09	-0.036906	-2.1305e-05	198490	114.58	198490	114.58	692.111	80.996	1.7469	81.485	80.323	82.07	0.4892					131	34	6	0.995057	0.00602959	0.113234	4.2507e-16	2	37188	143.46	96.779	6
AASPPSYTLDLGESQLAPPPSK	22	Phospho (STY)	_AASPPS(Phospho (STY))YTLDLGESQLAPPPSK_		AAS(0.291)PPS(0.339)Y(0.291)T(0.077)LDLGES(0.002)QLAPPPSK		AAS(-0.66)PPS(0.66)Y(-0.66)T(-6.5)LDLGES(-22)QLAPPPS(-65)K	0	0	1	0	STRP2_HUMAN	STRP2_HUMAN	STRP2_HUMAN	MULTI-MSMS	191228TN_07_CX4945_fr6	922.479	3	769.37	2305.09	-0.15469	-0.00011901	198570	152.78	198570	152.78	922.479	80.997	1.4989	81.464	80.401	81.9	0.4672					118	29	5	0.725878	0.00236444	0.0490371	0.0044828	1	37350	68.42	36.264	6
AASPPSYTLDLGESQLAPPPSK	22	Phospho (STY)	_AAS(Phospho (STY))PPSYTLDLGESQLAPPPSK_		AAS(0.756)PPS(0.192)Y(0.038)T(0.013)LDLGESQLAPPPSK		AAS(5.9)PPS(-5.9)Y(-13)T(-18)LDLGES(-59)QLAPPPS(-100)K	0	0	1	0	STRP2_HUMAN	STRP2_HUMAN	STRP2_HUMAN	MULTI-MSMS	191228TN_13_CX4945_fr5	692.111	4	577.279	2305.09	-0.38655	-0.00022315	198490	114.58	198490	114.58	692.112	81.137	1.8376	82.522	81.328	83.166	1.3856					140	35	6	0.877723	0.00114039	0.0100911	7.6516e-06	1	37176	103.73	73.151	6
AASPPSYTLDLGESQLAPPPSK	22	Phospho (STY)	_AAS(Phospho (STY))PPSYTLDLGESQLAPPPSK_		AAS(0.789)PPS(0.093)Y(0.088)T(0.03)LDLGESQLAPPPSK		AAS(9.3)PPS(-9.3)Y(-9.5)T(-14)LDLGES(-62)QLAPPPS(-110)K	0	0	1	0	STRP2_HUMAN	STRP2_HUMAN	STRP2_HUMAN	MULTI-MSMS	191228TN_14_CX4945_fr6	691.86	4	577.279	2305.09	0.30877	0.00017825	198490	114.58	198490	114.58	692.111	81.236	1.9917	82.659	81.372	83.364	1.4229					144	39	5	0.805507	0.00107143	0.0548816	6.3383e-07	1	35974	110.77	60.614	6
AASPPSYTLDLGESQLAPPPSK	22	Phospho (STY)	_AASPPSYT(Phospho (STY))LDLGESQLAPPPSK_		AAS(0.181)PPS(0.224)Y(0.181)T(0.415)LDLGESQLAPPPSK		AAS(-3.6)PPS(-2.7)Y(-3.6)T(2.7)LDLGES(-35)QLAPPPS(-76)K	0	0	1	0	STRP2_HUMAN	STRP2_HUMAN	STRP2_HUMAN	MULTI-MSMS	191228TN_14_CX4945_fr6	922.479	3	769.37	2305.09	-0.063328	-4.8723e-05	198570	152.78	198570	152.78	922.479	81.217	1.6415	82.64	81.522	83.163	1.4229					120	32	5	0.809635	0.00562706	0.127388	0.0020176	1	36354	83.063	46.07	6
AASPPSYTLDLGESQLAPPPSK	22	Phospho (STY)	_AAS(Phospho (STY))PPSYTLDLGESQLAPPPSK_					0	0	1	0	STRP2_HUMAN	STRP2_HUMAN	STRP2_HUMAN	MULTI-MATCH	191228TN_05_CX4945_fr4		4	577.279	2305.09	-0.41328	-0.00023858	198490	114.58	198490	114.58	692.112	80.962	0.70707	81.895	81.588	82.295	0.93318	-0.48572	0.0015046	NaN	110.77	23	13	3	NaN	NaN	NaN	NaN	0		NaN	NaN	0
AASPPSYTLDLGESQLAPPPSK	22	Phospho (STY)	_AASPPS(Phospho (STY))YTLDLGESQLAPPPSK_					0	0	1	0	STRP2_HUMAN	STRP2_HUMAN	STRP2_HUMAN	MULTI-MATCH	191228TN_06_CX4945_fr5		3	769.37	2305.09	-0.021669	-1.6672e-05	198570	152.77	198570	152.77	922.479	81.087	1.6757	82.087	80.89	82.566	0.9991	0.31124	-0.00080318	NaN	68.42	113	32	5	NaN	NaN	NaN	NaN	0		NaN	NaN	0
AASPPSYTLDLGESQLAPPPSK	22	Phospho (STY)	_AAS(Phospho (STY))PPSYTLDLGESQLAPPPSK_					0	0	1	0	STRP2_HUMAN	STRP2_HUMAN	STRP2_HUMAN	MULTI-MATCH	191228TN_12_CX4945_fr4		4	577.279	2305.09	-0.16846	-9.7248e-05	198490	114.58	198490	114.58	692.112	81.05	1.0091	82.447	81.867	82.876	1.3968	0.066182	0.001873	NaN	110.77	29	19	3	NaN	NaN	NaN	NaN	0		NaN	NaN	0
AASPQDLAGGYTSSLACHR	19	Phospho (STY)	_AAS(Phospho (STY))PQDLAGGYTSSLACHR_		AAS(1)PQDLAGGYTSSLACHR		AAS(130)PQDLAGGY(-130)T(-130)S(-140)S(-140)LACHR	0	0	1	0	MAT1_HUMAN	MAT1_HUMAN	MAT1_HUMAN	MULTI-MSMS	191228TN_05_CX4945_fr4	757.686	3	681.298	2040.87	0.031487	2.1452e-05	112120	76.388	112120	76.388	758.02	54.627	1.6523	55.612	54.366	56.018	0.98491					112	35	5	0.840448	0.00245073	0.0620355	5.2978e-15	2	25442	166.75	127.01	5
AASPQDLAGGYTSSLACHR	19	Phospho (STY)	_AAS(Phospho (STY))PQDLAGGYTSSLACHR_		AAS(1)PQDLAGGYTSSLACHR		AAS(110)PQDLAGGY(-110)T(-120)S(-130)S(-130)LACHR	0	0	1	0	MAT1_HUMAN	MAT1_HUMAN	MAT1_HUMAN	MULTI-MSMS	191228TN_12_CX4945_fr4	757.686	3	681.298	2040.87	0.052929	3.6061e-05	112120	76.388	112120	76.388	758.02	54.29	1.3374	55.71	54.858	56.195	1.4196					82	26	5	0.85089	0.00136267	0.0445246	4.828e-11	1	24178	149	111.15	5
AASPQDLAGGYTSSLACHR	19	Phospho (STY)	_AAS(Phospho (STY))PQDLAGGYTSSLACHR_					0	0	1	0	MAT1_HUMAN	MAT1_HUMAN	MAT1_HUMAN	MULTI-MATCH	191228TN_04_CX4945_fr3		3	681.298	2040.87	-0.32882	-0.00022402	112120	76.389	112120	76.388	758.356	54.883	0.79259	55.548	55.03	55.823	0.66557	-0.085341	0.0020979	NaN	166.75	33	15	3	NaN	NaN	NaN	NaN	0		NaN	NaN	0
AASPQDLAGGYTSSLACHR	19	Phospho (STY)	_AAS(Phospho (STY))PQDLAGGYTSSLACHR_					0	0	1	0	MAT1_HUMAN	MAT1_HUMAN	MAT1_HUMAN	MULTI-MATCH	191228TN_11_CX4945_fr3		3	681.298	2040.87	-0.27193	-0.00018527	112120	76.388	112120	76.387	757.686	54.288	0.97175	55.596	55.098	56.07	1.3081	-0.0373	-0.00073703	NaN	166.75	29	18	2	NaN	NaN	NaN	NaN	0		NaN	NaN	0
AASPQDLAGGYTSSLACHR	19	Phospho (STY)	_AAS(Phospho (STY))PQDLAGGYTSSLACHR_					0	0	1	0	MAT1_HUMAN	MAT1_HUMAN	MAT1_HUMAN	MULTI-MATCH	191228TN_13_CX4945_fr5		3	681.298	2040.87	-0.15685	-0.00010686	112120	76.387	112120	76.387	757.685	54.392	0.47909	55.701	55.377	55.856	1.3094	0.067645	-0.0021398	NaN	166.75	16	9	3	NaN	NaN	NaN	NaN	0		NaN	NaN	0
AASPVLLSSNSQK	13	Phospho (STY)	_AAS(Phospho (STY))PVLLSSNSQK_		AAS(1)PVLLSSNSQK		AAS(100)PVLLS(-100)S(-130)NS(-160)QK	0	0	1	0	ELK3_HUMAN	ELK3_HUMAN	ELK3_HUMAN	MULTI-MSMS	191228TN_06_CX4945_fr5	614.005	3	461.229	1380.67	-0.071946	-3.3183e-05	331230	152.77	331230	152.77	614.004	49.451	0.62168	50.511	50.118	50.74	1.06					29	14	3	0.912017	0.000347602	0.00339945	3.5439e-27	1	20343	193.62	123.97	4
AASPVLLSSNSQK	13	Phospho (STY)	_AAS(Phospho (STY))PVLLSSNSQK_					0	0	1	0	ELK3_HUMAN	ELK3_HUMAN	ELK3_HUMAN	MULTI-MATCH	191228TN_13_CX4945_fr5		3	461.229	1380.67	0.48364	0.00022307	331230	152.77	331230	152.77	614.338	49.192	0.70839	50.543	50.136	50.845	1.3509	0.016055	-0.00026211	NaN	193.62	34	16	3	NaN	NaN	NaN	NaN	0		NaN	NaN	0
AASPVLQEDIDIEGVQSEGQDNGAEDSGDTEDELRR	36	3 Phospho (STY)	_AAS(Phospho (STY))PVLQEDIDIEGVQSEGQDNGAEDS(Phospho (STY))GDT(Phospho (STY))EDELRR_		AAS(1)PVLQEDIDIEGVQS(0.608)EGQDNGAEDS(0.696)GDT(0.696)EDELRR		AAS(50)PVLQEDIDIEGVQS(-1.1)EGQDNGAEDS(1.1)GDT(1.1)EDELRR	0	0	3	1	XRCC1_HUMAN	XRCC1_HUMAN	XRCC1_HUMAN	MULTI-MSMS	191228TN_02_CX4945_fr1	1079.7	4	1021.91	4083.61	-0.075339	-7.699e-05	56059	57.287	56059	57.287	1079.7	88.289	1.5188	88.289	87.822	89.34	0					124	50	4	0.571573	0.000316101	0.0124715	0.00038067	1	52964	56.767	36.306	4
AASPVLQEDIDIEGVQSEGQDNGAEDSGDTEDELRR	36	3 Phospho (STY)	_AAS(Phospho (STY))PVLQEDIDIEGVQSEGQDNGAEDS(Phospho (STY))GDT(Phospho (STY))EDELRR_		AAS(1)PVLQEDIDIEGVQS(0.584)EGQDNGAEDS(0.639)GDT(0.777)EDELRR		AAS(44)PVLQEDIDIEGVQS(-0.62)EGQDNGAEDS(0.62)GDT(2.7)EDELRR	0	0	3	1	XRCC1_HUMAN	XRCC1_HUMAN	XRCC1_HUMAN	MULTI-MSMS	191228TN_09_CX4945_fr1	1079.7	4	1021.91	4083.61	0.37344	0.00038162	56059	57.287	56059	57.287	1079.7	90.903	1.2629	91.306	90.896	92.159	0.4028					107	39	5	0.969012	0.000814348	0.030749	0.00040385	2	54142	56.383	37.372	4
AASPVLQEDIDIEGVQSEGQDNGAEDSGDTEDELRR	36	3 Phospho (STY)	_AAS(Phospho (STY))PVLQEDIDIEGVQSEGQDNGAEDS(Phospho (STY))GDT(Phospho (STY))EDELRR_					0	0	3	1	XRCC1_HUMAN	XRCC1_HUMAN	XRCC1_HUMAN	MULTI-MATCH	191228TN_10_CX4945_fr2		4	1021.91	4083.61	0.12191	0.00012458	56058	57.286	56058	57.286	1079.95	87.85	0.45164	88.431	88.21	88.661	0.58063	0.070789	-0.0040636	NaN	56.767	12	9	2	NaN	NaN	NaN	NaN	0		NaN	NaN	0
AASPYSQRPASPTAIR	16	2 Phospho (STY)	_AAS(Phospho (STY))PYSQRPAS(Phospho (STY))PTAIR_		AAS(0.905)PY(0.071)S(0.024)QRPAS(0.738)PT(0.261)AIR		AAS(13)PY(-13)S(-18)QRPAS(5.2)PT(-5.2)AIR	0	0	2	1	PKP4_HUMAN	PKP4_HUMAN	PKP4_HUMAN	MULTI-MSMS	191228TN_03_CX4945_fr2	688.33	3	611.608	1831.8	0.14335	8.7675e-05	124890	76.387	124890	76.387	687.995	36.894	0.76134	37.273	36.805	37.566	0.37918					52	14	4	0.988134	0.0126528	0.278496	0.0069238	1	14039	81.327	41.902	10
AASPYSQRPASPTAIR	16	2 Phospho (STY)	_AAS(Phospho (STY))PYSQRPAS(Phospho (STY))PTAIR_		AAS(0.506)PY(0.379)S(0.115)QRPAS(0.768)PT(0.231)AIR		AAS(1.3)PY(-1.3)S(-6.5)QRPAS(5.2)PT(-5.2)AIR	0	0	2	1	PKP4_HUMAN	PKP4_HUMAN	PKP4_HUMAN	MULTI-MSMS	191228TN_04_CX4945_fr3	688.33	3	611.608	1831.8	-0.32457	-0.00019851	124900	76.388	124900	76.388	687.996	36.595	0.87135	37.269	36.745	37.616	0.67424					64	16	5	0.9977	0.0137659	0.105025	0.013325	1	14239	75.911	30.121	10
AASPYSQRPASPTAIR	16	2 Phospho (STY)	_AAS(Phospho (STY))PYSQRPAS(Phospho (STY))PTAIR_		AAS(0.9)PY(0.066)S(0.039)QRPAS(0.959)PT(0.037)AIR		AAS(13)PY(-13)S(-15)QRPAS(16)PT(-16)AIR	0	0	2	1	PKP4_HUMAN	PKP4_HUMAN	PKP4_HUMAN	MULTI-MSMS	191228TN_10_CX4945_fr2	687.995	3	611.608	1831.8	-0.52416	-0.00032058	124890	76.387	124890	76.386	688.33	36.388	0.91983	37.59	37.239	38.159	1.2021					48	17	4	0.934056	0.00582679	0.0353235	0.020681	1	13886	71.279	37.23	10
AASPYSQRPASPTAIR	16	2 Phospho (STY)	_AAS(Phospho (STY))PYSQRPAS(Phospho (STY))PTAIR_					0	0	2	1	PKP4_HUMAN	PKP4_HUMAN	PKP4_HUMAN	MULTI-MATCH-MSMS	191228TN_02_CX4945_fr1		3	611.608	1831.8	-0.18802	-0.00011499	124900	76.387	124900	76.387	688.329	37.127	0.53574	37.127	36.793	37.329	-7.1054e-15	-0.29864	-0.00084789	NaN	81.327	19	11	2	NaN	NaN	NaN	NaN	0		NaN	NaN	0
AASPYSQRPASPTAIR	16	2 Phospho (STY)	_AAS(Phospho (STY))PYSQRPAS(Phospho (STY))PTAIR_					0	0	2	1	PKP4_HUMAN	PKP4_HUMAN	PKP4_HUMAN	MULTI-MATCH	191228TN_05_CX4945_fr4		3	611.608	1831.8	-0.1599	-9.7794e-05	124900	76.388	124900	76.388	687.996	36.484	0.4074	37.497	37.248	37.655	1.0128	0.071333	0.0015839	NaN	81.327	18	8	3	NaN	NaN	NaN	NaN	0		NaN	NaN	0
AASPYSQRPASPTAIR	16	2 Phospho (STY)	_AAS(Phospho (STY))PYSQRPAS(Phospho (STY))PTAIR_					0	0	2	1	PKP4_HUMAN	PKP4_HUMAN	PKP4_HUMAN	MULTI-MATCH	191228TN_09_CX4945_fr1		3	611.608	1831.8	-0.014857	-9.0866e-06	124900	76.387	124900	76.387	688.329	36.161	0.51691	37.369	37.116	37.633	1.2086	-0.056237	-0.0012901	NaN	81.327	14	10	2	NaN	NaN	NaN	NaN	0		NaN	NaN	0
AASPYSQRPASPTAIR	16	2 Phospho (STY)	_AAS(Phospho (STY))PYSQRPAS(Phospho (STY))PTAIR_					0	0	2	1	PKP4_HUMAN	PKP4_HUMAN	PKP4_HUMAN	MULTI-MATCH-MSMS	191228TN_11_CX4945_fr3		3	611.608	1831.8	-0.28611	-0.00017499	124900	76.388	124900	76.387	687.996	36.317	0.9744	37.853	37.307	38.281	1.5363	0.42761	0.00025966	NaN	81.327	69	19	5	NaN	NaN	NaN	NaN	0		NaN	NaN	0
AASPYSQRPASPTAIR	16	Phospho (STY)	_AASPYSQRPAS(Phospho (STY))PTAIR_		AAS(0.016)PY(0.01)S(0.053)QRPAS(0.77)PT(0.15)AIR		AAS(-17)PY(-19)S(-12)QRPAS(7.1)PT(-7.1)AIR	0	0	1	1	PKP4_HUMAN	PKP4_HUMAN	PKP4_HUMAN	MULTI-MSMS	191228TN_05_CX4945_fr4	661.34	3	584.952	1751.84	0.043715	2.5571e-05	130590	76.387	130590	76.387	661.674	32.191	1.0437	33.124	32.752	33.796	0.93318					68	24	5	0.83168	0.00970336	0.194427	0.045511	1	11874	61.52	21.282	5
AASPYSQRPASPTAIR	16	Phospho (STY)	_AASPYSQRPAS(Phospho (STY))PTAIR_		AASPY(0.002)S(0.017)QRPAS(0.811)PT(0.17)AIR		AAS(-52)PY(-25)S(-17)QRPAS(6.8)PT(-6.8)AIR	0	0	1	1	PKP4_HUMAN	PKP4_HUMAN	PKP4_HUMAN	MULTI-MSMS	191228TN_12_CX4945_fr4	661.674	3	584.952	1751.84	-0.44765	-0.00026185	130590	76.388	130590	76.388	661.34	31.665	1.0115	33.362	32.683	33.695	1.6974					65	20	5	0.944029	0.006464	0.100424	0.010724	1	10937	75.764	41.32	5
AASPYSQRPASPTAIR	16	Phospho (STY)	_AASPYSQRPAS(Phospho (STY))PTAIR_					0	0	1	1	PKP4_HUMAN	PKP4_HUMAN	PKP4_HUMAN	MULTI-MATCH-MSMS	191228TN_06_CX4945_fr5		3	584.952	1751.84	-0.19564	-0.00011444	130590	76.388	130590	76.388	661.34	32.094	0.68588	33.18	32.8	33.485	1.086	-0.095047	0.00013696	NaN	75.764	59	14	5	NaN	NaN	NaN	NaN	0		NaN	NaN	0
AASPYSQRPASPTAIR	16	Phospho (STY)	_AASPYSQRPAS(Phospho (STY))PTAIR_					0	0	1	1	PKP4_HUMAN	PKP4_HUMAN	PKP4_HUMAN	MULTI-MATCH-MSMS	191228TN_13_CX4945_fr5		3	584.952	1751.84	0.0040954	2.3956e-06	130590	76.388	130590	76.388	661.674	31.822	0.85863	33.434	32.9	33.759	1.6118	0.15866	-3.0278e-06	NaN	75.764	69	18	6	NaN	NaN	NaN	NaN	0		NaN	NaN	0
AASSLNLSNGETESVK	16	Phospho (STY)	_AASSLNLS(Phospho (STY))NGETESVK_		AAS(0.153)S(0.153)LNLS(0.694)NGETESVK		AAS(-6.6)S(-6.6)LNLS(6.6)NGET(-61)ES(-82)VK	0	0	1	0	M4K4_HUMAN	M4K4_HUMAN	M4K4_HUMAN	MULTI-MSMS	191228TN_11_CX4945_fr3	715.699	3	562.924	1685.75	0.051184	2.8813e-05	271400	152.78	271400	152.78	715.699	53.803	0.54744	55.111	54.803	55.35	1.3081					35	10	4	0.501067	0.00125971	0.0484732	0.00051866	1	24532	98.421	45.921	5
AASSLNLSNGETESVK	16	Phospho (STY)	_AAS(Phospho (STY))SLNLSNGETESVK_		AAS(0.499)S(0.499)LNLS(0.002)NGETESVK		AAS(0)S(0)LNLS(-24)NGET(-53)ES(-57)VK	0	0	1	0	M4K4_HUMAN	M4K4_HUMAN	M4K4_HUMAN	MULTI-MSMS	191228TN_11_CX4945_fr3	716.034	3	562.924	1685.75	0.29084	0.00016372	271400	152.78	271400	152.78	716.034	55.166	0.50544	56.474	56.26	56.765	1.3081					24	9	3	0.564297	0.000713505	0.00573125	0.0083526	1	25486	69.431	31.41	5
AASSLNLSNGETESVK	16	Phospho (STY)	_AASSLNLS(Phospho (STY))NGETESVK_					0	0	1	0	M4K4_HUMAN	M4K4_HUMAN	M4K4_HUMAN	MULTI-MATCH	191228TN_04_CX4945_fr3		3	562.924	1685.75	0.49081	0.00027629	271400	152.78	271400	152.78	715.699	54.25	0.55349	54.916	54.629	55.183	0.66557	-0.097736	5.5672e-05	NaN	98.421	32	10	4	NaN	NaN	NaN	NaN	0		NaN	NaN	0
AASSLNLSNGETESVK	16	Phospho (STY)	_AAS(Phospho (STY))SLNLSNGETESVK_					0	0	1	0	M4K4_HUMAN	M4K4_HUMAN	M4K4_HUMAN	MULTI-MATCH	191228TN_04_CX4945_fr3		3	562.924	1685.75	0.13036	7.3383e-05	271400	152.78	271400	152.78	715.7	55.594	0.6483	56.263	56.031	56.679	0.669	-0.20257	-0.00012303	NaN	69.431	25	12	3	NaN	NaN	NaN	NaN	0		NaN	NaN	0
AASSLNLSNGETESVK	16	Phospho (STY)	_AAS(Phospho (STY))SLNLSNGETESVK_					0	0	1	0	M4K4_HUMAN	M4K4_HUMAN	M4K4_HUMAN	MULTI-MATCH	191228TN_12_CX4945_fr4		3	562.924	1685.75	0.44591	0.00025101	271400	152.78	271400	152.78	716.034	55.24	0.45358	56.66	56.343	56.797	1.4196	0.19439	0.0012321	NaN	69.431	12	9	2	NaN	NaN	NaN	NaN	0		NaN	NaN	0
AASSPSNPAALPVASDSSPMGSK	23	Oxidation (M),Phospho (STY)	_AASSPSNPAALPVASDS(Phospho (STY))SPM(Oxidation (M))GSK_	AASSPSNPAALPVASDSSPM(1)GSK	AASSPSNPAALPVAS(0.175)DS(0.632)S(0.175)PMGS(0.017)K	AASSPSNPAALPVASDSSPM(86)GSK	AAS(-82)S(-82)PS(-80)NPAALPVAS(-5.6)DS(5.6)S(-5.6)PMGS(-16)K	0	1	1	0	RAI1_HUMAN	RAI1_HUMAN	RAI1_HUMAN	MSMS	191228TN_05_CX4945_fr4	895.466	3	742.331	2223.97	NaN	NaN	NaN	NaN	NaN	NaN	NaN	48.05	1	49.046	48.546	49.546	0.99646								NaN	NaN	NaN	0.00049992	1	21322	85.518	43.606	7
AASSPSNPAALPVASDSSPMGSK	23	Phospho (STY)	_AASSPSNPAALPVASDS(Phospho (STY))SPMGSK_		AASSPSNPAALPVAS(0.001)DS(0.499)S(0.499)PMGS(0.001)K		AAS(-130)S(-130)PS(-130)NPAALPVAS(-25)DS(0)S(0)PMGS(-25)K	0	0	1	0	RAI1_HUMAN	RAI1_HUMAN	RAI1_HUMAN	MULTI-MSMS	191228TN_13_CX4945_fr5	889.775	3	737	2207.98	-0.7706	-0.00056793	207290	152.78	207290	152.77	890.11	56.766	0.45545	58.073	57.852	58.308	1.3072					12	8	2	0.406221	8.82648e-05	0.00139503	1.5032e-16	1	23951	146.72	96.64	7
AASSPSNPAALPVASDSSPMGSK	23	Phospho (STY)	_AASSPSNPAALPVASDS(Phospho (STY))SPMGSK_					0	0	1	0	RAI1_HUMAN	RAI1_HUMAN	RAI1_HUMAN	MULTI-MATCH	191228TN_06_CX4945_fr5		3	737	2207.98	-0.13931	-0.00010267	207290	152.77	207290	152.77	890.44	56.831	0.42609	57.882	57.586	58.012	1.0505	-0.095704	-0.0032481	NaN	146.72	17	8	3	NaN	NaN	NaN	NaN	0		NaN	NaN	0
AASTAPSSTSTPAASSAGLIYIDPSNLR	28	Phospho (STY)	_AASTAPSS(Phospho (STY))TSTPAASSAGLIYIDPSNLR_		AAS(0.048)T(0.048)APS(0.045)S(0.215)T(0.215)S(0.215)T(0.215)PAASSAGLIYIDPSNLR		AAS(-6.5)T(-6.5)APS(-6.8)S(0)T(0)S(0)T(0)PAAS(-27)S(-27)AGLIY(-33)IDPS(-41)NLR	0	0	1	0	UBR5_HUMAN	UBR5_HUMAN	UBR5_HUMAN	MULTI-MSMS	191228TN_13_CX4945_fr5	1006.5	3	929.446	2785.32	0.12439	0.00011562	82189	76.39	82189	76.39	1006.51	83.957	0.64899	84.244	83.776	84.425	0.28691					17	12	2	0.369563	0.000433877	0.00561535	0.037164	1	38870	45.957	15.421	11
AASTAPSSTSTPAASSAGLIYIDPSNLR	28	Phospho (STY)	_AASTAPSS(Phospho (STY))TSTPAASSAGLIYIDPSNLR_					0	0	1	0	UBR5_HUMAN	UBR5_HUMAN	UBR5_HUMAN	MULTI-MATCH	191228TN_14_CX4945_fr6		3	929.446	2785.32	0.30738	0.00028569	82186	76.388	82186	76.388	1006.17	83.782	1.1279	84.049	83.351	84.479	0.26679	-0.097769	-0.00045423	NaN	45.957	62	22	4	NaN	NaN	NaN	NaN	0		NaN	NaN	0
AATAARPPAPPPAPQPPSPTPSPPRPTLAR	30	2 Phospho (STY)	_AATAARPPAPPPAPQPPS(Phospho (STY))PTPS(Phospho (STY))PPRPTLAR_		AATAARPPAPPPAPQPPS(0.956)PT(0.076)PS(0.967)PPRPT(0.001)LAR		AAT(-41)AARPPAPPPAPQPPS(13)PT(-13)PS(15)PPRPT(-29)LAR	0	0	2	2	AKTS1_HUMAN	AKTS1_HUMAN	AKTS1_HUMAN	MULTI-MSMS	191228TN_06_CX4945_fr5	839.683	4	781.893	3123.54	-0.26465	-0.00020693	73269	57.289	73269	57.289	839.433	47.962	4.2643	49.032	46.987	51.251	1.0695					539	103	8	0.979851	0.0377204	0.375392	0.00088943	2	19537	72.122	45.329	10
AATAARPPAPPPAPQPPSPTPSPPRPTLAR	30	2 Phospho (STY)	_AATAARPPAPPPAPQPPS(Phospho (STY))PTPS(Phospho (STY))PPRPTLAR_		AATAARPPAPPPAPQPPS(0.952)PT(0.074)PS(0.972)PPRPT(0.002)LAR		AAT(-59)AARPPAPPPAPQPPS(13)PT(-13)PS(15)PPRPT(-28)LAR	0	0	2	2	AKTS1_HUMAN	AKTS1_HUMAN	AKTS1_HUMAN	MULTI-MSMS	191228TN_07_CX4945_fr6	839.434	4	781.893	3123.54	-0.22973	-0.00017962	73271	57.29	73271	57.29	839.434	47.411	8.0275	48.648	43.874	51.902	1.2369					1112	189	9	0.994426	0.00777987	0.0283215	5.1226e-05	5	17595	88.244	63.037	10
AATAARPPAPPPAPQPPSPTPSPPRPTLAR	30	2 Phospho (STY)	_AATAARPPAPPPAPQPPS(Phospho (STY))PTPS(Phospho (STY))PPRPTLAR_		AATAARPPAPPPAPQPPS(0.981)PT(0.177)PS(0.842)PPRPTLAR		AAT(-110)AARPPAPPPAPQPPS(16)PT(-7.2)PS(7.2)PPRPT(-51)LAR	0	0	2	2	AKTS1_HUMAN	AKTS1_HUMAN	AKTS1_HUMAN	MULTI-MSMS	191228TN_07_CX4945_fr6	1118.91	3	1042.19	3123.54	0.057997	6.0444e-05	73295	76.387	73295	76.387	1118.91	47.339	2.7383	48.576	47.074	49.812	1.2369					224	67	5	0.963632	0.00107795	0.00762924	5.5998e-25	5	18594	144.73	120.14	10
AATAARPPAPPPAPQPPSPTPSPPRPTLAR	30	2 Phospho (STY)	_AATAARPPAPPPAPQPPS(Phospho (STY))PTPS(Phospho (STY))PPRPTLAR_		AAT(0.003)AARPPAPPPAPQPPS(0.942)PT(0.109)PS(0.931)PPRPT(0.015)LAR		AAT(-26)AARPPAPPPAPQPPS(12)PT(-12)PS(12)PPRPT(-18)LAR	0	0	2	2	AKTS1_HUMAN	AKTS1_HUMAN	AKTS1_HUMAN	MULTI-MSMS	191228TN_08_CX4945_fr7	839.685	4	781.893	3123.54	-0.1825	-0.0001427	73272	57.291	73272	57.29	839.434	47.336	3.1829	48.945	46.865	50.048	1.6092					377	93	5	0.974475	0.00141072	0.00435835	0.013353	1	19954	53.262	30.901	10
AATAARPPAPPPAPQPPSPTPSPPRPTLAR	30	2 Phospho (STY)	_AATAARPPAPPPAPQPPSPT(Phospho (STY))PS(Phospho (STY))PPRPTLAR_		AATAARPPAPPPAPQPPS(0.184)PT(0.817)PS(0.999)PPRPTLAR		AAT(-70)AARPPAPPPAPQPPS(-6.5)PT(6.5)PS(29)PPRPT(-37)LAR	0	0	2	2	AKTS1_HUMAN	AKTS1_HUMAN	AKTS1_HUMAN	MULTI-MSMS	191228TN_13_CX4945_fr5	839.433	4	781.893	3123.54	-0.36782	-0.00028759	73269	57.289	73269	57.289	839.683	47.887	3.9607	49.262	47.317	51.277	1.3748					482	96	8	0.984773	0.0277206	0.267131	1.0414e-06	1	18905	106.88	82.29	10
AATAARPPAPPPAPQPPSPTPSPPRPTLAR	30	2 Phospho (STY)	_AATAARPPAPPPAPQPPS(Phospho (STY))PTPS(Phospho (STY))PPRPTLAR_		AATAARPPAPPPAPQPPS(0.719)PT(0.288)PS(0.993)PPRPT(0.001)LAR		AAT(-44)AARPPAPPPAPQPPS(4)PT(-4)PS(20)PPRPT(-32)LAR	0	0	2	2	AKTS1_HUMAN	AKTS1_HUMAN	AKTS1_HUMAN	MULTI-MSMS	191228TN_14_CX4945_fr6	839.434	4	781.893	3123.54	-0.49647	-0.00038819	73272	57.291	73271	57.29	839.434	47.562	7.8746	48.959	44.018	51.892	1.3974					1118	184	9	0.998065	0.101685	1	0.00048223	6	18273	76.98	56.059	10
AATAARPPAPPPAPQPPSPTPSPPRPTLAR	30	2 Phospho (STY)	_AATAARPPAPPPAPQPPS(Phospho (STY))PTPS(Phospho (STY))PPRPTLAR_		AATAARPPAPPPAPQPPS(0.932)PT(0.092)PS(0.958)PPRPT(0.018)LAR		AAT(-54)AARPPAPPPAPQPPS(11)PT(-11)PS(16)PPRPT(-18)LAR	0	0	2	2	AKTS1_HUMAN	AKTS1_HUMAN	AKTS1_HUMAN	MULTI-MSMS	191228TN_14_CX4945_fr6	1118.91	3	1042.19	3123.54	-0.11763	-0.00012259	73295	76.387	73295	76.387	1119.24	47.553	2.4559	48.951	47.458	49.914	1.3974					220	59	5	0.904996	0.000383122	0.00562951	0.0011175	1	18045	76.606	46.764	10
AATAARPPAPPPAPQPPSPTPSPPRPTLAR	30	2 Phospho (STY)	_AATAARPPAPPPAPQPPSPT(Phospho (STY))PS(Phospho (STY))PPRPTLAR_		AATAARPPAPPPAPQPPS(0.436)PT(0.576)PS(0.956)PPRPT(0.032)LAR		AAT(-42)AARPPAPPPAPQPPS(-1.3)PT(1.3)PS(15)PPRPT(-15)LAR	0	0	2	2	AKTS1_HUMAN	AKTS1_HUMAN	AKTS1_HUMAN	MULTI-MSMS	191228TN_15_CX4945_fr7	839.433	4	781.893	3123.54	-0.47426	-0.00037082	73272	57.291	73272	57.291	839.434	47.445	3.1651	49.21	47.149	50.314	1.7652					391	91	6	0.966684	0.0040981	0.0322695	0.007757	1	19563	58.924	31.516	10
AATAARPPAPPPAPQPPSPTPSPPRPTLAR	30	Phospho (STY)	_AATAARPPAPPPAPQPPSPT(Phospho (STY))PSPPRPTLAR_		AATAARPPAPPPAPQPPS(0.049)PT(0.469)PS(0.469)PPRPT(0.014)LAR		AAT(-58)AARPPAPPPAPQPPS(-9.8)PT(0)PS(0)PPRPT(-15)LAR	0	0	1	2	AKTS1_HUMAN	AKTS1_HUMAN	AKTS1_HUMAN	MULTI-MSMS	191228TN_08_CX4945_fr7	819.693	4	761.901	3043.58	-0.027155	-2.0689e-05	75194	57.29	75194	57.29	819.442	43.582	2.3795	45.243	44.359	46.738	1.6618					373	82	6	0.384342	0.000151916	0.000610727	0.003852	2	17056	69.528	44.361	5
AATAARPPAPPPAPQPPSPTPSPPRPTLAR	30	Phospho (STY)	_AATAARPPAPPPAPQPPSPT(Phospho (STY))PSPPRPTLAR_		AATAARPPAPPPAPQPPS(0.014)PT(0.478)PS(0.478)PPRPT(0.029)LAR		AAT(-61)AARPPAPPPAPQPPS(-15)PT(0)PS(0)PPRPT(-12)LAR	0	0	1	2	AKTS1_HUMAN	AKTS1_HUMAN	AKTS1_HUMAN	MULTI-MSMS	191228TN_15_CX4945_fr7	819.442	4	761.901	3043.58	-0.30658	-0.00023359	75194	57.291	75194	57.29	819.443	43.514	2.6402	45.318	44.24	46.88	1.8042					374	83	6	0.912978	0.00868399	0.207627	0.0022407	1	17225	73.649	53.203	5
AATEPILAATGSPAAVPPEK	20	Acetyl (Protein N-term),Phospho (STY)	_(Acetyl (Protein N-term))AATEPILAATGS(Phospho (STY))PAAVPPEK_					1	0	1	0	SCND1_HUMAN	SCND1_HUMAN	SCND1_HUMAN	MULTI-MATCH	191228TN_10_CX4945_fr2		3	671.67	2011.99	0.032038	2.1519e-05	113730	76.388	113730	76.388	748.391	76.981	1.0756	78.082	77.682	78.758	1.1004	-0.080387	0.0005334	NaN	60.618	29	20	2	NaN	NaN	NaN	NaN	0		NaN	NaN	0
AATLFLPNNLYNSAR	15	Phospho (STY)	_AATLFLPNNLYNS(Phospho (STY))AR_		AATLFLPNNLY(0.463)NS(0.537)AR		AAT(-42)LFLPNNLY(-0.65)NS(0.65)AR	0	0	1	0		REV__PF21B_HUMAN	REV__PF21B_HUMAN	MULTI-MSMS	191228TN_07_CX4945_fr6	494.255	4	436.966	1743.83	0.22421	9.7974e-05	131110	57.289	131110	57.289	494.755	20.176	0.78591	20.688	20.259	21.045	0.51237					38	17	3	0.725816	0.000987878	0.00706957	0.026299	1	4873	51.211	11.426	3
AATLFLPNNLYNSAR	15	Phospho (STY)	_AATLFLPNNLYNS(Phospho (STY))AR_		AATLFLPNNLY(0.461)NS(0.539)AR		AAT(-47)LFLPNNLY(-0.68)NS(0.68)AR	0	0	1	0		REV__PF21B_HUMAN	REV__PF21B_HUMAN	MULTI-MSMS	191228TN_14_CX4945_fr6	494.255	4	436.966	1743.83	0.027072	1.183e-05	131110	57.289	131110	57.289	494.506	19.976	0.81358	20.576	20.293	21.107	0.60053					39	17	3	0.603112	0.000486388	0.00479764	0.015725	1	4891	58.487	11.199	3
AATLFLPNNLYNSAR	15	Phospho (STY)	_AATLFLPNNLYNS(Phospho (STY))AR_					0	0	1	0		REV__PF21B_HUMAN	REV__PF21B_HUMAN	MULTI-MATCH-MSMS	191228TN_07_CX4945_fr6		4	436.966	1743.83	0.22421	9.7974e-05	131110	57.289	131110	57.289	494.755	20.176	0.78591	20.688	20.259	21.045	0.51237	0.064914	-0.0022954	NaN	58.487	38	17	3	NaN	NaN	NaN	NaN	0		NaN	NaN	0
AATLFLPNNLYNSAR	15	Phospho (STY)	_AATLFLPNNLYNS(Phospho (STY))AR_					0	0	1	0		REV__PF21B_HUMAN	REV__PF21B_HUMAN	MULTI-MATCH	191228TN_13_CX4945_fr5		4	436.966	1743.83	-0.6092	-0.0002662	131110	57.29	131110	57.289	494.506	20.017	0.4958	20.606	20.367	20.863	0.58884	-0.017649	0.0013465	NaN	58.487	16	9	2	NaN	NaN	NaN	NaN	0		NaN	NaN	0
AATLFLPNNLYNSAR	15	Phospho (STY)	_AATLFLPNNLYNS(Phospho (STY))AR_					0	0	1	0		REV__PF21B_HUMAN	REV__PF21B_HUMAN	MULTI-MATCH-MSMS	191228TN_14_CX4945_fr6		4	436.966	1743.83	0.027072	1.183e-05	131110	57.289	131110	57.289	494.506	19.976	0.81358	20.576	20.293	21.107	0.60053	-0.047265	0.00021615	NaN	58.487	39	17	3	NaN	NaN	NaN	NaN	0		NaN	NaN	0
AATSGVPSIYAPSTYAHLSPAK	22	Phospho (STY)	_AATSGVPSIYAPSTYAHLS(Phospho (STY))PAK_		AATSGVPSIYAPSTY(0.001)AHLS(0.999)PAK		AAT(-98)S(-93)GVPS(-73)IY(-70)APS(-47)T(-42)Y(-31)AHLS(31)PAK	0	0	1	0	LSR_HUMAN	LSR_HUMAN	LSR_HUMAN	MULTI-MSMS	191228TN_08_CX4945_fr7	909.81	3	757.035	2268.08	-0.27022	-0.00020456	201810	152.78	201810	152.78	910.145	68.098	0.70049	69.66	69.29	69.991	1.5621					55	17	5	0.848243	0.00219734	0.0160206	1.282e-11	1	32309	135.43	83.07	8
AATSGVPSIYAPSTYAHLSPAK	22	Phospho (STY)	_AATSGVPSIYAPS(Phospho (STY))TYAHLSPAK_		AATSGVPSIYAPS(0.26)T(0.26)Y(0.22)AHLS(0.26)PAK		AAT(-61)S(-61)GVPS(-51)IY(-33)APS(0)T(0)Y(-0.73)AHLS(0)PAK	0	0	1	0	LSR_HUMAN	LSR_HUMAN	LSR_HUMAN	MULTI-MSMS	191228TN_15_CX4945_fr7	682.61	4	568.028	2268.08	0.32813	0.00018638	201720	114.58	201720	114.58	682.609	68.013	0.86955	69.622	69.203	70.072	1.6099					57	21	4	0.654424	0.00141941	0.0126794	0.004397	1	31534	62.203	30.012	8
AATSGVPSIYAPSTYAHLSPAK	22	Phospho (STY)	_AATSGVPSIYAPS(Phospho (STY))TYAHLSPAK_					0	0	1	0	LSR_HUMAN	LSR_HUMAN	LSR_HUMAN	MULTI-MATCH	191228TN_08_CX4945_fr7		4	568.028	2268.08	-0.4014	-0.00022801	201720	114.58	201720	114.58	682.86	68.086	0.82541	69.648	69.166	69.991	1.5621	0.012707	0.00036695	NaN	62.203	56	22	4	NaN	NaN	NaN	NaN	0		NaN	NaN	0
AATSGVPSIYAPSTYAHLSPAK	22	Phospho (STY)	_AATSGVPSIYAPSTYAHLS(Phospho (STY))PAK_					0	0	1	0	LSR_HUMAN	LSR_HUMAN	LSR_HUMAN	MULTI-MATCH	191228TN_15_CX4945_fr7		3	757.035	2268.08	0.3825	0.00028956	201810	152.78	201810	152.78	910.144	67.972	0.79667	69.582	69.18	69.976	1.6099	-0.03913	-8.4856e-05	NaN	135.43	45	20	4	NaN	NaN	NaN	NaN	0		NaN	NaN	0
AAVEEGIVLGGGCALLR	17	Unmodified	_AAVEEGIVLGGGCALLR_					0	0	0	0	CH60_HUMAN	CH60_HUMAN	CH60_HUMAN	MULTI-MSMS	191228TN_07_CX4945_fr6	638.694	3	562.307	1683.9	0.45187	0.00025409	135850	76.387	135850	76.387	638.694	79.908	0.45714	81.17	80.994	81.451	1.2617					20	8	3	0.530364	0.000450669	0.00356153	0.0014966	1	36724	99.834	48.064	1
AAVEEGIVLGGGCALLR	17	Unmodified	_AAVEEGIVLGGGCALLR_					0	0	0	0	CH60_HUMAN	CH60_HUMAN	CH60_HUMAN	MULTI-MATCH	191228TN_14_CX4945_fr6		3	562.307	1683.9	-0.025714	-1.4459e-05	135850	76.388	135850	76.388	638.694	79.709	0.74724	81.143	80.786	81.533	1.4339	0.030117	0.00087589	NaN	99.834	19	14	2	NaN	NaN	NaN	NaN	0		NaN	NaN	0
AAVEEGIVLGGGCALLR	17	Unmodified	_AAVEEGIVLGGGCALLR_					0	0	0	0	CH60_HUMAN	CH60_HUMAN	CH60_HUMAN	MULTI-MATCH	191228TN_15_CX4945_fr7		3	562.307	1683.9	-0.17623	-9.9097e-05	135850	76.388	135850	76.388	638.695	79.413	0.44984	81.026	80.906	81.356	1.6132	-0.086926	0.0010999	NaN	99.834	10	8	2	NaN	NaN	NaN	NaN	0		NaN	NaN	0
AAVFDLDLETEEGSEGEGEPELSPADACPLAELR	34	Acetyl (Protein N-term),Phospho (STY)	_(Acetyl (Protein N-term))AAVFDLDLET(Phospho (STY))EEGSEGEGEPELSPADACPLAELR_		AAVFDLDLET(0.57)EEGS(0.43)EGEGEPELSPADACPLAELR		AAVFDLDLET(1.2)EEGS(-1.2)EGEGEPELS(-42)PADACPLAELR	1	0	1	0	KS6B2_HUMAN	KS6B2_HUMAN	KS6B2_HUMAN	MULTI-MSMS	191228TN_09_CX4945_fr1	1247.21	3	1246.88	3737.62	-0.46397	-0.00057851	0.39436	0.00049172	-0.069608	-8.6793e-05	1247.55	124.67	0.49144	125.01	124.8	125.29	0.34176					34	11	6	0.764236	0.00212097	0.0803227	1.1315e-07	2	76469	72.292	48.852	3
AAVFDLDLETEEGSEGEGEPELSPADACPLAELR	34	Acetyl (Protein N-term),Phospho (STY)	_(Acetyl (Protein N-term))AAVFDLDLETEEGS(Phospho (STY))EGEGEPELSPADACPLAELR_		AAVFDLDLET(0.253)EEGS(0.747)EGEGEPELSPADACPLAELR		AAVFDLDLET(-4.7)EEGS(4.7)EGEGEPELS(-39)PADACPLAELR	1	0	1	0	KS6B2_HUMAN	KS6B2_HUMAN	KS6B2_HUMAN	MULTI-MSMS	191228TN_10_CX4945_fr2	1247.21	3	1246.88	3737.62	0.38302	0.00047758	-0.82041	-0.0010229	-0.43739	-0.00054537	1247.21	124.59	0.45478	125	124.84	125.29	0.41147					32	10	6	0.844813	0.0022021	0.0394615	6.397e-13	2	58174	78.257	50.936	3
AAVFDLDLETEEGSEGEGEPELSPADACPLAELR	34	Acetyl (Protein N-term),Phospho (STY)	_(Acetyl (Protein N-term))AAVFDLDLET(Phospho (STY))EEGSEGEGEPELSPADACPLAELR_		AAVFDLDLET(0.518)EEGS(0.48)EGEGEPELS(0.001)PADACPLAELR		AAVFDLDLET(0.33)EEGS(-0.33)EGEGEPELS(-26)PADACPLAELR	1	0	1	0	KS6B2_HUMAN	KS6B2_HUMAN	KS6B2_HUMAN	MULTI-MSMS	191228TN_11_CX4945_fr3	1247.21	3	1246.88	3737.62	0.27648	0.00034474	-1.9699	-0.0024562	-1.6934	-0.0021115	1247.55	124.6	0.3078	125.04	124.88	125.19	0.43766					9	6	2	0.61485	0.000392144	0.00969457	9.5672e-05	1	60902	51.236	27.167	3
AAVFDLDLETEEGSEGEGEPELSPADACPLAELR	34	Acetyl (Protein N-term),Phospho (STY)	_(Acetyl (Protein N-term))AAVFDLDLETEEGS(Phospho (STY))EGEGEPELSPADACPLAELR_					1	0	1	0	KS6B2_HUMAN	KS6B2_HUMAN	KS6B2_HUMAN	MULTI-MATCH-MSMS	191228TN_02_CX4945_fr1		3	1246.88	3737.62	-0.45744	-0.00057037	0.29944	0.00037336	-0.158	-0.00019701	1247.55	124.49	0.52775	124.49	124.38	124.9	-1.4211e-14	-0.35108	0.0018027	NaN	121.38	46	13	6	NaN	NaN	NaN	NaN	0		NaN	NaN	0
AAVFDLDLETEEGSEGEGEPELSPADACPLAELR	34	Acetyl (Protein N-term),Phospho (STY)	_(Acetyl (Protein N-term))AAVFDLDLETEEGS(Phospho (STY))EGEGEPELSPADACPLAELR_					1	0	1	0	KS6B2_HUMAN	KS6B2_HUMAN	KS6B2_HUMAN	MULTI-MATCH	191228TN_03_CX4945_fr2		3	1246.88	3737.62	0.25508	0.00031805	-0.81517	-0.0010164	-0.56009	-0.00069837	1247.55	124.48	0.51596	124.54	124.3	124.81	0.060728	-0.30006	-0.0023666	NaN	121.38	38	11	6	NaN	NaN	NaN	NaN	0		NaN	NaN	0
AAVGQESPGGLEAGNAK	17	Phospho (STY)	_AAVGQES(Phospho (STY))PGGLEAGNAK_		AAVGQES(1)PGGLEAGNAK		AAVGQES(85)PGGLEAGNAK	0	0	1	0	PDS5A_HUMAN	PDS5A_HUMAN	PDS5A_HUMAN	MULTI-MSMS	191228TN_03_CX4945_fr2	698.693	3	545.917	1634.73	-0.79559	-0.00043433	279850	152.78	279850	152.78	698.693	44.608	0.61399	44.811	44.478	45.092	0.20301					36	11	4	0.75599	0.00124622	0.014519	0.0013612	1	18378	85.28	46.247	1
AAVGQESPGGLEAGNAK	17	Phospho (STY)	_AAVGQES(Phospho (STY))PGGLEAGNAK_		AAVGQES(1)PGGLEAGNAK		AAVGQES(120)PGGLEAGNAK	0	0	1	0	PDS5A_HUMAN	PDS5A_HUMAN	PDS5A_HUMAN	MULTI-MSMS	191228TN_04_CX4945_fr3	699.027	3	545.917	1634.73	-0.44996	-0.00024564	279850	152.78	279850	152.78	698.693	44.265	0.69282	44.936	44.624	45.317	0.67153					49	14	4	0.831762	0.00299158	0.0282174	5.8614e-05	1	18866	117.13	70.335	1
AAVGQESPGGLEAGNAK	17	Phospho (STY)	_AAVGQES(Phospho (STY))PGGLEAGNAK_					0	0	1	0	PDS5A_HUMAN	PDS5A_HUMAN	PDS5A_HUMAN	MULTI-MATCH	191228TN_02_CX4945_fr1		3	545.917	1634.73	-1.0144	-0.00055379	279850	152.77	279850	152.77	699.025	44.676	0.35917	44.676	44.39	44.749	0	-0.132	-0.0035316	NaN	117.13	15	9	3	NaN	NaN	NaN	NaN	0		NaN	NaN	0
AAVPSGASTGIYEALELR	18	Phospho (STY)	_AAVPSGASTGIY(Phospho (STY))EALELR_		AAVPSGASTGIY(1)EALELR		AAVPS(-61)GAS(-53)T(-36)GIY(36)EALELR	0	0	1	0	ENOA_HUMAN;ENOG_HUMAN;ENOB_HUMAN	ENOA_HUMAN	ENOA_HUMAN	MULTI-MSMS	191228TN_04_CX4945_fr3	705.697	3	628.975	1883.9	-0.94825	-0.00059643	121450	76.388	121450	76.388	705.698	86.011	0.65431	86.553	86.199	86.854	0.54214					32	12	4	0.894981	0.00126957	0.00782156	0.0014884	1	43638	116	57.246	4
AAVPSGASTGIYEALELR	18	Phospho (STY)	_AAVPSGASTGIY(Phospho (STY))EALELR_		AAVPSGASTGIY(1)EALELR		AAVPS(-110)GAS(-80)T(-51)GIY(51)EALELR	0	0	1	0	ENOA_HUMAN;ENOG_HUMAN;ENOB_HUMAN	ENOA_HUMAN	ENOA_HUMAN	MULTI-MSMS	191228TN_05_CX4945_fr4	705.697	3	628.975	1883.9	0.0053599	3.3712e-06	121450	76.388	121450	76.388	705.697	85.803	0.57571	86.434	86.139	86.715	0.63072					33	11	4	0.913498	0.00128958	0.00679319	2.9352e-10	1	43990	162.79	104.3	4
AAVPSGASTGIYEALELR	18	Phospho (STY)	_AAVPS(Phospho (STY))GASTGIYEALELR_		AAVPS(0.978)GAS(0.019)T(0.003)GIYEALELR		AAVPS(17)GAS(-17)T(-25)GIY(-73)EALELR	0	0	1	0	ENOA_HUMAN;ENOG_HUMAN;ENOB_HUMAN	ENOA_HUMAN	ENOA_HUMAN	MULTI-MSMS	191228TN_05_CX4945_fr4	705.362	3	628.975	1883.9	-0.13321	-8.3786e-05	121450	76.388	121450	76.388	705.363	93.487	0.7131	94.05	93.686	94.399	0.56238					39	13	4	0.883867	0.00137495	0.0398853	2.532e-06	1	48092	124.43	81.866	4
AAVPSGASTGIYEALELR	18	Phospho (STY)	_AAVPSGASTGIY(Phospho (STY))EALELR_		AAVPSGASTGIY(1)EALELR		AAVPS(-92)GAS(-79)T(-56)GIY(56)EALELR	0	0	1	0	ENOA_HUMAN;ENOG_HUMAN;ENOB_HUMAN	ENOA_HUMAN	ENOA_HUMAN	MULTI-MSMS	191228TN_11_CX4945_fr3	705.697	3	628.975	1883.9	-0.044477	-2.7975e-05	121450	76.388	121450	76.387	705.697	85.509	0.71186	86.005	85.691	86.403	0.49619					27	13	3	0.862157	0.000906517	0.00546207	1.4185e-06	1	42727	136.26	88.081	4
AAVPSGASTGIYEALELR	18	Phospho (STY)	_AAVPSGASTGIY(Phospho (STY))EALELR_		AAVPSGASTGIY(1)EALELR		AAVPS(-86)GAS(-79)T(-52)GIY(52)EALELR	0	0	1	0	ENOA_HUMAN;ENOG_HUMAN;ENOB_HUMAN	ENOA_HUMAN	ENOA_HUMAN	MULTI-MSMS	191228TN_12_CX4945_fr4	705.362	3	628.975	1883.9	-0.23628	-0.00014861	121450	76.388	121450	76.388	705.697	85.411	0.70421	85.779	85.502	86.207	0.36816					39	13	4	0.893256	0.000687179	0.0148162	1.8736e-05	1	42511	130.21	85.614	4
AAVPSGASTGIYEALELR	18	Phospho (STY)	_AAVPS(Phospho (STY))GASTGIYEALELR_		AAVPS(0.893)GAS(0.04)T(0.068)GIYEALELR		AAVPS(11)GAS(-14)T(-11)GIY(-46)EALELR	0	0	1	0	ENOA_HUMAN;ENOG_HUMAN;ENOB_HUMAN	ENOA_HUMAN	ENOA_HUMAN	MULTI-MSMS	191228TN_12_CX4945_fr4	705.697	3	628.975	1883.9	-0.041293	-2.5972e-05	121450	76.388	121450	76.388	705.697	93.306	0.7963	93.618	93.186	93.983	0.31261					37	15	4	0.984749	0.00131884	0.0133998	0.0021842	1	46476	77.221	33.46	4
AAVPSGASTGIYEALELR	18	Phospho (STY)	_AAVPS(Phospho (STY))GASTGIYEALELR_					0	0	1	0	ENOA_HUMAN;ENOG_HUMAN;ENOB_HUMAN	ENOA_HUMAN	ENOA_HUMAN	MULTI-MATCH	191228TN_06_CX4945_fr5		3	628.975	1883.9	-0.17504	-0.0001101	121450	76.388	121450	76.388	705.363	93.327	0.64554	93.812	93.515	94.16	0.48451	0.045454	-4.618e-05	NaN	124.43	26	12	3	NaN	NaN	NaN	NaN	0		NaN	NaN	0
AAVPSGASTGIYEALELR	18	Phospho (STY)	_AAVPS(Phospho (STY))GASTGIYEALELR_					0	0	1	0	ENOA_HUMAN;ENOG_HUMAN;ENOB_HUMAN	ENOA_HUMAN	ENOA_HUMAN	MULTI-MATCH	191228TN_13_CX4945_fr5		3	628.975	1883.9	-0.56138	-0.00035309	121450	76.388	121450	76.388	705.363	93.338	0.81179	93.585	93.113	93.925	0.24725	-0.18117	0.00048879	NaN	124.43	30	15	3	NaN	NaN	NaN	NaN	0		NaN	NaN	0
AAVQELSSSILAGEDPEER	19	Phospho (STY)	_AAVQELSS(Phospho (STY))SILAGEDPEER_		AAVQELS(0.21)S(0.562)S(0.228)ILAGEDPEER		AAVQELS(-4.3)S(3.9)S(-3.9)ILAGEDPEER	0	0	1	0	PSN1_HUMAN	PSN1_HUMAN	PSN1_HUMAN	MULTI-MSMS	191228TN_02_CX4945_fr1	770.707	3	694.319	2079.94	0.1803	0.00012519	110020	76.387	110020	76.387	771.041	76.182	0.66311	76.182	75.849	76.512	0					68	20	4	0.891678	0.00133903	0.0558431	0.00036277	2	43644	91.378	57.582	3
AAVQELSSSILAGEDPEER	19	Phospho (STY)	_AAVQELSS(Phospho (STY))SILAGEDPEER_		AAVQELS(0.027)S(0.704)S(0.269)ILAGEDPEER		AAVQELS(-14)S(4.2)S(-4.2)ILAGEDPEER	0	0	1	0	PSN1_HUMAN	PSN1_HUMAN	PSN1_HUMAN	MULTI-MSMS	191228TN_03_CX4945_fr2	771.041	3	694.319	2079.94	0.15109	0.0001049	110020	76.387	110020	76.387	771.041	75.904	0.80927	76.196	75.672	76.481	0.29218					77	15	7	0.913311	0.00320501	0.071633	6.2684e-05	1	35291	102.57	62.72	3
AAVQELSSSILAGEDPEER	19	Phospho (STY)	_AAVQELSS(Phospho (STY))SILAGEDPEER_		AAVQELS(0.119)S(0.56)S(0.321)ILAGEDPEER		AAVQELS(-6.7)S(2.4)S(-2.4)ILAGEDPEER	0	0	1	0	PSN1_HUMAN	PSN1_HUMAN	PSN1_HUMAN	MULTI-MSMS	191228TN_03_CX4945_fr2	771.041	3	694.319	2079.94	0.090237	6.2653e-05	110020	76.387	110020	76.387	771.041	84.171	0.3896	84.51	84.39	84.779	0.33977					17	8	3	0.853409	0.000365026	0.000803302	0.013449	1	39634	59.9	10.59	3
AAVQELSSSILAGEDPEER	19	Phospho (STY)	_AAVQELSS(Phospho (STY))SILAGEDPEER_		AAVQELS(0.193)S(0.801)S(0.005)ILAGEDPEER		AAVQELS(-6.2)S(6.2)S(-22)ILAGEDPEER	0	0	1	0	PSN1_HUMAN	PSN1_HUMAN	PSN1_HUMAN	MULTI-MSMS	191228TN_04_CX4945_fr3	771.041	3	694.319	2079.94	0.14508	0.00010073	110020	76.387	110020	76.388	771.041	75.585	1.2902	76.269	75.548	76.838	0.6838					82	24	5	0.845993	0.00464032	0.0784656	3.0749e-05	1	37711	108.75	78.17	3
AAVQELSSSILAGEDPEER	19	Phospho (STY)	_AAVQELS(Phospho (STY))SSILAGEDPEER_		AAVQELS(0.471)S(0.354)S(0.175)ILAGEDPEER		AAVQELS(1.2)S(-1.2)S(-4.3)ILAGEDPEER	0	0	1	0	PSN1_HUMAN	PSN1_HUMAN	PSN1_HUMAN	MULTI-MSMS	191228TN_09_CX4945_fr1	770.708	3	694.319	2079.94	0.25485	0.00017695	110020	76.388	110020	76.388	771.041	75.502	0.90102	76.423	76.016	76.917	0.92147					83	28	5	0.842387	0.00265292	0.0547024	0.00010321	1	43112	98.74	53.727	3
AAVQELSSSILAGEDPEER	19	Phospho (STY)	_AAVQELSS(Phospho (STY))SILAGEDPEER_		AAVQELS(0.064)S(0.912)S(0.024)ILAGEDPEER		AAVQELS(-12)S(12)S(-16)ILAGEDPEER	0	0	1	0	PSN1_HUMAN	PSN1_HUMAN	PSN1_HUMAN	MULTI-MSMS	191228TN_10_CX4945_fr2	771.376	3	694.319	2079.94	-0.12912	-8.9653e-05	110020	76.388	110020	76.388	771.041	75.384	0.91236	76.497	76.016	76.928	1.1134					70	17	6	0.839932	0.00327234	0.0928328	0.00038358	1	34591	90.872	57.568	3
AAVQELSSSILAGEDPEER	19	Phospho (STY)	_AAVQELSS(Phospho (STY))SILAGEDPEER_		AAVQELS(0.299)S(0.44)S(0.262)ILAGEDPEER		AAVQELS(-1.7)S(1.7)S(-2.3)ILAGEDPEER	0	0	1	0	PSN1_HUMAN	PSN1_HUMAN	PSN1_HUMAN	MULTI-MSMS	191228TN_11_CX4945_fr3	771.041	3	694.319	2079.94	-0.078396	-5.4432e-05	110020	76.388	110020	76.388	771.041	75.345	1.0133	76.651	76.077	77.09	1.306					75	19	6	0.885296	0.00857328	0.15268	0.0047958	1	37253	68.552	38.069	3
AAVQELSSSILAGEDPEER	19	2 Phospho (STY)	_AAVQELS(Phospho (STY))S(Phospho (STY))SILAGEDPEER_		AAVQELS(0.737)S(0.631)S(0.631)ILAGEDPEER		AAVQELS(1.5)S(0)S(0)ILAGEDPEER	0	0	2	0	PSN1_HUMAN	PSN1_HUMAN	PSN1_HUMAN	MULTI-MSMS	191228TN_02_CX4945_fr1	797.363	3	720.975	2159.9	-0.55801	-0.00040231	105950	76.388	105950	76.388	797.697	79.569	0.66077	79.569	79.261	79.921	0					76	20	5	0.762746	0.00047003	0.00674917	0.010127	1	46079	66.893	35.473	3
AAVQELSSSILAGEDPEER	19	2 Phospho (STY)	_AAVQELSS(Phospho (STY))S(Phospho (STY))ILAGEDPEER_		AAVQELS(0.318)S(0.852)S(0.831)ILAGEDPEER		AAVQELS(-6)S(6.6)S(6)ILAGEDPEER	0	0	2	0	PSN1_HUMAN	PSN1_HUMAN	PSN1_HUMAN	MULTI-MSMS	191228TN_09_CX4945_fr1	797.363	3	720.975	2159.9	0.20282	0.00014623	105950	76.388	105950	76.388	797.363	80.395	0.84752	81.119	80.767	81.615	0.72402					85	25	5	0.892342	0.0020703	0.0934148	0.00029476	2	46641	95.996	49.294	3
AAVQELSSSILAGEDPEER	19	2 Phospho (STY)	_AAVQELSS(Phospho (STY))S(Phospho (STY))ILAGEDPEER_		AAVQELS(0.049)S(0.976)S(0.976)ILAGEDPEER		AAVQELS(-16)S(16)S(16)ILAGEDPEER	0	0	2	0	PSN1_HUMAN	PSN1_HUMAN	PSN1_HUMAN	MULTI-MSMS	191228TN_10_CX4945_fr2	797.697	3	720.975	2159.9	-0.52953	-0.00038177	105950	76.388	105950	76.388	797.697	80.567	1.1302	81.572	80.96	82.09	1.0055					61	22	4	0.941418	0.00200714	0.0204227	6.088e-05	1	37280	110.77	80.193	3
AAVQELSSSILAGEDPEER	19	2 Phospho (STY)	_AAVQELS(Phospho (STY))S(Phospho (STY))SILAGEDPEER_					0	0	2	0	PSN1_HUMAN	PSN1_HUMAN	PSN1_HUMAN	MULTI-MATCH	191228TN_03_CX4945_fr2		3	720.975	2159.9	-0.09314	-6.7151e-05	105950	76.388	105950	76.388	797.363	79.812	0.89658	80.112	79.656	80.553	0.29987	0.27155	-0.00032805	NaN	66.893	47	17	3	NaN	NaN	NaN	NaN	0		NaN	NaN	0
AAVQELSSSILAGEDPEER	19	2 Phospho (STY)	_AAVQELSS(Phospho (STY))S(Phospho (STY))ILAGEDPEER_					0	0	2	0	PSN1_HUMAN	PSN1_HUMAN	PSN1_HUMAN	MULTI-MATCH	191228TN_04_CX4945_fr3		3	720.975	2159.9	-0.569	-0.00041023	105950	76.39	105950	76.389	797.366	80.065	1.2119	80.712	79.969	81.181	0.64627	-0.42288	0.0046429	NaN	110.77	35	23	3	NaN	NaN	NaN	NaN	0		NaN	NaN	0
AAVSAFPTDSLER	13	Phospho (STY)	_AAVSAFPTDS(Phospho (STY))LER_		AAVSAFPT(0.194)DS(0.806)LER		AAVS(-83)AFPT(-6.2)DS(6.2)LER	0	0	1	0	IRS4_HUMAN	IRS4_HUMAN	IRS4_HUMAN	MULTI-MSMS	191228TN_02_CX4945_fr1	558.611	3	481.889	1442.64	-0.26514	-0.00012777	158520	76.388	158520	76.388	558.611	60.058	0.61801	60.058	59.863	60.481	0					41	16	4	0.911626	0.000801777	0.0106603	0.0018167	2	32085	93.839	43.058	3
AAVSAFPTDSLER	13	Phospho (STY)	_AAVSAFPTDS(Phospho (STY))LER_		AAVSAFPT(0.002)DS(0.998)LER		AAVS(-70)AFPT(-27)DS(27)LER	0	0	1	0	IRS4_HUMAN	IRS4_HUMAN	IRS4_HUMAN	MULTI-MSMS	191228TN_03_CX4945_fr2	836.911	2	722.329	1442.64	-0.036493	-2.636e-05	158630	114.58	158630	114.58	836.911	59.943	0.8608	60.222	59.79	60.651	0.27824					68	16	6	0.824234	0.000617454	0.012738	0.00013881	2	26741	149.3	102.24	3
AAVSAFPTDSLER	13	Phospho (STY)	_AAVSAFPTDS(Phospho (STY))LER_		AAVSAFPTDS(1)LER		AAVS(-100)AFPT(-42)DS(42)LER	0	0	1	0	IRS4_HUMAN	IRS4_HUMAN	IRS4_HUMAN	MULTI-MSMS	191228TN_04_CX4945_fr3	836.911	2	722.329	1442.64	0.3299	0.0002383	158630	114.58	158630	114.58	836.91	59.527	0.99843	60.204	59.745	60.743	0.67694					84	20	6	0.950284	0.00317478	0.156005	7.0491e-36	2	28123	198.74	143.47	3
AAVSAFPTDSLER	13	Phospho (STY)	_AAVSAFPTDS(Phospho (STY))LER_		AAVSAFPT(0.033)DS(0.967)LER		AAVS(-92)AFPT(-15)DS(15)LER	0	0	1	0	IRS4_HUMAN	IRS4_HUMAN	IRS4_HUMAN	MULTI-MSMS	191228TN_05_CX4945_fr4	558.277	3	481.889	1442.64	0.13143	6.3334e-05	158520	76.388	158520	76.388	558.611	59.348	0.57528	60.338	59.983	60.558	0.98949					26	11	3	0.899242	0.000832542	0.0315701	0.00015053	1	28234	114.71	55.879	3
AAVSAFPTDSLER	13	Phospho (STY)	_AAVSAFPTDS(Phospho (STY))LER_		AAVSAFPT(0.007)DS(0.993)LER		AAVS(-44)AFPT(-21)DS(21)LER	0	0	1	0	IRS4_HUMAN	IRS4_HUMAN	IRS4_HUMAN	MULTI-MSMS	191228TN_09_CX4945_fr1	836.912	2	722.329	1442.64	-0.095419	-6.8924e-05	158630	114.58	158630	114.58	836.911	58.881	0.60343	60.014	59.716	60.319	1.1332					53	18	4	0.712254	0.000428251	0.0269553	0.0094388	1	31113	81.128	47.332	3
AAVSAFPTDSLER	13	Phospho (STY)	_AAVSAFPTDS(Phospho (STY))LER_		AAVSAFPT(0.003)DS(0.997)LER		AAVS(-57)AFPT(-26)DS(26)LER	0	0	1	0	IRS4_HUMAN	IRS4_HUMAN	IRS4_HUMAN	MULTI-MSMS	191228TN_10_CX4945_fr2	836.911	2	722.329	1442.64	-0.17672	-0.00012765	158630	114.58	158630	114.58	836.911	59.147	1.1179	60.228	59.631	60.748	1.0813					82	21	6	0.763185	0.000667482	0.0117098	0.00041513	1	26462	126.56	84.584	3
AAVSAFPTDSLER	13	Phospho (STY)	_AAVSAFPTDS(Phospho (STY))LER_		AAVSAFPT(0.151)DS(0.849)LER		AAVS(-87)AFPT(-7.5)DS(7.5)LER	0	0	1	0	IRS4_HUMAN	IRS4_HUMAN	IRS4_HUMAN	MULTI-MSMS	191228TN_11_CX4945_fr3	558.61	3	481.889	1442.64	-0.09586	-4.6194e-05	158520	76.388	158520	76.388	558.276	59.004	0.89927	60.3	59.878	60.777	1.2967					69	17	6	0.966017	0.00214976	0.0444834	0.0010907	1	27624	98.105	24.948	3
AAVSAFPTDSLER	13	Phospho (STY)	_AAVSAFPTDS(Phospho (STY))LER_		AAVSAFPT(0.003)DS(0.997)LER		AAVS(-83)AFPT(-25)DS(25)LER	0	0	1	0	IRS4_HUMAN	IRS4_HUMAN	IRS4_HUMAN	MULTI-MSMS	191228TN_11_CX4945_fr3	836.911	2	722.329	1442.64	0.092789	6.7024e-05	158630	114.58	158630	114.58	836.911	59.003	0.94958	60.3	59.878	60.827	1.2967					77	18	5	0.865785	0.00173195	0.0514834	2.6746e-08	1	27958	166.64	114.57	3
AAVSAFPTDSLER	13	Phospho (STY)	_AAVSAFPTDS(Phospho (STY))LER_		AAVSAFPT(0.199)DS(0.801)LER		AAVS(-55)AFPT(-6.1)DS(6.1)LER	0	0	1	0	IRS4_HUMAN	IRS4_HUMAN	IRS4_HUMAN	MULTI-MSMS	191228TN_12_CX4945_fr4	558.277	3	481.889	1442.64	0.18375	8.8547e-05	158520	76.388	158520	76.388	558.276	59.012	0.56095	60.423	60.131	60.692	1.4107					21	11	2	0.953747	0.000602115	0.0195455	0.0081984	1	27172	75.316	32.514	3
AAVSAFPTDSLER	13	Phospho (STY)	_AAVSAFPTDS(Phospho (STY))LER_					0	0	1	0	IRS4_HUMAN	IRS4_HUMAN	IRS4_HUMAN	MULTI-MATCH	191228TN_02_CX4945_fr1		2	722.329	1442.64	-0.68306	-0.00049339	158630	114.58	158630	114.58	836.911	60.106	0.6555	60.106	59.825	60.481	0	-0.1089	0.00095038	NaN	198.74	46	17	4	NaN	NaN	NaN	NaN	0		NaN	NaN	0
AAVSAFPTDSLER	13	Phospho (STY)	_AAVSAFPTDS(Phospho (STY))LER_					0	0	1	0	IRS4_HUMAN	IRS4_HUMAN	IRS4_HUMAN	MULTI-MATCH	191228TN_03_CX4945_fr2		3	481.889	1442.64	0.085424	4.1165e-05	158520	76.388	158520	76.388	558.276	59.951	0.91113	60.23	59.79	60.702	0.27824	0.0022082	-3.6726e-05	NaN	114.71	65	17	6	NaN	NaN	NaN	NaN	0		NaN	NaN	0
AAVSAFPTDSLER	13	Phospho (STY)	_AAVSAFPTDS(Phospho (STY))LER_					0	0	1	0	IRS4_HUMAN	IRS4_HUMAN	IRS4_HUMAN	MULTI-MATCH	191228TN_04_CX4945_fr3		3	481.889	1442.64	-0.0092337	-4.4496e-06	158520	76.388	158520	76.388	558.276	59.538	1.0499	60.215	59.794	60.844	0.67694	-0.012603	-3.9293e-05	NaN	114.71	78	21	6	NaN	NaN	NaN	NaN	0		NaN	NaN	0
AAVSAFPTDSLER	13	Phospho (STY)	_AAVSAFPTDS(Phospho (STY))LER_					0	0	1	0	IRS4_HUMAN	IRS4_HUMAN	IRS4_HUMAN	MULTI-MATCH	191228TN_05_CX4945_fr4		2	722.329	1442.64	0.10834	7.826e-05	158630	114.58	158630	114.58	836.911	59.271	0.66553	60.261	59.942	60.607	0.98949	0.045482	0.00029859	NaN	198.74	33	13	3	NaN	NaN	NaN	NaN	0		NaN	NaN	0
AAVSAFPTDSLER	13	Phospho (STY)	_AAVSAFPTDS(Phospho (STY))LER_					0	0	1	0	IRS4_HUMAN	IRS4_HUMAN	IRS4_HUMAN	MULTI-MATCH	191228TN_09_CX4945_fr1		3	481.889	1442.64	0.072762	3.5063e-05	158520	76.388	158520	76.388	558.611	58.883	0.50795	60.016	59.737	60.245	1.1332	-0.21142	9.9681e-05	NaN	114.71	44	15	4	NaN	NaN	NaN	NaN	0		NaN	NaN	0
AAVSAFPTDSLER	13	Phospho (STY)	_AAVSAFPTDS(Phospho (STY))LER_					0	0	1	0	IRS4_HUMAN	IRS4_HUMAN	IRS4_HUMAN	MULTI-MATCH	191228TN_10_CX4945_fr2		3	481.889	1442.64	0.32169	0.00015502	158520	76.388	158520	76.388	558.276	59.159	1.014	60.24	59.684	60.698	1.0813	0.012641	-0.00040476	NaN	114.71	71	19	5	NaN	NaN	NaN	NaN	0		NaN	NaN	0
AAVSAFPTDSLER	13	Phospho (STY)	_AAVSAFPTDS(Phospho (STY))LER_					0	0	1	0	IRS4_HUMAN	IRS4_HUMAN	IRS4_HUMAN	MULTI-MATCH-MSMS	191228TN_12_CX4945_fr4		2	722.329	1442.64	0.18371	0.0001327	158630	114.58	158630	114.58	837.412	58.976	0.70388	60.386	60.041	60.745	1.4107	0.17113	0.00074207	NaN	198.74	40	14	4	NaN	NaN	NaN	NaN	0		NaN	NaN	0
AAVSHWQQQSYLDSGIHSGATTTAPSLSGK	30	2 Phospho (STY)	_AAVS(Phospho (STY))HWQQQS(Phospho (STY))YLDSGIHSGATTTAPSLSGK_		AAVS(0.618)HWQQQS(0.618)Y(0.598)LDS(0.122)GIHS(0.025)GAT(0.007)T(0.007)T(0.002)APS(0.002)LS(0.001)GK		AAVS(0.28)HWQQQS(0.28)Y(-0.28)LDS(-8.9)GIHS(-17)GAT(-24)T(-24)T(-31)APS(-31)LS(-37)GK	0	0	2	0	CTNB1_HUMAN	CTNB1_HUMAN	CTNB1_HUMAN	MULTI-MSMS	191228TN_07_CX4945_fr6	926.943	4	812.113	3244.42	-0.14363	-0.00011664	141090	114.58	141090	114.58	927.195	58.015	3.1417	59.197	57.321	60.462	1.1819					262	69	7	0.907862	0.00168221	0.0103895	0.017745	1	24235	47.237	12.063	45
AAVSHWQQQSYLDSGIHSGATTTAPSLSGK	30	2 Phospho (STY)	_AAVSHWQQQSYLDS(Phospho (STY))GIHSGATTTAPSLS(Phospho (STY))GK_		AAVSHWQQQS(0.017)Y(0.062)LDS(0.272)GIHS(0.221)GAT(0.123)T(0.123)T(0.158)APS(0.565)LS(0.46)GK		AAVS(-28)HWQQQS(-11)Y(-5.3)LDS(1.2)GIHS(-1.2)GAT(-3.4)T(-3.4)T(-2.1)APS(-1.2)LS(1.2)GK	0	0	2	0	CTNB1_HUMAN	CTNB1_HUMAN	CTNB1_HUMAN	MULTI-MSMS	191228TN_07_CX4945_fr6	926.944	4	812.113	3244.42	-0.11695	-9.4977e-05	141090	114.58	141090	114.58	927.196	62.961	1.051	64.169	63.794	64.845	1.2082					77	20	5	0.959181	0.00135383	0.0466941	0.0021543	1	27343	57.735	29.659	45
AAVSHWQQQSYLDSGIHSGATTTAPSLSGK	30	2 Phospho (STY)	_AAVS(Phospho (STY))HWQQQS(Phospho (STY))YLDSGIHSGATTTAPSLSGK_					0	0	2	0	CTNB1_HUMAN	CTNB1_HUMAN	CTNB1_HUMAN	MULTI-MATCH-MSMS	191228TN_06_CX4945_fr5		4	812.113	3244.42	-0.38869	-0.00031566	141090	114.58	141090	114.58	927.195	58.128	1.3473	59.178	58.36	59.707	1.0505	0.014381	-0.00083638	NaN	47.237	145	29	6	NaN	NaN	NaN	NaN	0		NaN	NaN	0
AAVSHWQQQSYLDSGIHSGATTTAPSLSGK	30	2 Phospho (STY)	_AAVS(Phospho (STY))HWQQQS(Phospho (STY))YLDSGIHSGATTTAPSLSGK_					0	0	2	0	CTNB1_HUMAN	CTNB1_HUMAN	CTNB1_HUMAN	MULTI-MATCH-MSMS	191228TN_08_CX4945_fr7		4	812.113	3244.42	-0.2633	-0.00021383	141090	114.58	141090	114.58	926.945	57.595	0.64097	59.116	58.796	59.437	1.5217	-0.047423	0.0010488	NaN	47.237	19	14	2	NaN	NaN	NaN	NaN	0		NaN	NaN	0
AAVSHWQQQSYLDSGIHSGATTTAPSLSGK	30	2 Phospho (STY)	_AAVSHWQQQSYLDS(Phospho (STY))GIHSGATTTAPSLS(Phospho (STY))GK_					0	0	2	0	CTNB1_HUMAN	CTNB1_HUMAN	CTNB1_HUMAN	MULTI-MATCH-MSMS	191228TN_14_CX4945_fr6		4	812.113	3244.42	-0.087288	-7.0888e-05	141090	114.58	141090	114.58	926.946	62.863	1.0054	64.202	63.834	64.84	1.3392	0.016226	0.00052017	NaN	57.735	53	19	4	NaN	NaN	NaN	NaN	0		NaN	NaN	0
AAVSHWQQQSYLDSGIHSGATTTAPSLSGK	30	Phospho (STY)	_AAVSHWQQQSYLDSGIHSGATTTAPS(Phospho (STY))LSGK_		AAVSHWQQQSYLDS(0.001)GIHS(0.006)GAT(0.013)T(0.036)T(0.029)APS(0.606)LS(0.308)GK		AAVS(-38)HWQQQS(-35)Y(-33)LDS(-27)GIHS(-20)GAT(-17)T(-12)T(-13)APS(2.9)LS(-2.9)GK	0	0	1	0	CTNB1_HUMAN	CTNB1_HUMAN	CTNB1_HUMAN	MULTI-MSMS	191228TN_07_CX4945_fr6	906.953	4	792.121	3164.46	-0.41372	-0.00032772	144650	114.58	144650	114.58	907.205	58.632	0.26781	59.818	59.676	59.943	1.1859					6	5	2	NaN	0	0	0.019657	1	25035	43.436	19.996	10
AAVSHWQQQSYLDSGIHSGATTTAPSLSGK	30	Phospho (STY)	_AAVSHWQQQSYLDSGIHSGATTTAPS(Phospho (STY))LSGK_		AAVSHWQQQSYLDS(0.001)GIHS(0.002)GAT(0.002)T(0.004)T(0.011)APS(0.74)LS(0.24)GK		AAVS(-52)HWQQQS(-38)Y(-38)LDS(-32)GIHS(-27)GAT(-26)T(-23)T(-18)APS(4.9)LS(-4.9)GK	0	0	1	0	CTNB1_HUMAN	CTNB1_HUMAN	CTNB1_HUMAN	MULTI-MSMS	191228TN_08_CX4945_fr7	907.204	4	792.121	3164.46	-0.053289	-4.2212e-05	144650	114.58	144650	114.58	906.954	58.226	0.59464	59.748	59.396	59.991	1.5217					79	16	7	0.684035	0.00318149	0.0183112	0.0007571	1	26242	61.099	36.455	10
AAVSHWQQQSYLDSGIHSGATTTAPSLSGK	30	Phospho (STY)	_AAVSHWQQQSYLDSGIHSGATTTAPS(Phospho (STY))LSGK_					0	0	1	0	CTNB1_HUMAN	CTNB1_HUMAN	CTNB1_HUMAN	MULTI-MATCH	191228TN_15_CX4945_fr7		4	792.121	3164.46	0.094794	7.5088e-05	144650	114.58	144650	114.58	906.954	58.18	0.79953	59.799	59.301	60.101	1.6184	0.010507	-0.00016619	NaN	61.099	73	19	6	NaN	NaN	NaN	NaN	0		NaN	NaN	0
AAVVTSPPPTTAPHK	15	Phospho (STY)	_AAVVT(Phospho (STY))SPPPTTAPHK_		AAVVT(0.5)S(0.5)PPPTTAPHK		AAVVT(0)S(0)PPPT(-48)T(-52)APHK	0	0	1	0	ADDA_HUMAN	ADDA_HUMAN	ADDA_HUMAN	MULTI-MSMS	191228TN_06_CX4945_fr5	671.705	3	518.596	1552.77	0.19048	9.8783e-05	294590	152.78	294590	152.78	671.371	36.874	1.7544	38.019	36.64	38.394	1.145					153	40	5	0.975161	0.00197735	0.0238925	0.011313	1	12735	77.204	42.454	4
AAVVTSPPPTTAPHK	15	Phospho (STY)	_AAVVT(Phospho (STY))SPPPTTAPHK_		AAVVT(0.794)S(0.206)PPPTTAPHK		AAVVT(5.9)S(-5.9)PPPT(-53)T(-52)APHK	0	0	1	0	ADDA_HUMAN	ADDA_HUMAN	ADDA_HUMAN	MULTI-MSMS	191228TN_13_CX4945_fr5	671.705	3	518.596	1552.77	-0.075464	-3.9135e-05	294590	152.78	294590	152.78	671.371	36.684	2.064	38.289	36.785	38.849	1.606					169	45	5	0.877986	0.00408644	0.027668	0.015618	1	12244	74.428	18.898	4
AAVVTSPPPTTAPHK	15	Phospho (STY)	_AAVVT(Phospho (STY))SPPPTTAPHK_					0	0	1	0	ADDA_HUMAN	ADDA_HUMAN	ADDA_HUMAN	MULTI-MATCH-MSMS	191228TN_05_CX4945_fr4		3	518.596	1552.77	0.15446	8.0103e-05	294590	152.78	294590	152.78	671.705	36.86	1.262	37.873	37.059	38.321	1.0128	-0.25324	-0.00050812	NaN	77.204	76	27	4	NaN	NaN	NaN	NaN	0		NaN	NaN	0
AAVVTSPPPTTAPHK	15	Phospho (STY)	_AAVVT(Phospho (STY))SPPPTTAPHK_					0	0	1	0	ADDA_HUMAN	ADDA_HUMAN	ADDA_HUMAN	MULTI-MATCH	191228TN_07_CX4945_fr6		3	518.596	1552.77	-0.12996	-6.7395e-05	294590	152.78	294590	152.78	671.705	36.701	1.2642	38.046	37.259	38.523	1.3445	-0.080145	0.00026235	NaN	77.204	103	32	4	NaN	NaN	NaN	NaN	0		NaN	NaN	0
AAVVTSPPPTTAPHK	15	Phospho (STY)	_AAVVT(Phospho (STY))SPPPTTAPHK_					0	0	1	0	ADDA_HUMAN	ADDA_HUMAN	ADDA_HUMAN	MULTI-MATCH	191228TN_12_CX4945_fr4		3	518.596	1552.77	0.095596	4.9576e-05	294590	152.78	294590	152.78	671.705	36.506	1.2143	38.196	37.357	38.571	1.6904	0.070114	-0.0001941	NaN	77.204	76	26	4	NaN	NaN	NaN	NaN	0		NaN	NaN	0
AAVVTSPPPTTAPHK	15	Phospho (STY)	_AAVVT(Phospho (STY))SPPPTTAPHK_					0	0	1	0	ADDA_HUMAN	ADDA_HUMAN	ADDA_HUMAN	MULTI-MATCH	191228TN_14_CX4945_fr6		3	518.596	1552.77	-0.27541	-0.00014283	294590	152.78	294590	152.78	671.371	36.628	1.4978	38.332	37.239	38.737	1.7037	0.20628	0.00058553	NaN	77.204	109	35	4	NaN	NaN	NaN	NaN	0		NaN	NaN	0
AAYGDLSSEEEEENEPESLGVVYK	24	2 Phospho (STY)	_AAYGDLS(Phospho (STY))S(Phospho (STY))EEEEENEPESLGVVYK_		AAY(0.492)GDLS(0.923)S(0.585)EEEEENEPESLGVVYK		AAY(-0.88)GDLS(8.2)S(0.88)EEEEENEPES(-66)LGVVY(-110)K	0	0	2	0	R113A_HUMAN	R113A_HUMAN	R113A_HUMAN	MULTI-MSMS	191228TN_02_CX4945_fr1	1088.49	3	935.375	2803.1	-0.091683	-8.5758e-05	163330	152.77	163330	152.77	1088.48	89.331	1.3676	89.331	88.709	90.077	-1.4211e-14					219	50	6	0.916223	0.00213919	0.0993532	2.1561e-11	1	52826	126.26	79.687	10
AAYGDLSSEEEEENEPESLGVVYK	24	2 Phospho (STY)	_AAYGDLS(Phospho (STY))S(Phospho (STY))EEEEENEPESLGVVYK_		AAY(0.601)GDLS(0.699)S(0.699)EEEEENEPESLGVVYK		AAY(-1.2)GDLS(1.2)S(1.2)EEEEENEPES(-69)LGVVY(-86)K	0	0	2	0	R113A_HUMAN	R113A_HUMAN	R113A_HUMAN	MULTI-MSMS	191228TN_02_CX4945_fr1	816.615	4	701.783	2803.1	-0.5239	-0.00036767	163270	114.58	163270	114.58	816.615	89.339	1.2756	89.339	88.779	90.055	-1.4211e-14					199	47	6	0.94038	0.00421021	0.00930171	8.7357e-05	1	53203	95.414	63.022	10
AAYGDLSSEEEEENEPESLGVVYK	24	2 Phospho (STY)	_AAYGDLS(Phospho (STY))S(Phospho (STY))EEEEENEPESLGVVYK_		AAY(0.289)GDLS(0.85)S(0.849)EEEEENEPES(0.012)LGVVYK		AAY(-6.9)GDLS(6.9)S(6.9)EEEEENEPES(-21)LGVVY(-42)K	0	0	2	0	R113A_HUMAN	R113A_HUMAN	R113A_HUMAN	MULTI-MSMS	191228TN_03_CX4945_fr2	1088.82	3	935.375	2803.1	0.18323	0.00017139	163330	152.78	163330	152.78	1088.48	89.81	2.5267	90.224	89.124	91.65	0.41417					164	51	6	0.904446	0.0023252	0.0220421	0.028409	1	42252	57.142	33.132	10
AAYGDLSSEEEEENEPESLGVVYK	24	2 Phospho (STY)	_AAYGDLS(Phospho (STY))S(Phospho (STY))EEEEENEPESLGVVYK_		AAY(0.132)GDLS(0.934)S(0.934)EEEEENEPESLGVVYK		AAY(-11)GDLS(11)S(11)EEEEENEPES(-66)LGVVY(-100)K	0	0	2	0	R113A_HUMAN	R113A_HUMAN	R113A_HUMAN	MULTI-MSMS	191228TN_04_CX4945_fr3	1088.48	3	935.375	2803.1	0.24076	0.0002252	163330	152.78	163330	152.78	1088.48	89.864	3.6452	90.375	88.441	92.086	0.51092					209	72	5	0.935022	0.00228605	0.0292258	2.4984e-11	5	45849	125.23	94.605	10
AAYGDLSSEEEEENEPESLGVVYK	24	2 Phospho (STY)	_AAYGDLS(Phospho (STY))S(Phospho (STY))EEEEENEPESLGVVYK_		AAY(0.552)GDLS(0.724)S(0.724)EEEEENEPESLGVVYK		AAY(-2.1)GDLS(2.1)S(2.1)EEEEENEPES(-61)LGVVY(-74)K	0	0	2	0	R113A_HUMAN	R113A_HUMAN	R113A_HUMAN	MULTI-MSMS	191228TN_04_CX4945_fr3	816.615	4	701.783	2803.1	0.13202	9.265e-05	163270	114.58	163270	114.58	816.615	89.847	2.9432	90.358	89.143	92.086	0.51092					181	58	5	0.963232	0.00259677	0.0389079	0.0010066	1	45565	79.462	50.571	10
AAYGDLSSEEEEENEPESLGVVYK	24	2 Phospho (STY)	_AAYGDLS(Phospho (STY))S(Phospho (STY))EEEEENEPESLGVVYK_		AAY(0.029)GDLS(0.986)S(0.986)EEEEENEPESLGVVYK		AAY(-18)GDLS(18)S(18)EEEEENEPES(-62)LGVVY(-98)K	0	0	2	0	R113A_HUMAN	R113A_HUMAN	R113A_HUMAN	MULTI-MSMS	191228TN_09_CX4945_fr1	1088.49	3	935.375	2803.1	0.47899	0.00044804	163330	152.78	163330	152.78	1088.48	90.411	1.6677	90.814	90.27	91.938	0.4028					233	54	8	0.87998	0.00324217	0.076881	2.9187e-09	1	53456	115.76	82.336	10
AAYGDLSSEEEEENEPESLGVVYK	24	2 Phospho (STY)	_AAYGDLS(Phospho (STY))S(Phospho (STY))EEEEENEPESLGVVYK_		AAY(0.443)GDLS(0.779)S(0.779)EEEEENEPESLGVVYK		AAY(-4)GDLS(4)S(4)EEEEENEPES(-60)LGVVY(-79)K	0	0	2	0	R113A_HUMAN	R113A_HUMAN	R113A_HUMAN	MULTI-MSMS	191228TN_09_CX4945_fr1	816.616	4	701.783	2803.1	0.44059	0.0003092	163270	114.58	163270	114.58	816.615	90.417	1.3521	90.82	90.27	91.622	0.4028					233	44	7	0.939089	0.00416607	0.0268676	0.00014549	1	53904	90.755	61.371	10
AAYGDLSSEEEEENEPESLGVVYK	24	2 Phospho (STY)	_AAYGDLS(Phospho (STY))S(Phospho (STY))EEEEENEPESLGVVYK_		AAY(0.359)GDLS(0.828)S(0.813)EEEEENEPESLGVVYK		AAY(-5.4)GDLS(5.7)S(5.4)EEEEENEPES(-41)LGVVY(-63)K	0	0	2	0	R113A_HUMAN	R113A_HUMAN	R113A_HUMAN	MULTI-MSMS	191228TN_10_CX4945_fr2	816.616	4	701.783	2803.1	-0.068451	-4.8038e-05	163270	114.58	163270	114.58	816.867	90.734	2.1282	91.284	90.194	92.322	0.54998					120	43	5	0.841064	0.00107659	0.0317623	0.0040795	1	42028	68.411	39.239	10
AAYGDLSSEEEEENEPESLGVVYK	24	2 Phospho (STY)	_AAYGDLS(Phospho (STY))S(Phospho (STY))EEEEENEPESLGVVYK_		AAY(0.209)GDLS(0.986)S(0.805)EEEEENEPESLGVVYK		AAY(-6.1)GDLS(17)S(6.1)EEEEENEPES(-73)LGVVY(-110)K	0	0	2	0	R113A_HUMAN	R113A_HUMAN	R113A_HUMAN	MULTI-MSMS	191228TN_10_CX4945_fr2	1088.49	3	935.375	2803.1	0.033865	3.1677e-05	163330	152.78	163330	152.78	1088.48	90.611	2.6606	91.161	90.142	92.803	0.54998					146	54	5	0.811876	0.00157821	0.042413	7.753e-10	1	42287	121.82	76.113	10
AAYGDLSSEEEEENEPESLGVVYK	24	2 Phospho (STY)	_AAYGDLS(Phospho (STY))S(Phospho (STY))EEEEENEPESLGVVYK_		AAY(0.058)GDLS(0.924)S(0.96)EEEEENEPES(0.058)LGVVYK		AAY(-15)GDLS(13)S(15)EEEEENEPES(-13)LGVVY(-37)K	0	0	2	0	R113A_HUMAN	R113A_HUMAN	R113A_HUMAN	MULTI-MSMS	191228TN_11_CX4945_fr3	1088.82	3	935.375	2803.1	0.3269	0.00030577	163330	152.78	163330	152.78	1088.48	88.543	0.36274	88.995	88.869	89.232	0.45156					10	6	3	0.87828	0.000121645	0.00105703	0.010835	1	44373	66.76	33.687	10
AAYGDLSSEEEEENEPESLGVVYK	24	2 Phospho (STY)	_AAYGDLS(Phospho (STY))S(Phospho (STY))EEEEENEPESLGVVYK_		AAY(0.188)GDLS(0.906)S(0.906)EEEEENEPESLGVVYK		AAY(-9.4)GDLS(9.4)S(9.4)EEEEENEPES(-74)LGVVY(-100)K	0	0	2	0	R113A_HUMAN	R113A_HUMAN	R113A_HUMAN	MULTI-MSMS	191228TN_11_CX4945_fr3	1088.48	3	935.375	2803.1	0.3682	0.0003444	163330	152.78	163330	152.78	1088.48	90.455	3.596	90.896	89.424	93.02	0.44103					183	70	4	0.788718	0.000718538	0.00883074	2.287e-09	3	44743	117.55	79.921	10
AAYGDLSSEEEEENEPESLGVVYK	24	2 Phospho (STY)	_AAYGDLS(Phospho (STY))S(Phospho (STY))EEEEENEPESLGVVYK_		AAY(0.635)GDLS(0.682)S(0.682)EEEEENEPESLGVVYK		AAY(-0.6)GDLS(0.6)S(0.6)EEEEENEPES(-54)LGVVY(-75)K	0	0	2	0	R113A_HUMAN	R113A_HUMAN	R113A_HUMAN	MULTI-MSMS	191228TN_11_CX4945_fr3	816.616	4	701.783	2803.1	-0.0354	-2.4843e-05	163270	114.58	163270	114.58	816.616	90.462	2.9323	90.903	89.221	92.154	0.44103					145	57	4	0.742949	0.00120759	0.0110947	0.00081973	3	45123	81.356	60.49	10
AAYGDLSSEEEEENEPESLGVVYK	24	2 Phospho (STY)	_AAYGDLS(Phospho (STY))S(Phospho (STY))EEEEENEPESLGVVYK_					0	0	2	0	R113A_HUMAN	R113A_HUMAN	R113A_HUMAN	MULTI-MATCH-MSMS	191228TN_03_CX4945_fr2		4	701.783	2803.1	0.01035	7.2631e-06	163270	114.58	163270	114.58	816.615	89.834	2.6826	90.252	88.785	91.468	0.41812	-0.22437	0.00038059	NaN	90.755	157	54	5	NaN	NaN	NaN	NaN	0		NaN	NaN	0
AAYGDLSSEEEEENEPESLGVVYK	24	Phospho (STY)	_AAYGDLS(Phospho (STY))SEEEEENEPESLGVVYK_		AAY(0.277)GDLS(0.394)S(0.33)EEEEENEPESLGVVYK		AAY(-1.5)GDLS(0.77)S(-0.77)EEEEENEPES(-59)LGVVY(-86)K	0	0	1	0	R113A_HUMAN	R113A_HUMAN	R113A_HUMAN	MSMS	191228TN_03_CX4945_fr2	1061.49	3	908.72	2723.14	NaN	NaN	NaN	NaN	NaN	NaN	NaN	80.496	1	80.795	80.295	81.295	0.29987								NaN	NaN	NaN	0.00018531	1	37752	97.488	64.786	5
AAYGDLSSEEEEENEPESLGVVYK	24	Phospho (STY)	_AAYGDLS(Phospho (STY))SEEEEENEPESLGVVYK_		AAY(0.302)GDLS(0.378)S(0.32)EEEEENEPESLGVVYK		AAY(-0.98)GDLS(0.72)S(-0.72)EEEEENEPES(-57)LGVVY(-81)K	0	0	1	0	R113A_HUMAN	R113A_HUMAN	R113A_HUMAN	MULTI-MSMS	191228TN_04_CX4945_fr3	1061.83	3	908.72	2723.14	-0.79804	-0.00072519	168120	152.77	168120	152.77	1062.49	80.285	0.76827	80.931	80.567	81.336	0.64627					39	14	4	0.437523	0.00020044	0.00538766	0.00021976	1	40343	88.755	58.672	5
AAYGDLSSEEEEENEPESLGVVYK	24	Phospho (STY)	_AAYGDLS(Phospho (STY))SEEEEENEPESLGVVYK_		AAY(0.028)GDLS(0.55)S(0.422)EEEEENEPESLGVVYK		AAY(-13)GDLS(1.2)S(-1.2)EEEEENEPES(-76)LGVVY(-98)K	0	0	1	0	R113A_HUMAN	R113A_HUMAN	R113A_HUMAN	MULTI-MSMS	191228TN_11_CX4945_fr3	1061.83	3	908.72	2723.14	-0.64172	-0.00058314	168120	152.77	168120	152.77	1062.16	80.222	0.71407	81.484	81.175	81.889	1.2626					34	13	4	0.895689	0.000480779	0.00163938	2.0111e-06	2	39939	108.25	70.189	5
ACASPSAQVEGSPVAGSDGSQPAVK	25	Phospho (STY)	_ACASPSAQVEGS(Phospho (STY))PVAGSDGSQPAVK_		ACASPSAQVEGS(1)PVAGSDGSQPAVK		ACAS(-52)PS(-52)AQVEGS(46)PVAGS(-46)DGS(-46)QPAVK	0	0	1	0	LRWD1_HUMAN	LRWD1_HUMAN	LRWD1_HUMAN	MULTI-MSMS	191228TN_04_CX4945_fr3	724.855	4	610.023	2436.06	-0.54844	-0.00033456	187830	114.58	187830	114.58	724.855	43.081	0.76355	43.756	43.442	44.206	0.67532					57	15	5	0.866175	0.00145693	0.0319439	2.3478e-05	1	18094	101.49	69.154	5
ACASPSAQVEGSPVAGSDGSQPAVK	25	Phospho (STY)	_ACASPS(Phospho (STY))AQVEGSPVAGSDGSQPAVK_		ACAS(0.394)PS(0.606)AQVEGSPVAGSDGSQPAVK		ACAS(-1.9)PS(1.9)AQVEGS(-63)PVAGS(-170)DGS(-200)QPAVK	0	0	1	0	LRWD1_HUMAN	LRWD1_HUMAN	LRWD1_HUMAN	MULTI-MSMS	191228TN_04_CX4945_fr3	966.138	3	813.028	2436.06	-0.084936	-6.9055e-05	187910	152.78	187910	152.78	966.138	46.861	1.1418	47.526	47.02	48.162	0.66449					92	23	6	0.978309	0.00224966	0.0362608	2.0257e-94	2	20327	228.11	179.06	5
ACASPSAQVEGSPVAGSDGSQPAVK	25	Phospho (STY)	_ACASPS(Phospho (STY))AQVEGSPVAGSDGSQPAVK_		ACAS(0.43)PS(0.569)AQVEGSPVAGSDGSQPAVK		ACAS(-1.2)PS(1.2)AQVEGS(-42)PVAGS(-110)DGS(-120)QPAVK	0	0	1	0	LRWD1_HUMAN	LRWD1_HUMAN	LRWD1_HUMAN	MULTI-MSMS	191228TN_05_CX4945_fr4	966.138	3	813.028	2436.06	-0.0027316	-2.2209e-06	187910	152.78	187910	152.77	966.137	46.71	0.8803	47.712	47.36	48.241	1.0018					75	19	5	0.966616	0.00202519	0.0297599	1.123e-20	1	20412	149.41	109.33	5
ACASPSAQVEGSPVAGSDGSQPAVK	25	Phospho (STY)	_ACASPSAQVEGS(Phospho (STY))PVAGSDGSQPAVK_		ACASPSAQVEGS(1)PVAGSDGSQPAVK		ACAS(-59)PS(-47)AQVEGS(47)PVAGS(-75)DGS(-90)QPAVK	0	0	1	0	LRWD1_HUMAN	LRWD1_HUMAN	LRWD1_HUMAN	MULTI-MSMS	191228TN_11_CX4945_fr3	966.136	3	813.028	2436.06	-0.53012	-0.000431	187910	152.78	187910	152.77	966.137	42.912	0.6964	44.365	44.083	44.78	1.4538					40	13	4	0.821633	0.00105966	0.0129865	6.2715e-15	1	18019	134.09	93.277	5
ACASPSAQVEGSPVAGSDGSQPAVK	25	Phospho (STY)	_ACASPSAQVEGS(Phospho (STY))PVAGSDGSQPAVK_		ACASPSAQVEGS(0.997)PVAGS(0.002)DGS(0.002)QPAVK		ACAS(-56)PS(-52)AQVEGS(28)PVAGS(-28)DGS(-28)QPAVK	0	0	1	0	LRWD1_HUMAN	LRWD1_HUMAN	LRWD1_HUMAN	MULTI-MSMS	191228TN_11_CX4945_fr3	724.855	4	610.023	2436.06	-0.026845	-1.6376e-05	187830	114.58	187830	114.58	724.855	42.91	0.84536	44.364	44.038	44.884	1.4538					64	16	6	0.584932	0.000643674	0.0151639	0.00039559	1	18271	82.904	48.034	5
ACASPSAQVEGSPVAGSDGSQPAVK	25	Phospho (STY)	_ACAS(Phospho (STY))PSAQVEGSPVAGSDGSQPAVK_		ACAS(0.5)PS(0.5)AQVEGSPVAGSDGSQPAVK		ACAS(0)PS(0)AQVEGS(-69)PVAGS(-160)DGS(-180)QPAVK	0	0	1	0	LRWD1_HUMAN	LRWD1_HUMAN	LRWD1_HUMAN	MULTI-MSMS	191228TN_11_CX4945_fr3	965.804	3	813.028	2436.06	-0.51894	-0.00042192	187910	152.78	187910	152.77	966.138	46.709	1.2227	48.081	47.651	48.874	1.3725					96	24	5	0.975246	0.00115597	0.0306495	8.1675e-67	3	20235	206.95	151.26	5
ACASPSAQVEGSPVAGSDGSQPAVK	25	Phospho (STY)	_ACASPSAQVEGS(Phospho (STY))PVAGSDGSQPAVK_		ACASPSAQVEGS(1)PVAGSDGSQPAVK		ACAS(-41)PS(-36)AQVEGS(36)PVAGS(-53)DGS(-63)QPAVK	0	0	1	0	LRWD1_HUMAN	LRWD1_HUMAN	LRWD1_HUMAN	MULTI-MSMS	191228TN_12_CX4945_fr4	966.138	3	813.028	2436.06	-0.42449	-0.00034512	187910	152.78	187910	152.78	966.138	43.059	0.63265	44.657	44.317	44.95	1.5982					28	12	3	0.935104	0.000803003	0.00492272	3.7887e-05	2	17618	102.19	67.772	5
ACASPSAQVEGSPVAGSDGSQPAVK	25	Phospho (STY)	_ACAS(Phospho (STY))PSAQVEGSPVAGSDGSQPAVK_		ACAS(0.5)PS(0.5)AQVEGSPVAGSDGSQPAVK		ACAS(0)PS(0)AQVEGS(-44)PVAGS(-100)DGS(-110)QPAVK	0	0	1	0	LRWD1_HUMAN	LRWD1_HUMAN	LRWD1_HUMAN	MULTI-MSMS	191228TN_12_CX4945_fr4	966.137	3	813.028	2436.06	-0.088911	-7.2287e-05	187910	152.78	187910	152.78	966.137	46.868	1.2233	48.364	47.881	49.104	1.496					64	25	4	0.893592	0.00199155	0.0259566	5.6815e-15	1	19772	134.8	90.506	5
ACASPSAQVEGSPVAGSDGSQPAVK	25	Phospho (STY)	_ACASPSAQVEGS(Phospho (STY))PVAGSDGSQPAVK_					0	0	1	0	LRWD1_HUMAN	LRWD1_HUMAN	LRWD1_HUMAN	MULTI-MATCH	191228TN_04_CX4945_fr3		3	813.028	2436.06	-0.41215	-0.00033509	187910	152.78	187910	152.78	966.138	43.096	0.71215	43.772	43.442	44.154	0.67532	-0.49312	0.00045598	NaN	134.09	49	14	4	NaN	NaN	NaN	NaN	0		NaN	NaN	0
ACASPSAQVEGSPVAGSDGSQPAVK	25	Phospho (STY)	_ACASPSAQVEGS(Phospho (STY))PVAGSDGSQPAVK_					0	0	1	0	LRWD1_HUMAN	LRWD1_HUMAN	LRWD1_HUMAN	MULTI-MATCH	191228TN_05_CX4945_fr4		4	610.023	2436.06	-0.29293	-0.00017869	187830	114.58	187830	114.58	724.855	43.018	0.71862	44.036	43.701	44.42	1.0181	-0.13388	0.00036728	NaN	101.49	41	14	5	NaN	NaN	NaN	NaN	0		NaN	NaN	0
ACASPSAQVEGSPVAGSDGSQPAVK	25	Phospho (STY)	_ACASPSAQVEGS(Phospho (STY))PVAGSDGSQPAVK_					0	0	1	0	LRWD1_HUMAN	LRWD1_HUMAN	LRWD1_HUMAN	MULTI-MATCH	191228TN_12_CX4945_fr4		4	610.023	2436.06	0.087887	5.3613e-05	187830	114.58	187830	114.58	724.855	42.925	0.80667	44.523	44.273	45.08	1.5982	0.35356	-0.0006	NaN	101.49	45	16	4	NaN	NaN	NaN	NaN	0		NaN	NaN	0
ACASPSAQVEGSPVAGSDGSQPAVK	25	2 Phospho (STY)	_ACAS(Phospho (STY))PSAQVEGS(Phospho (STY))PVAGSDGSQPAVK_		ACAS(0.728)PS(0.272)AQVEGS(1)PVAGSDGSQPAVK		ACAS(4.3)PS(-4.3)AQVEGS(40)PVAGS(-87)DGS(-86)QPAVK	0	0	2	0	LRWD1_HUMAN	LRWD1_HUMAN	LRWD1_HUMAN	MULTI-MSMS	191228TN_10_CX4945_fr2	992.459	3	839.684	2516.03	-0.22206	-0.00018646	181940	152.78	181940	152.78	992.793	48.436	0.77091	49.529	49.146	49.917	1.0935					41	14	4	0.960652	0.000492598	0.0167878	7.3817e-15	1	20559	136.44	104.79	10
ACASPSAQVEGSPVAGSDGSQPAVK	25	2 Phospho (STY)	_ACAS(Phospho (STY))PSAQVEGS(Phospho (STY))PVAGSDGSQPAVK_					0	0	2	0	LRWD1_HUMAN	LRWD1_HUMAN	LRWD1_HUMAN	MULTI-MATCH	191228TN_11_CX4945_fr3		3	839.684	2516.03	0.53712	0.00045101	181940	152.77	181940	152.78	992.793	48.509	0.76685	49.861	49.451	50.218	1.3519	0.1658	-0.00079626	NaN	136.44	39	14	4	NaN	NaN	NaN	NaN	0		NaN	NaN	0
ACAVETSVDLSEISSK	16	Phospho (STY)	_ACAVETSVDLS(Phospho (STY))EISSK_		ACAVET(0.081)S(0.37)VDLS(0.513)EIS(0.033)S(0.003)K		ACAVET(-8)S(-1.4)VDLS(1.4)EIS(-12)S(-23)K	0	0	1	0	CDCA2_HUMAN	CDCA2_HUMAN	CDCA2_HUMAN	MULTI-MSMS	191228TN_11_CX4945_fr3	745.372	3	592.597	1774.77	-0.49812	-0.00029519	257810	152.78	257810	152.78	745.373	71.008	0.3605	72.304	72.092	72.453	1.2963					16	6	4	0.459464	0.000256151	0.00359582	0.017172	1	34834	62.035	20.778	5
ACAVETSVDLSEISSK	16	Phospho (STY)	_ACAVETSVDLS(Phospho (STY))EISSK_					0	0	1	0	CDCA2_HUMAN	CDCA2_HUMAN	CDCA2_HUMAN	MULTI-MATCH	191228TN_05_CX4945_fr4		3	592.597	1774.77	0.16303	9.6611e-05	257810	152.78	257810	152.78	745.707	71.084	0.38157	72.096	71.886	72.267	1.0119	-0.10399	0.00044081	NaN	62.035	12	7	2	NaN	NaN	NaN	NaN	0		NaN	NaN	0
ACDASPESTPLTGQLPGK	18	Phospho (STY)	_ACDAS(Phospho (STY))PESTPLTGQLPGK_		ACDAS(0.932)PES(0.01)T(0.055)PLT(0.003)GQLPGK		ACDAS(12)PES(-20)T(-12)PLT(-25)GQLPGK	0	0	1	0	LRIG1_HUMAN	LRIG1_HUMAN	LRIG1_HUMAN	MULTI-MSMS	191228TN_05_CX4945_fr4	592.798	4	477.966	1907.83	-0.39677	-0.00018964	239730	114.58	239730	114.58	592.798	62.627	0.66899	63.622	63.351	64.02	0.99526					21	13	2	0.234899	8.83074e-05	0.000699782	0.023488	1	30278	49.655	18.888	4
ACDASPESTPLTGQLPGK	18	Phospho (STY)	_ACDAS(Phospho (STY))PESTPLTGQLPGK_		ACDAS(0.99)PES(0.009)T(0.002)PLTGQLPGK		ACDAS(21)PES(-21)T(-28)PLT(-60)GQLPGK	0	0	1	0	LRIG1_HUMAN	LRIG1_HUMAN	LRIG1_HUMAN	MULTI-MSMS	191228TN_12_CX4945_fr4	790.062	3	636.952	1907.83	-0.16219	-0.00010331	239850	152.78	239850	152.78	790.061	62.561	0.83771	63.973	63.48	64.318	1.4117					61	16	5	0.923827	0.00151009	0.00475435	0.00013502	1	29303	101.04	72.224	4
ACDASPESTPLTGQLPGK	18	Phospho (STY)	_ACDAS(Phospho (STY))PESTPLTGQLPGK_					0	0	1	0	LRIG1_HUMAN	LRIG1_HUMAN	LRIG1_HUMAN	MULTI-MATCH	191228TN_04_CX4945_fr3		3	636.952	1907.83	0.23825	0.00015175	239850	152.77	239850	152.78	790.061	62.866	0.76525	63.551	63.124	63.889	0.68489	-0.17978	-0.0013223	NaN	101.04	27	15	3	NaN	NaN	NaN	NaN	0		NaN	NaN	0
ACDASPESTPLTGQLPGK	18	Phospho (STY)	_ACDAS(Phospho (STY))PESTPLTGQLPGK_					0	0	1	0	LRIG1_HUMAN	LRIG1_HUMAN	LRIG1_HUMAN	MULTI-MATCH	191228TN_05_CX4945_fr4		3	636.952	1907.83	-0.19478	-0.00012407	239850	152.78	239850	152.78	790.062	62.673	0.86879	63.668	63.202	64.07	0.99526	-0.062147	9.2746e-05	NaN	101.04	65	17	5	NaN	NaN	NaN	NaN	0		NaN	NaN	0
ACGSTEDGNTCVEVIVTNENTSCTCPSSGNLLGSPK	36	Phospho (STY)	_ACGSTEDGNTCVEVIVTNENTSCTCPSSGNLLGS(Phospho (STY))PK_		ACGSTEDGNTCVEVIVTNENTSCTCPS(0.021)S(0.021)GNLLGS(0.958)PK		ACGS(-79)T(-79)EDGNT(-79)CVEVIVT(-54)NENT(-42)S(-33)CT(-33)CPS(-17)S(-17)GNLLGS(17)PK	0	0	1	0	GGNB2_HUMAN	GGNB2_HUMAN	GGNB2_HUMAN	MULTI-MSMS	191228TN_05_CX4945_fr4	1089.74	4	974.659	3894.61	0.019389	1.8898e-05	117560	114.58	117560	114.58	1089.74	75.926	0.90955	76.932	76.594	77.503	1.0068					55	17	5	0.905223	0.00142424	0.0253109	7.7907e-10	1	38338	87.772	58.426	10
ACGSTEDGNTCVEVIVTNENTSCTCPSSGNLLGSPK	36	Phospho (STY)	_ACGSTEDGNTCVEVIVTNENTSCTCPSSGNLLGS(Phospho (STY))PK_					0	0	1	0	GGNB2_HUMAN	GGNB2_HUMAN	GGNB2_HUMAN	MULTI-MATCH	191228TN_06_CX4945_fr5		4	974.659	3894.61	0.048988	4.7746e-05	117560	114.58	117560	114.58	1089.74	75.868	0.34839	77.002	76.826	77.175	1.1342	-0.13602	-0.00047567	NaN	87.772	8	6	2	NaN	NaN	NaN	NaN	0		NaN	NaN	0
ACGSTEDGNTCVEVIVTNENTSCTCPSSGNLLGSPK	36	Phospho (STY)	_ACGSTEDGNTCVEVIVTNENTSCTCPSSGNLLGS(Phospho (STY))PK_					0	0	1	0	GGNB2_HUMAN	GGNB2_HUMAN	GGNB2_HUMAN	MULTI-MATCH	191228TN_12_CX4945_fr4		4	974.659	3894.61	0.33726	0.00032872	117560	114.58	117560	114.58	1089.99	76.063	0.81262	77.48	77.142	77.954	1.4167	0.34184	-0.0017182	NaN	87.772	58	15	6	NaN	NaN	NaN	NaN	0		NaN	NaN	0
ACLISLGYDVENDR	14	Unmodified	_ACLISLGYDVENDR_					0	0	0	0	ACTN4_HUMAN	ACTN4_HUMAN	ACTN4_HUMAN	MULTI-MSMS	191228TN_13_CX4945_fr5	618.648	3	542.259	1623.76	0.23208	0.00012585	140870	76.388	140870	76.388	618.647	76.223	0.55416	77.624	77.27	77.825	1.4014					19	10	3	0.44145	0.0003456	0.00856202	0.016669	1	34969	83.877	44.658	1
ACLISLGYDVENDR	14	Unmodified	_ACLISLGYDVENDR_					0	0	0	0	ACTN4_HUMAN	ACTN4_HUMAN	ACTN4_HUMAN	MULTI-MATCH	191228TN_07_CX4945_fr6		3	542.259	1623.76	-0.20672	-0.00011209	140870	76.388	140870	76.387	618.647	76.391	0.38536	77.694	77.482	77.867	1.3028	0.034826	-0.00033862	NaN	83.877	14	7	3	NaN	NaN	NaN	NaN	0		NaN	NaN	0
ACPGPPPPSPEPLAR	15	Phospho (STY)	_ACPGPPPPS(Phospho (STY))PEPLAR_		ACPGPPPPS(1)PEPLAR		ACPGPPPPS(85)PEPLAR	0	0	1	0	B2L12_HUMAN	B2L12_HUMAN	B2L12_HUMAN	MULTI-MSMS	191228TN_03_CX4945_fr2	618.307	3	541.585	1621.73	-0.43322	-0.00023462	141040	76.387	141040	76.387	618.306	41.912	1.3752	42.145	41.559	42.934	0.23281					72	27	3	0.931971	0.00140047	0.00535746	0.0024769	1	16837	84.829	46.801	1
ACPGPPPPSPEPLAR	15	Phospho (STY)	_ACPGPPPPS(Phospho (STY))PEPLAR_		ACPGPPPPS(1)PEPLAR		ACPGPPPPS(57)PEPLAR	0	0	1	0	B2L12_HUMAN	B2L12_HUMAN	B2L12_HUMAN	MULTI-MSMS	191228TN_04_CX4945_fr3	618.306	3	541.585	1621.73	-0.027575	-1.4934e-05	141040	76.387	141040	76.387	617.972	41.59	2.2292	42.269	41.629	43.859	0.67839					140	45	4	0.883445	0.00364786	0.0337721	0.034688	1	17133	56.527	29.719	1
ACPGPPPPSPEPLAR	15	Phospho (STY)	_ACPGPPPPS(Phospho (STY))PEPLAR_		ACPGPPPPS(1)PEPLAR		ACPGPPPPS(74)PEPLAR	0	0	1	0	B2L12_HUMAN	B2L12_HUMAN	B2L12_HUMAN	MULTI-MSMS	191228TN_10_CX4945_fr2	618.306	3	541.585	1621.73	-0.52428	-0.00028394	141040	76.388	141040	76.387	618.306	41.446	1.9331	42.618	41.918	43.851	1.1715					97	37	4	0.798764	0.00168573	0.0120112	0.0066129	1	16608	73.809	28.195	1
ACPGPPPPSPEPLAR	15	Phospho (STY)	_ACPGPPPPS(Phospho (STY))PEPLAR_					0	0	1	0	B2L12_HUMAN	B2L12_HUMAN	B2L12_HUMAN	MULTI-MATCH	191228TN_02_CX4945_fr1		3	541.585	1621.73	-0.26562	-0.00014386	141040	76.388	141040	76.388	618.306	42.025	0.40935	42.025	41.881	42.291	0	-0.36952	0.00054974	NaN	84.829	12	9	2	NaN	NaN	NaN	NaN	0		NaN	NaN	0
ACPGPPPPSPEPLAR	15	Phospho (STY)	_ACPGPPPPS(Phospho (STY))PEPLAR_					0	0	1	0	B2L12_HUMAN	B2L12_HUMAN	B2L12_HUMAN	MULTI-MATCH	191228TN_11_CX4945_fr3		3	541.585	1621.73	-0.19052	-0.00010318	141040	76.388	141040	76.387	617.972	41.434	1.924	42.916	42.143	44.067	1.482	0.52138	5.4598e-05	NaN	84.829	141	39	4	NaN	NaN	NaN	NaN	0		NaN	NaN	0
ACSLAASEGLSSAQPNGPPEAEPRPPQSPASTASFIFSK	39	Phospho (STY)	_ACSLAASEGLSSAQPNGPPEAEPRPPQS(Phospho (STY))PASTASFIFSK_		ACSLAASEGLSSAQPNGPPEAEPRPPQS(0.829)PAS(0.056)T(0.056)AS(0.056)FIFS(0.004)K		ACS(-120)LAAS(-110)EGLS(-90)S(-85)AQPNGPPEAEPRPPQS(12)PAS(-12)T(-12)AS(-12)FIFS(-24)K	0	0	1	1	K1522_HUMAN	K1522_HUMAN	K1522_HUMAN	MULTI-MSMS	191228TN_08_CX4945_fr7	1121.3	4	1006.22	4020.86	-0.095336	-9.5929e-05	113870	114.58	113870	114.58	1121.3	84.816	1.0808	85.241	84.669	85.75	0.42456					77	26	4	0.879763	0.00128087	0.0204663	6.8712e-21	3	42130	125.35	97.965	9
ACSPCSSQSSSSGICTDFWDLLVK	24	Phospho (STY)	_ACS(Phospho (STY))PCSSQSSSSGICTDFWDLLVK_		ACS(0.787)PCS(0.099)S(0.099)QS(0.013)S(0.003)SSGICTDFWDLLVK		ACS(9)PCS(-9)S(-9)QS(-18)S(-25)S(-37)S(-44)GICT(-65)DFWDLLVK	0	0	1	0	HUWE1_HUMAN	HUWE1_HUMAN	HUWE1_HUMAN	MULTI-MSMS	191228TN_07_CX4945_fr6	1077.82	3	924.717	2771.13	0.16139	0.00014924	165210	152.77	165210	152.78	1078.16	123.54	0.24562	123.96	123.77	124.01	0.4192					15	4	4	0.848346	0.00119435	0.00671615	4.829e-15	1	56655	138.04	93.305	8
ACSPCSSQSSSSGICTDFWDLLVK	24	Phospho (STY)	_ACS(Phospho (STY))PCSSQSSSSGICTDFWDLLVK_		ACS(0.383)PCS(0.126)S(0.101)QS(0.095)S(0.095)S(0.095)S(0.095)GICT(0.01)DFWDLLVK		ACS(4.8)PCS(-4.8)S(-5.8)QS(-6)S(-6)S(-6)S(-6)GICT(-16)DFWDLLVK	0	0	1	0	HUWE1_HUMAN	HUWE1_HUMAN	HUWE1_HUMAN	MULTI-MSMS	191228TN_08_CX4945_fr7	1078.16	3	924.717	2771.13	0.20531	0.00018985	165210	152.77	165210	152.77	1077.83	123.54	0.57263	123.9	123.56	124.13	0.3632					52	11	7	0.970173	0.00317137	0.0618148	0.0019251	1	61541	77.221	40.752	8
ACSPCSSQSSSSGICTDFWDLLVK	24	Phospho (STY)	_ACSPCS(Phospho (STY))SQSSSSGICTDFWDLLVK_		ACS(0.293)PCS(0.331)S(0.293)QS(0.044)S(0.011)S(0.011)S(0.013)GICT(0.002)DFWDLLVK		ACS(-0.53)PCS(0.53)S(-0.53)QS(-8.7)S(-15)S(-15)S(-14)GICT(-22)DFWDLLVK	0	0	1	0	HUWE1_HUMAN	HUWE1_HUMAN	HUWE1_HUMAN	MULTI-MSMS	191228TN_08_CX4945_fr7	808.872	4	693.789	2771.13	-0.11484	-7.9675e-05	165150	114.58	165150	114.58	808.621	123.52	0.57263	123.89	123.56	124.13	0.3632					62	11	9	0.959897	0.0150818	0.382984	0.037907	1	61576	40.723	11.339	8
ACSPCSSQSSSSGICTDFWDLLVK	24	Phospho (STY)	_ACS(Phospho (STY))PCSSQSSSSGICTDFWDLLVK_		ACS(0.509)PCS(0.115)S(0.1)QS(0.087)S(0.087)S(0.039)S(0.039)GICT(0.024)DFWDLLVK		ACS(6.4)PCS(-6.4)S(-7.1)QS(-7.7)S(-7.7)S(-11)S(-11)GICT(-13)DFWDLLVK	0	0	1	0	HUWE1_HUMAN	HUWE1_HUMAN	HUWE1_HUMAN	MULTI-MSMS	191228TN_14_CX4945_fr6	1078.16	3	924.717	2771.13	0.15569	0.00014397	165210	152.78	165210	152.78	1078.16	123.55	0.23528	123.89	123.73	123.96	0.33844					16	4	5	0.952378	0.00332875	0.0580976	0.0034844	1	55211	71.651	35.992	8
ACSPCSSQSSSSGICTDFWDLLVK	24	Phospho (STY)	_ACSPCS(Phospho (STY))SQSSSSGICTDFWDLLVK_		ACS(0.393)PCS(0.535)S(0.072)QSSSSGICTDFWDLLVK		ACS(-1.3)PCS(1.3)S(-8.7)QS(-42)S(-62)S(-62)S(-62)GICT(-95)DFWDLLVK	0	0	1	0	HUWE1_HUMAN	HUWE1_HUMAN	HUWE1_HUMAN	MULTI-MSMS	191228TN_15_CX4945_fr7	808.621	4	693.789	2771.13	0.16052	0.00011137	165150	114.58	165150	114.58	808.621	123.54	0.86803	123.79	123.46	124.33	0.24827					67	17	9	0.988461	0.0508068	1	8.9493e-10	1	59967	115.91	76.662	8
ACSPCSSQSSSSGICTDFWDLLVK	24	Phospho (STY)	_ACSPCS(Phospho (STY))SQSSSSGICTDFWDLLVK_					0	0	1	0	HUWE1_HUMAN	HUWE1_HUMAN	HUWE1_HUMAN	MULTI-MATCH	191228TN_02_CX4945_fr1		4	693.789	2771.13	-0.70847	-0.00049153	165150	114.58	165150	114.58	808.873	123.79	0.094837	123.79	123.72	123.82	0	-0.072396	0.0052504	NaN	115.91	5	3	2	NaN	NaN	NaN	NaN	0		NaN	NaN	0
ACSPCSSQSSSSGICTDFWDLLVK	24	Phospho (STY)	_ACSPCS(Phospho (STY))SQSSSSGICTDFWDLLVK_					0	0	1	0	HUWE1_HUMAN	HUWE1_HUMAN	HUWE1_HUMAN	MULTI-MATCH	191228TN_07_CX4945_fr6		4	693.789	2771.13	-0.22623	-0.00015695	165150	114.58	165150	114.58	808.622	123.53	0.43938	123.95	123.73	124.17	0.4192	0.087545	0.00098497	NaN	115.91	22	8	5	NaN	NaN	NaN	NaN	0		NaN	NaN	0
ACSPCSSQSSSSGICTDFWDLLVK	24	Phospho (STY)	_ACSPCS(Phospho (STY))SQSSSSGICTDFWDLLVK_					0	0	1	0	HUWE1_HUMAN	HUWE1_HUMAN	HUWE1_HUMAN	MULTI-MATCH	191228TN_14_CX4945_fr6		4	693.789	2771.13	-0.029321	-2.0343e-05	165150	114.58	165150	114.58	808.872	123.54	0.42002	123.88	123.69	124.11	0.33844	0.023982	0.00058105	NaN	115.91	23	8	5	NaN	NaN	NaN	NaN	0		NaN	NaN	0
ACSPCSSQSSSSGICTDFWDLLVK	24	Phospho (STY)	_ACS(Phospho (STY))PCSSQSSSSGICTDFWDLLVK_					0	0	1	0	HUWE1_HUMAN	HUWE1_HUMAN	HUWE1_HUMAN	MULTI-MATCH	191228TN_15_CX4945_fr7		3	924.717	2771.13	0.37081	0.0003429	165210	152.77	165210	152.77	1077.83	123.54	0.46849	123.78	123.46	123.93	0.24827	-0.097323	-0.00022288	NaN	138.04	47	9	8	NaN	NaN	NaN	NaN	0		NaN	NaN	0
ACTLTVFPPEENPGSPSR	18	Phospho (STY)	_ACTLTVFPPEENPGS(Phospho (STY))PSR_		ACTLTVFPPEENPGS(0.816)PS(0.184)R		ACT(-110)LT(-110)VFPPEENPGS(6.5)PS(-6.5)R	0	0	1	0	KLHL9_HUMAN	KLHL9_HUMAN	KLHL9_HUMAN	MULTI-MSMS	191228TN_04_CX4945_fr3	757.025	3	680.303	2037.89	-0.2536	-0.00017253	112280	76.388	112280	76.387	757.025	69.236	3.0381	69.929	69.442	72.48	0.69373					128	60	5	0.986402	0.00249108	0.0201033	3.6912e-05	1	34116	119.47	76.666	4
ACTLTVFPPEENPGSPSR	18	Phospho (STY)	_ACTLTVFPPEENPGS(Phospho (STY))PSR_		ACTLTVFPPEENPGS(0.878)PS(0.122)R		ACT(-61)LT(-65)VFPPEENPGS(8.6)PS(-8.6)R	0	0	1	0	KLHL9_HUMAN	KLHL9_HUMAN	KLHL9_HUMAN	MULTI-MSMS	191228TN_05_CX4945_fr4	757.026	3	680.303	2037.89	-0.074366	-5.0592e-05	112290	76.388	112280	76.388	757.025	69.113	7.0542	70.122	68.375	75.429	1.0099					303	143	5	0.913592	0.00176244	0.0141877	0.0067193	4	34774	67.416	28.804	4
ACTLTVFPPEENPGSPSR	18	Phospho (STY)	_ACTLTVFPPEENPGS(Phospho (STY))PSR_		ACTLTVFPPEENPGS(0.812)PS(0.188)R		ACT(-110)LT(-100)VFPPEENPGS(6.4)PS(-6.4)R	0	0	1	0	KLHL9_HUMAN	KLHL9_HUMAN	KLHL9_HUMAN	MULTI-MSMS	191228TN_11_CX4945_fr3	757.025	3	680.303	2037.89	-0.19709	-0.00013408	112280	76.388	112280	76.388	757.025	68.791	4.7671	70.077	69.447	74.214	1.2863					205	94	5	0.90087	0.00202219	0.0229572	5.5511e-05	3	33494	110.56	69.356	4
ACTLTVFPPEENPGSPSR	18	Phospho (STY)	_ACTLTVFPPEENPGS(Phospho (STY))PSR_		ACTLTVFPPEENPGS(0.903)PS(0.097)R		ACT(-100)LT(-100)VFPPEENPGS(9.7)PS(-9.7)R	0	0	1	0	KLHL9_HUMAN	KLHL9_HUMAN	KLHL9_HUMAN	MULTI-MSMS	191228TN_12_CX4945_fr4	757.025	3	680.303	2037.89	-0.28114	-0.00019126	112290	76.388	112280	76.388	757.025	68.777	5.2818	70.194	68.701	73.983	1.4167					276	105	5	0.976084	0.00453825	0.122586	4.1139e-05	4	33120	106.36	56.149	4
ACTLTVFPPEENPGSPSR	18	Phospho (STY)	_ACTLTVFPPEENPGS(Phospho (STY))PSR_					0	0	1	0	KLHL9_HUMAN	KLHL9_HUMAN	KLHL9_HUMAN	MULTI-MATCH	191228TN_10_CX4945_fr2		3	680.303	2037.89	-0.20008	-0.00013611	112290	76.388	112290	76.388	757.025	68.962	0.61197	70.062	69.779	70.391	1.1	-0.049216	0.001073	NaN	119.47	17	11	2	NaN	NaN	NaN	NaN	0		NaN	NaN	0
ACTLTVFPPEENPGSPSR	18	Phospho (STY)	_ACTLTVFPPEENPGS(Phospho (STY))PSR_					0	0	1	0	KLHL9_HUMAN	KLHL9_HUMAN	KLHL9_HUMAN	MULTI-MATCH	191228TN_13_CX4945_fr5		3	680.303	2037.89	-0.77198	-0.00052518	112290	76.388	112290	76.388	757.026	68.924	0.39193	70.283	70.008	70.4	1.359	0.17195	0.0020351	NaN	119.47	11	7	2	NaN	NaN	NaN	NaN	0		NaN	NaN	0
ACVMMQGRFHMYEGYPLWK	19	2 Oxidation (M)	_ACVM(Oxidation (M))MQGRFHM(Oxidation (M))YEGYPLWK_	ACVM(0.5)M(0.5)QGRFHM(1)YEGYPLWK		ACVM(0)M(0)QGRFHM(32)YEGYPLWK		0	2	0	1	PNPH_HUMAN	PNPH_HUMAN	PNPH_HUMAN	MULTI-MSMS	191228TN_07_CX4945_fr6	724.604	4	609.774	2435.07	-0.29737	-0.00018133	187900	114.58	187900	114.58	724.855	88.65	1.0004	88.97	88.544	89.545	0.32008					49	19	4	0.527917	0.000517687	0.00470281	0.026345	1	40974	51.147	11.638	3
ADAASSLTVDVTPPTAK	17	Phospho (STY)	_ADAASSLTVDVT(Phospho (STY))PPTAK_		ADAASSLTVDVT(0.997)PPT(0.003)AK		ADAAS(-47)S(-47)LT(-47)VDVT(25)PPT(-25)AK	0	0	1	0	GORS2_HUMAN	GORS2_HUMAN	GORS2_HUMAN	MULTI-MSMS	191228TN_05_CX4945_fr4	728.385	3	575.277	1722.81	-0.13168	-7.5753e-05	265570	152.78	265570	152.77	728.052	63.34	1.2858	64.339	63.303	64.589	0.99839					49	25	3	0.562712	0.000755614	0.0190941	0.023532	1	30634	66.702	18.488	5
ADAASSLTVDVTPPTAK	17	Phospho (STY)	_ADAASSLTVDVT(Phospho (STY))PPTAK_		ADAAS(0.01)S(0.005)LT(0.016)VDVT(0.957)PPT(0.012)AK		ADAAS(-20)S(-23)LT(-18)VDVT(18)PPT(-19)AK	0	0	1	0	GORS2_HUMAN	GORS2_HUMAN	GORS2_HUMAN	MULTI-MSMS	191228TN_05_CX4945_fr4	728.051	3	575.277	1722.81	-0.041945	-2.413e-05	265570	152.78	265570	152.78	728.386	64.637	1.6916	65.638	64.592	66.284	1.0015					129	34	5	0.753886	0.000974023	0.0108609	0.00057431	1	31089	101.61	32.159	5
ADAASSLTVDVTPPTAK	17	Phospho (STY)	_ADAASSLTVDVT(Phospho (STY))PPTAK_		ADAASSLTVDVT(0.982)PPT(0.018)AK		ADAAS(-92)S(-92)LT(-71)VDVT(17)PPT(-17)AK	0	0	1	0	GORS2_HUMAN	GORS2_HUMAN	GORS2_HUMAN	MULTI-MSMS	191228TN_05_CX4945_fr4	546.291	4	431.709	1722.81	0.22137	9.5567e-05	265410	114.58	265410	114.58	546.541	64.66	1.8644	65.661	64.638	66.503	1.0015					113	38	4	0.957684	0.00323525	0.115393	4.7085e-05	2	31399	113.54	69.996	5
ADAASSLTVDVTPPTAK	17	Phospho (STY)	_ADAASSLTVDVT(Phospho (STY))PPTAK_		ADAASSLTVDVT(0.823)PPT(0.177)AK		ADAAS(-47)S(-47)LT(-43)VDVT(6.7)PPT(-6.7)AK	0	0	1	0	GORS2_HUMAN	GORS2_HUMAN	GORS2_HUMAN	MULTI-MSMS	191228TN_06_CX4945_fr5	728.051	3	575.277	1722.81	-0.26236	-0.00015093	265570	152.78	265570	152.78	728.052	64.542	1.076	65.626	64.901	65.977	1.0838					56	23	3	0.763334	0.000322582	0.0133484	0.033611	1	29039	62.648	26.202	5
ADAASSLTVDVTPPTAK	17	Phospho (STY)	_ADAASSLTVDVT(Phospho (STY))PPTAK_		ADAASSLTVDVT(0.867)PPT(0.133)AK		ADAAS(-64)S(-64)LT(-44)VDVT(8.1)PPT(-8.1)AK	0	0	1	0	GORS2_HUMAN	GORS2_HUMAN	GORS2_HUMAN	MULTI-MSMS	191228TN_11_CX4945_fr3	546.291	4	431.709	1722.81	-0.27736	-0.00011974	265410	114.58	265410	114.58	546.291	64.583	0.99812	65.867	65.372	66.37	1.2836					42	19	4	0.954422	0.000303895	0.00684298	0.0026929	1	31061	73.834	37.805	5
ADAASSLTVDVTPPTAK	17	Phospho (STY)	_ADAASSLTVDVT(Phospho (STY))PPTAK_		ADAASSLTVDVT(0.992)PPT(0.008)AK		ADAAS(-77)S(-78)LT(-39)VDVT(21)PPT(-21)AK	0	0	1	0	GORS2_HUMAN	GORS2_HUMAN	GORS2_HUMAN	MULTI-MSMS	191228TN_12_CX4945_fr4	546.291	4	431.709	1722.81	-0.25198	-0.00010878	265410	114.58	265410	114.58	546.291	64.576	2.4552	65.991	64.518	66.973	1.4147					166	51	5	0.745467	0.000534781	0.0174355	4.2663e-05	1	30263	109.07	68.484	5
ADAASSLTVDVTPPTAK	17	Phospho (STY)	_ADAASSLTVDVT(Phospho (STY))PPTAK_		ADAASSLTVDVT(0.998)PPT(0.002)AK		ADAAS(-120)S(-120)LT(-110)VDVT(27)PPT(-27)AK	0	0	1	0	GORS2_HUMAN	GORS2_HUMAN	GORS2_HUMAN	MULTI-MSMS	191228TN_12_CX4945_fr4	728.386	3	575.277	1722.81	-0.11965	-6.8833e-05	265570	152.78	265570	152.78	728.052	64.559	2.8289	65.973	63.627	66.456	1.4147					164	58	5	0.99265	0.0142674	0.408215	2.0308e-06	1	30581	141.64	72.379	5
ADAASSLTVDVTPPTAK	17	Phospho (STY)	_ADAASSLTVDVT(Phospho (STY))PPTAK_		ADAASSLTVDVT(1)PPTAK		ADAAS(-100)S(-100)LT(-95)VDVT(37)PPT(-37)AK	0	0	1	0	GORS2_HUMAN	GORS2_HUMAN	GORS2_HUMAN	MULTI-MSMS	191228TN_13_CX4945_fr5	728.386	3	575.277	1722.81	-0.21457	-0.00012344	265570	152.78	265570	152.78	728.386	64.584	1.2241	65.914	64.973	66.197	1.3297					60	25	4	0.874374	0.00108542	0.0196571	0.00010142	1	28439	119.37	53.801	5
ADAASSLTVDVTPPTAK	17	Phospho (STY)	_ADAASSLTVDVT(Phospho (STY))PPTAK_					0	0	1	0	GORS2_HUMAN	GORS2_HUMAN	GORS2_HUMAN	MULTI-MATCH	191228TN_04_CX4945_fr3		3	575.277	1722.81	-0.33373	-0.00019199	265570	152.78	265570	152.77	728.052	64.778	1.1385	65.467	64.865	66.003	0.68976	-0.29084	-0.00035019	NaN	141.64	50	22	3	NaN	NaN	NaN	NaN	0		NaN	NaN	0
ADAASSLTVDVTPPTAK	17	Phospho (STY)	_ADAASSLTVDVT(Phospho (STY))PPTAK_					0	0	1	0	GORS2_HUMAN	GORS2_HUMAN	GORS2_HUMAN	MULTI-MATCH	191228TN_04_CX4945_fr3		4	431.709	1722.81	0.090321	3.8992e-05	265410	114.58	265410	114.58	546.541	64.695	1.0936	65.385	64.91	66.003	0.68976	-0.24097	-0.00025881	NaN	109.07	33	21	3	NaN	NaN	NaN	NaN	0		NaN	NaN	0
ADAASSLTVDVTPPTAK	17	Phospho (STY)	_ADAASSLTVDVT(Phospho (STY))PPTAK_					0	0	1	0	GORS2_HUMAN	GORS2_HUMAN	GORS2_HUMAN	MULTI-MATCH	191228TN_06_CX4945_fr5		4	431.709	1722.81	-0.41696	-0.00018	265410	114.58	265410	114.58	546.291	64.61	0.92687	65.694	65.098	66.025	1.0838	0.067577	0.00051047	NaN	109.07	53	20	4	NaN	NaN	NaN	NaN	0		NaN	NaN	0
ADAASSLTVDVTPPTAK	17	Phospho (STY)	_ADAASSLTVDVT(Phospho (STY))PPTAK_					0	0	1	0	GORS2_HUMAN	GORS2_HUMAN	GORS2_HUMAN	MULTI-MATCH	191228TN_11_CX4945_fr3		3	575.277	1722.81	0.11629	6.6901e-05	265570	152.78	265570	152.78	728.386	64.647	1.4533	65.931	65.014	66.467	1.2836	0.17265	-7.9754e-05	NaN	141.64	57	28	3	NaN	NaN	NaN	NaN	0		NaN	NaN	0
ADAASSLTVDVTPPTAK	17	Phospho (STY)	_ADAASSLTVDVT(Phospho (STY))PPTAK_					0	0	1	0	GORS2_HUMAN	GORS2_HUMAN	GORS2_HUMAN	MULTI-MATCH	191228TN_13_CX4945_fr5		4	431.709	1722.81	-0.046036	-1.9874e-05	265410	114.58	265410	114.58	546.29	63.834	0.49638	65.158	64.967	65.464	1.3239	-0.4677	-0.001874	NaN	109.07	14	9	2	NaN	NaN	NaN	NaN	0		NaN	NaN	0
ADALQAGASQFETSAAK	17	Phospho (STY)	_ADALQAGASQFETS(Phospho (STY))AAK_		ADALQAGASQFET(0.001)S(0.999)AAK		ADALQAGAS(-110)QFET(-30)S(30)AAK	0	0	1	0	VAMP2_HUMAN;VAMP3_HUMAN	VAMP2_HUMAN	VAMP2_HUMAN	MULTI-MSMS	191228TN_05_CX4945_fr4	735.706	3	582.596	1744.77	-0.17651	-0.00010283	262230	152.78	262230	152.78	735.372	63.996	1.6897	64.994	64.635	66.325	0.99839					104	34	6	0.96503	0.00993859	0.0711031	2.9844e-21	1	31080	178.01	125.91	3
ADALQAGASQFETSAAK	17	Phospho (STY)	_ADALQAGASQFETS(Phospho (STY))AAK_		ADALQAGASQFET(0.124)S(0.876)AAK		ADALQAGAS(-90)QFET(-8.5)S(8.5)AAK	0	0	1	0	VAMP2_HUMAN;VAMP3_HUMAN	VAMP2_HUMAN	VAMP2_HUMAN	MULTI-MSMS	191228TN_06_CX4945_fr5	735.706	3	582.596	1744.77	-0.53012	-0.00030885	262230	152.78	262230	152.78	735.372	64.02	0.76374	65.095	64.742	65.505	1.0754					48	15	4	0.909316	0.00407185	0.0838559	2.7264e-07	1	28815	133.87	82.142	3
ADALQAGASQFETSAAK	17	Phospho (STY)	_ADALQAGASQFETS(Phospho (STY))AAK_		ADALQAGASQFET(0.024)S(0.976)AAK		ADALQAGAS(-94)QFET(-16)S(16)AAK	0	0	1	0	VAMP2_HUMAN;VAMP3_HUMAN	VAMP2_HUMAN	VAMP2_HUMAN	MULTI-MSMS	191228TN_13_CX4945_fr5	735.706	3	582.596	1744.77	-0.092377	-5.3819e-05	262230	152.78	262230	152.78	735.372	64.019	0.69217	65.343	64.914	65.606	1.3239					45	13	5	0.947695	0.00634075	0.110386	7.6319e-07	1	28082	140.96	96.592	3
ADALQAGASQFETSAAK	17	Phospho (STY)	_ADALQAGASQFETS(Phospho (STY))AAK_					0	0	1	0	VAMP2_HUMAN;VAMP3_HUMAN	VAMP2_HUMAN	VAMP2_HUMAN	MULTI-MATCH	191228TN_04_CX4945_fr3		3	582.596	1744.77	-0.27915	-0.00016263	262230	152.78	262230	152.78	735.372	64.082	0.49798	64.769	64.549	65.047	0.68723	-0.32166	-0.00032283	NaN	178.01	30	11	4	NaN	NaN	NaN	NaN	0		NaN	NaN	0
ADALQAGASQFETSAAK	17	Phospho (STY)	_ADALQAGASQFETS(Phospho (STY))AAK_					0	0	1	0	VAMP2_HUMAN;VAMP3_HUMAN	VAMP2_HUMAN	VAMP2_HUMAN	MULTI-MATCH	191228TN_10_CX4945_fr2		3	582.596	1744.77	-0.38029	-0.00022155	262230	152.78	262230	152.78	735.706	63.96	0.4082	65.049	64.904	65.313	1.0896	-0.040955	0.00030378	NaN	178.01	9	7	2	NaN	NaN	NaN	NaN	0		NaN	NaN	0
ADALQAGASQFETSAAK	17	Phospho (STY)	_ADALQAGASQFETS(Phospho (STY))AAK_					0	0	1	0	VAMP2_HUMAN;VAMP3_HUMAN	VAMP2_HUMAN	VAMP2_HUMAN	MULTI-MATCH-MSMS	191228TN_12_CX4945_fr4		3	582.596	1744.77	-0.092578	-5.3935e-05	262230	152.78	262230	152.78	735.372	63.879	2.2132	65.292	64.619	66.833	1.4127	0.20131	-4.0773e-05	NaN	178.01	104	29	6	NaN	NaN	NaN	NaN	0		NaN	NaN	0
ADAPDAGAQSDSELPSYHQNDVSLDR	26	Phospho (STY)	_ADAPDAGAQS(Phospho (STY))DSELPSYHQNDVSLDR_		ADAPDAGAQS(0.938)DS(0.027)ELPS(0.021)Y(0.007)HQNDVS(0.007)LDR		ADAPDAGAQS(15)DS(-15)ELPS(-16)Y(-21)HQNDVS(-21)LDR	0	0	1	0	GBF1_HUMAN	GBF1_HUMAN	GBF1_HUMAN	MULTI-MSMS	191228TN_03_CX4945_fr2	767.844	4	710.302	2837.18	0.24478	0.00017387	80657	57.291	80657	57.291	767.844	53.08	0.71082	53.268	52.927	53.638	0.18739					48	13	6	0.881495	0.00281278	0.040811	0.021293	1	23159	47.371	23.713	5
ADAPDAGAQSDSELPSYHQNDVSLDR	26	Phospho (STY)	_ADAPDAGAQS(Phospho (STY))DSELPSYHQNDVSLDR_		ADAPDAGAQS(0.858)DS(0.142)ELPSY(0.001)HQNDVSLDR		ADAPDAGAQS(7.8)DS(-7.8)ELPS(-36)Y(-31)HQNDVS(-58)LDR	0	0	1	0	GBF1_HUMAN	GBF1_HUMAN	GBF1_HUMAN	MULTI-MSMS	191228TN_04_CX4945_fr3	1023.46	3	946.733	2837.18	-0.14259	-0.00013499	80687	76.389	80687	76.389	1023.46	52.724	0.41427	53.387	53.117	53.532	0.66305					26	8	4	0.722275	0.00280723	0.0462266	0.00014837	1	24094	89.297	59.561	5
ADAPDAGAQSDSELPSYHQNDVSLDR	26	Phospho (STY)	_ADAPDAGAQS(Phospho (STY))DSELPSYHQNDVSLDR_		ADAPDAGAQS(0.995)DS(0.005)ELPSYHQNDVSLDR		ADAPDAGAQS(23)DS(-23)ELPS(-65)Y(-84)HQNDVS(-130)LDR	0	0	1	0	GBF1_HUMAN	GBF1_HUMAN	GBF1_HUMAN	MULTI-MSMS	191228TN_09_CX4945_fr1	1023.46	3	946.733	2837.18	0.32457	0.00030729	80687	76.389	80687	76.389	1023.46	52.392	0.88208	53.577	53.327	54.209	1.1854					72	24	6	0.974172	0.00471092	0.0569141	2.5351e-24	1	26556	152.15	118.49	5
ADAPDAGAQSDSELPSYHQNDVSLDR	26	Phospho (STY)	_ADAPDAGAQS(Phospho (STY))DSELPSYHQNDVSLDR_		ADAPDAGAQS(1)DSELPSYHQNDVSLDR		ADAPDAGAQS(48)DS(-48)ELPS(-110)Y(-110)HQNDVS(-150)LDR	0	0	1	0	GBF1_HUMAN	GBF1_HUMAN	GBF1_HUMAN	MULTI-MSMS	191228TN_10_CX4945_fr2	1023.46	3	946.733	2837.18	0.26519	0.00025106	80686	76.388	80686	76.388	1023.46	52.597	0.50986	53.669	53.346	53.855	1.0719					37	9	5	0.674588	0.00579803	0.207772	6.6327e-46	1	22772	188.37	155.88	5
ADAPDAGAQSDSELPSYHQNDVSLDR	26	Phospho (STY)	_ADAPDAGAQS(Phospho (STY))DSELPSYHQNDVSLDR_					0	0	1	0	GBF1_HUMAN	GBF1_HUMAN	GBF1_HUMAN	MULTI-MATCH	191228TN_02_CX4945_fr1		3	946.733	2837.18	-0.50069	-0.00047402	80688	76.39	80687	76.389	1023.46	53.246	0.76467	53.246	52.759	53.524	0	-0.25232	0.0034221	NaN	188.37	46	20	4	NaN	NaN	NaN	NaN	0		NaN	NaN	0
ADAPDAGAQSDSELPSYHQNDVSLDR	26	Phospho (STY)	_ADAPDAGAQS(Phospho (STY))DSELPSYHQNDVSLDR_					0	0	1	0	GBF1_HUMAN	GBF1_HUMAN	GBF1_HUMAN	MULTI-MATCH	191228TN_02_CX4945_fr1		4	710.302	2837.18	-0.29439	-0.0002091	80657	57.291	80657	57.291	767.843	53.234	0.56993	53.234	52.954	53.524	0	-0.30855	0.001043	NaN	47.371	45	14	5	NaN	NaN	NaN	NaN	0		NaN	NaN	0
ADAPDAGAQSDSELPSYHQNDVSLDR	26	Phospho (STY)	_ADAPDAGAQS(Phospho (STY))DSELPSYHQNDVSLDR_					0	0	1	0	GBF1_HUMAN	GBF1_HUMAN	GBF1_HUMAN	MULTI-MATCH	191228TN_04_CX4945_fr3		4	710.302	2837.18	-0.032521	-2.3099e-05	80657	57.291	80657	57.291	767.843	52.719	0.85102	53.382	53.015	53.866	0.66305	-0.16013	-0.0002091	NaN	47.371	56	17	6	NaN	NaN	NaN	NaN	0		NaN	NaN	0
ADAPDAGAQSDSELPSYHQNDVSLDR	26	Phospho (STY)	_ADAPDAGAQS(Phospho (STY))DSELPSYHQNDVSLDR_					0	0	1	0	GBF1_HUMAN	GBF1_HUMAN	GBF1_HUMAN	MULTI-MATCH	191228TN_05_CX4945_fr4		3	946.733	2837.18	-0.13319	-0.0001261	80687	76.389	80686	76.389	1023.46	52.626	0.27951	53.611	53.349	53.628	0.98516	0.11279	0.00039806	NaN	188.37	6	5	2	NaN	NaN	NaN	NaN	0		NaN	NaN	0
ADAPDAGAQSDSELPSYHQNDVSLDR	26	Phospho (STY)	_ADAPDAGAQS(Phospho (STY))DSELPSYHQNDVSLDR_					0	0	1	0	GBF1_HUMAN	GBF1_HUMAN	GBF1_HUMAN	MULTI-MATCH	191228TN_05_CX4945_fr4		4	710.302	2837.18	-0.1418	-0.00010072	80657	57.291	80656	57.29	767.843	52.553	0.40202	53.538	53.349	53.751	0.98516	-0.003985	-0.0015202	NaN	47.371	21	8	3	NaN	NaN	NaN	NaN	0		NaN	NaN	0
ADAPDAGAQSDSELPSYHQNDVSLDR	26	Phospho (STY)	_ADAPDAGAQS(Phospho (STY))DSELPSYHQNDVSLDR_					0	0	1	0	GBF1_HUMAN	GBF1_HUMAN	GBF1_HUMAN	MULTI-MATCH	191228TN_09_CX4945_fr1		4	710.302	2837.18	0.046725	3.3189e-05	80658	57.291	80658	57.291	767.843	52.398	0.89118	53.583	53.26	54.151	1.1854	0.040898	0.0020987	NaN	47.371	78	24	6	NaN	NaN	NaN	NaN	0		NaN	NaN	0
ADAPDAGAQSDSELPSYHQNDVSLDR	26	Phospho (STY)	_ADAPDAGAQS(Phospho (STY))DSELPSYHQNDVSLDR_					0	0	1	0	GBF1_HUMAN	GBF1_HUMAN	GBF1_HUMAN	MULTI-MATCH	191228TN_10_CX4945_fr2		4	710.302	2837.18	-0.0075469	-5.3606e-06	80657	57.291	80657	57.291	767.843	52.589	1.2774	53.661	53.397	54.674	1.0719	0.11868	-0.0015633	NaN	47.371	64	24	7	NaN	NaN	NaN	NaN	0		NaN	NaN	0
ADAPDAGAQSDSELPSYHQNDVSLDR	26	Phospho (STY)	_ADAPDAGAQS(Phospho (STY))DSELPSYHQNDVSLDR_					0	0	1	0	GBF1_HUMAN	GBF1_HUMAN	GBF1_HUMAN	MULTI-MATCH	191228TN_11_CX4945_fr3		4	710.302	2837.18	-0.40405	-0.00028699	80657	57.291	80657	57.291	767.844	52.442	0.51003	53.756	53.489	53.999	1.3144	0.21409	0.00033983	NaN	47.371	38	9	5	NaN	NaN	NaN	NaN	0		NaN	NaN	0
ADAPDAGAQSDSELPSYHQNDVSLDR	26	Phospho (STY)	_ADAPDAGAQS(Phospho (STY))DSELPSYHQNDVSLDR_					0	0	1	0	GBF1_HUMAN	GBF1_HUMAN	GBF1_HUMAN	MULTI-MATCH	191228TN_12_CX4945_fr4		4	710.302	2837.18	-0.20379	-0.00014475	80656	57.29	80656	57.29	768.093	52.488	0.52165	53.916	53.545	54.067	1.4276	0.37359	-0.0019519	NaN	47.371	23	11	3	NaN	NaN	NaN	NaN	0		NaN	NaN	0
ADDFPVRDDPSDVTDEDEGPAEPPPPPK	28	2 Phospho (STY)	_ADDFPVRDDPS(Phospho (STY))DVT(Phospho (STY))DEDEGPAEPPPPPK_		ADDFPVRDDPS(1)DVT(1)DEDEGPAEPPPPPK		ADDFPVRDDPS(50)DVT(50)DEDEGPAEPPPPPK	0	0	2	1	RABL6_HUMAN	RABL6_HUMAN	RABL6_HUMAN	MULTI-MSMS	191228TN_02_CX4945_fr1	725.725	5	633.659	3163.26	-0.64459	-0.00040845	144660	91.665	144660	91.665	725.926	64.864	1.1087	64.864	64.268	65.377	0					57	32	3	0.704825	0.000225478	0.0274758	0.023527	1	35497	50.029	32.031	1
ADDGRPFPQVIK	12	Unmodified	_ADDGRPFPQVIK_					0	0	0	1	ALDOA_HUMAN	ALDOA_HUMAN	ALDOA_HUMAN	MSMS	191228TN_08_CX4945_fr7	601.017	3	448.242	1341.7	NaN	NaN	NaN	NaN	NaN	NaN	NaN	49.219	1	50.802	50.302	51.302	1.5831								NaN	NaN	NaN	0.01567	1	20910	77.593	31.685	1
ADDLLPLGDQTQDGDFGSR	19	Phospho (STY)	_ADDLLPLGDQT(Phospho (STY))QDGDFGSR_		ADDLLPLGDQT(1)QDGDFGSR		ADDLLPLGDQT(48)QDGDFGS(-48)R	0	0	1	0	SNUT1_HUMAN	SNUT1_HUMAN	SNUT1_HUMAN	MULTI-MSMS	191228TN_10_CX4945_fr2	777.359	3	700.635	2098.88	-0.093679	-6.5635e-05	109030	76.389	109030	76.389	777.359	84.546	0.5413	85.201	84.93	85.472	0.65494					14	10	2	0.648013	0.000212697	0.000853683	0.00028599	1	39218	97.713	65.183	2
ADDQGCIEEQGVEDSANEDSVDAKPDR	27	Acetyl (Protein N-term),Phospho (STY)	_(Acetyl (Protein N-term))ADDQGCIEEQGVEDS(Phospho (STY))ANEDSVDAKPDR_		ADDQGCIEEQGVEDS(0.999)ANEDS(0.001)VDAKPDR		ADDQGCIEEQGVEDS(29)ANEDS(-29)VDAKPDR	1	0	1	1	CASP7_HUMAN	CASP7_HUMAN	CASP7_HUMAN	MULTI-MSMS	191228TN_02_CX4945_fr1	1101.13	3	1024.41	3070.2	-0.15731	-0.00016115	74567	76.387	74567	76.387	1101.13	49.47	0.4126	49.47	49.231	49.644	0					39	12	5	0.9787	0.000949217	0.0098376	8.1055e-05	1	24493	66.906	31.728	2
ADEAALALQPGGSPSAAGADR	21	Acetyl (Protein N-term),Phospho (STY)	_(Acetyl (Protein N-term))ADEAALALQPGGS(Phospho (STY))PSAAGADR_		ADEAALALQPGGS(0.961)PS(0.039)AAGADR		ADEAALALQPGGS(14)PS(-14)AAGADR	1	0	1	0	SIR1_HUMAN	SIR1_HUMAN	SIR1_HUMAN	MULTI-MSMS	191228TN_02_CX4945_fr1	682.976	3	682.976	2045.91	-0.19004	-0.00012979	-0.18546	-0.00012666	-0.37549	-0.00025645	682.976	66.464	1.3082	66.464	65.844	67.153	0					119	33	5	0.98549	0.00292846	0.0690994	1.2758e-11	2	36549	69.975	23.229	2
ADEAALALQPGGSPSAAGADR	21	Acetyl (Protein N-term),Phospho (STY)	_(Acetyl (Protein N-term))ADEAALALQPGGS(Phospho (STY))PSAAGADR_		ADEAALALQPGGS(0.912)PS(0.088)AAGADR		ADEAALALQPGGS(10)PS(-10)AAGADR	1	0	1	0	SIR1_HUMAN	SIR1_HUMAN	SIR1_HUMAN	MULTI-MSMS	191228TN_03_CX4945_fr2	683.31	3	682.976	2045.91	-0.10319	-7.0479e-05	-0.21569	-0.00014731	-0.31889	-0.00021779	683.31	67.185	1.5654	67.478	66.534	68.1	0.29242					142	30	7	0.995203	0.0596899	1	6.4619e-07	1	30870	58.339	22.317	2
ADEAALALQPGGSPSAAGADR	21	Acetyl (Protein N-term),Phospho (STY)	_(Acetyl (Protein N-term))ADEAALALQPGGS(Phospho (STY))PSAAGADR_		ADEAALALQPGGS(0.99)PS(0.01)AAGADR		ADEAALALQPGGS(20)PS(-20)AAGADR	1	0	1	0	SIR1_HUMAN	SIR1_HUMAN	SIR1_HUMAN	MULTI-MSMS	191228TN_10_CX4945_fr2	683.309	3	682.976	2045.91	-0.14228	-9.7176e-05	-0.33049	-0.00022572	-0.47278	-0.00032289	683.31	68.385	2.2757	69.48	68.656	70.932	1.0953					155	44	6	0.883942	0.00298151	0.00630967	5.4605e-05	2	30954	51.942	13.308	2
ADEAALALQPGGSPSAAGADR	21	Acetyl (Protein N-term),Phospho (STY)	_(Acetyl (Protein N-term))ADEAALALQPGGS(Phospho (STY))PSAAGADR_					1	0	1	0	SIR1_HUMAN	SIR1_HUMAN	SIR1_HUMAN	MULTI-MATCH	191228TN_10_CX4945_fr2		2	1023.96	2045.91	-0.2829	-0.00028968	0.059096	6.0512e-05	-0.22381	-0.00022917	1023.96	68.33	1.1234	69.425	68.86	69.983	1.0953	0.23631	0.00032775	NaN	47.774	89	21	6	NaN	NaN	NaN	NaN	0		NaN	NaN	0
ADEAALALQPGGSPSAAGADREAASSPAGEPLRK	34	Acetyl (Protein N-term),2 Phospho (STY)	_(Acetyl (Protein N-term))ADEAALALQPGGS(Phospho (STY))PSAAGADREAAS(Phospho (STY))SPAGEPLRK_					1	0	2	2	SIR1_HUMAN	SIR1_HUMAN	SIR1_HUMAN	MULTI-MATCH-MSMS	191228TN_04_CX4945_fr3		4	855.892	3419.54	-0.12389	-0.00010604	66936	57.29	66936	57.29	913.684	68.412	1.025	69.105	68.578	69.603	0.69373	0.10168	-0.0018595	NaN	48.321	68	19	5	NaN	NaN	NaN	NaN	0		NaN	NaN	0
ADEFADQSPGNLSSSSLR	18	2 Phospho (STY)	_ADEFADQSPGNLSS(Phospho (STY))SS(Phospho (STY))LR_		ADEFADQSPGNLS(0.262)S(0.434)S(0.452)S(0.852)LR		ADEFADQS(-73)PGNLS(-2.4)S(0)S(0)S(6.4)LR	0	0	2	0	BORA_HUMAN	BORA_HUMAN	BORA_HUMAN	MULTI-MSMS	191228TN_03_CX4945_fr2	757.658	3	680.936	2039.79	0.12689	8.6405e-05	112180	76.388	112180	76.388	757.658	63.625	0.76254	63.912	63.481	64.244	0.28665					47	14	4	0.922528	0.00357136	0.0867495	0.00011222	1	28900	115.73	83.426	10
ADEFADQSPGNLSSSSLR	18	2 Phospho (STY)	_ADEFADQSPGNLS(Phospho (STY))S(Phospho (STY))SSLR_		ADEFADQSPGNLS(0.543)S(0.543)S(0.543)S(0.371)LR		ADEFADQS(-58)PGNLS(0)S(0)S(0)S(-2.3)LR	0	0	2	0	BORA_HUMAN	BORA_HUMAN	BORA_HUMAN	MULTI-MSMS	191228TN_10_CX4945_fr2	757.658	3	680.936	2039.79	-0.30189	-0.00020557	112180	76.388	112180	76.387	757.658	64.393	0.76576	65.484	65.108	65.874	1.091					48	14	4	0.847034	0.0012748	0.0229158	0.0026843	1	29010	79.326	34.312	10
ADEFADQSPGNLSSSSLR	18	2 Phospho (STY)	_ADEFADQSPGNLS(Phospho (STY))S(Phospho (STY))SSLR_					0	0	2	0	BORA_HUMAN	BORA_HUMAN	BORA_HUMAN	MULTI-MATCH	191228TN_09_CX4945_fr1		3	680.936	2039.79	-0.16709	-0.00011377	112180	76.388	112180	76.388	757.659	64.177	0.56501	65.261	65.013	65.578	1.084	-0.11158	0.00065018	NaN	79.326	36	15	4	NaN	NaN	NaN	NaN	0		NaN	NaN	0
ADEICIAGSPLTPR	14	2 Phospho (STY)	_ADEICIAGS(Phospho (STY))PLT(Phospho (STY))PR_		ADEICIAGS(1)PLT(1)PR		ADEICIAGS(100)PLT(100)PR	0	0	2	0	RBL2_HUMAN	RBL2_HUMAN	RBL2_HUMAN	MULTI-MSMS	191228TN_02_CX4945_fr1	630.287	3	553.9	1658.68	-0.4742	-0.00026266	137910	76.388	137910	76.388	630.288	70.963	1.0259	70.963	70.506	71.532	0					68	30	3	0.985848	0.000491294	0.0228982	0.010033	1	39889	99.813	86.613	1
ADEICIAGSPLTPR	14	2 Phospho (STY)	_ADEICIAGS(Phospho (STY))PLT(Phospho (STY))PR_		ADEICIAGS(1)PLT(1)PR		ADEICIAGS(110)PLT(110)PR	0	0	2	0	RBL2_HUMAN	RBL2_HUMAN	RBL2_HUMAN	MULTI-MSMS	191228TN_03_CX4945_fr2	630.287	3	553.9	1658.68	-0.19171	-0.00010619	137910	76.388	137910	76.388	630.288	71.437	1.7119	71.733	70.716	72.428	0.2965					119	34	5	0.942462	0.00406652	0.208437	0.0012246	2	33197	112.91	66.982	1
ADEICIAGSPLTPR	14	2 Phospho (STY)	_ADEICIAGS(Phospho (STY))PLT(Phospho (STY))PR_		ADEICIAGS(1)PLT(1)PR		ADEICIAGS(120)PLT(120)PR	0	0	2	0	RBL2_HUMAN	RBL2_HUMAN	RBL2_HUMAN	MULTI-MSMS	191228TN_10_CX4945_fr2	630.287	3	553.9	1658.68	-0.5506	-0.00030498	137910	76.388	137910	76.388	630.288	72.079	1.9809	73.192	72.308	74.289	1.1123					89	38	3	0.880029	0.00351685	0.0406927	0.0011786	1	33124	124.84	86.045	1
ADEICIAGSPLTPR	14	2 Phospho (STY)	_ADEICIAGS(Phospho (STY))PLT(Phospho (STY))PR_					0	0	2	0	RBL2_HUMAN	RBL2_HUMAN	RBL2_HUMAN	MULTI-MATCH-MSMS	191228TN_09_CX4945_fr1		3	553.9	1658.68	-0.29474	-0.00016325	137910	76.388	137910	76.388	630.288	71.797	1.0544	72.814	72.191	73.245	1.017	-0.30628	0.00034256	NaN	124.84	55	34	2	NaN	NaN	NaN	NaN	0		NaN	NaN	0
ADEICIAGSPLTPR	14	2 Phospho (STY)	_ADEICIAGS(Phospho (STY))PLT(Phospho (STY))PR_					0	0	2	0	RBL2_HUMAN	RBL2_HUMAN	RBL2_HUMAN	MULTI-MATCH	191228TN_11_CX4945_fr3		3	553.9	1658.68	-0.19932	-0.0001104	137910	76.388	137910	76.388	630.622	72.054	1.1632	73.356	72.758	73.921	1.3022	0.23549	-7.8103e-05	NaN	124.84	35	22	2	NaN	NaN	NaN	NaN	0		NaN	NaN	0
ADEICIAGSPLTPR	14	Phospho (STY)	_ADEICIAGS(Phospho (STY))PLTPR_		ADEICIAGS(0.999)PLT(0.001)PR		ADEICIAGS(33)PLT(-33)PR	0	0	1	0	RBL2_HUMAN	RBL2_HUMAN	RBL2_HUMAN	MULTI-MSMS	191228TN_04_CX4945_fr3	603.632	3	527.244	1578.71	-0.13517	-7.1268e-05	144880	76.387	144880	76.387	603.632	66.535	0.87914	67.228	66.87	67.749	0.6921					44	16	4	0.950615	0.000514862	0.00155273	5.9478e-05	2	32389	116.19	70.466	2
ADEICIAGSPLTPR	14	Phospho (STY)	_ADEICIAGS(Phospho (STY))PLTPR_		ADEICIAGS(1)PLTPR		ADEICIAGS(39)PLT(-39)PR	0	0	1	0	RBL2_HUMAN	RBL2_HUMAN	RBL2_HUMAN	MULTI-MSMS	191228TN_11_CX4945_fr3	603.632	3	527.244	1578.71	0.40462	0.00021333	144880	76.387	144880	76.388	603.632	66.266	0.88079	67.55	66.998	67.879	1.2836					43	16	4	0.90012	0.000525376	0.00241866	0.0010836	2	32142	97.631	49.063	2
ADEICIAGSPLTPR	14	Phospho (STY)	_ADEICIAGS(Phospho (STY))PLTPR_					0	0	1	0	RBL2_HUMAN	RBL2_HUMAN	RBL2_HUMAN	MULTI-MATCH	191228TN_03_CX4945_fr2		3	527.244	1578.71	-0.59015	-0.00031115	144880	76.387	144880	76.387	603.966	66.846	0.45689	67.138	66.843	67.3	0.29242	-0.16707	0.00010892	NaN	116.19	18	8	3	NaN	NaN	NaN	NaN	0		NaN	NaN	0
ADEPSSEESDLEIDK	15	Phospho (STY)	_ADEPSSEES(Phospho (STY))DLEIDK_		ADEPS(0.005)S(0.005)EES(0.99)DLEIDK		ADEPS(-23)S(-23)EES(23)DLEIDK	0	0	1	0	ST134_HUMAN;F10A1_HUMAN	ST134_HUMAN	ST134_HUMAN	MULTI-MSMS	191228TN_02_CX4945_fr1	735.009	3	581.9	1742.68	-0.6664	-0.00038778	262550	152.78	262550	152.77	734.675	56.671	1.2016	56.671	56.138	57.339	0					140	36	5	0.868195	0.00549036	0.0501288	0.0045124	1	29566	77.204	18.693	3
ADEPSSEESDLEIDK	15	Phospho (STY)	_ADEPS(Phospho (STY))SEESDLEIDK_		ADEPS(0.488)S(0.488)EES(0.023)DLEIDK		ADEPS(0)S(0)EES(-13)DLEIDK	0	0	1	0	ST134_HUMAN;F10A1_HUMAN	ST134_HUMAN	ST134_HUMAN	MULTI-MSMS	191228TN_02_CX4945_fr1	734.675	3	581.9	1742.68	-0.68396	-0.000398	262550	152.78	262550	152.78	734.675	58.195	1.0192	58.195	57.759	58.778	0					75	31	3	0.214196	0.000117501	0.00379507	0.0098851	1	30986	69.716	23.647	3
ADEPSSEESDLEIDK	15	Phospho (STY)	_ADEPSSEES(Phospho (STY))DLEIDK_		ADEPS(0.011)S(0.011)EES(0.978)DLEIDK		ADEPS(-19)S(-19)EES(19)DLEIDK	0	0	1	0	ST134_HUMAN;F10A1_HUMAN	ST134_HUMAN	ST134_HUMAN	MULTI-MSMS	191228TN_03_CX4945_fr2	734.675	3	581.9	1742.68	-0.44438	-0.00025858	262550	152.78	262550	152.78	734.675	56.607	1.664	56.844	56.006	57.67	0.23642					81	32	3	0.809673	0.0096912	0.332823	0.0022748	1	25055	86.699	35.056	3
ADEPSSEESDLEIDK	15	Phospho (STY)	_ADEPSSEES(Phospho (STY))DLEIDK_		ADEPS(0.001)S(0.001)EES(0.999)DLEIDK		ADEPS(-32)S(-32)EES(32)DLEIDK	0	0	1	0	ST134_HUMAN;F10A1_HUMAN	ST134_HUMAN	ST134_HUMAN	MULTI-MSMS	191228TN_09_CX4945_fr1	735.01	3	581.9	1742.68	-0.20463	-0.00011907	262550	152.78	262550	152.78	735.009	55.955	1.1567	57.119	56.628	57.784	1.1635					115	33	4	0.918693	0.0047428	0.159147	0.00014214	1	28973	109.15	63.32	3
ADEPSSEESDLEIDK	15	Phospho (STY)	_ADEPS(Phospho (STY))SEESDLEIDK_		ADEPS(0.474)S(0.474)EES(0.052)DLEIDK		ADEPS(0)S(0)EES(-9.6)DLEIDK	0	0	1	0	ST134_HUMAN;F10A1_HUMAN	ST134_HUMAN	ST134_HUMAN	MULTI-MSMS	191228TN_09_CX4945_fr1	735.01	3	581.9	1742.68	-0.29255	-0.00017023	262550	152.78	262550	152.78	735.01	57.57	0.94019	58.72	58.214	59.154	1.1492					45	26	2	0.282211	0.000580773	0.0362331	0.031641	1	30120	57.679	25.617	3
ADEPSSEESDLEIDK	15	Phospho (STY)	_ADEPSSEES(Phospho (STY))DLEIDK_		ADEPS(0.002)S(0.002)EES(0.996)DLEIDK		ADEPS(-27)S(-27)EES(27)DLEIDK	0	0	1	0	ST134_HUMAN;F10A1_HUMAN	ST134_HUMAN	ST134_HUMAN	MULTI-MSMS	191228TN_10_CX4945_fr2	735.01	3	581.9	1742.68	-0.13109	-7.6283e-05	262550	152.78	262550	152.78	735.009	56.189	1.4414	57.263	56.758	58.2	1.0741					73	28	3	0.841823	0.00286843	0.0354701	0.0016845	2	24570	91.307	39.14	3
ADEPSSEESDLEIDK	15	Phospho (STY)	_ADEPSSEES(Phospho (STY))DLEIDK_					0	0	1	0	ST134_HUMAN;F10A1_HUMAN	ST134_HUMAN	ST134_HUMAN	MULTI-MATCH	191228TN_11_CX4945_fr3		3	581.9	1742.68	-0.062757	-3.6518e-05	262540	152.77	262540	152.77	735.008	56.125	0.64682	57.429	57.063	57.71	1.3034	0.36374	-0.0015619	NaN	109.15	17	12	2	NaN	NaN	NaN	NaN	0		NaN	NaN	0
ADEPSSEESDLEIDK	15	2 Phospho (STY)	_ADEPSS(Phospho (STY))EES(Phospho (STY))DLEIDK_		ADEPS(0.122)S(0.885)EES(0.993)DLEIDK		ADEPS(-8.8)S(8.8)EES(21)DLEIDK	0	0	2	0	ST134_HUMAN;F10A1_HUMAN	ST134_HUMAN	ST134_HUMAN	MULTI-MSMS	191228TN_02_CX4945_fr1	1141.49	2	912.329	1822.64	-0.35481	-0.00032371	251180	229.16	251180	229.16	1141.49	62.596	1.0644	62.596	62.174	63.238	-7.1054e-15					81	26	4	0.98121	0.000854618	0.0280035	5.3341e-05	1	34152	149.6	88.976	3
ADEPSSEESDLEIDK	15	2 Phospho (STY)	_ADEPS(Phospho (STY))S(Phospho (STY))EESDLEIDK_		ADEPS(0.992)S(0.992)EES(0.016)DLEIDK		ADEPS(21)S(21)EES(-21)DLEIDK	0	0	2	0	ST134_HUMAN;F10A1_HUMAN	ST134_HUMAN	ST134_HUMAN	MULTI-MSMS	191228TN_02_CX4945_fr1	761.33	3	608.555	1822.64	-0.64089	-0.00039001	251050	152.78	251050	152.77	761.665	65.345	1.5067	65.345	64.829	66.336	1.4211e-14					79	38	3	0.752564	0.000692416	0.0196546	0.0041199	1	35891	85.42	49.398	3
ADEPSSEESDLEIDK	15	2 Phospho (STY)	_ADEPS(Phospho (STY))SEES(Phospho (STY))DLEIDK_		ADEPS(0.5)S(0.5)EES(0.999)DLEIDK		ADEPS(0)S(0)EES(27)DLEIDK	0	0	2	0	ST134_HUMAN;F10A1_HUMAN	ST134_HUMAN	ST134_HUMAN	MULTI-MSMS	191228TN_03_CX4945_fr2	761.33	3	608.555	1822.64	0.34771	0.0002116	251050	152.77	251050	152.78	761.33	62.986	1.8811	63.273	62.465	64.346	0.28665					158	36	6	0.907631	0.0019825	0.0543387	0.00045915	1	28341	105	47.843	3
ADEPSSEESDLEIDK	15	2 Phospho (STY)	_ADEPSS(Phospho (STY))EES(Phospho (STY))DLEIDK_		ADEPS(0.443)S(0.577)EES(0.98)DLEIDK		ADEPS(-1.2)S(1.2)EES(14)DLEIDK	0	0	2	0	ST134_HUMAN;F10A1_HUMAN	ST134_HUMAN	ST134_HUMAN	MULTI-MSMS	191228TN_03_CX4945_fr2	1141.99	2	912.329	1822.64	0.44355	0.00040466	251180	229.16	251190	229.16	1141.49	63.027	0.91745	63.314	62.817	63.735	0.28665					47	17	3	0.65212	0.000318189	0.0149102	0.00034239	2	28700	112.17	81.69	3
ADEPSSEESDLEIDK	15	2 Phospho (STY)	_ADEPSS(Phospho (STY))EES(Phospho (STY))DLEIDK_		ADEPS(0.158)S(0.844)EES(0.998)DLEIDK		ADEPS(-7.3)S(7.3)EES(26)DLEIDK	0	0	2	0	ST134_HUMAN;F10A1_HUMAN	ST134_HUMAN	ST134_HUMAN	MULTI-MSMS	191228TN_09_CX4945_fr1	761.33	3	608.555	1822.64	0.040521	2.4659e-05	251050	152.78	251050	152.78	761.33	63.485	1.5725	64.569	63.852	65.425	1.084					226	48	6	0.867218	0.00444509	0.186015	0.0018885	1	34220	95.428	39.334	3
ADEPSSEESDLEIDK	15	2 Phospho (STY)	_ADEPS(Phospho (STY))S(Phospho (STY))EESDLEIDK_		ADEPS(0.762)S(0.704)EES(0.535)DLEIDK		ADEPS(2.9)S(2)EES(-2)DLEIDK	0	0	2	0	ST134_HUMAN;F10A1_HUMAN	ST134_HUMAN	ST134_HUMAN	MULTI-MSMS	191228TN_09_CX4945_fr1	571.25	4	456.668	1822.64	0.21736	9.9261e-05	250910	114.58	250910	114.58	571.25	63.542	0.68848	64.626	64.166	64.855	1.084					32	21	2	0.907609	0.000299029	0.0160874	0.023681	1	34581	58.098	23.92	3
ADEPSSEESDLEIDK	15	2 Phospho (STY)	_ADEPSS(Phospho (STY))EES(Phospho (STY))DLEIDK_		ADEPS(0.014)S(0.986)EES(1)DLEIDK		ADEPS(-18)S(18)EES(40)DLEIDK	0	0	2	0	ST134_HUMAN;F10A1_HUMAN	ST134_HUMAN	ST134_HUMAN	MULTI-MSMS	191228TN_09_CX4945_fr1	1141.49	2	912.329	1822.64	0.020173	1.8404e-05	251190	229.16	251190	229.16	1141.49	63.467	1.1332	64.551	64.046	65.179	1.084					107	36	4	0.982352	0.000740341	0.0528458	9.3171e-90	1	34607	235.78	174.61	3
ADEPSSEESDLEIDK	15	2 Phospho (STY)	_ADEPS(Phospho (STY))S(Phospho (STY))EESDLEIDK_		ADEPS(0.916)S(0.897)EES(0.187)DLEIDK		ADEPS(9.8)S(9)EES(-9)DLEIDK	0	0	2	0	ST134_HUMAN;F10A1_HUMAN	ST134_HUMAN	ST134_HUMAN	MULTI-MSMS	191228TN_09_CX4945_fr1	761.665	3	608.555	1822.64	0.28508	0.00017349	251050	152.78	251050	152.78	761.666	66.34	1.2017	67.398	66.941	68.143	1.0574					83	33	4	0.388025	0.000541568	0.00913932	0.0044319	2	36410	83.729	40.101	3
ADEPSSEESDLEIDK	15	2 Phospho (STY)	_ADEPSS(Phospho (STY))EES(Phospho (STY))DLEIDK_		ADEPS(0.001)S(0.999)EES(1)DLEIDK		ADEPS(-28)S(28)EES(60)DLEIDK	0	0	2	0	ST134_HUMAN;F10A1_HUMAN	ST134_HUMAN	ST134_HUMAN	MULTI-MSMS	191228TN_10_CX4945_fr2	1141.49	2	912.329	1822.64	0.23087	0.00021063	251180	229.16	251190	229.16	1141.49	63.729	0.92533	64.818	64.387	65.313	1.0896					46	17	3	0.959279	0.00062001	0.0413226	5.3854e-106	1	28741	241.39	188.01	3
ADEPSSEESDLEIDK	15	2 Phospho (STY)	_ADEPSS(Phospho (STY))EES(Phospho (STY))DLEIDK_		ADEPS(0.116)S(0.885)EES(0.998)DLEIDK		ADEPS(-8.9)S(8.9)EES(27)DLEIDK	0	0	2	0	ST134_HUMAN;F10A1_HUMAN	ST134_HUMAN	ST134_HUMAN	MULTI-MSMS	191228TN_10_CX4945_fr2	761.665	3	608.555	1822.64	-0.11159	-6.7911e-05	251050	152.78	251050	152.78	761.33	63.693	1.58	64.783	63.939	65.519	1.0896					138	30	6	0.861514	0.00267257	0.0420284	0.00010787	1	29036	116.51	70.647	3
ADEPSSEESDLEIDK	15	2 Phospho (STY)	_ADEPS(Phospho (STY))SEES(Phospho (STY))DLEIDK_					0	0	2	0	ST134_HUMAN;F10A1_HUMAN	ST134_HUMAN	ST134_HUMAN	MULTI-MATCH-MSMS	191228TN_02_CX4945_fr1		3	608.555	1822.64	-0.63469	-0.00038624	251050	152.78	251050	152.77	761.665	62.636	1.5817	62.636	61.89	63.471	0	-0.31858	0.00038638	NaN	105	166	40	5	NaN	NaN	NaN	NaN	0		NaN	NaN	0
ADEPSSEESDLEIDK	15	2 Phospho (STY)	_ADEPS(Phospho (STY))S(Phospho (STY))EESDLEIDK_					0	0	2	0	ST134_HUMAN;F10A1_HUMAN	ST134_HUMAN	ST134_HUMAN	MULTI-MATCH	191228TN_10_CX4945_fr2		4	456.668	1822.64	-1.0125	-0.00046235	250910	114.58	250910	114.58	571.25	63.76	0.7173	64.85	64.545	65.262	1.0896	0.11194	0.00093078	NaN	58.098	17	13	2	NaN	NaN	NaN	NaN	0		NaN	NaN	0
ADEPSSEESDLEIDK	15	3 Phospho (STY)	_ADEPS(Phospho (STY))S(Phospho (STY))EES(Phospho (STY))DLEIDK_		ADEPS(1)S(1)EES(1)DLEIDK		ADEPS(230)S(230)EES(230)DLEIDK	0	0	3	0	ST134_HUMAN;F10A1_HUMAN	ST134_HUMAN	ST134_HUMAN	MULTI-MSMS	191228TN_02_CX4945_fr1	1181.47	2	952.312	1902.61	0.10796	0.00010281	240640	229.16	240640	229.16	1181.48	69.737	1.5446	69.737	69.075	70.62	0					174	48	4	0.98348	0.00197065	0.0566547	2.09e-89	3	38886	232.62	167.12	1
ADEPSSEESDLEIDK	15	3 Phospho (STY)	_ADEPS(Phospho (STY))S(Phospho (STY))EES(Phospho (STY))DLEIDK_		ADEPS(1)S(1)EES(1)DLEIDK		ADEPS(280)S(280)EES(280)DLEIDK	0	0	3	0	ST134_HUMAN;F10A1_HUMAN	ST134_HUMAN	ST134_HUMAN	MULTI-MSMS	191228TN_09_CX4945_fr1	1181.48	2	952.312	1902.61	0.31835	0.00030317	240640	229.16	240640	229.16	1181.98	73.284	1.72	74.279	73.58	75.3	0.99556					177	50	5	0.994206	0.00213122	0.0788516	1.0319e-189	1	41376	276.03	226.69	1
ADFLPQSSVASQSSSEGK	18	Phospho (STY)	_ADFLPQSSVASQSSS(Phospho (STY))EGK_		ADFLPQSSVAS(0.014)QS(0.321)S(0.112)S(0.554)EGK		ADFLPQS(-60)S(-57)VAS(-16)QS(-2.4)S(-7)S(2.4)EGK	0	0	1	0	PJA1_HUMAN	PJA1_HUMAN	PJA1_HUMAN	MULTI-MSMS	191228TN_12_CX4945_fr4	788.389	3	635.614	1903.82	-0.34367	-0.00021844	240360	152.78	240360	152.78	788.724	64.735	1.1812	66.15	65.275	66.456	1.4147					47	23	3	0.674247	0.000921138	0.0206584	0.00077185	1	30678	87.419	36.935	6
ADFLPQSSVASQSSSEGK	18	Phospho (STY)	_ADFLPQSSVASQSSS(Phospho (STY))EGK_					0	0	1	0	PJA1_HUMAN	PJA1_HUMAN	PJA1_HUMAN	MULTI-MATCH	191228TN_05_CX4945_fr4		3	635.614	1903.82	-0.0062938	-4.0004e-06	240360	152.78	240360	152.78	788.724	64.528	1.0094	65.53	65.23	66.239	1.0015	-0.31029	-0.00058525	NaN	87.419	43	19	3	NaN	NaN	NaN	NaN	0		NaN	NaN	0
ADFTVVAGDEGSSTTGGSSEENK	23	Phospho (STY)	_ADFTVVAGDEGSSTTGGS(Phospho (STY))SEENK_		ADFTVVAGDEGSSTTGGS(0.5)S(0.5)EENK		ADFT(-140)VVAGDEGS(-120)S(-100)T(-71)T(-45)GGS(0)S(0)EENK	0	0	1	0	DNLI3_HUMAN	DNLI3_HUMAN	DNLI3_HUMAN	MULTI-MSMS	191228TN_04_CX4945_fr3	928.427	3	775.652	2323.93	0.012489	9.6871e-06	196960	152.78	196960	152.78	928.761	61.23	0.75233	61.911	61.594	62.346	0.68073					36	15	3	0.721112	0.000820157	0.0145987	2.1955e-18	1	29293	158.5	113.67	7
ADFTVVAGDEGSSTTGGSSEENK	23	Phospho (STY)	_ADFTVVAGDEGSSTTGGS(Phospho (STY))SEENK_					0	0	1	0	DNLI3_HUMAN	DNLI3_HUMAN	DNLI3_HUMAN	MULTI-MATCH	191228TN_09_CX4945_fr1		3	775.652	2323.93	0.56799	0.00044057	196960	152.77	196960	152.77	928.761	60.999	0.53956	62.115	61.776	62.316	1.1164	0.047422	-0.0013959	NaN	158.5	23	14	2	NaN	NaN	NaN	NaN	0		NaN	NaN	0
ADFTVVAGDEGSSTTGGSSEENK	23	Phospho (STY)	_ADFTVVAGDEGSSTTGGS(Phospho (STY))SEENK_					0	0	1	0	DNLI3_HUMAN	DNLI3_HUMAN	DNLI3_HUMAN	MULTI-MATCH	191228TN_10_CX4945_fr2		3	775.652	2323.93	-0.40051	-0.00031066	196960	152.77	196960	152.77	928.426	61.092	0.80903	62.177	61.82	62.629	1.0849	0.10927	4.7852e-05	NaN	158.5	45	15	5	NaN	NaN	NaN	NaN	0		NaN	NaN	0
ADGATSDDLDLHDDR	15	Phospho (STY)	_ADGAT(Phospho (STY))SDDLDLHDDR_		ADGAT(0.638)S(0.362)DDLDLHDDR		ADGAT(2.5)S(-2.5)DDLDLHDDR	0	0	1	0	ZO1_HUMAN	ZO1_HUMAN	ZO1_HUMAN	MULTI-MSMS	191228TN_02_CX4945_fr1	642.275	3	565.888	1694.64	-0.45309	-0.0002564	134990	76.387	134990	76.387	642.275	39.378	0.55078	39.378	39.136	39.686	0					29	12	3	0.873466	0.000736749	0.0119439	0.00010442	1	17536	126.91	72.414	2
ADGDSGSERGGGGGPCGFQPASR	23	Acetyl (Protein N-term),Phospho (STY)	_(Acetyl (Protein N-term))ADGDSGS(Phospho (STY))ERGGGGGPCGFQPASR_		ADGDS(0.217)GS(0.781)ERGGGGGPCGFQPAS(0.002)R		ADGDS(-5.6)GS(5.6)ERGGGGGPCGFQPAS(-26)R	1	0	1	1	PURB_HUMAN	PURB_HUMAN	PURB_HUMAN	MULTI-MSMS	191228TN_02_CX4945_fr1	767.971	3	767.638	2299.89	-0.15471	-0.00011876	-0.48889	-0.00037529	-0.6436	-0.00049405	767.638	34.06	0.70545	34.06	33.739	34.445	0					31	13	4	0.929432	0.000562144	0.00174688	3.0167e-16	1	14085	45.069	21.931	3
ADGDSGSERGGGGGPCGFQPASR	23	Acetyl (Protein N-term),Phospho (STY)	_(Acetyl (Protein N-term))ADGDSGS(Phospho (STY))ERGGGGGPCGFQPASR_					1	0	1	1	PURB_HUMAN	PURB_HUMAN	PURB_HUMAN	MULTI-MATCH	191228TN_03_CX4945_fr2		3	767.638	2299.89	-0.0291	-2.2339e-05	-0.2839	-0.00021794	-0.313	-0.00024027	767.638	34.122	0.56069	34.579	34.168	34.728	0.45729	-0.12261	-0.00016914	NaN	142.23	27	10	3	NaN	NaN	NaN	NaN	0		NaN	NaN	0
ADGDSGSERGGGGGPCGFQPASR	23	Acetyl (Protein N-term),Phospho (STY)	_(Acetyl (Protein N-term))ADGDSGS(Phospho (STY))ERGGGGGPCGFQPASR_					1	0	1	1	PURB_HUMAN	PURB_HUMAN	PURB_HUMAN	MULTI-MATCH	191228TN_09_CX4945_fr1		3	767.638	2299.89	-0.057665	-4.4266e-05	-0.26101	-0.00020036	-0.31868	-0.00024463	767.972	33.843	0.51149	34.999	34.716	35.227	1.156	0.2972	-0.00011643	NaN	142.23	31	10	4	NaN	NaN	NaN	NaN	0		NaN	NaN	0
ADGDSGSERGGGGGPCGFQPASR	23	Acetyl (Protein N-term),Phospho (STY)	_(Acetyl (Protein N-term))ADGDSGS(Phospho (STY))ERGGGGGPCGFQPASR_					1	0	1	1	PURB_HUMAN	PURB_HUMAN	PURB_HUMAN	MULTI-MATCH	191228TN_10_CX4945_fr2		3	767.638	2299.89	-0.38548	-0.00029591	0.096764	7.4279e-05	-0.28871	-0.00022163	767.972	33.976	0.75237	35.169	34.812	35.565	1.1935	0.46744	0.0007075	NaN	142.23	36	14	4	NaN	NaN	NaN	NaN	0		NaN	NaN	0
ADGDSGSERGGGGGPCGFQPASR	23	Acetyl (Protein N-term),2 Phospho (STY)	_(Acetyl (Protein N-term))ADGDS(Phospho (STY))GS(Phospho (STY))ERGGGGGPCGFQPASR_		ADGDS(1)GS(1)ERGGGGGPCGFQPASR		ADGDS(70)GS(65)ERGGGGGPCGFQPAS(-65)R	1	0	2	1	PURB_HUMAN	PURB_HUMAN	PURB_HUMAN	MULTI-MSMS	191228TN_09_CX4945_fr1	794.293	3	794.293	2379.86	0.27441	0.00021796	-0.20402	-0.00016205	0.070388	5.5909e-05	794.627	41.09	1.0664	42.333	41.832	42.898	1.2423					92	25	5	0.958285	0.00239019	0.0610201	1.1152e-16	1	18644	83.423	62.977	3
ADGDSGSERGGGGGPCGFQPASR	23	Acetyl (Protein N-term),2 Phospho (STY)	_(Acetyl (Protein N-term))ADGDS(Phospho (STY))GS(Phospho (STY))ERGGGGGPCGFQPASR_		ADGDS(1)GS(1)ERGGGGGPCGFQPASR		ADGDS(36)GS(40)ERGGGGGPCGFQPAS(-36)R	1	0	2	1	PURB_HUMAN	PURB_HUMAN	PURB_HUMAN	MULTI-MSMS	191228TN_10_CX4945_fr2	794.293	3	794.293	2379.86	0.022955	1.8233e-05	-0.44467	-0.0003532	-0.42171	-0.00033496	794.293	41.075	1.0695	42.246	41.666	42.736	1.1715					49	20	4	0.502268	0.000389395	0.0037423	6.075e-05	1	16436	46.569	8.9751	3
ADGEDAGAESNEEAPGEPSAGSSEEAPGEPSAGSSEEAPGER	42	Phospho (STY)	_ADGEDAGAES(Phospho (STY))NEEAPGEPSAGSSEEAPGEPSAGSSEEAPGER_		ADGEDAGAES(0.955)NEEAPGEPS(0.006)AGS(0.02)S(0.02)EEAPGEPSAGSSEEAPGER		ADGEDAGAES(17)NEEAPGEPS(-22)AGS(-17)S(-17)EEAPGEPS(-39)AGS(-39)S(-39)EEAPGER	0	0	1	0	DDX51_HUMAN	DDX51_HUMAN	DDX51_HUMAN	MULTI-MSMS	191228TN_02_CX4945_fr1	1078.7	4	1020.9	4079.58	-0.32362	-0.00033038	56121	57.294	56121	57.294	1078.7	40.765	0.17695	40.765	40.627	40.804	0					5	3	2	0.462885	0.000185798	0.0034027	0.00066861	1	18476	47.251	15.619	7
ADGGGHSPTEVAGTSASSPAGSR	23	Phospho (STY)	_ADGGGHSPTEVAGTSASS(Phospho (STY))PAGSR_		ADGGGHS(0.044)PT(0.044)EVAGT(0.059)S(0.07)AS(0.328)S(0.421)PAGS(0.035)R		ADGGGHS(-9.8)PT(-9.8)EVAGT(-8.5)S(-7.8)AS(-1.1)S(1.1)PAGS(-11)R	0	0	1	0	VAX2_HUMAN	VAX2_HUMAN	VAX2_HUMAN	MULTI-MSMS	191228TN_03_CX4945_fr2	789.025	3	712.638	2134.89	-0.01809	-1.2891e-05	107190	76.388	107190	76.388	789.361	24.298	0.55975	24.827	24.514	25.074	0.52868					31	10	4	0.94065	0.00132	0.0105523	0.0020566	1	7388	76.733	41.824	7
ADGGGHSPTEVAGTSASSPAGSR	23	Phospho (STY)	_ADGGGHSPTEVAGTSASS(Phospho (STY))PAGSR_					0	0	1	0	VAX2_HUMAN	VAX2_HUMAN	VAX2_HUMAN	MULTI-MATCH	191228TN_10_CX4945_fr2		3	712.638	2134.89	0.3819	0.00027215	107190	76.387	107190	76.388	789.36	23.873	0.50031	24.731	24.405	24.906	0.85801	-0.047918	-0.00085281	NaN	76.733	23	9	4	NaN	NaN	NaN	NaN	0		NaN	NaN	0
ADGGTGDSSPSPGSSLPSPLSDPR	24	Phospho (STY)	_ADGGTGDSSPS(Phospho (STY))PGSSLPSPLSDPR_		ADGGT(0.01)GDS(0.045)S(0.037)PS(0.906)PGS(0.001)S(0.001)LPSPLSDPR		ADGGT(-19)GDS(-13)S(-14)PS(13)PGS(-32)S(-31)LPS(-60)PLS(-76)DPR	0	0	1	0	BICD2_HUMAN	BICD2_HUMAN	BICD2_HUMAN	MULTI-MSMS	191228TN_03_CX4945_fr2	851.058	3	774.336	2319.99	-0.13988	-0.00010832	98649	76.388	98649	76.388	851.058	60.425	1.6718	60.703	59.841	61.513	0.27824					89	32	4	0.719649	0.00160582	0.016103	0.00013852	1	27106	93.804	45.182	8
ADGGTGDSSPSPGSSLPSPLSDPR	24	Phospho (STY)	_ADGGTGDSSPSPGSSLPSPLS(Phospho (STY))DPR_		ADGGTGDSSPSPGSS(0.003)LPS(0.176)PLS(0.82)DPR		ADGGT(-54)GDS(-57)S(-57)PS(-42)PGS(-33)S(-25)LPS(-6.7)PLS(6.7)DPR	0	0	1	0	BICD2_HUMAN	BICD2_HUMAN	BICD2_HUMAN	MULTI-MSMS	191228TN_04_CX4945_fr3	851.058	3	774.336	2319.99	-0.054598	-4.2278e-05	98649	76.388	98649	76.388	850.723	58.363	1.5437	59.04	58.032	59.576	0.67694					78	31	3	0.870894	0.000921963	0.01757	0.003545	1	27392	71.434	34.796	8
[truncated: 68,320 more rows]
[truncated: 30 more columns]

## Sheet: Forskolin_phosphopeptide
Table S3. Phosphosites identified in kinase-perturbed phosphoproteome analysis.
(B) Identified phosphopeptides from forskolin treated cells
[truncated: 41,705 more rows]
[truncated: 30 more columns]

## Sheet: CX-4945_phosphosite
Table S3. Phosphosites identified in kinase-perturbed phosphoproteome analysis.
(C) Identified phosphosites from CX-4945 treated cells
[truncated: 7,189 more rows]

## Sheet: Forskolin_phosphosite
Table S3. Phosphosites identified in kinase-perturbed phosphoproteome analysis.
[truncated: 7,089 more rows]
